# Supplementary material for: Viral fusion proteins of classes II and III recognize and reorganize complex biological membranes
Source: Commun Biol. 2025 May 9;8:717. doi: 10.1038/s42003-025-08040-9 (PMC12062360; doi:10.1038/s42003-025-08040-9)
Supplement: Supplementary file 4 — Supplementary Data 1 [file 42003_2025_8040_MOESM4_ESM.zip]

Archive with 116 entries (103 files):
- Source-Data/
- Source-Data/.DS_Store
- __MACOSX/Source-Data/._.DS_Store
- Source-Data/Figure4B/
- Source-Data/FigureS10/
- Source-Data/Figure2E/
- Source-Data/Figure2D/
- Source-Data/Figure2C/
- Source-Data/FigureS1B/
- Source-Data/Figure4B/HA_DOPC_40%CHOL_bsResult.xvg
- Source-Data/Figure4B/RVFV_DOPC_20%CHOL_bsResult.xvg
- Source-Data/Figure4B/PrV_DOPC_0%CHOL_bsResult.xvg
- Source-Data/Figure4B/HA_DOPC_20%CHOL_bsResult.xvg
- Source-Data/Figure4B/RVFV_DOPC_40%CHOL_bsResult.xvg
- Source-Data/Figure4B/PrV_DOPC_20%CHOL_bsResult.xvg
- Source-Data/Figure4B/RVFV_DOPC_0%CHOL_bsResult.xvg
- Source-Data/Figure4B/HA_DOPC_0%CHOL_bsResult.xvg
- Source-Data/Figure4B/PrV_DOPC_40%CHOL_bsResult.xvg
- Source-Data/FigureS10/RVFV_D271K_PLPC_12%PLPS_40%CHOL_bsResult_100ns_500ns.xvg
- Source-Data/FigureS10/RVFV_PLPC_12%PLPS_40%CHOL_bsResult.xvg
- Source-Data/Figure2E/PrV_PM_bsResult.xvg
- Source-Data/Figure2E/RVFV_PM_bsResult.xvg
- Source-Data/Figure2E/HA_PM_bsResult.xvg
- Source-Data/Figure2D/.DS_Store
- __MACOSX/Source-Data/Figure2D/._.DS_Store
- Source-Data/Figure2D/IAV-HA2/
- Source-Data/Figure2D/RVFV_Gc/
- Source-Data/Figure2D/PrV_gB/
- Source-Data/Figure2C/PrV-gB/
- Source-Data/Figure2C/.DS_Store
- __MACOSX/Source-Data/Figure2C/._.DS_Store
- Source-Data/Figure2C/RVFV-Gc/
- Source-Data/Figure2C/IAV-HA2/
- Source-Data/FigureS1B/POPC_Trimer_bsResult.xvg
- Source-Data/FigureS1B/POPC_FP_bsResult.xvg
- Source-Data/FigureS1B/POPC_POPG_Trimer_bsResult.xvg
- Source-Data/FigureS1B/POPC_POPC_FP_bsResult.xvg
- Source-Data/Figure2D/IAV-HA2/HA_PM_NOGM3_bsResult.xvg
- Source-Data/Figure2D/IAV-HA2/HA_DOPC_40%CHOL_bsResult.xvg
- Source-Data/Figure2D/IAV-HA2/HA_PIPC_5%PAPS_40%CHOL_bsResult.xvg
- Source-Data/Figure2D/IAV-HA2/HA_PIPC_5%PAPI_40%CHOL_bsResult.xvg
- Source-Data/Figure2D/IAV-HA2/HA_PIPC_5%GM3_40%CHOL_bsResult.xvg
- Source-Data/Figure2D/IAV-HA2/HA_POPC_40%CHOL_bsResult.xvg
- Source-Data/Figure2D/IAV-HA2/HA_PIPC_PNSM_40%CHOL_bsResult.xvg
- Source-Data/Figure2D/IAV-HA2/HA_PIPC_DPSM_40%CHOL_bsResult.xvg
- Source-Data/Figure2D/IAV-HA2/HA_PIPC_5%PAPE_40%CHOL_bsResult.xvg
- Source-Data/Figure2D/IAV-HA2/HA_PAPC_40%CHOL_bsResult.xvg
- Source-Data/Figure2D/IAV-HA2/HA_PM_bsResult.xvg
- Source-Data/Figure2D/IAV-HA2/HA_DPPC_40%CHOL_bsResult.xvg
- Source-Data/Figure2D/IAV-HA2/HA_PIPC_PLSM_40%CHOL_bsResult.xvg
- Source-Data/Figure2D/IAV-HA2/HA_30%PAPC_30%PIPC_40%CHOL_bsResult.xvg
- Source-Data/Figure2D/IAV-HA2/HA_PIPC_40%CHOL_bsResult.xvg
- Source-Data/Figure2D/RVFV_Gc/RVFV_PIPC_5%PAPE_40%CHOL_bsResult.xvg
- Source-Data/Figure2D/RVFV_Gc/RVFV_DOPC_40%CHOL_bsResult.xvg
- Source-Data/Figure2D/RVFV_Gc/RVFV_PIPC_40%CHOL_bsResult.xvg
- Source-Data/Figure2D/RVFV_Gc/RVFV_DPPC_40%CHOL_bsResult.xvg
- Source-Data/Figure2D/RVFV_Gc/RVFV_PIPC_PLSM_40%CHOL_bsResult.xvg
- Source-Data/Figure2D/RVFV_Gc/RVFV_PM_bsResult.xvg
- Source-Data/Figure2D/RVFV_Gc/RVFV_PIPC_5%PAPI_40%CHOL_bsResult.xvg
- Source-Data/Figure2D/RVFV_Gc/RVFV_30%PAPC_30%PIPC_40%CHOL_bsResult.xvg
- Source-Data/Figure2D/RVFV_Gc/RVFV_PM_NOGM3_bsResult.xvg
- Source-Data/Figure2D/RVFV_Gc/RVFV_PAPC_40%CHOL_bsResult.xvg
- Source-Data/Figure2D/RVFV_Gc/RVFV_PIPC_5%GM3_40%CHOL_bsResult.xvg
- Source-Data/Figure2D/RVFV_Gc/RVFV_PIPC_5%PAPS_40%CHOL_bsResult.xvg
- Source-Data/Figure2D/RVFV_Gc/RVFV_PIPC_DPSM_40%CHOL_bsResult.xvg
- Source-Data/Figure2D/RVFV_Gc/RVFV_PIPC_PNSM_40%CHOL_bsResult.xvg
- Source-Data/Figure2D/RVFV_Gc/RVFV_POPC_40%CHOL_bsResult.xvg
- Source-Data/Figure2D/PrV_gB/PrV_PM_bsResult.xvg
- Source-Data/Figure2D/PrV_gB/PrV_PIPC_40%CHOL_bsResult.xvg
- Source-Data/Figure2D/PrV_gB/PrV_30%PAPC_30%PIPC_40%CHOL_bsResult.xvg
- Source-Data/Figure2D/PrV_gB/PrV_PIPC_5%PAPS_40%CHOL_bsResult.xvg
- Source-Data/Figure2D/PrV_gB/PrV_DPPC_40%CHOL_bsResult.xvg
- Source-Data/Figure2D/PrV_gB/PrV_PAPC_40%CHOL_bsResult.xvg
- Source-Data/Figure2D/PrV_gB/PrV_PIPC_5%GM3_40%CHOL_bsResult.xvg
- Source-Data/Figure2D/PrV_gB/PrV_POPC_40%CHOL_bsResult.xvg
- Source-Data/Figure2D/PrV_gB/PrV_PIPC_5%PAPI_40%CHOL_bsResult.xvg
- Source-Data/Figure2D/PrV_gB/PrV_PM_NOGM3_bsResult.xvg
- Source-Data/Figure2D/PrV_gB/PrV_PIPC_PLSM_40%CHOL_bsResult.xvg
- Source-Data/Figure2D/PrV_gB/PrV_PIPC_5%PAPE_40%CHOL_bsResult.xvg
- Source-Data/Figure2D/PrV_gB/PrV_PIPC_PNSM_40%CHOL_bsResult.xvg
- Source-Data/Figure2D/PrV_gB/PrV_PIPC_DPSM_40%CHOL_bsResult.xvg
- Source-Data/Figure2D/PrV_gB/PrV_DOPC_40%CHOL_bsResult.xvg
- Source-Data/Figure2C/PrV-gB/shell_0_65_nm_PM_SYM_PAPE.xvg
- Source-Data/Figure2C/PrV-gB/shell_0_65_nm_PM_SYM_PAPS.xvg
- Source-Data/Figure2C/PrV-gB/shell_0_65_nm_PM_SYM_PAPC.xvg
- Source-Data/Figure2C/PrV-gB/shell_0_65_nm_PM_SYM_PLSM.xvg
- Source-Data/Figure2C/PrV-gB/shell_0_65_nm_PM_SYM_PNSM.xvg
- Source-Data/Figure2C/PrV-gB/shell_0_65_nm_PM_SYM_CHOL.xvg
- Source-Data/Figure2C/PrV-gB/shell_0_65_nm_PM_SYM_POPC.xvg
- Source-Data/Figure2C/PrV-gB/shell_0.65nm_PM_SYM_POPS.xvg
- Source-Data/Figure2C/PrV-gB/shell_0.65nm_PM_SYM_POPE.xvg
- Source-Data/Figure2C/PrV-gB/shell_0_65_nm_PM_SYM_GM3.xvg
- Source-Data/Figure2C/PrV-gB/shell_0_65_nm_PM_SYM_PIPC.xvg
- Source-Data/Figure2C/PrV-gB/shell_0_65_nm_PM_SYM_DPSM.xvg
- Source-Data/Figure2C/RVFV-Gc/shell_0.65nm_PM_SYM_GM3.xvg
- Source-Data/Figure2C/RVFV-Gc/shell_0.65nm_PM_SYM_PAPC.xvg
- Source-Data/Figure2C/RVFV-Gc/shell_0.65nm_PM_SYM_PAPS.xvg
- Source-Data/Figure2C/RVFV-Gc/shell_0.65nm_PM_SYM_PAPE.xvg
- Source-Data/Figure2C/RVFV-Gc/shell_0.65nm_PM_SYM_PLSM.xvg
- Source-Data/Figure2C/RVFV-Gc/shell_0.65nm_PM_SYM_PNSM.xvg
- Source-Data/Figure2C/RVFV-Gc/shell_0.65nm_PM_SYM_POPS.xvg
- Source-Data/Figure2C/RVFV-Gc/shell_0.65nm_PM_SYM_DPSM.xvg
- Source-Data/Figure2C/RVFV-Gc/shell_0.65nm_PM_SYM_POPE.xvg
- Source-Data/Figure2C/RVFV-Gc/shell_0.65nm_PM_SYM_PIPC.xvg
- Source-Data/Figure2C/RVFV-Gc/shell_0.65nm_PM_SYM_CHOL.xvg
- Source-Data/Figure2C/RVFV-Gc/shell_0.65nm_PM_SYM_POPC.xvg
- Source-Data/Figure2C/IAV-HA2/shell_0_65_nm_PM_SYM_PAPE.xvg
- Source-Data/Figure2C/IAV-HA2/shell_0_65_nm_PM_SYM_PAPS.xvg
- Source-Data/Figure2C/IAV-HA2/shell_0_65_nm_PM_SYM_PAPC.xvg
- Source-Data/Figure2C/IAV-HA2/shell_0_65_nm_PM_SYM_PLSM.xvg
- Source-Data/Figure2C/IAV-HA2/shell_0_65_nm_PM_SYM_PNSM.xvg
- Source-Data/Figure2C/IAV-HA2/shell_0_65_nm_PM_SYM_CHOL.xvg
- Source-Data/Figure2C/IAV-HA2/shell_0_65_nm_PM_SYM_POPC.xvg
- Source-Data/Figure2C/IAV-HA2/shell_0_65_nm_PM_SYM_GM3.xvg
- Source-Data/Figure2C/IAV-HA2/shell_0_65_nm_PM_SYM_PIPC.xvg
- Source-Data/Figure2C/IAV-HA2/shell_0_65_nm_PM_SYM_DPSM.xvg
