# Supplementary material for: Viral fusion proteins of classes II and III recognize and reorganize complex biological membranes
Source: Commun Biol. 2025 May 9;8:717. doi: 10.1038/s42003-025-08040-9 (PMC12062360; doi:10.1038/s42003-025-08040-9)
Supplement: Supplementary file 4 — Supplementary Data 1 [file 42003_2025_8040_MOESM4_ESM.zip › Source-Data/Figure4B/HA_DOPC_40%CHOL_bsResult.xvg]

# This file was created Mon Sep 28 08:52:04 2020
# Created by:
#                       :-) GROMACS - gmx wham, 2020.2 (-:
# 
# Executable:   /data/shared/opt/gromacs/2020.2/bin/gmx
# Data prefix:  /data/shared/opt/gromacs/2020.2
# Working dir:  /data/users/tobomm/Arbeit/HA_60%DOPC_40%CHOL/umbrella/run-umb_t500ns/100-500ns
# Command line:
#   gmx wham -it tpr_100-500ns.dat -if pullf_100-500ns.dat -o profile.xvg -hist histo.xvg -b 100000 -e 500000 -nBootstrap 50 -zprof0 11 -bs-method b-hist
# gmx wham is part of G R O M A C S:
#
# S  C  A  M  O  R  G
#
@    title "Average and stddev from bootstrapping"
@    xaxis  label "\xx\f{} (nm)"
@    yaxis  label "E (kJ mol\S-1\N)"
@TYPE xy
@TYPE xydy
5.855660e+00	-1.145830e+02	6.111926e+00
5.883613e+00	-1.165500e+02	6.109238e+00
5.911565e+00	-1.180801e+02	6.126255e+00
5.939518e+00	-1.194656e+02	6.143858e+00
5.967470e+00	-1.208131e+02	6.139960e+00
5.995423e+00	-1.223008e+02	6.130661e+00
6.023375e+00	-1.238148e+02	6.120808e+00
6.051328e+00	-1.253404e+02	6.109521e+00
6.079281e+00	-1.267696e+02	6.102310e+00
6.107233e+00	-1.280569e+02	6.108147e+00
6.135186e+00	-1.291310e+02	6.122189e+00
6.163138e+00	-1.300323e+02	6.153940e+00
6.191091e+00	-1.307497e+02	6.159528e+00
6.219043e+00	-1.311817e+02	6.076635e+00
6.246996e+00	-1.311217e+02	5.982269e+00
6.274948e+00	-1.306813e+02	5.933708e+00
6.302901e+00	-1.299523e+02	5.921269e+00
6.330854e+00	-1.293826e+02	5.881470e+00
6.358806e+00	-1.293238e+02	5.841437e+00
6.386759e+00	-1.295546e+02	5.836596e+00
6.414711e+00	-1.297733e+02	5.845848e+00
6.442664e+00	-1.299144e+02	5.854635e+00
6.470616e+00	-1.299541e+02	5.852846e+00
6.498569e+00	-1.298382e+02	5.831056e+00
6.526521e+00	-1.295581e+02	5.805525e+00
6.554474e+00	-1.291722e+02	5.808754e+00
6.582427e+00	-1.287870e+02	5.824965e+00
6.610379e+00	-1.284456e+02	5.840903e+00
6.638332e+00	-1.281378e+02	5.849504e+00
6.666284e+00	-1.278399e+02	5.847486e+00
6.694237e+00	-1.275734e+02	5.853504e+00
6.722189e+00	-1.273516e+02	5.864883e+00
6.750142e+00	-1.271420e+02	5.870121e+00
6.778094e+00	-1.268316e+02	5.868874e+00
6.806047e+00	-1.263598e+02	5.852686e+00
6.834000e+00	-1.257969e+02	5.824123e+00
6.861952e+00	-1.252733e+02	5.791867e+00
6.889905e+00	-1.248204e+02	5.772292e+00
6.917857e+00	-1.243931e+02	5.776832e+00
6.945810e+00	-1.239565e+02	5.795313e+00
6.973762e+00	-1.234934e+02	5.808022e+00
7.001715e+00	-1.229924e+02	5.806917e+00
7.029667e+00	-1.225257e+02	5.810656e+00
7.057620e+00	-1.221010e+02	5.816040e+00
7.085573e+00	-1.217386e+02	5.814155e+00
7.113525e+00	-1.214283e+02	5.810534e+00
7.141478e+00	-1.210903e+02	5.819732e+00
7.169430e+00	-1.207434e+02	5.831486e+00
7.197383e+00	-1.203913e+02	5.825277e+00
7.225335e+00	-1.200551e+02	5.814025e+00
7.253288e+00	-1.196770e+02	5.798999e+00
7.281240e+00	-1.192389e+02	5.785993e+00
7.309193e+00	-1.187369e+02	5.778706e+00
7.337145e+00	-1.182239e+02	5.777917e+00
7.365098e+00	-1.177251e+02	5.774385e+00
7.393051e+00	-1.172292e+02	5.775388e+00
7.421003e+00	-1.166897e+02	5.791438e+00
7.448956e+00	-1.160955e+02	5.820066e+00
7.476908e+00	-1.154432e+02	5.842762e+00
7.504861e+00	-1.147930e+02	5.848655e+00
7.532813e+00	-1.141438e+02	5.847610e+00
7.560766e+00	-1.135072e+02	5.847002e+00
7.588718e+00	-1.128544e+02	5.833554e+00
7.616671e+00	-1.121870e+02	5.805153e+00
7.644624e+00	-1.115351e+02	5.783937e+00
7.672576e+00	-1.108326e+02	5.772675e+00
7.700529e+00	-1.101095e+02	5.772182e+00
7.728481e+00	-1.093866e+02	5.777174e+00
7.756434e+00	-1.086608e+02	5.784277e+00
7.784386e+00	-1.079900e+02	5.799397e+00
7.812339e+00	-1.073251e+02	5.812969e+00
7.840291e+00	-1.066316e+02	5.809836e+00
7.868244e+00	-1.058911e+02	5.794848e+00
7.896197e+00	-1.051453e+02	5.784179e+00
7.924149e+00	-1.043740e+02	5.779072e+00
7.952102e+00	-1.035763e+02	5.776912e+00
7.980054e+00	-1.027183e+02	5.777708e+00
8.008007e+00	-1.018060e+02	5.779926e+00
8.035959e+00	-1.009029e+02	5.783288e+00
8.063912e+00	-1.000355e+02	5.790055e+00
8.091864e+00	-9.926907e+01	5.796737e+00
8.119817e+00	-9.856464e+01	5.803646e+00
8.147770e+00	-9.784799e+01	5.801134e+00
8.175722e+00	-9.706835e+01	5.786895e+00
8.203675e+00	-9.621860e+01	5.771879e+00
8.231627e+00	-9.533925e+01	5.759043e+00
8.259580e+00	-9.446512e+01	5.746004e+00
8.287532e+00	-9.358831e+01	5.741073e+00
8.315485e+00	-9.277736e+01	5.737103e+00
8.343437e+00	-9.202019e+01	5.737639e+00
8.371390e+00	-9.126719e+01	5.749900e+00
8.399343e+00	-9.048071e+01	5.767020e+00
8.427295e+00	-8.963480e+01	5.776930e+00
8.455248e+00	-8.877083e+01	5.779783e+00
8.483200e+00	-8.789318e+01	5.776744e+00
8.511153e+00	-8.700380e+01	5.768412e+00
8.539105e+00	-8.605678e+01	5.760675e+00
8.567058e+00	-8.508607e+01	5.758153e+00
8.595010e+00	-8.407803e+01	5.756765e+00
8.622963e+00	-8.308138e+01	5.758873e+00
8.650916e+00	-8.211263e+01	5.769048e+00
8.678868e+00	-8.114167e+01	5.780225e+00
8.706821e+00	-8.012776e+01	5.780894e+00
8.734773e+00	-7.907759e+01	5.766924e+00
8.762726e+00	-7.798599e+01	5.752819e+00
8.790678e+00	-7.687073e+01	5.750952e+00
8.818631e+00	-7.574846e+01	5.754275e+00
8.846583e+00	-7.458616e+01	5.769722e+00
8.874536e+00	-7.338287e+01	5.786817e+00
8.902488e+00	-7.212002e+01	5.791180e+00
8.930441e+00	-7.086106e+01	5.786839e+00
8.958394e+00	-6.961749e+01	5.780568e+00
8.986346e+00	-6.837247e+01	5.775999e+00
9.014299e+00	-6.714034e+01	5.777719e+00
9.042251e+00	-6.592069e+01	5.787692e+00
9.070204e+00	-6.464061e+01	5.797078e+00
9.098156e+00	-6.329844e+01	5.796180e+00
9.126109e+00	-6.189045e+01	5.791270e+00
9.154061e+00	-6.045633e+01	5.784855e+00
9.182014e+00	-5.900176e+01	5.779009e+00
9.209967e+00	-5.754792e+01	5.774644e+00
9.237919e+00	-5.609875e+01	5.771853e+00
9.265872e+00	-5.463980e+01	5.774737e+00
9.293824e+00	-5.320446e+01	5.782091e+00
9.321777e+00	-5.173855e+01	5.791933e+00
9.349729e+00	-5.023453e+01	5.808163e+00
9.377682e+00	-4.862418e+01	5.828376e+00
9.405634e+00	-4.695525e+01	5.843487e+00
9.433587e+00	-4.525516e+01	5.845688e+00
9.461540e+00	-4.352802e+01	5.840211e+00
9.489492e+00	-4.181298e+01	5.838122e+00
9.517445e+00	-4.013721e+01	5.837760e+00
9.545397e+00	-3.844159e+01	5.840918e+00
9.573350e+00	-3.665055e+01	5.845201e+00
9.601302e+00	-3.489900e+01	5.844744e+00
9.629255e+00	-3.315469e+01	5.840629e+00
9.657207e+00	-3.137737e+01	5.839980e+00
9.685160e+00	-2.961664e+01	5.837156e+00
9.713113e+00	-2.786308e+01	5.825313e+00
9.741065e+00	-2.608254e+01	5.811467e+00
9.769018e+00	-2.429445e+01	5.806390e+00
9.796970e+00	-2.249862e+01	5.808425e+00
9.824923e+00	-2.067037e+01	5.822184e+00
9.852875e+00	-1.882169e+01	5.838960e+00
9.880828e+00	-1.701846e+01	5.846419e+00
9.908780e+00	-1.534499e+01	5.816706e+00
9.936733e+00	-1.409334e+01	5.755621e+00
9.964686e+00	-1.337381e+01	5.676237e+00
9.992638e+00	-1.303720e+01	5.587553e+00
1.002059e+01	-1.283703e+01	5.432531e+00
1.004854e+01	-1.259021e+01	5.200035e+00
1.007650e+01	-1.215991e+01	4.885741e+00
1.010445e+01	-1.156605e+01	4.504670e+00
1.013240e+01	-1.079569e+01	4.118096e+00
1.016035e+01	-9.924387e+00	3.794104e+00
1.018831e+01	-8.976899e+00	3.602310e+00
1.021626e+01	-8.008415e+00	3.451958e+00
1.024421e+01	-7.034611e+00	3.236540e+00
1.027216e+01	-6.166451e+00	2.897030e+00
1.030012e+01	-5.248106e+00	2.444618e+00
1.032807e+01	-4.296970e+00	1.905654e+00
1.035602e+01	-3.356543e+00	1.397960e+00
1.038397e+01	-2.459248e+00	1.020035e+00
1.041193e+01	-1.652929e+00	8.114241e-01
1.043988e+01	-1.065168e+00	7.433533e-01
1.046783e+01	-6.649766e-01	7.424692e-01
1.049578e+01	-4.605050e-01	7.471432e-01
1.052374e+01	-4.386919e-01	7.244228e-01
1.055169e+01	-4.592572e-01	7.008840e-01
1.057964e+01	-5.008770e-01	6.944132e-01
1.060759e+01	-5.359770e-01	6.955222e-01
1.063555e+01	-5.739345e-01	7.041511e-01
1.066350e+01	-6.250489e-01	7.068854e-01
1.069145e+01	-6.654475e-01	7.157371e-01
1.071940e+01	-7.371088e-01	7.210359e-01
1.074736e+01	-7.272404e-01	7.153041e-01
1.077531e+01	-6.905268e-01	6.537205e-01
1.080326e+01	-5.839866e-01	5.324360e-01
1.083121e+01	-4.286206e-01	3.760799e-01
1.085917e+01	-2.700666e-01	2.532034e-01
1.088712e+01	-1.451958e-01	1.810586e-01
1.091507e+01	-7.270685e-02	1.483217e-01
1.094302e+01	1.176425e-02	1.175327e-01
1.097098e+01	3.277904e-02	6.541697e-02
1.099893e+01	0.000000e+00	0.000000e+00
1.102688e+01	-1.424918e-02	8.055193e-02
1.105484e+01	-4.865276e-02	1.405251e-01
1.108279e+01	-8.887894e-02	1.877577e-01
1.111074e+01	-9.686140e-02	2.313738e-01
1.113869e+01	-1.775144e-01	2.683720e-01
1.116665e+01	-2.525416e-01	2.968942e-01
1.119460e+01	-3.482165e-01	3.126628e-01
1.122255e+01	-4.345520e-01	3.300947e-01
1.125050e+01	-5.978477e-01	3.387855e-01
1.127846e+01	-9.158877e-01	2.974310e-01
1.130641e+01	-1.153159e+00	2.230102e-01
1.133436e+01	-1.568010e+00	2.040662e-01
1.136231e+01	-1.827796e+00	1.817598e-01
1.139027e+01	-3.111117e+00	1.873656e-01
1.141822e+01	-2.442247e+00	1.936262e-01
