# Supplementary material for: Viral fusion proteins of classes II and III recognize and reorganize complex biological membranes
Source: Commun Biol. 2025 May 9;8:717. doi: 10.1038/s42003-025-08040-9 (PMC12062360; doi:10.1038/s42003-025-08040-9)
Supplement: Supplementary file 4 — Supplementary Data 1 [file 42003_2025_8040_MOESM4_ESM.zip › Source-Data/Figure4B/RVFV_DOPC_20%CHOL_bsResult.xvg]

# This file was created Fri Oct 30 14:20:48 2020
# Created by:
#                       :-) GROMACS - gmx wham, 2020.2 (-:
# 
# Executable:   /data/shared/opt/gromacs/2020.2/bin/gmx
# Data prefix:  /data/shared/opt/gromacs/2020.2
# Working dir:  /data/users/tobomm/Arbeit/RVFV_80%DOPC_20%CHOL/umbrella/run-umb_t500ns/100-500ns
# Command line:
#   gmx wham -it tpr_100-500ns.dat -if pullf_100-500ns.dat -o profile.xvg -hist histo.xvg -b 100000 -e 500000 -nBootstrap 50 -zprof0 8 -bs-method b-hist
# gmx wham is part of G R O M A C S:
#
# GROwing Monsters And Cloning Shrimps
#
@    title "Average and stddev from bootstrapping"
@    xaxis  label "\xx\f{} (nm)"
@    yaxis  label "E (kJ mol\S-1\N)"
@TYPE xy
@TYPE xydy
4.965200e+00	2.866774e+01	8.384769e-01
4.984486e+00	2.548254e+01	8.386454e-01
5.003771e+00	2.099424e+01	8.390175e-01
5.023056e+00	1.753850e+01	8.398516e-01
5.042341e+00	1.397057e+01	8.417763e-01
5.061626e+00	1.032274e+01	8.435564e-01
5.080912e+00	6.850772e+00	8.462747e-01
5.100197e+00	3.460250e+00	8.518809e-01
5.119482e+00	9.957811e-03	8.451884e-01
5.138767e+00	-3.382324e+00	8.400833e-01
5.158052e+00	-6.739205e+00	8.360531e-01
5.177338e+00	-1.005953e+01	8.358698e-01
5.196623e+00	-1.324960e+01	8.380600e-01
5.215908e+00	-1.628523e+01	8.392149e-01
5.235193e+00	-1.911016e+01	8.363535e-01
5.254478e+00	-2.166104e+01	8.358151e-01
5.273764e+00	-2.401447e+01	8.406991e-01
5.293049e+00	-2.619432e+01	8.445876e-01
5.312334e+00	-2.824881e+01	8.444225e-01
5.331619e+00	-3.015647e+01	8.404296e-01
5.350904e+00	-3.187139e+01	8.361651e-01
5.370189e+00	-3.330487e+01	8.401778e-01
5.389475e+00	-3.449144e+01	8.493940e-01
5.408760e+00	-3.551116e+01	8.528889e-01
5.428045e+00	-3.637336e+01	8.514560e-01
5.447330e+00	-3.706459e+01	8.459943e-01
5.466615e+00	-3.759020e+01	8.380707e-01
5.485901e+00	-3.796133e+01	8.315834e-01
5.505186e+00	-3.817009e+01	8.270850e-01
5.524471e+00	-3.825351e+01	8.287223e-01
5.543756e+00	-3.817239e+01	8.298032e-01
5.563041e+00	-3.795594e+01	8.322218e-01
5.582327e+00	-3.766681e+01	8.251106e-01
5.601612e+00	-3.733862e+01	8.047552e-01
5.620897e+00	-3.699664e+01	7.815971e-01
5.640182e+00	-3.663371e+01	7.742824e-01
5.659467e+00	-3.619707e+01	7.737052e-01
5.678753e+00	-3.573559e+01	7.606939e-01
5.698038e+00	-3.523887e+01	7.288634e-01
5.717323e+00	-3.469737e+01	6.776795e-01
5.736608e+00	-3.412997e+01	6.210475e-01
5.755893e+00	-3.356718e+01	5.611177e-01
5.775179e+00	-3.298505e+01	5.210995e-01
5.794464e+00	-3.239468e+01	4.939345e-01
5.813749e+00	-3.179733e+01	4.823629e-01
5.833034e+00	-3.122239e+01	4.763723e-01
5.852319e+00	-3.062472e+01	4.729355e-01
5.871604e+00	-3.000905e+01	4.734626e-01
5.890890e+00	-2.937090e+01	4.778506e-01
5.910175e+00	-2.869152e+01	4.875133e-01
5.929460e+00	-2.800468e+01	4.923680e-01
5.948745e+00	-2.733439e+01	4.897656e-01
5.968030e+00	-2.661795e+01	4.799083e-01
5.987316e+00	-2.584470e+01	4.691777e-01
6.006601e+00	-2.500754e+01	4.710576e-01
6.025886e+00	-2.410108e+01	4.778137e-01
6.045171e+00	-2.318158e+01	4.797389e-01
6.064456e+00	-2.223844e+01	4.767649e-01
6.083742e+00	-2.130965e+01	4.681062e-01
6.103027e+00	-2.041280e+01	4.632483e-01
6.122312e+00	-1.956954e+01	4.620902e-01
6.141597e+00	-1.875283e+01	4.629168e-01
6.160882e+00	-1.791099e+01	4.597589e-01
6.180168e+00	-1.705733e+01	4.491860e-01
6.199453e+00	-1.617643e+01	4.411622e-01
6.218738e+00	-1.527767e+01	4.330405e-01
6.238023e+00	-1.437711e+01	4.287493e-01
6.257308e+00	-1.344652e+01	4.262733e-01
6.276594e+00	-1.248204e+01	4.256619e-01
6.295879e+00	-1.153066e+01	4.269797e-01
6.315164e+00	-1.059791e+01	4.315001e-01
6.334449e+00	-9.708157e+00	4.268032e-01
6.353734e+00	-8.829606e+00	4.265733e-01
6.373019e+00	-7.911835e+00	4.189299e-01
6.392305e+00	-6.984012e+00	4.108217e-01
6.411590e+00	-6.050947e+00	3.974662e-01
6.430875e+00	-5.085436e+00	3.924263e-01
6.450160e+00	-4.116892e+00	3.911107e-01
6.469445e+00	-3.121007e+00	3.906715e-01
6.488731e+00	-2.105350e+00	3.860748e-01
6.508016e+00	-1.082990e+00	3.783426e-01
6.527301e+00	-4.426965e-02	3.729206e-01
6.546586e+00	1.002859e+00	3.733016e-01
6.565871e+00	2.047878e+00	3.789385e-01
6.585157e+00	3.091436e+00	3.839025e-01
6.604442e+00	4.136704e+00	3.916462e-01
6.623727e+00	5.183064e+00	3.891689e-01
6.643012e+00	6.177610e+00	3.793528e-01
6.662297e+00	7.083637e+00	3.573704e-01
6.681583e+00	7.831552e+00	3.427353e-01
6.700868e+00	8.414665e+00	3.349365e-01
6.720153e+00	8.802392e+00	3.380622e-01
6.739438e+00	8.980704e+00	3.485898e-01
6.758723e+00	9.016601e+00	3.472101e-01
6.778009e+00	8.888762e+00	3.394855e-01
6.797294e+00	8.642425e+00	3.150295e-01
6.816579e+00	8.314132e+00	2.925950e-01
6.835864e+00	7.925616e+00	2.741237e-01
6.855149e+00	7.532241e+00	2.697548e-01
6.874434e+00	7.166159e+00	2.769508e-01
6.893720e+00	6.806296e+00	2.864397e-01
6.913005e+00	6.460154e+00	2.887409e-01
6.932290e+00	6.083909e+00	2.879947e-01
6.951575e+00	5.723957e+00	2.834250e-01
6.970860e+00	5.371668e+00	2.736304e-01
6.990146e+00	5.051073e+00	2.656699e-01
7.009431e+00	4.734680e+00	2.644088e-01
7.028716e+00	4.429637e+00	2.599089e-01
7.048001e+00	4.135009e+00	2.583394e-01
7.067286e+00	3.855641e+00	2.554619e-01
7.086572e+00	3.590597e+00	2.541779e-01
7.105857e+00	3.330158e+00	2.500087e-01
7.125142e+00	3.066318e+00	2.466463e-01
7.144427e+00	2.816183e+00	2.434105e-01
7.163712e+00	2.583183e+00	2.437015e-01
7.182998e+00	2.397588e+00	2.439287e-01
7.202283e+00	2.241730e+00	2.493963e-01
7.221568e+00	2.075850e+00	2.519574e-01
7.240853e+00	1.946540e+00	2.578004e-01
7.260138e+00	1.794292e+00	2.614730e-01
7.279424e+00	1.665886e+00	2.580149e-01
7.298709e+00	1.523257e+00	2.602314e-01
7.317994e+00	1.443096e+00	2.487636e-01
7.337279e+00	1.309522e+00	2.348086e-01
7.356564e+00	1.230662e+00	2.268489e-01
7.375850e+00	1.139249e+00	2.243702e-01
7.395135e+00	1.082513e+00	2.297242e-01
7.414420e+00	1.020452e+00	2.360815e-01
7.433705e+00	9.676842e-01	2.367168e-01
7.452990e+00	9.015367e-01	2.306906e-01
7.472275e+00	8.295243e-01	2.318392e-01
7.491561e+00	7.481819e-01	2.189241e-01
7.510846e+00	6.690630e-01	2.162048e-01
7.530131e+00	6.134051e-01	2.159370e-01
7.549416e+00	5.860068e-01	2.195049e-01
7.568701e+00	5.557372e-01	2.194705e-01
7.587987e+00	4.999697e-01	2.215264e-01
7.607272e+00	4.494158e-01	2.335185e-01
7.626557e+00	4.130867e-01	2.406406e-01
7.645842e+00	3.489429e-01	2.564795e-01
7.665127e+00	2.811577e-01	2.615350e-01
7.684413e+00	2.333610e-01	2.618725e-01
7.703698e+00	1.924146e-01	2.733375e-01
7.722983e+00	1.302026e-01	2.781370e-01
7.742268e+00	9.022794e-02	2.854687e-01
7.761553e+00	1.083191e-01	2.790775e-01
7.780839e+00	8.488278e-02	2.688357e-01
7.800124e+00	7.400303e-02	2.327894e-01
7.819409e+00	1.030048e-01	2.054344e-01
7.838694e+00	9.667752e-02	1.782593e-01
7.857979e+00	1.135322e-01	1.462915e-01
7.877265e+00	9.140411e-02	1.260582e-01
7.896550e+00	1.196931e-01	1.007402e-01
7.915835e+00	1.129407e-01	7.682651e-02
7.935120e+00	9.154827e-02	7.488150e-02
7.954405e+00	7.510422e-02	5.696015e-02
7.973690e+00	3.651274e-02	2.282083e-02
7.992976e+00	0.000000e+00	0.000000e+00
8.012261e+00	-3.831713e-02	3.062907e-02
8.031546e+00	-8.642961e-02	6.042331e-02
8.050831e+00	-9.534485e-02	9.467681e-02
8.070116e+00	-1.005723e-01	1.211101e-01
8.089402e+00	-1.075378e-01	1.384793e-01
8.108687e+00	-1.007316e-01	1.366773e-01
8.127972e+00	-9.938310e-02	1.399421e-01
8.147257e+00	-7.960662e-02	1.488522e-01
8.166542e+00	-7.591435e-02	1.637700e-01
8.185828e+00	-8.674096e-02	1.806134e-01
8.205113e+00	-6.954549e-02	1.964122e-01
8.224398e+00	-8.289733e-02	2.001411e-01
8.243683e+00	-7.525231e-02	2.079767e-01
8.262968e+00	-6.374382e-02	2.029283e-01
8.282254e+00	-5.368867e-02	1.971246e-01
8.301539e+00	-4.471199e-02	1.970599e-01
8.320824e+00	-9.085618e-02	1.930211e-01
8.340109e+00	-1.519959e-01	1.951756e-01
8.359394e+00	-1.640162e-01	2.044766e-01
8.378680e+00	-1.991834e-01	2.388762e-01
8.397965e+00	-2.298968e-01	2.651848e-01
8.417250e+00	-2.411733e-01	2.988416e-01
8.436535e+00	-2.610925e-01	3.316281e-01
8.455820e+00	-2.531949e-01	3.474165e-01
8.475105e+00	-2.629354e-01	3.490734e-01
8.494391e+00	-2.343361e-01	3.323543e-01
8.513676e+00	-2.925434e-01	3.252329e-01
8.532961e+00	-2.821429e-01	3.117763e-01
8.552246e+00	-3.367911e-01	3.082578e-01
8.571531e+00	-4.045639e-01	3.071499e-01
8.590817e+00	-4.471860e-01	3.079342e-01
8.610102e+00	-5.284530e-01	3.067695e-01
8.629387e+00	-6.273864e-01	3.049473e-01
8.648672e+00	-7.724540e-01	3.101748e-01
8.667957e+00	-7.637368e-01	3.083965e-01
8.687243e+00	-9.072354e-01	3.110859e-01
8.706528e+00	-1.161422e+00	3.112121e-01
8.725813e+00	-1.321380e+00	3.127084e-01
8.745098e+00	-1.227778e+00	3.118329e-01
8.764383e+00	-3.829777e-01	3.112780e-01
8.783669e+00	1.084576e-01	3.109200e-01
8.802954e+00	-7.677455e-01	3.106858e-01
