# Supplementary material for: Viral fusion proteins of classes II and III recognize and reorganize complex biological membranes
Source: Commun Biol. 2025 May 9;8:717. doi: 10.1038/s42003-025-08040-9 (PMC12062360; doi:10.1038/s42003-025-08040-9)
Supplement: Supplementary file 4 — Supplementary Data 1 [file 42003_2025_8040_MOESM4_ESM.zip › Source-Data/Figure4B/PrV_DOPC_0%CHOL_bsResult.xvg]

# This file was created Tue Oct 20 13:39:26 2020
# Created by:
#                       :-) GROMACS - gmx wham, 2020.2 (-:
# 
# Executable:   /data/shared/opt/gromacs/2020.2/bin/gmx
# Data prefix:  /data/shared/opt/gromacs/2020.2
# Working dir:  /data/users/tobomm/Arbeit/PrV_100%DOPC_0%CHOL/umbrella/run-umb_t500ns/100-500ns
# Command line:
#   gmx wham -it tpr_100-500ns.dat -if pullf_100-500ns.dat -o profile.xvg -hist histo.xvg -b 100000 -e 500000 -nBootstrap 50 -zprof0 9.5 -bs-method b-hist
# gmx wham is part of G R O M A C S:
#
# GROningen MAchine for Chemical Simulation
#
@    title "Average and stddev from bootstrapping"
@    xaxis  label "\xx\f{} (nm)"
@    yaxis  label "E (kJ mol\S-1\N)"
@TYPE xy
@TYPE xydy
6.936601e+00	2.597284e+01	1.110321e+00
6.956147e+00	2.336439e+01	1.107038e+00
6.975694e+00	2.043101e+01	1.203928e+00
6.995240e+00	1.698872e+01	1.146893e+00
7.014787e+00	1.411529e+01	1.209235e+00
7.034334e+00	1.113833e+01	1.280630e+00
7.053880e+00	8.325219e+00	1.279941e+00
7.073427e+00	5.745791e+00	1.232104e+00
7.092973e+00	3.378240e+00	1.154429e+00
7.112520e+00	1.212524e+00	1.080779e+00
7.132066e+00	-6.255273e-01	1.039595e+00
7.151613e+00	-2.175525e+00	1.031191e+00
7.171160e+00	-3.450689e+00	1.029441e+00
7.190706e+00	-4.604674e+00	1.019320e+00
7.210253e+00	-5.697309e+00	1.020450e+00
7.229799e+00	-6.722533e+00	1.012845e+00
7.249346e+00	-7.605789e+00	9.839497e-01
7.268892e+00	-8.316881e+00	9.451277e-01
7.288439e+00	-8.831623e+00	9.052111e-01
7.307986e+00	-9.126144e+00	8.831903e-01
7.327532e+00	-9.225164e+00	8.768815e-01
7.347079e+00	-9.188740e+00	8.801405e-01
7.366625e+00	-9.061241e+00	8.829648e-01
7.386172e+00	-8.889668e+00	8.860742e-01
7.405718e+00	-8.617475e+00	8.926271e-01
7.425265e+00	-8.257816e+00	8.991409e-01
7.444812e+00	-7.818592e+00	8.922276e-01
7.464358e+00	-7.301274e+00	8.673193e-01
7.483905e+00	-6.748758e+00	8.303654e-01
7.503451e+00	-6.182963e+00	7.931494e-01
7.522998e+00	-5.586166e+00	7.794151e-01
7.542544e+00	-4.924473e+00	7.786717e-01
7.562091e+00	-4.194945e+00	7.838605e-01
7.581638e+00	-3.405743e+00	7.889353e-01
7.601184e+00	-2.572704e+00	7.812361e-01
7.620731e+00	-1.706923e+00	7.721541e-01
7.640277e+00	-8.327676e-01	7.607858e-01
7.659824e+00	5.970601e-02	7.321120e-01
7.679370e+00	9.048411e-01	6.853888e-01
7.698917e+00	1.581859e+00	5.816572e-01
7.718464e+00	1.973243e+00	4.455231e-01
7.738010e+00	2.015875e+00	3.485370e-01
7.757557e+00	1.841367e+00	3.366635e-01
7.777103e+00	1.508796e+00	3.456096e-01
7.796650e+00	1.135245e+00	3.491794e-01
7.816196e+00	7.760082e-01	3.537855e-01
7.835743e+00	4.158245e-01	3.528079e-01
7.855290e+00	8.390046e-02	3.533045e-01
7.874836e+00	-1.959188e-01	3.480010e-01
7.894383e+00	-4.235213e-01	3.464362e-01
7.913929e+00	-5.830536e-01	3.425443e-01
7.933476e+00	-7.516960e-01	3.405863e-01
7.953022e+00	-8.967280e-01	3.417978e-01
7.972569e+00	-1.033894e+00	3.390595e-01
7.992116e+00	-1.168118e+00	3.310832e-01
8.011662e+00	-1.228608e+00	3.167990e-01
8.031209e+00	-1.264092e+00	3.021303e-01
8.050755e+00	-1.248635e+00	2.935199e-01
8.070302e+00	-1.241029e+00	2.881124e-01
8.089848e+00	-1.185801e+00	2.815097e-01
8.109395e+00	-1.144192e+00	2.789647e-01
8.128942e+00	-1.056779e+00	2.768987e-01
8.148488e+00	-9.359691e-01	2.746781e-01
8.168035e+00	-8.032494e-01	2.770267e-01
8.187581e+00	-6.981622e-01	2.787458e-01
8.207128e+00	-6.009313e-01	2.817309e-01
8.226674e+00	-4.974712e-01	2.834788e-01
8.246221e+00	-4.365597e-01	2.847088e-01
8.265767e+00	-3.722953e-01	2.846871e-01
8.285314e+00	-3.317914e-01	2.841260e-01
8.304861e+00	-2.790716e-01	2.892130e-01
8.324407e+00	-2.003684e-01	2.945042e-01
8.343954e+00	-1.418495e-01	2.951936e-01
8.363500e+00	-8.427588e-02	2.914891e-01
8.383047e+00	-2.475872e-02	2.819574e-01
8.402593e+00	4.728639e-02	2.708688e-01
8.422140e+00	8.451107e-02	2.660657e-01
8.441687e+00	9.345885e-02	2.692717e-01
8.461233e+00	8.624387e-02	2.737679e-01
8.480780e+00	9.188059e-02	2.720041e-01
8.500326e+00	8.085904e-02	2.702006e-01
8.519873e+00	7.073006e-02	2.739724e-01
8.539419e+00	1.952896e-02	2.757310e-01
8.558966e+00	4.429449e-03	2.770764e-01
8.578513e+00	-3.404900e-04	2.667204e-01
8.598059e+00	-2.486495e-03	2.536534e-01
8.617606e+00	9.152606e-03	2.477583e-01
8.637152e+00	1.373730e-02	2.585478e-01
8.656699e+00	2.349693e-02	2.691432e-01
8.676245e+00	4.607175e-02	2.744855e-01
8.695792e+00	7.149215e-02	2.702698e-01
8.715339e+00	7.989930e-02	2.623215e-01
8.734885e+00	8.992776e-02	2.573524e-01
8.754432e+00	1.097676e-01	2.458560e-01
8.773978e+00	1.293893e-01	2.340286e-01
8.793525e+00	1.454549e-01	2.224762e-01
8.813071e+00	1.942811e-01	2.219313e-01
8.832618e+00	2.356191e-01	2.290182e-01
8.852165e+00	2.658879e-01	2.266217e-01
8.871711e+00	2.997136e-01	2.233846e-01
8.891258e+00	2.988548e-01	2.161324e-01
8.910804e+00	3.075811e-01	2.090246e-01
8.930351e+00	3.079000e-01	2.070638e-01
8.949897e+00	3.177816e-01	2.078410e-01
8.969444e+00	3.379193e-01	2.108787e-01
8.988991e+00	3.416348e-01	2.117928e-01
9.008537e+00	3.327772e-01	2.093598e-01
9.028084e+00	3.409812e-01	2.143233e-01
9.047630e+00	3.542393e-01	2.147530e-01
9.067177e+00	3.681300e-01	2.173407e-01
9.086723e+00	3.560441e-01	2.190915e-01
9.106270e+00	3.184476e-01	2.187724e-01
9.125817e+00	2.663658e-01	2.190895e-01
9.145363e+00	2.137205e-01	2.201903e-01
9.164910e+00	1.499355e-01	2.196825e-01
9.184456e+00	1.135865e-01	2.192283e-01
9.204003e+00	9.991775e-02	2.173180e-01
9.223549e+00	9.525661e-02	2.064086e-01
9.243096e+00	7.702696e-02	1.992059e-01
9.262643e+00	9.257644e-02	1.856496e-01
9.282189e+00	1.001020e-01	1.810537e-01
9.301736e+00	1.292865e-01	1.898798e-01
9.321282e+00	1.571229e-01	2.030915e-01
9.340829e+00	1.736762e-01	2.024324e-01
9.360375e+00	1.571247e-01	2.011084e-01
9.379922e+00	1.144372e-01	1.866557e-01
9.399469e+00	1.039636e-01	1.519552e-01
9.419015e+00	9.470463e-02	1.210332e-01
9.438562e+00	7.507784e-02	9.919304e-02
9.458108e+00	4.415620e-02	6.718785e-02
9.477655e+00	1.280604e-02	2.746210e-02
9.497201e+00	0.000000e+00	0.000000e+00
9.516748e+00	3.092989e-02	4.785906e-02
9.536295e+00	4.698421e-02	6.583330e-02
9.555841e+00	6.640099e-02	8.572338e-02
9.575388e+00	8.606930e-02	8.982015e-02
9.594934e+00	8.277073e-02	8.675905e-02
9.614481e+00	1.259266e-01	8.561381e-02
9.634027e+00	1.230955e-01	1.092271e-01
9.653574e+00	1.348398e-01	1.449042e-01
9.673121e+00	1.525665e-01	1.635469e-01
9.692667e+00	1.678727e-01	1.835363e-01
9.712214e+00	1.689438e-01	1.972216e-01
9.731760e+00	1.977474e-01	1.954056e-01
9.751307e+00	2.394347e-01	1.913711e-01
9.770853e+00	2.837907e-01	1.938180e-01
9.790400e+00	3.267659e-01	1.816756e-01
9.809947e+00	3.451998e-01	1.759448e-01
9.829493e+00	3.543613e-01	1.707889e-01
9.849040e+00	3.353698e-01	1.656967e-01
9.868586e+00	3.583469e-01	1.673867e-01
9.888133e+00	2.953015e-01	1.653899e-01
9.907679e+00	2.946315e-01	1.656393e-01
9.927226e+00	2.789341e-01	1.720059e-01
9.946773e+00	2.523687e-01	1.796192e-01
9.966319e+00	2.548637e-01	1.754953e-01
9.985866e+00	2.858194e-01	1.819535e-01
1.000541e+01	3.114185e-01	1.829206e-01
1.002496e+01	2.803761e-01	1.831056e-01
1.004451e+01	2.842463e-01	1.832209e-01
1.006405e+01	2.463552e-01	1.878042e-01
1.008360e+01	2.246852e-01	1.925647e-01
1.010315e+01	2.162419e-01	1.949004e-01
1.012269e+01	2.313265e-01	1.944328e-01
1.014224e+01	2.175249e-01	2.091990e-01
1.016178e+01	2.040156e-01	2.175407e-01
1.018133e+01	2.043321e-01	2.249829e-01
1.020088e+01	2.322246e-01	2.267784e-01
1.022042e+01	2.536344e-01	2.279085e-01
1.023997e+01	2.630811e-01	2.278672e-01
1.025952e+01	2.552039e-01	2.315882e-01
1.027906e+01	2.596454e-01	2.215906e-01
1.029861e+01	2.391027e-01	2.048841e-01
1.031816e+01	2.677973e-01	1.949403e-01
1.033770e+01	2.447547e-01	1.961770e-01
1.035725e+01	2.412067e-01	2.022900e-01
1.037680e+01	2.147669e-01	2.218865e-01
1.039634e+01	1.814962e-01	2.389692e-01
1.041589e+01	1.681780e-01	2.658661e-01
1.043544e+01	1.675699e-01	2.696423e-01
1.045498e+01	1.739679e-01	2.746029e-01
1.047453e+01	1.525433e-01	2.733207e-01
1.049408e+01	1.221644e-01	2.585625e-01
1.051362e+01	8.327692e-02	2.619396e-01
1.053317e+01	2.662938e-02	2.569843e-01
1.055272e+01	-3.282363e-02	2.549977e-01
1.057226e+01	-1.318276e-01	2.514230e-01
1.059181e+01	-2.380529e-01	2.508395e-01
1.061136e+01	-3.641652e-01	2.573152e-01
1.063090e+01	-5.180335e-01	2.552062e-01
1.065045e+01	-5.971434e-01	2.550770e-01
1.067000e+01	-6.804606e-01	2.537697e-01
1.068954e+01	-9.134862e-01	2.540160e-01
1.070909e+01	-1.286018e+00	2.544597e-01
1.072864e+01	-1.724171e+00	2.543075e-01
1.074818e+01	-2.448561e+00	2.556513e-01
1.076773e+01	-2.813306e+00	2.550822e-01
1.078728e+01	-2.901724e+00	2.549648e-01
1.080682e+01	-2.938462e+00	2.548961e-01
1.082637e+01	-3.527148e+00	2.548545e-01
