# Supplementary material for: Viral fusion proteins of classes II and III recognize and reorganize complex biological membranes
Source: Commun Biol. 2025 May 9;8:717. doi: 10.1038/s42003-025-08040-9 (PMC12062360; doi:10.1038/s42003-025-08040-9)
Supplement: Supplementary file 4 — Supplementary Data 1 [file 42003_2025_8040_MOESM4_ESM.zip › Source-Data/Figure4B/HA_DOPC_20%CHOL_bsResult.xvg]

# This file was created Sat Oct 31 11:31:13 2020
# Created by:
#                       :-) GROMACS - gmx wham, 2020.2 (-:
# 
# Executable:   /data/shared/opt/gromacs/2020.2/bin/gmx
# Data prefix:  /data/shared/opt/gromacs/2020.2
# Working dir:  /data/users/tobomm/Arbeit/HA_80%DOPC_20%CHOL/umbrella/run-umb_t500ns/100-500ns
# Command line:
#   gmx wham -it tpr_100-500ns.dat -if pullf_100-500ns.dat -o profile.xvg -hist histo.xvg -b 100000 -e 500000 -nBootstrap 50 -zprof0 11 -bs-method b-hist
# gmx wham is part of G R O M A C S:
#
# GROningen Mixture of Alchemy and Childrens' Stories
#
@    title "Average and stddev from bootstrapping"
@    xaxis  label "\xx\f{} (nm)"
@    yaxis  label "E (kJ mol\S-1\N)"
@TYPE xy
@TYPE xydy
5.841393e+00	-8.535937e+01	6.219584e+00
5.869449e+00	-8.790534e+01	6.220136e+00
5.897504e+00	-8.915393e+01	6.221818e+00
5.925559e+00	-9.048963e+01	6.225537e+00
5.953614e+00	-9.163484e+01	6.228002e+00
5.981669e+00	-9.274868e+01	6.226193e+00
6.009725e+00	-9.383470e+01	6.224722e+00
6.037780e+00	-9.491620e+01	6.225438e+00
6.065835e+00	-9.596785e+01	6.214624e+00
6.093890e+00	-9.703005e+01	6.210023e+00
6.121945e+00	-9.807195e+01	6.219743e+00
6.150001e+00	-9.898905e+01	6.216115e+00
6.178056e+00	-9.968472e+01	6.185795e+00
6.206111e+00	-1.001632e+02	6.120646e+00
6.234166e+00	-1.004446e+02	6.087117e+00
6.262221e+00	-1.006421e+02	6.086981e+00
6.290277e+00	-1.007957e+02	6.083881e+00
6.318332e+00	-1.008718e+02	6.081920e+00
6.346387e+00	-1.009526e+02	6.083963e+00
6.374442e+00	-1.010588e+02	6.093997e+00
6.402497e+00	-1.011801e+02	6.100488e+00
6.430553e+00	-1.012461e+02	6.107337e+00
6.458608e+00	-1.012482e+02	6.108841e+00
6.486663e+00	-1.012085e+02	6.109326e+00
6.514718e+00	-1.011527e+02	6.104221e+00
6.542773e+00	-1.011876e+02	6.084367e+00
6.570829e+00	-1.013147e+02	6.065536e+00
6.598884e+00	-1.015033e+02	6.073890e+00
6.626939e+00	-1.016036e+02	6.103641e+00
6.654994e+00	-1.016601e+02	6.125933e+00
6.683049e+00	-1.016383e+02	6.110197e+00
6.711105e+00	-1.015874e+02	6.051617e+00
6.739160e+00	-1.014419e+02	5.975386e+00
6.767215e+00	-1.011486e+02	5.921480e+00
6.795270e+00	-1.007396e+02	5.898482e+00
6.823325e+00	-1.002726e+02	5.891669e+00
6.851381e+00	-9.982250e+01	5.892243e+00
6.879436e+00	-9.942082e+01	5.889476e+00
6.907491e+00	-9.908602e+01	5.877354e+00
6.935546e+00	-9.880194e+01	5.864563e+00
6.963601e+00	-9.852074e+01	5.862851e+00
6.991657e+00	-9.812810e+01	5.868990e+00
7.019712e+00	-9.767614e+01	5.868287e+00
7.047767e+00	-9.729629e+01	5.852620e+00
7.075822e+00	-9.699791e+01	5.838091e+00
7.103877e+00	-9.670922e+01	5.843310e+00
7.131933e+00	-9.639585e+01	5.869679e+00
7.159988e+00	-9.604969e+01	5.899768e+00
7.188043e+00	-9.570043e+01	5.904066e+00
7.216098e+00	-9.535595e+01	5.872706e+00
7.244153e+00	-9.498482e+01	5.838214e+00
7.272209e+00	-9.455189e+01	5.822458e+00
7.300264e+00	-9.402195e+01	5.823829e+00
7.328319e+00	-9.347691e+01	5.830509e+00
7.356374e+00	-9.295776e+01	5.834466e+00
7.384429e+00	-9.242726e+01	5.827795e+00
7.412485e+00	-9.185262e+01	5.811611e+00
7.440540e+00	-9.122987e+01	5.793031e+00
7.468595e+00	-9.061902e+01	5.770408e+00
7.496650e+00	-9.004681e+01	5.749431e+00
7.524705e+00	-8.949839e+01	5.736220e+00
7.552761e+00	-8.895888e+01	5.734548e+00
7.580816e+00	-8.841054e+01	5.734895e+00
7.608871e+00	-8.783438e+01	5.733934e+00
7.636926e+00	-8.726634e+01	5.735254e+00
7.664981e+00	-8.668499e+01	5.737327e+00
7.693037e+00	-8.609627e+01	5.735523e+00
7.721092e+00	-8.553209e+01	5.727440e+00
7.749147e+00	-8.495028e+01	5.714299e+00
7.777202e+00	-8.433188e+01	5.705066e+00
7.805258e+00	-8.366684e+01	5.701746e+00
7.833313e+00	-8.296543e+01	5.705629e+00
7.861368e+00	-8.228955e+01	5.704318e+00
7.889423e+00	-8.163062e+01	5.693007e+00
7.917478e+00	-8.100207e+01	5.668341e+00
7.945534e+00	-8.034102e+01	5.636508e+00
7.973589e+00	-7.966418e+01	5.619110e+00
8.001644e+00	-7.896425e+01	5.614950e+00
8.029699e+00	-7.826331e+01	5.605809e+00
8.057754e+00	-7.753462e+01	5.590354e+00
8.085810e+00	-7.676396e+01	5.578688e+00
8.113865e+00	-7.593404e+01	5.576968e+00
8.141920e+00	-7.504079e+01	5.576843e+00
8.169975e+00	-7.414887e+01	5.573367e+00
8.198030e+00	-7.327814e+01	5.572883e+00
8.226086e+00	-7.250569e+01	5.573553e+00
8.254141e+00	-7.182986e+01	5.567016e+00
8.282196e+00	-7.109936e+01	5.565056e+00
8.310251e+00	-7.028586e+01	5.571473e+00
8.338306e+00	-6.938960e+01	5.587732e+00
8.366362e+00	-6.844789e+01	5.598611e+00
8.394417e+00	-6.752640e+01	5.598714e+00
8.422472e+00	-6.658668e+01	5.598235e+00
8.450527e+00	-6.563326e+01	5.598767e+00
8.478582e+00	-6.470361e+01	5.594688e+00
8.506638e+00	-6.377181e+01	5.582938e+00
8.534693e+00	-6.286252e+01	5.568050e+00
8.562748e+00	-6.194478e+01	5.552943e+00
8.590803e+00	-6.101500e+01	5.543002e+00
8.618858e+00	-6.005107e+01	5.550777e+00
8.646914e+00	-5.909055e+01	5.571213e+00
8.674969e+00	-5.811714e+01	5.586570e+00
8.703024e+00	-5.717043e+01	5.585458e+00
8.731079e+00	-5.619549e+01	5.574977e+00
8.759134e+00	-5.519846e+01	5.562455e+00
8.787190e+00	-5.413902e+01	5.549976e+00
8.815245e+00	-5.301984e+01	5.538995e+00
8.843300e+00	-5.188643e+01	5.540724e+00
8.871355e+00	-5.076546e+01	5.547845e+00
8.899410e+00	-4.963730e+01	5.550117e+00
8.927466e+00	-4.850830e+01	5.543163e+00
8.955521e+00	-4.735650e+01	5.532622e+00
8.983576e+00	-4.621302e+01	5.522914e+00
9.011631e+00	-4.510302e+01	5.512466e+00
9.039686e+00	-4.402605e+01	5.519420e+00
9.067742e+00	-4.297005e+01	5.534151e+00
9.095797e+00	-4.184649e+01	5.549536e+00
9.123852e+00	-4.060769e+01	5.542459e+00
9.151907e+00	-3.927888e+01	5.525799e+00
9.179962e+00	-3.789924e+01	5.500515e+00
9.208018e+00	-3.648740e+01	5.470981e+00
9.236073e+00	-3.499765e+01	5.437184e+00
9.264128e+00	-3.345504e+01	5.418363e+00
9.292183e+00	-3.191423e+01	5.405238e+00
9.320238e+00	-3.038596e+01	5.400268e+00
9.348294e+00	-2.886584e+01	5.396374e+00
9.376349e+00	-2.735899e+01	5.400171e+00
9.404404e+00	-2.590917e+01	5.405203e+00
9.432459e+00	-2.444616e+01	5.412261e+00
9.460514e+00	-2.300074e+01	5.422023e+00
9.488570e+00	-2.151057e+01	5.432390e+00
9.516625e+00	-2.006201e+01	5.455336e+00
9.544680e+00	-1.864275e+01	5.477225e+00
9.572735e+00	-1.729948e+01	5.487696e+00
9.600790e+00	-1.609148e+01	5.456299e+00
9.628846e+00	-1.498464e+01	5.375038e+00
9.656901e+00	-1.389880e+01	5.277167e+00
9.684956e+00	-1.282925e+01	5.190798e+00
9.713011e+00	-1.180966e+01	5.097961e+00
9.741066e+00	-1.074274e+01	4.902771e+00
9.769122e+00	-9.714998e+00	4.535877e+00
9.797177e+00	-8.656811e+00	4.043451e+00
9.825232e+00	-7.581216e+00	3.471205e+00
9.853287e+00	-6.469596e+00	2.907659e+00
9.881342e+00	-5.355804e+00	2.415160e+00
9.909398e+00	-4.260646e+00	2.004855e+00
9.937453e+00	-3.327656e+00	1.672082e+00
9.965508e+00	-2.523734e+00	1.332638e+00
9.993563e+00	-1.874388e+00	1.027144e+00
1.002162e+01	-1.385053e+00	7.191503e-01
1.004967e+01	-1.046721e+00	4.978810e-01
1.007773e+01	-8.061001e-01	3.425476e-01
1.010578e+01	-6.230775e-01	2.727571e-01
1.013384e+01	-4.538934e-01	2.656238e-01
1.016189e+01	-3.361735e-01	2.638598e-01
1.018995e+01	-2.639699e-01	2.603407e-01
1.021800e+01	-2.103129e-01	2.587185e-01
1.024606e+01	-1.612194e-01	2.479369e-01
1.027412e+01	-1.773788e-01	2.505360e-01
1.030217e+01	-2.036418e-01	2.540052e-01
1.033023e+01	-1.866242e-01	2.519625e-01
1.035828e+01	-1.842536e-01	2.495692e-01
1.038634e+01	-1.776255e-01	2.529531e-01
1.041439e+01	-1.870585e-01	2.560286e-01
1.044245e+01	-1.764625e-01	2.687551e-01
1.047050e+01	-1.923358e-01	2.769740e-01
1.049856e+01	-2.333457e-01	2.795672e-01
1.052661e+01	-2.347565e-01	2.680338e-01
1.055467e+01	-2.307926e-01	2.731387e-01
1.058272e+01	-2.111493e-01	2.786591e-01
1.061078e+01	-1.713915e-01	2.971674e-01
1.063883e+01	-1.655015e-01	3.082228e-01
1.066689e+01	-1.435363e-01	3.142843e-01
1.069494e+01	-1.465811e-01	3.031120e-01
1.072300e+01	-1.780253e-01	2.817040e-01
1.075105e+01	-1.980810e-01	2.595510e-01
1.077911e+01	-1.992356e-01	2.495073e-01
1.080716e+01	-1.989866e-01	2.360727e-01
1.083522e+01	-1.765567e-01	1.975912e-01
1.086327e+01	-1.700918e-01	1.608315e-01
1.089133e+01	-1.142770e-01	1.275283e-01
1.091938e+01	-5.988267e-02	9.764885e-02
1.094744e+01	-3.189086e-02	7.037226e-02
1.097550e+01	-2.073696e-03	5.500049e-02
1.100355e+01	0.000000e+00	0.000000e+00
1.103161e+01	-3.579329e-02	5.152096e-02
1.105966e+01	-7.441513e-02	1.039874e-01
1.108772e+01	-1.105061e-01	1.424685e-01
1.111577e+01	-1.449280e-01	1.839406e-01
1.114383e+01	-1.747723e-01	2.229132e-01
1.117188e+01	-2.147997e-01	2.578985e-01
1.119994e+01	-3.317836e-01	2.989589e-01
1.122799e+01	-4.936507e-01	2.870584e-01
1.125605e+01	-6.868083e-01	2.373697e-01
1.128410e+01	-1.039106e+00	2.916850e-01
1.131216e+01	-1.523939e+00	2.249433e-01
1.134021e+01	-1.794927e+00	2.712093e-01
1.136827e+01	-2.321967e+00	2.892537e-01
1.139632e+01	-3.200787e+00	1.583824e-01
1.142438e+01	-3.941434e+00	1.642630e-01
