# Supplementary material for: Viral fusion proteins of classes II and III recognize and reorganize complex biological membranes
Source: Commun Biol. 2025 May 9;8:717. doi: 10.1038/s42003-025-08040-9 (PMC12062360; doi:10.1038/s42003-025-08040-9)
Supplement: Supplementary file 4 — Supplementary Data 1 [file 42003_2025_8040_MOESM4_ESM.zip › Source-Data/Figure4B/RVFV_DOPC_40%CHOL_bsResult.xvg]

# This file was created Tue Sep 15 17:52:23 2020
# Created by:
#                       :-) GROMACS - gmx wham, 2020.2 (-:
# 
# Executable:   /data/shared/opt/gromacs/2020.2/bin/gmx
# Data prefix:  /data/shared/opt/gromacs/2020.2
# Working dir:  /data/users/tobomm/Arbeit/RVFV_60%DOPC_40%CHOL/umbrella/run-umb_t500ns/100-500ns
# Command line:
#   gmx wham -it tpr_100-500ns.dat -if pullf_100-500ns.dat -o profile.xvg -hist histo.xvg -b 100000 -e 500000 -nBootstrap 50 -zprof0 8 -bs-method b-hist
# gmx wham is part of G R O M A C S:
#
# Gravel Rubs Often Many Awfully Cauterized Sores
#
@    title "Average and stddev from bootstrapping"
@    xaxis  label "\xx\f{} (nm)"
@    yaxis  label "E (kJ mol\S-1\N)"
@TYPE xy
@TYPE xydy
5.008239e+00	1.120543e+01	1.455316e+00
5.027278e+00	4.905726e+00	1.454619e+00
5.046316e+00	2.063873e-01	1.458526e+00
5.065354e+00	-4.566762e+00	1.462565e+00
5.084393e+00	-8.949788e+00	1.464223e+00
5.103431e+00	-1.311799e+01	1.467292e+00
5.122469e+00	-1.698352e+01	1.483433e+00
5.141507e+00	-2.060899e+01	1.492818e+00
5.160546e+00	-2.401275e+01	1.495487e+00
5.179584e+00	-2.723333e+01	1.478480e+00
5.198622e+00	-3.026338e+01	1.443690e+00
5.217661e+00	-3.304356e+01	1.402059e+00
5.236699e+00	-3.552109e+01	1.367891e+00
5.255737e+00	-3.773641e+01	1.344676e+00
5.274776e+00	-3.976283e+01	1.359377e+00
5.293814e+00	-4.167155e+01	1.369806e+00
5.312852e+00	-4.346371e+01	1.343181e+00
5.331891e+00	-4.521468e+01	1.289697e+00
5.350929e+00	-4.685159e+01	1.249216e+00
5.369967e+00	-4.834128e+01	1.231931e+00
5.389006e+00	-4.962165e+01	1.232754e+00
5.408044e+00	-5.067647e+01	1.237171e+00
5.427082e+00	-5.151887e+01	1.249152e+00
5.446120e+00	-5.218201e+01	1.264146e+00
5.465159e+00	-5.265339e+01	1.278511e+00
5.484197e+00	-5.297699e+01	1.283209e+00
5.503235e+00	-5.314891e+01	1.276955e+00
5.522274e+00	-5.319353e+01	1.267269e+00
5.541312e+00	-5.308675e+01	1.258868e+00
5.560350e+00	-5.279174e+01	1.261768e+00
5.579389e+00	-5.237760e+01	1.266706e+00
5.598427e+00	-5.188467e+01	1.266383e+00
5.617465e+00	-5.134516e+01	1.254855e+00
5.636504e+00	-5.070953e+01	1.237937e+00
5.655542e+00	-5.000516e+01	1.222199e+00
5.674580e+00	-4.923886e+01	1.213822e+00
5.693618e+00	-4.844713e+01	1.214299e+00
5.712657e+00	-4.764037e+01	1.222421e+00
5.731695e+00	-4.681603e+01	1.231820e+00
5.750733e+00	-4.598048e+01	1.243596e+00
5.769772e+00	-4.515499e+01	1.253773e+00
5.788810e+00	-4.432622e+01	1.256092e+00
5.807848e+00	-4.348244e+01	1.257610e+00
5.826887e+00	-4.265208e+01	1.259104e+00
5.845925e+00	-4.181760e+01	1.263224e+00
5.864963e+00	-4.102461e+01	1.260389e+00
5.884002e+00	-4.023929e+01	1.254940e+00
5.903040e+00	-3.944923e+01	1.249105e+00
5.922078e+00	-3.865805e+01	1.245799e+00
5.941117e+00	-3.784109e+01	1.245255e+00
5.960155e+00	-3.700556e+01	1.245663e+00
5.979193e+00	-3.611387e+01	1.247865e+00
5.998231e+00	-3.519956e+01	1.248611e+00
6.017270e+00	-3.428420e+01	1.243319e+00
6.036308e+00	-3.338854e+01	1.226210e+00
6.055346e+00	-3.254956e+01	1.209599e+00
6.074385e+00	-3.176288e+01	1.201628e+00
6.093423e+00	-3.101904e+01	1.197590e+00
6.112461e+00	-3.029317e+01	1.197460e+00
6.131500e+00	-2.955045e+01	1.204050e+00
6.150538e+00	-2.876312e+01	1.219933e+00
6.169576e+00	-2.795787e+01	1.238046e+00
6.188615e+00	-2.711844e+01	1.255644e+00
6.207653e+00	-2.628054e+01	1.261296e+00
6.226691e+00	-2.542019e+01	1.252672e+00
6.245729e+00	-2.450731e+01	1.243414e+00
6.264768e+00	-2.360336e+01	1.244535e+00
6.283806e+00	-2.265508e+01	1.255826e+00
6.302844e+00	-2.166426e+01	1.272694e+00
6.321883e+00	-2.063033e+01	1.285633e+00
6.340921e+00	-1.956424e+01	1.290974e+00
6.359959e+00	-1.849450e+01	1.288977e+00
6.378998e+00	-1.740715e+01	1.279271e+00
6.398036e+00	-1.633834e+01	1.269393e+00
6.417074e+00	-1.525514e+01	1.265305e+00
6.436113e+00	-1.417441e+01	1.265551e+00
6.455151e+00	-1.307527e+01	1.272246e+00
6.474189e+00	-1.199050e+01	1.279499e+00
6.493228e+00	-1.086958e+01	1.288504e+00
6.512266e+00	-9.745570e+00	1.291524e+00
6.531304e+00	-8.618352e+00	1.289188e+00
6.550342e+00	-7.508091e+00	1.287837e+00
6.569381e+00	-6.410187e+00	1.287477e+00
6.588419e+00	-5.302717e+00	1.284555e+00
6.607457e+00	-4.181547e+00	1.278364e+00
6.626496e+00	-3.033132e+00	1.268084e+00
6.645534e+00	-1.851890e+00	1.251186e+00
6.664572e+00	-6.551259e-01	1.236885e+00
6.683611e+00	5.610893e-01	1.237845e+00
6.702649e+00	1.810723e+00	1.257658e+00
6.721687e+00	3.012760e+00	1.295251e+00
6.740726e+00	4.188693e+00	1.309185e+00
6.759764e+00	5.182936e+00	1.228539e+00
6.778802e+00	5.919118e+00	1.035610e+00
6.797840e+00	6.272036e+00	8.117677e-01
6.816879e+00	6.329141e+00	6.200500e-01
6.835917e+00	6.234700e+00	4.954235e-01
6.854955e+00	6.019622e+00	4.104451e-01
6.873994e+00	5.720694e+00	3.415316e-01
6.893032e+00	5.420873e+00	3.048290e-01
6.912070e+00	5.109882e+00	2.913515e-01
6.931109e+00	4.825048e+00	2.891403e-01
6.950147e+00	4.534908e+00	2.879011e-01
6.969185e+00	4.240071e+00	2.889680e-01
6.988224e+00	3.940309e+00	2.886516e-01
7.007262e+00	3.640694e+00	2.920528e-01
7.026300e+00	3.378513e+00	2.942796e-01
7.045339e+00	3.110576e+00	2.949740e-01
7.064377e+00	2.843472e+00	2.902836e-01
7.083415e+00	2.592934e+00	2.821112e-01
7.102453e+00	2.360876e+00	2.693847e-01
7.121492e+00	2.143878e+00	2.645368e-01
7.140530e+00	1.909982e+00	2.613436e-01
7.159568e+00	1.688990e+00	2.697616e-01
7.178607e+00	1.492551e+00	2.773372e-01
7.197645e+00	1.348388e+00	2.864640e-01
7.216683e+00	1.195638e+00	2.877239e-01
7.235722e+00	1.066597e+00	2.882899e-01
7.254760e+00	9.422532e-01	2.884203e-01
7.273798e+00	7.940975e-01	2.921236e-01
7.292837e+00	6.556643e-01	2.888216e-01
7.311875e+00	5.207625e-01	2.880305e-01
7.330913e+00	4.036468e-01	2.781170e-01
7.349951e+00	2.868985e-01	2.755758e-01
7.368990e+00	1.950795e-01	2.779167e-01
7.388028e+00	8.457428e-02	2.850789e-01
7.407066e+00	-1.863483e-02	2.991987e-01
7.426105e+00	-1.008120e-01	3.092602e-01
7.445143e+00	-1.934037e-01	3.077150e-01
7.464181e+00	-2.565174e-01	3.015511e-01
7.483220e+00	-3.140587e-01	3.020498e-01
7.502258e+00	-3.604748e-01	2.871638e-01
7.521296e+00	-4.309808e-01	2.712369e-01
7.540335e+00	-4.428272e-01	2.428046e-01
7.559373e+00	-4.268473e-01	2.090231e-01
7.578411e+00	-3.975807e-01	1.775497e-01
7.597450e+00	-3.412727e-01	1.664179e-01
7.616488e+00	-2.621741e-01	1.740383e-01
7.635526e+00	-1.930803e-01	1.742053e-01
7.654564e+00	-1.205483e-01	1.745219e-01
7.673603e+00	-6.247951e-02	1.806775e-01
7.692641e+00	-5.290599e-03	1.902325e-01
7.711679e+00	-1.226019e-02	1.917423e-01
7.730718e+00	2.923755e-02	1.958848e-01
7.749756e+00	4.941587e-02	2.021365e-01
7.768794e+00	3.112341e-02	1.995783e-01
7.787833e+00	4.153723e-02	1.953880e-01
7.806871e+00	5.591415e-02	1.765164e-01
7.825909e+00	4.703974e-02	1.605730e-01
7.844948e+00	6.296923e-02	1.435136e-01
7.863986e+00	4.086617e-02	1.305246e-01
7.883024e+00	4.562521e-02	1.168320e-01
7.902062e+00	3.674736e-02	1.078618e-01
7.921101e+00	-5.421630e-03	9.498516e-02
7.940139e+00	-5.586966e-03	7.878327e-02
7.959177e+00	-1.825430e-02	5.348605e-02
7.978216e+00	1.871420e-04	3.182832e-02
7.997254e+00	0.000000e+00	0.000000e+00
8.016292e+00	-2.817663e-03	3.718611e-02
8.035331e+00	-2.977028e-03	6.017215e-02
8.054369e+00	-1.574079e-03	9.537099e-02
8.073407e+00	-2.993427e-02	1.072772e-01
8.092446e+00	-2.889046e-02	1.158377e-01
8.111484e+00	-2.828783e-02	1.237023e-01
8.130522e+00	-1.380967e-02	1.362323e-01
8.149561e+00	7.128066e-03	1.486772e-01
8.168599e+00	3.462116e-02	1.472075e-01
8.187637e+00	5.272794e-02	1.474194e-01
8.206675e+00	4.210918e-02	1.590336e-01
8.225714e+00	2.556898e-02	1.650763e-01
8.244752e+00	3.693776e-03	1.766770e-01
8.263790e+00	-4.636199e-02	1.819547e-01
8.282829e+00	-4.929062e-02	1.854599e-01
8.301867e+00	-5.718480e-02	1.841628e-01
8.320905e+00	-8.448287e-02	1.928747e-01
8.339944e+00	-1.191340e-01	2.058484e-01
8.358982e+00	-1.634348e-01	2.081572e-01
8.378020e+00	-2.122605e-01	2.039459e-01
8.397059e+00	-2.622016e-01	1.911413e-01
8.416097e+00	-3.295023e-01	1.762736e-01
8.435135e+00	-3.751041e-01	1.682291e-01
8.454173e+00	-4.678890e-01	1.697906e-01
8.473212e+00	-5.399716e-01	1.705583e-01
8.492250e+00	-5.929377e-01	1.704942e-01
8.511288e+00	-6.302470e-01	1.804635e-01
8.530327e+00	-6.663120e-01	1.808364e-01
8.549365e+00	-7.325926e-01	1.857666e-01
8.568403e+00	-7.807531e-01	1.828223e-01
8.587442e+00	-9.042772e-01	1.854743e-01
8.606480e+00	-9.773143e-01	1.840685e-01
8.625518e+00	-1.074054e+00	1.704410e-01
8.644557e+00	-1.122141e+00	1.705909e-01
8.663595e+00	-1.288934e+00	1.676430e-01
8.682633e+00	-1.433690e+00	1.709375e-01
8.701672e+00	-1.565422e+00	1.679973e-01
8.720710e+00	-1.411728e+00	1.613363e-01
8.739748e+00	-1.424827e+00	1.589929e-01
8.758786e+00	-1.434119e+00	1.593082e-01
8.777825e+00	-1.439765e+00	1.595848e-01
8.796863e+00	-1.353691e+00	1.598021e-01
