# Supplementary material for: Viral fusion proteins of classes II and III recognize and reorganize complex biological membranes
Source: Commun Biol. 2025 May 9;8:717. doi: 10.1038/s42003-025-08040-9 (PMC12062360; doi:10.1038/s42003-025-08040-9)
Supplement: Supplementary file 4 — Supplementary Data 1 [file 42003_2025_8040_MOESM4_ESM.zip › Source-Data/Figure4B/PrV_DOPC_20%CHOL_bsResult.xvg]

# This file was created Mon Oct 19 15:10:43 2020
# Created by:
#                       :-) GROMACS - gmx wham, 2020.2 (-:
# 
# Executable:   /data/shared/opt/gromacs/2020.2/bin/gmx
# Data prefix:  /data/shared/opt/gromacs/2020.2
# Working dir:  /data/users/tobomm/Arbeit/PrV_80%DOPC_20%CHOL/umbrella/run-umb_t500ns/100-500ns
# Command line:
#   gmx wham -it tpr_100-500ns.dat -if pullf_100-500ns.dat -o profile.xvg -hist histo.xvg -b 100000 -e 500000 -nBootstrap 50 -zprof0 9.5 -bs-method b-hist
# gmx wham is part of G R O M A C S:
#
# GROningen MAchine for Chemical Simulation
#
@    title "Average and stddev from bootstrapping"
@    xaxis  label "\xx\f{} (nm)"
@    yaxis  label "E (kJ mol\S-1\N)"
@TYPE xy
@TYPE xydy
6.927155e+00	2.624782e+01	6.444197e-01
6.946561e+00	2.366549e+01	6.446553e-01
6.965967e+00	2.060953e+01	6.452058e-01
6.985374e+00	1.808176e+01	6.465720e-01
7.004780e+00	1.559252e+01	6.497920e-01
7.024186e+00	1.309826e+01	6.515068e-01
7.043593e+00	1.067962e+01	6.574744e-01
7.062999e+00	8.271340e+00	6.601768e-01
7.082405e+00	5.978152e+00	6.529560e-01
7.101812e+00	3.817925e+00	6.528536e-01
7.121218e+00	1.799494e+00	6.462904e-01
7.140625e+00	-1.468959e-01	6.369330e-01
7.160031e+00	-1.987603e+00	6.336027e-01
7.179437e+00	-3.679065e+00	6.357229e-01
7.198844e+00	-5.202821e+00	6.369742e-01
7.218250e+00	-6.559410e+00	6.392389e-01
7.237656e+00	-7.712011e+00	6.337462e-01
7.257063e+00	-8.660381e+00	6.230606e-01
7.276469e+00	-9.432431e+00	6.017596e-01
7.295875e+00	-9.990561e+00	5.883861e-01
7.315282e+00	-1.046551e+01	5.854515e-01
7.334688e+00	-1.084169e+01	5.808185e-01
7.354095e+00	-1.111714e+01	5.768903e-01
7.373501e+00	-1.131135e+01	5.741524e-01
7.392907e+00	-1.141561e+01	5.704215e-01
7.412314e+00	-1.145885e+01	5.699800e-01
7.431720e+00	-1.145369e+01	5.694969e-01
7.451126e+00	-1.139395e+01	5.712167e-01
7.470533e+00	-1.125534e+01	5.640967e-01
7.489939e+00	-1.100560e+01	5.401140e-01
7.509345e+00	-1.063729e+01	5.085818e-01
7.528752e+00	-1.016711e+01	4.828233e-01
7.548158e+00	-9.679280e+00	4.753842e-01
7.567565e+00	-9.128306e+00	4.753447e-01
7.586971e+00	-8.517751e+00	4.761324e-01
7.606377e+00	-7.810860e+00	4.673388e-01
7.625784e+00	-7.010293e+00	4.674529e-01
7.645190e+00	-6.133832e+00	4.607406e-01
7.664596e+00	-5.237220e+00	4.509647e-01
7.684003e+00	-4.326283e+00	4.441660e-01
7.703409e+00	-3.412861e+00	4.245717e-01
7.722815e+00	-2.548835e+00	4.000759e-01
7.742222e+00	-1.768702e+00	3.799402e-01
7.761628e+00	-1.094705e+00	3.766039e-01
7.781035e+00	-5.988375e-01	3.848017e-01
7.800441e+00	-2.477027e-01	3.967042e-01
7.819847e+00	-7.638696e-02	3.834962e-01
7.839254e+00	5.348330e-03	3.418116e-01
7.858660e+00	5.835160e-02	3.124708e-01
7.878066e+00	8.124434e-02	3.104519e-01
7.897473e+00	1.098431e-01	3.231693e-01
7.916879e+00	1.217131e-01	3.305700e-01
7.936285e+00	1.107175e-01	3.189384e-01
7.955692e+00	8.348533e-02	3.031948e-01
7.975098e+00	1.609841e-02	2.886059e-01
7.994505e+00	-3.814512e-02	2.815068e-01
8.013911e+00	-1.316267e-01	2.680818e-01
8.033317e+00	-1.930374e-01	2.553399e-01
8.052724e+00	-2.221956e-01	2.518069e-01
8.072130e+00	-2.118731e-01	2.442639e-01
8.091536e+00	-1.870071e-01	2.381713e-01
8.110943e+00	-1.848600e-01	2.327199e-01
8.130349e+00	-2.128619e-01	2.308634e-01
8.149755e+00	-2.227492e-01	2.310712e-01
8.169162e+00	-2.523486e-01	2.256550e-01
8.188568e+00	-2.740556e-01	2.211151e-01
8.207975e+00	-3.038985e-01	2.199930e-01
8.227381e+00	-2.981141e-01	2.231444e-01
8.246787e+00	-3.061327e-01	2.325985e-01
8.266194e+00	-3.148921e-01	2.413975e-01
8.285600e+00	-3.228484e-01	2.449701e-01
8.305006e+00	-3.177924e-01	2.341510e-01
8.324413e+00	-3.005885e-01	2.215746e-01
8.343819e+00	-2.647198e-01	2.180207e-01
8.363225e+00	-2.305979e-01	2.159024e-01
8.382632e+00	-2.062356e-01	2.158173e-01
8.402038e+00	-1.580224e-01	2.160341e-01
8.421445e+00	-1.408921e-01	2.150847e-01
8.440851e+00	-1.421958e-01	2.120918e-01
8.460257e+00	-1.167681e-01	2.034891e-01
8.479664e+00	-1.047472e-01	1.990948e-01
8.499070e+00	-9.534803e-02	1.966136e-01
8.518476e+00	-6.159748e-02	2.013642e-01
8.537883e+00	-4.618924e-02	2.069240e-01
8.557289e+00	-3.124719e-02	2.109725e-01
8.576695e+00	-1.494400e-02	2.095074e-01
8.596102e+00	-3.311408e-02	2.065148e-01
8.615508e+00	-5.629706e-02	2.065873e-01
8.634915e+00	-9.716726e-02	2.086343e-01
8.654321e+00	-9.113994e-02	2.140982e-01
8.673727e+00	-6.727848e-02	2.160389e-01
8.693134e+00	-5.525182e-02	2.220797e-01
8.712540e+00	-2.125109e-02	2.282194e-01
8.731946e+00	-3.770356e-02	2.263752e-01
8.751353e+00	-2.006215e-02	2.161510e-01
8.770759e+00	-2.126903e-02	2.050750e-01
8.790165e+00	-3.007118e-02	1.991363e-01
8.809572e+00	5.461941e-04	2.002211e-01
8.828978e+00	-7.942991e-03	2.007830e-01
8.848385e+00	2.026031e-02	1.924142e-01
8.867791e+00	2.935815e-02	1.804177e-01
8.887197e+00	5.071110e-02	1.679495e-01
8.906604e+00	3.571716e-02	1.533619e-01
8.926010e+00	7.825564e-02	1.344573e-01
8.945416e+00	1.075840e-01	1.304988e-01
8.964823e+00	1.527992e-01	1.332129e-01
8.984229e+00	1.896981e-01	1.400785e-01
9.003635e+00	2.219284e-01	1.420045e-01
9.023042e+00	2.299622e-01	1.407214e-01
9.042448e+00	2.445118e-01	1.377062e-01
9.061855e+00	2.613144e-01	1.384049e-01
9.081261e+00	2.690071e-01	1.413886e-01
9.100667e+00	2.449485e-01	1.449693e-01
9.120074e+00	2.200205e-01	1.559150e-01
9.139480e+00	1.916877e-01	1.664796e-01
9.158886e+00	1.440393e-01	1.718333e-01
9.178293e+00	1.197659e-01	1.787529e-01
9.197699e+00	8.929465e-02	1.825921e-01
9.217105e+00	7.572370e-02	1.691424e-01
9.236512e+00	3.899058e-02	1.548147e-01
9.255918e+00	5.427748e-02	1.273606e-01
9.275325e+00	3.708063e-02	1.138959e-01
9.294731e+00	5.791450e-02	1.122846e-01
9.314137e+00	4.685540e-02	1.176508e-01
9.333544e+00	3.408754e-02	1.190950e-01
9.352950e+00	6.804762e-02	1.205512e-01
9.372356e+00	4.334480e-02	1.181854e-01
9.391763e+00	4.430435e-02	1.074250e-01
9.411169e+00	4.132059e-02	1.017418e-01
9.430575e+00	5.254911e-02	8.272732e-02
9.449982e+00	1.817126e-02	6.457709e-02
9.469388e+00	1.210515e-02	4.054998e-02
9.488795e+00	-1.216967e-02	1.616005e-02
9.508201e+00	0.000000e+00	0.000000e+00
9.527607e+00	-4.791952e-02	3.536699e-02
9.547014e+00	-9.721917e-02	1.035398e-01
9.566420e+00	-1.026455e-01	1.354086e-01
9.585826e+00	-1.261211e-01	1.660026e-01
9.605233e+00	-1.153367e-01	1.770466e-01
9.624639e+00	-6.686251e-02	1.948410e-01
9.644045e+00	-4.421440e-02	1.842586e-01
9.663452e+00	-2.626063e-03	1.841612e-01
9.682858e+00	1.203456e-02	1.806373e-01
9.702265e+00	1.850420e-02	1.704978e-01
9.721671e+00	3.085410e-02	1.582050e-01
9.741077e+00	5.123404e-02	1.583635e-01
9.760484e+00	8.191394e-02	1.719696e-01
9.779890e+00	1.369151e-01	1.841020e-01
9.799296e+00	1.578922e-01	1.991977e-01
9.818703e+00	1.390291e-01	1.972032e-01
9.838109e+00	1.261684e-01	2.024332e-01
9.857515e+00	1.161814e-01	1.949782e-01
9.876922e+00	7.091314e-02	1.942132e-01
9.896328e+00	3.214594e-02	1.858089e-01
9.915735e+00	-4.823836e-02	1.822409e-01
9.935141e+00	-1.003505e-01	1.786984e-01
9.954547e+00	-1.465571e-01	1.863906e-01
9.973954e+00	-2.110005e-01	1.898398e-01
9.993360e+00	-2.882099e-01	2.003492e-01
1.001277e+01	-3.368936e-01	2.014678e-01
1.003217e+01	-3.386123e-01	2.172266e-01
1.005158e+01	-3.616488e-01	2.334870e-01
1.007099e+01	-3.434044e-01	2.572746e-01
1.009039e+01	-3.029662e-01	2.913929e-01
1.010980e+01	-2.851440e-01	3.050273e-01
1.012920e+01	-2.637344e-01	3.035929e-01
1.014861e+01	-2.300244e-01	3.023817e-01
1.016802e+01	-2.018151e-01	3.007048e-01
1.018742e+01	-1.852575e-01	2.999959e-01
1.020683e+01	-1.799575e-01	2.942367e-01
1.022624e+01	-2.241526e-01	2.928619e-01
1.024564e+01	-2.368536e-01	2.962915e-01
1.026505e+01	-2.370705e-01	2.970594e-01
1.028446e+01	-2.545640e-01	2.961262e-01
1.030386e+01	-2.705917e-01	2.942573e-01
1.032327e+01	-2.858652e-01	2.896974e-01
1.034267e+01	-2.837633e-01	2.952341e-01
1.036208e+01	-2.348322e-01	2.929053e-01
1.038149e+01	-2.079237e-01	2.989366e-01
1.040089e+01	-1.715128e-01	3.034556e-01
1.042030e+01	-1.416632e-01	3.104862e-01
1.043971e+01	-9.328204e-02	3.192974e-01
1.045911e+01	-6.035307e-02	3.189411e-01
1.047852e+01	-1.293666e-02	3.304818e-01
1.049793e+01	2.248301e-02	3.250692e-01
1.051733e+01	4.472579e-02	3.188915e-01
1.053674e+01	1.982224e-02	3.195018e-01
1.055614e+01	3.788045e-03	3.165946e-01
1.057555e+01	-2.822528e-02	3.148039e-01
1.059496e+01	-1.833310e-01	3.145707e-01
1.061436e+01	-2.249631e-01	3.145415e-01
1.063377e+01	-2.810552e-01	3.118106e-01
1.065318e+01	-4.138899e-01	3.132489e-01
1.067258e+01	-7.099347e-01	3.139907e-01
1.069199e+01	-8.670278e-01	3.126146e-01
1.071140e+01	-6.258041e-01	3.125550e-01
1.073080e+01	-8.667160e-01	3.227779e-01
1.075021e+01	-8.654824e-01	3.396225e-01
1.076961e+01	3.317856e-01	3.480513e-01
1.078902e+01	1.552507e+00	3.086667e-01
