# Supplementary material for: Viral fusion proteins of classes II and III recognize and reorganize complex biological membranes
Source: Commun Biol. 2025 May 9;8:717. doi: 10.1038/s42003-025-08040-9 (PMC12062360; doi:10.1038/s42003-025-08040-9)
Supplement: Supplementary file 4 — Supplementary Data 1 [file 42003_2025_8040_MOESM4_ESM.zip › Source-Data/Figure4B/RVFV_DOPC_0%CHOL_bsResult.xvg]

# This file was created Sat Oct 31 11:25:45 2020
# Created by:
#                       :-) GROMACS - gmx wham, 2020.2 (-:
# 
# Executable:   /data/shared/opt/gromacs/2020.2/bin/gmx
# Data prefix:  /data/shared/opt/gromacs/2020.2
# Working dir:  /data/users/tobomm/Arbeit/RVFV_100%DOPC_0%CHOL/umbrella/run-umb_t500ns/100-500ns
# Command line:
#   gmx wham -it tpr_100-500ns.dat -if pullf_100-500ns.dat -o profile.xvg -hist histo.xvg -b 100000 -e 500000 -nBootstrap 50 -zprof0 8 -bs-method b-hist
# gmx wham is part of G R O M A C S:
#
# GROup of MAchos and Cynical Suckers
#
@    title "Average and stddev from bootstrapping"
@    xaxis  label "\xx\f{} (nm)"
@    yaxis  label "E (kJ mol\S-1\N)"
@TYPE xy
@TYPE xydy
5.003513e+00	3.723571e+01	1.876287e+00
5.022540e+00	3.470636e+01	1.338545e+00
5.041567e+00	2.939011e+01	1.335909e+00
5.060594e+00	2.462395e+01	1.335969e+00
5.079621e+00	1.993937e+01	1.364993e+00
5.098648e+00	1.547866e+01	1.369553e+00
5.117674e+00	1.107891e+01	1.396645e+00
5.136701e+00	6.936024e+00	1.386713e+00
5.155728e+00	3.105271e+00	1.367792e+00
5.174755e+00	-4.782249e-01	1.346699e+00
5.193782e+00	-3.771764e+00	1.329931e+00
5.212809e+00	-6.853646e+00	1.326905e+00
5.231836e+00	-9.730009e+00	1.319645e+00
5.250863e+00	-1.249098e+01	1.286166e+00
5.269890e+00	-1.513231e+01	1.233884e+00
5.288917e+00	-1.766672e+01	1.176394e+00
5.307944e+00	-2.002722e+01	1.092687e+00
5.326970e+00	-2.211754e+01	1.000441e+00
5.345997e+00	-2.390853e+01	9.166808e-01
5.365024e+00	-2.533521e+01	8.697829e-01
5.384051e+00	-2.644766e+01	8.546225e-01
5.403078e+00	-2.734218e+01	8.585093e-01
5.422105e+00	-2.813307e+01	8.643933e-01
5.441132e+00	-2.882630e+01	8.696374e-01
5.460159e+00	-2.939650e+01	8.726701e-01
5.479186e+00	-2.983268e+01	8.728405e-01
5.498213e+00	-3.012325e+01	8.695306e-01
5.517240e+00	-3.025613e+01	8.651518e-01
5.536266e+00	-3.020404e+01	8.639362e-01
5.555293e+00	-2.999439e+01	8.711812e-01
5.574320e+00	-2.966207e+01	8.781720e-01
5.593347e+00	-2.929815e+01	8.856206e-01
5.612374e+00	-2.890617e+01	8.895416e-01
5.631401e+00	-2.844058e+01	8.773989e-01
5.650428e+00	-2.790059e+01	8.643419e-01
5.669455e+00	-2.728591e+01	8.578970e-01
5.688482e+00	-2.664362e+01	8.534901e-01
5.707509e+00	-2.605860e+01	8.526292e-01
5.726536e+00	-2.555645e+01	8.490458e-01
5.745563e+00	-2.505803e+01	8.429409e-01
5.764589e+00	-2.459666e+01	8.259546e-01
5.783616e+00	-2.411742e+01	8.046898e-01
5.802643e+00	-2.359835e+01	7.846852e-01
5.821670e+00	-2.299783e+01	7.747296e-01
5.840697e+00	-2.234546e+01	7.727244e-01
5.859724e+00	-2.163799e+01	7.741687e-01
5.878751e+00	-2.095001e+01	7.725298e-01
5.897778e+00	-2.029250e+01	7.655073e-01
5.916805e+00	-1.967085e+01	7.559929e-01
5.935832e+00	-1.908721e+01	7.451001e-01
5.954859e+00	-1.853490e+01	7.396853e-01
5.973885e+00	-1.797354e+01	7.339611e-01
5.992912e+00	-1.735584e+01	7.246117e-01
6.011939e+00	-1.667110e+01	7.145653e-01
6.030966e+00	-1.594156e+01	7.057326e-01
6.049993e+00	-1.511359e+01	6.981981e-01
6.069020e+00	-1.428257e+01	6.940422e-01
6.088047e+00	-1.346919e+01	6.946066e-01
6.107074e+00	-1.268571e+01	6.971440e-01
6.126101e+00	-1.191229e+01	6.984387e-01
6.145128e+00	-1.113993e+01	6.987075e-01
6.164155e+00	-1.036305e+01	6.992111e-01
6.183182e+00	-9.578312e+00	6.990636e-01
6.202208e+00	-8.794113e+00	7.014938e-01
6.221235e+00	-7.979278e+00	7.053227e-01
6.240262e+00	-7.166854e+00	7.080181e-01
6.259289e+00	-6.354351e+00	7.080412e-01
6.278316e+00	-5.524910e+00	7.044906e-01
6.297343e+00	-4.662186e+00	6.976740e-01
6.316370e+00	-3.779241e+00	6.953196e-01
6.335397e+00	-2.855811e+00	6.968430e-01
6.354424e+00	-1.922536e+00	6.994313e-01
6.373451e+00	-9.699159e-01	7.023244e-01
6.392478e+00	-1.473847e-02	7.017584e-01
6.411504e+00	9.299560e-01	6.991672e-01
6.430531e+00	1.874267e+00	6.988097e-01
6.449558e+00	2.828802e+00	7.008277e-01
6.468585e+00	3.804391e+00	7.078637e-01
6.487612e+00	4.774090e+00	7.205337e-01
6.506639e+00	5.748229e+00	7.292216e-01
6.525666e+00	6.710057e+00	7.280322e-01
6.544693e+00	7.635854e+00	7.225487e-01
6.563720e+00	8.550322e+00	7.015760e-01
6.582747e+00	9.385668e+00	6.662440e-01
6.601774e+00	1.016622e+01	6.120393e-01
6.620801e+00	1.082956e+01	5.661731e-01
6.639827e+00	1.136047e+01	5.308459e-01
6.658854e+00	1.170794e+01	4.924674e-01
6.677881e+00	1.180687e+01	4.452688e-01
6.696908e+00	1.164989e+01	4.025999e-01
6.715935e+00	1.134018e+01	3.934817e-01
6.734962e+00	1.089735e+01	3.906699e-01
6.753989e+00	1.038731e+01	3.808927e-01
6.773016e+00	9.876058e+00	3.656785e-01
6.792043e+00	9.372193e+00	3.470548e-01
6.811070e+00	8.890971e+00	3.314663e-01
6.830097e+00	8.438977e+00	3.232603e-01
6.849123e+00	8.000562e+00	3.133584e-01
6.868150e+00	7.585928e+00	3.107970e-01
6.887177e+00	7.155850e+00	3.076598e-01
6.906204e+00	6.743038e+00	3.080495e-01
6.925231e+00	6.329565e+00	3.060562e-01
6.944258e+00	5.921947e+00	3.064674e-01
6.963285e+00	5.537334e+00	3.087547e-01
6.982312e+00	5.167235e+00	3.143119e-01
7.001339e+00	4.796953e+00	3.166014e-01
7.020366e+00	4.437091e+00	3.162754e-01
7.039393e+00	4.123520e+00	3.083904e-01
7.058420e+00	3.836974e+00	3.046617e-01
7.077446e+00	3.593306e+00	3.000418e-01
7.096473e+00	3.351152e+00	2.959130e-01
7.115500e+00	3.081537e+00	2.955830e-01
7.134527e+00	2.840198e+00	2.990581e-01
7.153554e+00	2.582694e+00	3.099755e-01
7.172581e+00	2.345093e+00	3.188895e-01
7.191608e+00	2.117981e+00	3.291848e-01
7.210635e+00	1.928621e+00	3.366568e-01
7.229662e+00	1.772763e+00	3.290499e-01
7.248689e+00	1.626800e+00	3.231183e-01
7.267716e+00	1.499986e+00	3.185035e-01
7.286742e+00	1.363082e+00	3.140966e-01
7.305769e+00	1.254735e+00	3.072268e-01
7.324796e+00	1.171761e+00	3.020105e-01
7.343823e+00	1.072674e+00	2.981994e-01
7.362850e+00	9.796138e-01	2.971175e-01
7.381877e+00	9.298631e-01	2.996734e-01
7.400904e+00	8.300410e-01	3.042003e-01
7.419931e+00	7.640038e-01	3.132065e-01
7.438958e+00	7.151747e-01	3.239971e-01
7.457985e+00	6.299818e-01	3.192713e-01
7.477012e+00	5.389502e-01	3.053672e-01
7.496039e+00	4.683822e-01	2.946065e-01
7.515065e+00	3.976889e-01	2.664730e-01
7.534092e+00	3.666408e-01	2.559440e-01
7.553119e+00	3.168808e-01	2.292393e-01
7.572146e+00	3.147789e-01	2.230199e-01
7.591173e+00	2.962070e-01	2.233050e-01
7.610200e+00	3.003494e-01	2.324929e-01
7.629227e+00	3.145380e-01	2.451789e-01
7.648254e+00	2.820802e-01	2.505802e-01
7.667281e+00	2.741919e-01	2.529675e-01
7.686308e+00	2.699879e-01	2.570302e-01
7.705335e+00	2.285320e-01	2.597613e-01
7.724361e+00	1.904377e-01	2.632205e-01
7.743388e+00	1.556836e-01	2.643249e-01
7.762415e+00	1.055140e-01	2.683616e-01
7.781442e+00	7.628444e-02	2.670941e-01
7.800469e+00	5.669854e-02	2.563944e-01
7.819496e+00	4.097961e-02	2.340599e-01
7.838523e+00	-1.262623e-02	2.064149e-01
7.857550e+00	-1.760147e-02	1.710281e-01
7.876577e+00	-2.304743e-02	1.375962e-01
7.895604e+00	-1.848174e-02	1.073213e-01
7.914631e+00	-2.435398e-02	9.623178e-02
7.933658e+00	-3.745029e-02	7.471435e-02
7.952684e+00	-3.359914e-02	5.298896e-02
7.971711e+00	-8.440148e-03	2.914232e-02
7.990738e+00	0.000000e+00	0.000000e+00
8.009765e+00	-2.159877e-02	2.631415e-02
8.028792e+00	-1.585612e-03	3.792686e-02
8.047819e+00	1.435326e-02	7.002081e-02
8.066846e+00	-1.021480e-02	8.173604e-02
8.085873e+00	3.744310e-02	9.720377e-02
8.104900e+00	6.539359e-02	1.038677e-01
8.123927e+00	6.076054e-02	1.189439e-01
8.142954e+00	3.691085e-02	1.202758e-01
8.161980e+00	6.435140e-02	1.308559e-01
8.181007e+00	3.581046e-02	1.322439e-01
8.200034e+00	4.111853e-02	1.243452e-01
8.219061e+00	4.728883e-02	1.252127e-01
8.238088e+00	3.518122e-02	1.321055e-01
8.257115e+00	8.399757e-03	1.438317e-01
8.276142e+00	-4.753775e-03	1.445876e-01
8.295169e+00	1.375641e-02	1.521127e-01
8.314196e+00	1.518599e-02	1.494005e-01
8.333223e+00	3.512021e-02	1.619397e-01
8.352250e+00	1.145030e-02	1.717168e-01
8.371276e+00	1.817418e-02	1.591930e-01
8.390303e+00	5.674215e-03	1.531104e-01
8.409330e+00	-1.235529e-02	1.392820e-01
8.428357e+00	-3.386178e-02	1.362509e-01
8.447384e+00	-4.256182e-02	1.461993e-01
8.466411e+00	-3.607014e-02	1.535204e-01
8.485438e+00	-2.429722e-02	1.684838e-01
8.504465e+00	-5.524657e-02	1.740534e-01
8.523492e+00	-5.328532e-02	1.737459e-01
8.542519e+00	-5.639988e-02	1.659395e-01
8.561546e+00	-8.531188e-02	1.599674e-01
8.580573e+00	-1.887984e-01	1.565992e-01
8.599599e+00	-2.611594e-01	1.550229e-01
8.618626e+00	-3.402419e-01	1.514084e-01
8.637653e+00	-4.793475e-01	1.537888e-01
8.656680e+00	-4.809574e-01	1.474058e-01
8.675707e+00	-5.941626e-01	1.610637e-01
8.694734e+00	-7.387308e-01	1.537700e-01
8.713761e+00	-9.120809e-01	1.450053e-01
8.732788e+00	-1.071409e+00	1.640095e-01
8.751815e+00	-1.265598e+00	1.401570e-01
8.770842e+00	-6.398742e-01	1.406859e-01
8.789869e+00	-8.970327e-02	1.410812e-01
