# Supplementary material for: Viral fusion proteins of classes II and III recognize and reorganize complex biological membranes
Source: Commun Biol. 2025 May 9;8:717. doi: 10.1038/s42003-025-08040-9 (PMC12062360; doi:10.1038/s42003-025-08040-9)
Supplement: Supplementary file 4 — Supplementary Data 1 [file 42003_2025_8040_MOESM4_ESM.zip › Source-Data/Figure4B/HA_DOPC_0%CHOL_bsResult.xvg]

# This file was created Sat Oct 31 11:36:43 2020
# Created by:
#                       :-) GROMACS - gmx wham, 2020.2 (-:
# 
# Executable:   /data/shared/opt/gromacs/2020.2/bin/gmx
# Data prefix:  /data/shared/opt/gromacs/2020.2
# Working dir:  /data/users/tobomm/Arbeit/HA_100%DOPC_0%CHOL/umbrella/run-umb_t500ns/100-500ns
# Command line:
#   gmx wham -it tpr_100-500ns.dat -if pullf_100-500ns.dat -o profile.xvg -hist histo.xvg -b 100000 -e 500000 -nBootstrap 50 -zprof0 11 -bs-method b-hist
# gmx wham is part of G R O M A C S:
#
# Gnomes, ROck Monsters And Chili Sauce
#
@    title "Average and stddev from bootstrapping"
@    xaxis  label "\xx\f{} (nm)"
@    yaxis  label "E (kJ mol\S-1\N)"
@TYPE xy
@TYPE xydy
5.843560e+00	-6.115969e+01	2.453993e+00
5.871541e+00	-6.427339e+01	2.453139e+00
5.899521e+00	-6.542805e+01	2.474295e+00
5.927502e+00	-6.706822e+01	2.461080e+00
5.955483e+00	-6.863560e+01	2.459584e+00
5.983464e+00	-7.017532e+01	2.459869e+00
6.011444e+00	-7.168681e+01	2.456865e+00
6.039425e+00	-7.317223e+01	2.456288e+00
6.067406e+00	-7.460764e+01	2.453251e+00
6.095386e+00	-7.594175e+01	2.451569e+00
6.123367e+00	-7.711007e+01	2.454636e+00
6.151348e+00	-7.808590e+01	2.457531e+00
6.179328e+00	-7.900880e+01	2.459412e+00
6.207309e+00	-7.990516e+01	2.458941e+00
6.235290e+00	-8.072283e+01	2.465239e+00
6.263270e+00	-8.150933e+01	2.484489e+00
6.291251e+00	-8.221217e+01	2.503164e+00
6.319232e+00	-8.273087e+01	2.502926e+00
6.347212e+00	-8.314848e+01	2.495222e+00
6.375193e+00	-8.348225e+01	2.497432e+00
6.403174e+00	-8.378585e+01	2.506873e+00
6.431154e+00	-8.411020e+01	2.521808e+00
6.459135e+00	-8.449179e+01	2.526099e+00
6.487116e+00	-8.482040e+01	2.501967e+00
6.515096e+00	-8.492060e+01	2.453244e+00
6.543077e+00	-8.477742e+01	2.438348e+00
6.571058e+00	-8.447094e+01	2.457732e+00
6.599038e+00	-8.409681e+01	2.483857e+00
6.627019e+00	-8.372301e+01	2.505530e+00
6.655000e+00	-8.342389e+01	2.530617e+00
6.682980e+00	-8.318589e+01	2.546631e+00
6.710961e+00	-8.295027e+01	2.551517e+00
6.738942e+00	-8.263447e+01	2.547922e+00
6.766922e+00	-8.223952e+01	2.546936e+00
6.794903e+00	-8.179686e+01	2.549558e+00
6.822884e+00	-8.131427e+01	2.553653e+00
6.850864e+00	-8.084758e+01	2.558374e+00
6.878845e+00	-8.041429e+01	2.557590e+00
6.906826e+00	-8.001465e+01	2.552548e+00
6.934806e+00	-7.958752e+01	2.554070e+00
6.962787e+00	-7.909079e+01	2.570860e+00
6.990768e+00	-7.853289e+01	2.584688e+00
7.018748e+00	-7.797075e+01	2.586711e+00
7.046729e+00	-7.743664e+01	2.583185e+00
7.074710e+00	-7.686601e+01	2.578740e+00
7.102690e+00	-7.629487e+01	2.575359e+00
7.130671e+00	-7.578551e+01	2.575892e+00
7.158652e+00	-7.531261e+01	2.579850e+00
7.186632e+00	-7.487551e+01	2.592198e+00
7.214613e+00	-7.445395e+01	2.609196e+00
7.242594e+00	-7.396813e+01	2.628135e+00
7.270574e+00	-7.337034e+01	2.627666e+00
7.298555e+00	-7.270356e+01	2.596386e+00
7.326536e+00	-7.200669e+01	2.568457e+00
7.354516e+00	-7.135791e+01	2.559940e+00
7.382497e+00	-7.086154e+01	2.570997e+00
7.410478e+00	-7.049025e+01	2.584155e+00
7.438458e+00	-7.006437e+01	2.602556e+00
7.466439e+00	-6.953175e+01	2.637050e+00
7.494420e+00	-6.895251e+01	2.670242e+00
7.522400e+00	-6.834199e+01	2.691621e+00
7.550381e+00	-6.774435e+01	2.700017e+00
7.578362e+00	-6.719368e+01	2.705704e+00
7.606342e+00	-6.667043e+01	2.704032e+00
7.634323e+00	-6.616339e+01	2.704380e+00
7.662304e+00	-6.563585e+01	2.710842e+00
7.690284e+00	-6.503295e+01	2.719967e+00
7.718265e+00	-6.444045e+01	2.716386e+00
7.746246e+00	-6.383609e+01	2.701248e+00
7.774226e+00	-6.320688e+01	2.682718e+00
7.802207e+00	-6.260867e+01	2.668306e+00
7.830188e+00	-6.206671e+01	2.662772e+00
7.858168e+00	-6.153741e+01	2.669412e+00
7.886149e+00	-6.101070e+01	2.674565e+00
7.914130e+00	-6.046942e+01	2.674932e+00
7.942110e+00	-5.989842e+01	2.670881e+00
7.970091e+00	-5.936701e+01	2.668181e+00
7.998072e+00	-5.885296e+01	2.670601e+00
8.026052e+00	-5.833489e+01	2.681357e+00
8.054033e+00	-5.775597e+01	2.688723e+00
8.082014e+00	-5.706640e+01	2.689036e+00
8.109994e+00	-5.628530e+01	2.684613e+00
8.137975e+00	-5.544250e+01	2.679649e+00
8.165956e+00	-5.461133e+01	2.675692e+00
8.193936e+00	-5.388384e+01	2.669686e+00
8.221917e+00	-5.321188e+01	2.656896e+00
8.249898e+00	-5.255638e+01	2.640708e+00
8.277878e+00	-5.189933e+01	2.633370e+00
8.305859e+00	-5.117888e+01	2.636703e+00
8.333840e+00	-5.040376e+01	2.646607e+00
8.361820e+00	-4.961727e+01	2.658603e+00
8.389801e+00	-4.881752e+01	2.661951e+00
8.417782e+00	-4.802478e+01	2.655794e+00
8.445762e+00	-4.723750e+01	2.659341e+00
8.473743e+00	-4.642876e+01	2.668313e+00
8.501724e+00	-4.564579e+01	2.671694e+00
8.529705e+00	-4.481029e+01	2.666274e+00
8.557685e+00	-4.395763e+01	2.663648e+00
8.585666e+00	-4.307695e+01	2.665408e+00
8.613647e+00	-4.215311e+01	2.666698e+00
8.641627e+00	-4.124471e+01	2.675248e+00
8.669608e+00	-4.026590e+01	2.685156e+00
8.697589e+00	-3.927532e+01	2.686925e+00
8.725569e+00	-3.822178e+01	2.676500e+00
8.753550e+00	-3.709809e+01	2.659477e+00
8.781531e+00	-3.596888e+01	2.648137e+00
8.809511e+00	-3.487065e+01	2.641140e+00
8.837492e+00	-3.380787e+01	2.640153e+00
8.865473e+00	-3.275358e+01	2.643320e+00
8.893453e+00	-3.166413e+01	2.644997e+00
8.921434e+00	-3.054633e+01	2.633759e+00
8.949415e+00	-2.939492e+01	2.613844e+00
8.977395e+00	-2.822437e+01	2.587304e+00
9.005376e+00	-2.702985e+01	2.552891e+00
9.033357e+00	-2.578689e+01	2.492045e+00
9.061337e+00	-2.457212e+01	2.347366e+00
9.089318e+00	-2.364736e+01	2.124706e+00
9.117299e+00	-2.304759e+01	1.872212e+00
9.145279e+00	-2.256001e+01	1.589845e+00
9.173260e+00	-2.194000e+01	1.279181e+00
9.201241e+00	-2.106810e+01	9.898905e-01
9.229221e+00	-1.997001e+01	7.672404e-01
9.257202e+00	-1.867174e+01	6.448539e-01
9.285183e+00	-1.727862e+01	6.025308e-01
9.313163e+00	-1.578376e+01	5.983388e-01
9.341144e+00	-1.424840e+01	5.988208e-01
9.369125e+00	-1.278041e+01	5.934335e-01
9.397105e+00	-1.133087e+01	5.841350e-01
9.425086e+00	-9.895711e+00	5.630298e-01
9.453067e+00	-8.475128e+00	5.535094e-01
9.481047e+00	-7.017116e+00	5.421462e-01
9.509028e+00	-5.593531e+00	5.418292e-01
9.537009e+00	-4.218911e+00	5.424406e-01
9.564989e+00	-2.924502e+00	5.140628e-01
9.592970e+00	-1.842967e+00	4.561557e-01
9.620951e+00	-1.027705e+00	3.984983e-01
9.648931e+00	-5.672061e-01	3.489409e-01
9.676912e+00	-3.459642e-01	3.324094e-01
9.704893e+00	-2.287839e-01	3.276614e-01
9.732873e+00	-1.785456e-01	3.251755e-01
9.760854e+00	-1.568642e-01	3.255179e-01
9.788835e+00	-1.546233e-01	3.297548e-01
9.816815e+00	-1.646002e-01	3.358393e-01
9.844796e+00	-1.797942e-01	3.460304e-01
9.872777e+00	-1.138062e-01	3.543042e-01
9.900757e+00	-1.033336e-01	3.566088e-01
9.928738e+00	-7.539415e-02	3.592212e-01
9.956719e+00	-3.933086e-02	3.569940e-01
9.984699e+00	-2.131507e-02	3.538403e-01
1.001268e+01	-4.462377e-03	3.500827e-01
1.004066e+01	2.548107e-02	3.387008e-01
1.006864e+01	-1.623067e-02	3.149265e-01
1.009662e+01	-1.074897e-03	3.016148e-01
1.012460e+01	5.898056e-03	3.138034e-01
1.015258e+01	3.076326e-02	3.374504e-01
1.018056e+01	5.071452e-02	3.571472e-01
1.020854e+01	6.533385e-02	3.578844e-01
1.023653e+01	5.895555e-02	3.385479e-01
1.026451e+01	6.900947e-02	3.143144e-01
1.029249e+01	4.811003e-02	2.913170e-01
1.032047e+01	5.239132e-02	2.692910e-01
1.034845e+01	7.094235e-02	2.734140e-01
1.037643e+01	9.058785e-02	2.911970e-01
1.040441e+01	8.839597e-02	3.120368e-01
1.043239e+01	1.061767e-01	3.359697e-01
1.046037e+01	1.345791e-01	3.361836e-01
1.048835e+01	1.396526e-01	3.223345e-01
1.051633e+01	1.354500e-01	2.958982e-01
1.054431e+01	1.578480e-01	2.676598e-01
1.057229e+01	1.754369e-01	2.542672e-01
1.060027e+01	1.876952e-01	2.584683e-01
1.062825e+01	2.282152e-01	2.688797e-01
1.065624e+01	2.652249e-01	2.735339e-01
1.068422e+01	2.863561e-01	2.810433e-01
1.071220e+01	2.691147e-01	2.886465e-01
1.074018e+01	2.123127e-01	2.866694e-01
1.076816e+01	1.677370e-01	2.833978e-01
1.079614e+01	1.518436e-01	2.547972e-01
1.082412e+01	1.166915e-01	2.292590e-01
1.085210e+01	8.932357e-02	1.965628e-01
1.088008e+01	8.880738e-02	1.597375e-01
1.090806e+01	7.908094e-02	1.257508e-01
1.093604e+01	4.828082e-02	8.856731e-02
1.096402e+01	3.708485e-02	5.763426e-02
1.099200e+01	0.000000e+00	0.000000e+00
1.101998e+01	-1.185978e-02	6.027452e-02
1.104796e+01	-2.387913e-02	1.270634e-01
1.107595e+01	-4.340563e-02	1.677350e-01
1.110393e+01	-4.177081e-02	2.064829e-01
1.113191e+01	-1.036060e-01	2.375066e-01
1.115989e+01	-1.998323e-01	2.623733e-01
1.118787e+01	-3.800590e-01	2.770162e-01
1.121585e+01	-5.287027e-01	2.778848e-01
1.124383e+01	-7.401080e-01	2.919140e-01
1.127181e+01	-9.810007e-01	3.137324e-01
1.129979e+01	-1.321408e+00	2.566198e-01
1.132777e+01	-1.798064e+00	2.531764e-01
1.135575e+01	-2.552234e+00	1.813050e-01
1.138373e+01	-3.370775e+00	2.217044e-01
1.141171e+01	-3.536132e+00	1.855193e-01
