# Supplementary material for: Viral fusion proteins of classes II and III recognize and reorganize complex biological membranes
Source: Commun Biol. 2025 May 9;8:717. doi: 10.1038/s42003-025-08040-9 (PMC12062360; doi:10.1038/s42003-025-08040-9)
Supplement: Supplementary file 4 — Supplementary Data 1 [file 42003_2025_8040_MOESM4_ESM.zip › Source-Data/FigureS10/RVFV_D271K_PLPC_12%PLPS_40%CHOL_bsResult_100ns_500ns.xvg]

# This file was created Fri May 13 15:41:38 2022
# Created by:
#                       :-) GROMACS - gmx wham, 2021.1 (-:
# 
# Executable:   /data/shared/opt/gromacs/2021.1/bin/gmx
# Data prefix:  /data/shared/opt/gromacs/2021.1
# Working dir:  /data/users/CHETAN/VIRAL_PROTEINS_PROJECT/RVFV/PLPC_PLPS_CHOL_D271K/US/run-umb_t500ns/100-500ns
# Command line:
#   gmx wham -it tpr_100-500ns.dat -if pullf_100-500ns.dat -o profile.xvg -hist histo.xvg -b 100000 -e 500000 -nBootstrap 50 -zprof0 8 -bs-method b-hist
# gmx wham is part of G R O M A C S:
#
# Great Red Owns Many ACres of Sand 
#
@    title "Average and stddev from bootstrapping"
@    xaxis  label "\xx\f{} (nm)"
@    yaxis  label "E (kJ mol\S-1\N)"
@TYPE xy
@TYPE xydy
4.825976e+00	9.114459e+00	1.908278e+00
4.843564e+00	8.544512e+00	1.908305e+00
4.861152e+00	5.048872e+00	1.908360e+00
4.878740e+00	1.230356e+00	1.908472e+00
4.896328e+00	-1.496748e+00	1.906558e+00
4.913915e+00	-4.357442e+00	1.906957e+00
4.931503e+00	-7.217830e+00	1.906364e+00
4.949091e+00	-9.964192e+00	1.907810e+00
4.966679e+00	-1.264630e+01	1.910135e+00
4.984267e+00	-1.529105e+01	1.914203e+00
5.001854e+00	-1.787845e+01	1.918480e+00
5.019442e+00	-2.045497e+01	1.916569e+00
5.037030e+00	-2.303106e+01	1.911533e+00
5.054618e+00	-2.557264e+01	1.907658e+00
5.072205e+00	-2.809359e+01	1.916742e+00
5.089793e+00	-3.053312e+01	1.916088e+00
5.107381e+00	-3.292228e+01	1.906929e+00
5.124969e+00	-3.516461e+01	1.889766e+00
5.142557e+00	-3.726570e+01	1.870299e+00
5.160144e+00	-3.911373e+01	1.861145e+00
5.177732e+00	-4.085614e+01	1.863461e+00
5.195320e+00	-4.256568e+01	1.868270e+00
5.212908e+00	-4.432136e+01	1.868437e+00
5.230496e+00	-4.606659e+01	1.866272e+00
5.248083e+00	-4.771481e+01	1.862867e+00
5.265671e+00	-4.921362e+01	1.856332e+00
5.283259e+00	-5.053164e+01	1.857519e+00
5.300847e+00	-5.162787e+01	1.859871e+00
5.318434e+00	-5.250948e+01	1.861675e+00
5.336022e+00	-5.319581e+01	1.862365e+00
5.353610e+00	-5.367679e+01	1.862525e+00
5.371198e+00	-5.402892e+01	1.862015e+00
5.388786e+00	-5.426692e+01	1.861909e+00
5.406373e+00	-5.442233e+01	1.860962e+00
5.423961e+00	-5.446623e+01	1.851592e+00
5.441549e+00	-5.435743e+01	1.829073e+00
5.459137e+00	-5.408332e+01	1.804065e+00
5.476725e+00	-5.367261e+01	1.791842e+00
5.494312e+00	-5.314263e+01	1.800979e+00
5.511900e+00	-5.260480e+01	1.812944e+00
5.529488e+00	-5.211256e+01	1.824996e+00
5.547076e+00	-5.168741e+01	1.809291e+00
5.564663e+00	-5.128371e+01	1.757869e+00
5.582251e+00	-5.087675e+01	1.697900e+00
5.599839e+00	-5.047564e+01	1.642300e+00
5.617427e+00	-5.009308e+01	1.594833e+00
5.635015e+00	-4.973968e+01	1.562803e+00
5.652602e+00	-4.941224e+01	1.540227e+00
5.670190e+00	-4.909034e+01	1.525451e+00
5.687778e+00	-4.879006e+01	1.513426e+00
5.705366e+00	-4.854017e+01	1.511214e+00
5.722954e+00	-4.826493e+01	1.520562e+00
5.740541e+00	-4.793074e+01	1.529948e+00
5.758129e+00	-4.756811e+01	1.525373e+00
5.775717e+00	-4.713703e+01	1.508757e+00
5.793305e+00	-4.662760e+01	1.487751e+00
5.810892e+00	-4.600320e+01	1.471299e+00
5.828480e+00	-4.528199e+01	1.457593e+00
5.846068e+00	-4.449420e+01	1.446537e+00
5.863656e+00	-4.362252e+01	1.434550e+00
5.881244e+00	-4.273838e+01	1.426825e+00
5.898831e+00	-4.186391e+01	1.418555e+00
5.916419e+00	-4.098452e+01	1.412068e+00
5.934007e+00	-4.009389e+01	1.402355e+00
5.951595e+00	-3.926454e+01	1.389240e+00
5.969183e+00	-3.846235e+01	1.380453e+00
5.986770e+00	-3.770889e+01	1.373918e+00
6.004358e+00	-3.700030e+01	1.367335e+00
6.021946e+00	-3.629685e+01	1.365812e+00
6.039534e+00	-3.560194e+01	1.366574e+00
6.057121e+00	-3.487972e+01	1.367785e+00
6.074709e+00	-3.414238e+01	1.366639e+00
6.092297e+00	-3.336668e+01	1.363715e+00
6.109885e+00	-3.255496e+01	1.360962e+00
6.127473e+00	-3.172243e+01	1.359670e+00
6.145060e+00	-3.088172e+01	1.358712e+00
6.162648e+00	-3.002315e+01	1.359420e+00
6.180236e+00	-2.915755e+01	1.360272e+00
6.197824e+00	-2.830208e+01	1.362321e+00
6.215412e+00	-2.742240e+01	1.362567e+00
6.232999e+00	-2.656335e+01	1.364321e+00
6.250587e+00	-2.569264e+01	1.361782e+00
6.268175e+00	-2.486724e+01	1.360309e+00
6.285763e+00	-2.407108e+01	1.356316e+00
6.303351e+00	-2.324933e+01	1.355421e+00
6.320938e+00	-2.242088e+01	1.354762e+00
6.338526e+00	-2.158630e+01	1.355301e+00
6.356114e+00	-2.073848e+01	1.357696e+00
6.373702e+00	-1.986394e+01	1.357845e+00
6.391289e+00	-1.897080e+01	1.362068e+00
6.408877e+00	-1.809859e+01	1.367784e+00
6.426465e+00	-1.720467e+01	1.369717e+00
6.444053e+00	-1.632967e+01	1.367340e+00
6.461641e+00	-1.546322e+01	1.353950e+00
6.479228e+00	-1.457965e+01	1.333417e+00
6.496816e+00	-1.371910e+01	1.312384e+00
6.514404e+00	-1.286205e+01	1.294717e+00
6.531992e+00	-1.198665e+01	1.284878e+00
6.549580e+00	-1.112520e+01	1.276379e+00
6.567167e+00	-1.026054e+01	1.276876e+00
6.584755e+00	-9.407032e+00	1.280285e+00
6.602343e+00	-8.546970e+00	1.290628e+00
6.619931e+00	-7.690379e+00	1.298578e+00
6.637518e+00	-6.823809e+00	1.307294e+00
6.655106e+00	-5.972792e+00	1.311577e+00
6.672694e+00	-5.100480e+00	1.313033e+00
6.690282e+00	-4.223189e+00	1.312290e+00
6.707870e+00	-3.341923e+00	1.311386e+00
6.725457e+00	-2.459491e+00	1.314228e+00
6.743045e+00	-1.626310e+00	1.306943e+00
6.760633e+00	-8.341255e-01	1.301632e+00
6.778221e+00	-1.032517e-01	1.287783e+00
6.795809e+00	5.755612e-01	1.271079e+00
6.813396e+00	1.206732e+00	1.222543e+00
6.830984e+00	1.787622e+00	1.150529e+00
6.848572e+00	2.287427e+00	1.048100e+00
6.866160e+00	2.762615e+00	9.232980e-01
6.883747e+00	3.140568e+00	7.899609e-01
6.901335e+00	3.454779e+00	6.595963e-01
6.918923e+00	3.650542e+00	5.568054e-01
6.936511e+00	3.716556e+00	5.083953e-01
6.954099e+00	3.659363e+00	4.644118e-01
6.971686e+00	3.482493e+00	4.131441e-01
6.989274e+00	3.314810e+00	3.479127e-01
7.006862e+00	3.107493e+00	2.867310e-01
7.024450e+00	2.956720e+00	2.517841e-01
7.042038e+00	2.817624e+00	2.269800e-01
7.059625e+00	2.699349e+00	2.158523e-01
7.077213e+00	2.577884e+00	2.078476e-01
7.094801e+00	2.432820e+00	2.043814e-01
7.112389e+00	2.313717e+00	2.050416e-01
7.129976e+00	2.198897e+00	2.002309e-01
7.147564e+00	2.062995e+00	1.962249e-01
7.165152e+00	1.946368e+00	1.911542e-01
7.182740e+00	1.815800e+00	1.835277e-01
7.200328e+00	1.735219e+00	1.786815e-01
7.217915e+00	1.633194e+00	1.727359e-01
7.235503e+00	1.546449e+00	1.717665e-01
7.253091e+00	1.452501e+00	1.692238e-01
7.270679e+00	1.374141e+00	1.689724e-01
7.288267e+00	1.319146e+00	1.728551e-01
7.305854e+00	1.282404e+00	1.762335e-01
7.323442e+00	1.236939e+00	1.813256e-01
7.341030e+00	1.212678e+00	1.800314e-01
7.358618e+00	1.160307e+00	1.833154e-01
7.376205e+00	1.120295e+00	1.822548e-01
7.393793e+00	1.071397e+00	1.781833e-01
7.411381e+00	1.040234e+00	1.772263e-01
7.428969e+00	9.827762e-01	1.764703e-01
7.446557e+00	9.390926e-01	1.751236e-01
7.464144e+00	8.709407e-01	1.730268e-01
7.481732e+00	8.593282e-01	1.734637e-01
7.499320e+00	7.971948e-01	1.745823e-01
7.516908e+00	7.481433e-01	1.712931e-01
7.534496e+00	6.807597e-01	1.693134e-01
7.552083e+00	6.349318e-01	1.605223e-01
7.569671e+00	5.948958e-01	1.584037e-01
7.587259e+00	5.818610e-01	1.570769e-01
7.604847e+00	5.781306e-01	1.575517e-01
7.622434e+00	5.440778e-01	1.594501e-01
7.640022e+00	5.371666e-01	1.663602e-01
7.657610e+00	4.805272e-01	1.702245e-01
7.675198e+00	4.762458e-01	1.704499e-01
7.692786e+00	4.452871e-01	1.730757e-01
7.710373e+00	4.038281e-01	1.732548e-01
7.727961e+00	3.905868e-01	1.684818e-01
7.745549e+00	3.791329e-01	1.666680e-01
7.763137e+00	3.334152e-01	1.704865e-01
7.780725e+00	3.052839e-01	1.785661e-01
7.798312e+00	2.701599e-01	1.841360e-01
7.815900e+00	2.379339e-01	1.859085e-01
7.833488e+00	2.051991e-01	1.720841e-01
7.851076e+00	1.613630e-01	1.575436e-01
7.868664e+00	1.420313e-01	1.342456e-01
7.886251e+00	1.134712e-01	1.182830e-01
7.903839e+00	1.120565e-01	8.274810e-02
7.921427e+00	8.293121e-02	6.783465e-02
7.939015e+00	7.276020e-02	5.944577e-02
7.956602e+00	5.044903e-02	5.002625e-02
7.974190e+00	3.014912e-02	2.233837e-02
7.991778e+00	0.000000e+00	0.000000e+00
8.009366e+00	-4.989697e-02	1.051318e-02
8.026954e+00	-3.042591e-02	2.836851e-02
8.044541e+00	-6.435914e-02	2.475575e-02
8.062129e+00	-8.072257e-02	3.123672e-02
8.079717e+00	-9.914482e-02	2.951644e-02
8.097305e+00	-1.339817e-01	3.815533e-02
8.114893e+00	-2.037351e-01	2.899035e-02
8.132480e+00	-3.033398e-01	3.109550e-02
8.150068e+00	-3.943389e-01	4.065929e-02
8.167656e+00	-4.443826e-01	6.242583e-02
8.185244e+00	-7.403666e-01	4.800167e-02
8.202831e+00	-7.968207e-01	2.704683e-02
8.220419e+00	-5.901128e-01	4.727011e-02
8.238007e+00	-8.642416e-01	5.134866e-02
8.255595e+00	-2.974633e-01	4.154821e-02
8.273183e+00	-1.741556e-01	3.477652e-02
8.290770e+00	2.870243e-01	3.033228e-02
8.308358e+00	-2.683166e+00	2.758249e-02
8.325946e+00	-3.045750e+00	2.598306e-02
