# Supplementary material for: Viral fusion proteins of classes II and III recognize and reorganize complex biological membranes
Source: Commun Biol. 2025 May 9;8:717. doi: 10.1038/s42003-025-08040-9 (PMC12062360; doi:10.1038/s42003-025-08040-9)
Supplement: Supplementary file 4 — Supplementary Data 1 [file 42003_2025_8040_MOESM4_ESM.zip › Source-Data/FigureS10/RVFV_PLPC_12%PLPS_40%CHOL_bsResult.xvg]

# This file was created Fri May 13 15:41:18 2022
# Created by:
#                       :-) GROMACS - gmx wham, 2021.1 (-:
# 
# Executable:   /data/shared/opt/gromacs/2021.1/bin/gmx
# Data prefix:  /data/shared/opt/gromacs/2021.1
# Working dir:  /data/users/CHETAN/VIRAL_PROTEINS_PROJECT/RVFV/PLPC_PLPS_CHOL_WT/US/run-umb_t500ns/100-500ns
# Command line:
#   gmx wham -it tpr_100-500ns.dat -if pullf_100-500ns.dat -o profile.xvg -hist histo.xvg -b 100000 -e 500000 -nBootstrap 50 -zprof0 8 -bs-method b-hist
# gmx wham is part of G R O M A C S:
#
# Gravel Rubs Often Many Awfully Cauterized Sores
#
@    title "Average and stddev from bootstrapping"
@    xaxis  label "\xx\f{} (nm)"
@    yaxis  label "E (kJ mol\S-1\N)"
@TYPE xy
@TYPE xydy
5.108183e+00	-2.318044e+01	9.946545e-01
5.125345e+00	-2.657161e+01	9.944429e-01
5.142507e+00	-2.931348e+01	1.013231e+00
5.159670e+00	-3.189979e+01	1.047326e+00
5.176832e+00	-3.405695e+01	1.090573e+00
5.193994e+00	-3.624043e+01	1.121762e+00
5.211157e+00	-3.827706e+01	1.106955e+00
5.228319e+00	-4.019771e+01	1.077875e+00
5.245481e+00	-4.195078e+01	1.047331e+00
5.262643e+00	-4.357418e+01	1.022164e+00
5.279806e+00	-4.506730e+01	1.009295e+00
5.296968e+00	-4.649502e+01	1.004526e+00
5.314130e+00	-4.787374e+01	9.971148e-01
5.331293e+00	-4.917361e+01	9.819207e-01
5.348455e+00	-5.032092e+01	9.649742e-01
5.365617e+00	-5.132599e+01	9.558870e-01
5.382780e+00	-5.216541e+01	9.603655e-01
5.399942e+00	-5.289388e+01	9.620953e-01
5.417104e+00	-5.348882e+01	9.601502e-01
5.434266e+00	-5.396341e+01	9.527021e-01
5.451429e+00	-5.429425e+01	9.486824e-01
5.468591e+00	-5.449772e+01	9.519816e-01
5.485753e+00	-5.460163e+01	9.556041e-01
5.502916e+00	-5.466049e+01	9.627224e-01
5.520078e+00	-5.467406e+01	9.632364e-01
5.537240e+00	-5.465350e+01	9.590760e-01
5.554402e+00	-5.456940e+01	9.553904e-01
5.571565e+00	-5.444546e+01	9.528526e-01
5.588727e+00	-5.425281e+01	9.491742e-01
5.605889e+00	-5.399032e+01	9.429794e-01
5.623052e+00	-5.367328e+01	9.298793e-01
5.640214e+00	-5.330373e+01	9.161886e-01
5.657376e+00	-5.287952e+01	9.062681e-01
5.674538e+00	-5.243185e+01	9.006691e-01
5.691701e+00	-5.191481e+01	8.997326e-01
5.708863e+00	-5.135790e+01	8.959314e-01
5.726025e+00	-5.077208e+01	8.877174e-01
5.743188e+00	-5.015124e+01	8.730588e-01
5.760350e+00	-4.952466e+01	8.692886e-01
5.777512e+00	-4.887141e+01	8.648491e-01
5.794674e+00	-4.822295e+01	8.672555e-01
5.811837e+00	-4.755614e+01	8.552591e-01
5.828999e+00	-4.694286e+01	8.397741e-01
5.846161e+00	-4.633307e+01	8.281740e-01
5.863324e+00	-4.571130e+01	8.207701e-01
5.880486e+00	-4.506866e+01	8.169181e-01
5.897648e+00	-4.442141e+01	8.163539e-01
5.914810e+00	-4.380876e+01	8.165235e-01
5.931973e+00	-4.319248e+01	8.148551e-01
5.949135e+00	-4.258223e+01	8.201956e-01
5.966297e+00	-4.200060e+01	8.179104e-01
5.983460e+00	-4.141218e+01	8.097951e-01
6.000622e+00	-4.082762e+01	7.991878e-01
6.017784e+00	-4.017593e+01	7.917832e-01
6.034947e+00	-3.950093e+01	7.860263e-01
6.052109e+00	-3.878540e+01	7.837134e-01
6.069271e+00	-3.806851e+01	7.840291e-01
6.086433e+00	-3.733230e+01	7.802484e-01
6.103596e+00	-3.662127e+01	7.766062e-01
6.120758e+00	-3.586442e+01	7.722355e-01
6.137920e+00	-3.512418e+01	7.676423e-01
6.155083e+00	-3.435404e+01	7.623516e-01
6.172245e+00	-3.354283e+01	7.587985e-01
6.189407e+00	-3.274048e+01	7.487920e-01
6.206569e+00	-3.196509e+01	7.396954e-01
6.223732e+00	-3.122312e+01	7.354147e-01
6.240894e+00	-3.056181e+01	7.380098e-01
6.258056e+00	-2.988134e+01	7.389292e-01
6.275219e+00	-2.918739e+01	7.419126e-01
6.292381e+00	-2.847585e+01	7.405196e-01
6.309543e+00	-2.773482e+01	7.354754e-01
6.326705e+00	-2.697609e+01	7.266251e-01
6.343868e+00	-2.621919e+01	7.194554e-01
6.361030e+00	-2.542537e+01	7.181062e-01
6.378192e+00	-2.462424e+01	7.161206e-01
6.395355e+00	-2.383807e+01	7.153219e-01
6.412517e+00	-2.305366e+01	7.114119e-01
6.429679e+00	-2.224057e+01	7.040563e-01
6.446841e+00	-2.142346e+01	6.903395e-01
6.464004e+00	-2.057988e+01	6.754120e-01
6.481166e+00	-1.968694e+01	6.645392e-01
6.498328e+00	-1.876002e+01	6.654916e-01
6.515491e+00	-1.782128e+01	6.731754e-01
6.532653e+00	-1.686493e+01	6.793584e-01
6.549815e+00	-1.590597e+01	6.834952e-01
6.566977e+00	-1.496955e+01	6.838912e-01
6.584140e+00	-1.404807e+01	6.802046e-01
6.601302e+00	-1.313706e+01	6.743738e-01
6.618464e+00	-1.222548e+01	6.693117e-01
6.635627e+00	-1.129207e+01	6.670688e-01
6.652789e+00	-1.034242e+01	6.640157e-01
6.669951e+00	-9.366734e+00	6.646315e-01
6.687114e+00	-8.378029e+00	6.672276e-01
6.704276e+00	-7.416236e+00	6.690337e-01
6.721438e+00	-6.458860e+00	6.667536e-01
6.738600e+00	-5.481811e+00	6.641123e-01
6.755763e+00	-4.522462e+00	6.675157e-01
6.772925e+00	-3.576858e+00	6.713777e-01
6.790087e+00	-2.613963e+00	6.736309e-01
6.807250e+00	-1.652330e+00	6.825437e-01
6.824412e+00	-7.229721e-01	6.836335e-01
6.841574e+00	1.379631e-01	6.638347e-01
6.858736e+00	9.815966e-01	6.458332e-01
6.875899e+00	1.771667e+00	5.864948e-01
6.893061e+00	2.486964e+00	5.265163e-01
6.910223e+00	3.080725e+00	4.468184e-01
6.927386e+00	3.548420e+00	3.835781e-01
6.944548e+00	3.829778e+00	3.343352e-01
6.961710e+00	3.981810e+00	2.990447e-01
6.978872e+00	3.989976e+00	2.833438e-01
6.996035e+00	3.864550e+00	2.805571e-01
7.013197e+00	3.666256e+00	2.838091e-01
7.030359e+00	3.431360e+00	2.859104e-01
7.047522e+00	3.175468e+00	2.866043e-01
7.064684e+00	2.948854e+00	2.837141e-01
7.081846e+00	2.740105e+00	2.864426e-01
7.099008e+00	2.560520e+00	2.867267e-01
7.116171e+00	2.395671e+00	2.865008e-01
7.133333e+00	2.253710e+00	2.833797e-01
7.150495e+00	2.131865e+00	2.806355e-01
7.167658e+00	2.004265e+00	2.769266e-01
7.184820e+00	1.854126e+00	2.734114e-01
7.201982e+00	1.723573e+00	2.721650e-01
7.219144e+00	1.588836e+00	2.728132e-01
7.236307e+00	1.451862e+00	2.752740e-01
7.253469e+00	1.332797e+00	2.786661e-01
7.270631e+00	1.209964e+00	2.813118e-01
7.287794e+00	1.100041e+00	2.829611e-01
7.304956e+00	1.002829e+00	2.798797e-01
7.322118e+00	9.013693e-01	2.748341e-01
7.339281e+00	8.238348e-01	2.720463e-01
7.356443e+00	7.323245e-01	2.693177e-01
7.373605e+00	6.488981e-01	2.667519e-01
7.390767e+00	5.540248e-01	2.706344e-01
7.407930e+00	5.035207e-01	2.743116e-01
7.425092e+00	4.183812e-01	2.832988e-01
7.442254e+00	3.495681e-01	2.826980e-01
7.459417e+00	2.765474e-01	2.780791e-01
7.476579e+00	2.453004e-01	2.727972e-01
7.493741e+00	2.003135e-01	2.542854e-01
7.510903e+00	1.618648e-01	2.400582e-01
7.528066e+00	1.217984e-01	2.238968e-01
7.545228e+00	9.100675e-02	2.057257e-01
7.562390e+00	1.085880e-01	1.935453e-01
7.579553e+00	1.414152e-01	1.878151e-01
7.596715e+00	1.516633e-01	1.836708e-01
7.613877e+00	1.900321e-01	1.811426e-01
7.631039e+00	1.675910e-01	1.798597e-01
7.648202e+00	1.707084e-01	1.822575e-01
7.665364e+00	1.478525e-01	1.816524e-01
7.682526e+00	1.421194e-01	1.796882e-01
7.699689e+00	1.135950e-01	1.926455e-01
7.716851e+00	8.003400e-02	1.932087e-01
7.734013e+00	5.182451e-02	1.911229e-01
7.751175e+00	3.647535e-02	1.732572e-01
7.768338e+00	3.512195e-02	1.495090e-01
7.785500e+00	3.679590e-02	1.369229e-01
7.802662e+00	3.635846e-02	1.235584e-01
7.819825e+00	3.924879e-02	1.109308e-01
7.836987e+00	4.053073e-02	1.048087e-01
7.854149e+00	3.871466e-02	9.662694e-02
7.871311e+00	1.802077e-02	8.414810e-02
7.888474e+00	3.208489e-03	7.996552e-02
7.905636e+00	2.031453e-02	8.111577e-02
7.922798e+00	-1.914903e-03	7.641997e-02
7.939961e+00	3.496019e-04	5.798840e-02
7.957123e+00	5.904791e-03	5.913676e-02
7.974285e+00	-6.750656e-03	2.677699e-02
7.991448e+00	0.000000e+00	0.000000e+00
8.008610e+00	2.752945e-02	1.535472e-02
8.025772e+00	4.832376e-03	5.248643e-02
8.042934e+00	5.256401e-03	8.222954e-02
8.060097e+00	4.466347e-02	1.170922e-01
8.077259e+00	3.645442e-02	1.351815e-01
8.094421e+00	8.341516e-02	1.531029e-01
8.111584e+00	1.091805e-01	1.498855e-01
8.128746e+00	1.264528e-01	1.330118e-01
8.145908e+00	1.293952e-01	1.232144e-01
8.163070e+00	1.141109e-01	1.228794e-01
8.180233e+00	1.556783e-01	1.171959e-01
8.197395e+00	1.286264e-01	1.148537e-01
8.214557e+00	1.290445e-01	1.164352e-01
8.231720e+00	8.406843e-02	1.171706e-01
8.248882e+00	6.798340e-02	1.217675e-01
8.266044e+00	3.426269e-03	1.412896e-01
8.283206e+00	-3.466541e-02	1.384217e-01
8.300369e+00	-9.887862e-02	1.416482e-01
8.317531e+00	-2.007273e-01	1.402454e-01
8.334693e+00	-3.342025e-01	1.307112e-01
8.351856e+00	-4.573715e-01	1.524012e-01
8.369018e+00	-6.590496e-01	1.209128e-01
8.386180e+00	-7.576960e-01	1.292295e-01
8.403342e+00	-5.987064e-01	1.370242e-01
8.420505e+00	-1.056440e+00	1.215854e-01
8.437667e+00	-6.971670e-01	1.270509e-01
8.454829e+00	-7.134146e-01	1.160894e-01
8.471992e+00	-8.712912e-01	1.237840e-01
8.489154e+00	-2.881559e+00	1.206768e-01
8.506316e+00	-3.726673e+00	1.187480e-01
8.523478e+00	1.039955e-01	1.175707e-01
