# Supplementary material for: Viral fusion proteins of classes II and III recognize and reorganize complex biological membranes
Source: Commun Biol. 2025 May 9;8:717. doi: 10.1038/s42003-025-08040-9 (PMC12062360; doi:10.1038/s42003-025-08040-9)
Supplement: Supplementary file 4 — Supplementary Data 1 [file 42003_2025_8040_MOESM4_ESM.zip › Source-Data/Figure2E/PrV_PM_bsResult.xvg]

# This file was created Fri Oct 16 12:43:02 2020
# Created by:
#                       :-) GROMACS - gmx wham, 2020.2 (-:
# 
# Executable:   /data/shared/opt/gromacs/2020.2/bin/gmx
# Data prefix:  /data/shared/opt/gromacs/2020.2
# Working dir:  /data/users/tobomm/Arbeit/PrV_PM_SYM/umbrella/run-umb_t500ns/100-500ns
# Command line:
#   gmx wham -it tpr_100-500ns.dat -if pullf_100-500ns.dat -o profile.xvg -hist histo.xvg -b 100000 -e 500000 -nBootstrap 50 -zprof0 10 -bs-method b-hist
# gmx wham is part of G R O M A C S:
#
# GROningen Mixture of Alchemy and Childrens' Stories
#
@    title "Average and stddev from bootstrapping"
@    xaxis  label "\xx\f{} (nm)"
@    yaxis  label "E (kJ mol\S-1\N)"
@TYPE xy
@TYPE xydy
6.902120e+00	-3.134379e+01	1.809748e+00
6.924597e+00	-3.497813e+01	1.800138e+00
6.947074e+00	-3.869733e+01	1.847184e+00
6.969551e+00	-4.140629e+01	1.886665e+00
6.992028e+00	-4.382033e+01	1.923966e+00
7.014505e+00	-4.596443e+01	1.927447e+00
7.036982e+00	-4.797468e+01	1.931477e+00
7.059459e+00	-4.986938e+01	1.890207e+00
7.081936e+00	-5.163619e+01	1.814350e+00
7.104413e+00	-5.320216e+01	1.740525e+00
7.126890e+00	-5.448061e+01	1.679785e+00
7.149367e+00	-5.547295e+01	1.664314e+00
7.171844e+00	-5.617768e+01	1.669958e+00
7.194321e+00	-5.662778e+01	1.671706e+00
7.216798e+00	-5.688217e+01	1.678316e+00
7.239275e+00	-5.708880e+01	1.689909e+00
7.261752e+00	-5.741798e+01	1.695084e+00
7.284229e+00	-5.788983e+01	1.698193e+00
7.306706e+00	-5.835983e+01	1.693356e+00
7.329183e+00	-5.860604e+01	1.694024e+00
7.351660e+00	-5.863218e+01	1.700133e+00
7.374137e+00	-5.847459e+01	1.706898e+00
7.396614e+00	-5.822872e+01	1.710564e+00
7.419091e+00	-5.799089e+01	1.711886e+00
7.441568e+00	-5.770703e+01	1.713836e+00
7.464045e+00	-5.731783e+01	1.716094e+00
7.486522e+00	-5.679359e+01	1.716471e+00
7.508999e+00	-5.618162e+01	1.719857e+00
7.531476e+00	-5.548722e+01	1.716616e+00
7.553953e+00	-5.466347e+01	1.717899e+00
7.576430e+00	-5.366327e+01	1.723234e+00
7.598907e+00	-5.254911e+01	1.725168e+00
7.621384e+00	-5.140025e+01	1.723062e+00
7.643861e+00	-5.021418e+01	1.720019e+00
7.666338e+00	-4.898835e+01	1.722284e+00
7.688815e+00	-4.770553e+01	1.731753e+00
7.711292e+00	-4.634223e+01	1.749776e+00
7.733769e+00	-4.490775e+01	1.760255e+00
7.756246e+00	-4.341661e+01	1.760497e+00
7.778723e+00	-4.192943e+01	1.755761e+00
7.801200e+00	-4.044855e+01	1.750371e+00
7.823677e+00	-3.897483e+01	1.746964e+00
7.846154e+00	-3.749359e+01	1.748134e+00
7.868631e+00	-3.598559e+01	1.751186e+00
7.891108e+00	-3.443736e+01	1.757359e+00
7.913585e+00	-3.285492e+01	1.763845e+00
7.936062e+00	-3.123140e+01	1.768654e+00
7.958539e+00	-2.957478e+01	1.768982e+00
7.981016e+00	-2.792390e+01	1.764924e+00
8.003493e+00	-2.625216e+01	1.757307e+00
8.025970e+00	-2.459046e+01	1.755168e+00
8.048447e+00	-2.298201e+01	1.754338e+00
8.070924e+00	-2.134785e+01	1.745568e+00
8.093401e+00	-1.973185e+01	1.732328e+00
8.115878e+00	-1.809448e+01	1.719059e+00
8.138355e+00	-1.643470e+01	1.712519e+00
8.160832e+00	-1.472390e+01	1.724679e+00
8.183309e+00	-1.295897e+01	1.757216e+00
8.205786e+00	-1.121081e+01	1.768218e+00
8.228263e+00	-9.630911e+00	1.672402e+00
8.250740e+00	-8.363222e+00	1.517355e+00
8.273217e+00	-7.553767e+00	1.423930e+00
8.295694e+00	-7.128851e+00	1.374142e+00
8.318171e+00	-6.839340e+00	1.303185e+00
8.340648e+00	-6.524102e+00	1.219731e+00
8.363125e+00	-6.107502e+00	1.170759e+00
8.385602e+00	-5.701985e+00	1.165613e+00
8.408079e+00	-5.307151e+00	1.178902e+00
8.430556e+00	-4.998544e+00	1.194123e+00
8.453033e+00	-4.792330e+00	1.208149e+00
8.475510e+00	-4.662999e+00	1.216579e+00
8.497987e+00	-4.576583e+00	1.201251e+00
8.520464e+00	-4.417978e+00	1.125914e+00
8.542941e+00	-4.231219e+00	1.004218e+00
8.565418e+00	-3.973493e+00	8.994642e-01
8.587895e+00	-3.726464e+00	8.504959e-01
8.610372e+00	-3.445342e+00	8.269139e-01
8.632849e+00	-3.194886e+00	7.939203e-01
8.655326e+00	-2.919104e+00	7.465391e-01
8.677803e+00	-2.610301e+00	7.178091e-01
8.700280e+00	-2.307958e+00	7.241759e-01
8.722757e+00	-2.035118e+00	7.529747e-01
8.745234e+00	-1.793266e+00	7.728039e-01
8.767711e+00	-1.646616e+00	7.760574e-01
8.790188e+00	-1.547683e+00	7.708608e-01
8.812665e+00	-1.532752e+00	7.679852e-01
8.835142e+00	-1.539849e+00	7.668482e-01
8.857619e+00	-1.538486e+00	7.681842e-01
8.880096e+00	-1.542636e+00	7.749625e-01
8.902573e+00	-1.568643e+00	7.870114e-01
8.925050e+00	-1.587969e+00	7.916847e-01
8.947527e+00	-1.531829e+00	7.775609e-01
8.970004e+00	-1.399857e+00	7.307631e-01
8.992481e+00	-1.225635e+00	6.714360e-01
9.014958e+00	-1.011349e+00	6.357068e-01
9.037435e+00	-8.249111e-01	6.271211e-01
9.059912e+00	-6.898003e-01	6.281349e-01
9.082389e+00	-6.266053e-01	6.274908e-01
9.104866e+00	-6.065494e-01	6.265003e-01
9.127343e+00	-6.466136e-01	6.296454e-01
9.149820e+00	-7.108673e-01	6.329586e-01
9.172297e+00	-7.782799e-01	6.359269e-01
9.194774e+00	-8.222867e-01	6.316394e-01
9.217251e+00	-8.570461e-01	6.227636e-01
9.239728e+00	-8.545234e-01	6.143492e-01
9.262205e+00	-8.709774e-01	6.106515e-01
9.284682e+00	-8.853937e-01	6.071772e-01
9.307159e+00	-9.231727e-01	5.961045e-01
9.329636e+00	-9.604513e-01	5.856196e-01
9.352113e+00	-9.763708e-01	5.864364e-01
9.374590e+00	-9.430665e-01	6.019733e-01
9.397067e+00	-9.369464e-01	6.157557e-01
9.419544e+00	-8.921715e-01	6.237472e-01
9.442021e+00	-8.576900e-01	6.233252e-01
9.464498e+00	-8.426488e-01	6.204720e-01
9.486975e+00	-8.486115e-01	6.182143e-01
9.509452e+00	-8.703341e-01	6.145479e-01
9.531929e+00	-9.201863e-01	6.133723e-01
9.554406e+00	-9.644621e-01	6.087113e-01
9.576883e+00	-9.832639e-01	6.074727e-01
9.599360e+00	-9.741356e-01	6.162374e-01
9.621837e+00	-9.133755e-01	6.236873e-01
9.644314e+00	-8.484214e-01	6.043804e-01
9.666791e+00	-7.081517e-01	5.533919e-01
9.689268e+00	-5.537076e-01	4.805860e-01
9.711745e+00	-3.770014e-01	4.290434e-01
9.734222e+00	-1.929382e-01	4.029484e-01
9.756699e+00	-1.828216e-02	3.981144e-01
9.779176e+00	1.670492e-01	3.982069e-01
9.801653e+00	2.573565e-01	3.928718e-01
9.824130e+00	3.328887e-01	3.956060e-01
9.846607e+00	3.323999e-01	3.871441e-01
9.869084e+00	2.996231e-01	3.642200e-01
9.891561e+00	2.167868e-01	3.439194e-01
9.914038e+00	1.568410e-01	2.943040e-01
9.936515e+00	1.116506e-01	2.125952e-01
9.958992e+00	3.638630e-02	1.413796e-01
9.981469e+00	1.260572e-02	6.521955e-02
1.000395e+01	0.000000e+00	0.000000e+00
1.002642e+01	-7.474239e-03	4.924902e-02
1.004890e+01	6.881678e-03	7.012598e-02
1.007138e+01	-2.552285e-02	7.526682e-02
1.009385e+01	-6.849176e-02	8.831235e-02
1.011633e+01	-1.079029e-01	9.258088e-02
1.013881e+01	-1.557793e-01	1.291469e-01
1.016129e+01	-1.939650e-01	1.646619e-01
1.018376e+01	-2.164546e-01	2.119901e-01
1.020624e+01	-1.931172e-01	2.456032e-01
1.022872e+01	-1.941061e-01	2.786499e-01
1.025119e+01	-1.668268e-01	2.827974e-01
1.027367e+01	-1.456045e-01	2.885947e-01
1.029615e+01	-1.291881e-01	2.664291e-01
1.031862e+01	-1.254622e-01	2.668923e-01
1.034110e+01	-1.135992e-01	2.692397e-01
1.036358e+01	-6.867869e-02	2.808289e-01
1.038606e+01	-2.590019e-02	2.987332e-01
1.040853e+01	-1.075483e-02	3.023693e-01
1.043101e+01	-9.366299e-03	3.161149e-01
1.045349e+01	-1.507187e-02	3.186060e-01
1.047596e+01	-1.334614e-02	3.237738e-01
1.049844e+01	-3.787683e-02	3.138444e-01
1.052092e+01	-6.527953e-02	2.994462e-01
1.054339e+01	-9.952700e-02	2.918015e-01
1.056587e+01	-1.567433e-01	2.865233e-01
1.058835e+01	-1.692723e-01	2.875532e-01
1.061083e+01	-1.892418e-01	3.016048e-01
1.063330e+01	-1.803645e-01	3.248843e-01
1.065578e+01	-1.482621e-01	3.637367e-01
1.067826e+01	-6.949713e-02	3.938108e-01
1.070073e+01	2.340096e-03	4.319086e-01
1.072321e+01	8.805358e-02	4.656066e-01
1.074569e+01	1.361293e-01	4.856964e-01
1.076816e+01	1.980820e-01	4.931027e-01
1.079064e+01	2.899072e-01	4.915414e-01
1.081312e+01	3.248995e-01	4.914008e-01
1.083560e+01	3.486519e-01	5.084991e-01
1.085807e+01	3.503953e-01	5.160457e-01
1.088055e+01	3.966556e-01	5.318717e-01
1.090303e+01	4.198039e-01	5.396506e-01
1.092550e+01	4.455547e-01	5.436373e-01
1.094798e+01	4.805244e-01	5.436708e-01
1.097046e+01	4.867626e-01	5.377089e-01
1.099293e+01	4.452699e-01	5.343474e-01
1.101541e+01	4.335766e-01	5.307622e-01
1.103789e+01	3.862364e-01	5.352536e-01
1.106037e+01	2.746675e-01	5.338461e-01
1.108284e+01	1.690030e-01	5.320353e-01
1.110532e+01	8.102802e-02	5.311112e-01
1.112780e+01	-1.591896e-02	5.323322e-01
1.115027e+01	-1.123313e-01	5.330430e-01
1.117275e+01	-2.739811e-01	5.327547e-01
1.119523e+01	-4.904292e-01	5.346833e-01
1.121770e+01	-8.909011e-01	5.302856e-01
1.124018e+01	-1.073751e+00	5.312729e-01
1.126266e+01	-7.536977e-01	5.363824e-01
1.128514e+01	-2.052320e+00	5.355010e-01
1.130761e+01	-3.308488e+00	5.349782e-01
1.133009e+01	-4.463282e+00	5.346614e-01
1.135257e+01	-5.578271e+00	5.344664e-01
1.137504e+01	-7.950123e+00	5.343451e-01
