# Supplementary material for: Viral fusion proteins of classes II and III recognize and reorganize complex biological membranes
Source: Commun Biol. 2025 May 9;8:717. doi: 10.1038/s42003-025-08040-9 (PMC12062360; doi:10.1038/s42003-025-08040-9)
Supplement: Supplementary file 4 — Supplementary Data 1 [file 42003_2025_8040_MOESM4_ESM.zip › Source-Data/Figure2E/HA_PM_bsResult.xvg]

# This file was created Fri Oct 16 14:18:55 2020
# Created by:
#                       :-) GROMACS - gmx wham, 2020.2 (-:
# 
# Executable:   /data/shared/opt/gromacs/2020.2/bin/gmx
# Data prefix:  /data/shared/opt/gromacs/2020.2
# Working dir:  /data/users/tobomm/Arbeit/HA_PM_SYM/umbrella/run-umb_t500ns/100-500ns
# Command line:
#   gmx wham -it tpr_100-500ns.dat -if pullf_100-500ns.dat -o profile.xvg -hist histo.xvg -b 100000 -e 500000 -nBootstrap 50 -zprof0 11 -bs-method b-hist
# gmx wham is part of G R O M A C S:
#
# Gyas ROwers Mature At Cryogenic Speed
#
@    title "Average and stddev from bootstrapping"
@    xaxis  label "\xx\f{} (nm)"
@    yaxis  label "E (kJ mol\S-1\N)"
@TYPE xy
@TYPE xydy
5.856644e+00	-8.165285e+01	2.925191e+00
5.886785e+00	-8.277717e+01	2.925575e+00
5.916927e+00	-8.454924e+01	2.926903e+00
5.947068e+00	-8.593406e+01	2.929328e+00
5.977210e+00	-8.736889e+01	2.935605e+00
6.007351e+00	-8.876750e+01	2.949184e+00
6.037493e+00	-9.015760e+01	2.957056e+00
6.067634e+00	-9.159746e+01	2.931942e+00
6.097775e+00	-9.314302e+01	2.893644e+00
6.127917e+00	-9.480564e+01	2.876072e+00
6.158058e+00	-9.658988e+01	2.879680e+00
6.188200e+00	-9.833743e+01	2.880281e+00
6.218341e+00	-9.997326e+01	2.862367e+00
6.248483e+00	-1.014472e+02	2.845113e+00
6.278624e+00	-1.028990e+02	2.841435e+00
6.308765e+00	-1.044121e+02	2.842298e+00
6.338907e+00	-1.058753e+02	2.826423e+00
6.369048e+00	-1.071910e+02	2.796128e+00
6.399190e+00	-1.082315e+02	2.773132e+00
6.429331e+00	-1.090752e+02	2.756971e+00
6.459473e+00	-1.098859e+02	2.745716e+00
6.489614e+00	-1.107284e+02	2.736557e+00
6.519755e+00	-1.115547e+02	2.736646e+00
6.549897e+00	-1.123312e+02	2.744494e+00
6.580038e+00	-1.129067e+02	2.738246e+00
6.610180e+00	-1.132717e+02	2.719110e+00
6.640321e+00	-1.134937e+02	2.708850e+00
6.670463e+00	-1.136684e+02	2.708407e+00
6.700604e+00	-1.138601e+02	2.709143e+00
6.730745e+00	-1.140947e+02	2.705852e+00
6.760887e+00	-1.143777e+02	2.702215e+00
6.791028e+00	-1.146239e+02	2.714322e+00
6.821170e+00	-1.147673e+02	2.741583e+00
6.851311e+00	-1.147540e+02	2.759112e+00
6.881453e+00	-1.146634e+02	2.770603e+00
6.911594e+00	-1.146052e+02	2.777398e+00
6.941736e+00	-1.145478e+02	2.781859e+00
6.971877e+00	-1.144025e+02	2.786439e+00
7.002018e+00	-1.141047e+02	2.788579e+00
7.032160e+00	-1.136684e+02	2.797618e+00
7.062301e+00	-1.131544e+02	2.793941e+00
7.092443e+00	-1.125836e+02	2.778875e+00
7.122584e+00	-1.120099e+02	2.763977e+00
7.152726e+00	-1.113868e+02	2.758662e+00
7.182867e+00	-1.107695e+02	2.761171e+00
7.213008e+00	-1.102016e+02	2.766783e+00
7.243150e+00	-1.096363e+02	2.763621e+00
7.273291e+00	-1.090555e+02	2.753512e+00
7.303433e+00	-1.083804e+02	2.755862e+00
7.333574e+00	-1.075779e+02	2.762545e+00
7.363716e+00	-1.066970e+02	2.762346e+00
7.393857e+00	-1.058436e+02	2.762688e+00
7.423998e+00	-1.050189e+02	2.762978e+00
7.454140e+00	-1.042135e+02	2.762938e+00
7.484281e+00	-1.034472e+02	2.765672e+00
7.514423e+00	-1.026911e+02	2.770194e+00
7.544564e+00	-1.018734e+02	2.766501e+00
7.574706e+00	-1.009752e+02	2.746748e+00
7.604847e+00	-9.995703e+01	2.733488e+00
7.634988e+00	-9.889562e+01	2.728270e+00
7.665130e+00	-9.786753e+01	2.723654e+00
7.695271e+00	-9.686351e+01	2.714915e+00
7.725413e+00	-9.589586e+01	2.701711e+00
7.755554e+00	-9.490678e+01	2.687772e+00
7.785696e+00	-9.387302e+01	2.688852e+00
7.815837e+00	-9.283672e+01	2.696695e+00
7.845978e+00	-9.187533e+01	2.691432e+00
7.876120e+00	-9.099713e+01	2.671549e+00
7.906261e+00	-9.014460e+01	2.649876e+00
7.936403e+00	-8.924465e+01	2.628834e+00
7.966544e+00	-8.829436e+01	2.610285e+00
7.996686e+00	-8.731573e+01	2.610385e+00
8.026827e+00	-8.636721e+01	2.613684e+00
8.056968e+00	-8.539705e+01	2.613957e+00
8.087110e+00	-8.443509e+01	2.614669e+00
8.117251e+00	-8.348317e+01	2.615175e+00
8.147393e+00	-8.253151e+01	2.616189e+00
8.177534e+00	-8.158210e+01	2.616045e+00
8.207676e+00	-8.061150e+01	2.619660e+00
8.237817e+00	-7.963577e+01	2.617083e+00
8.267959e+00	-7.868167e+01	2.609850e+00
8.298100e+00	-7.769815e+01	2.601483e+00
8.328241e+00	-7.666903e+01	2.602115e+00
8.358383e+00	-7.557803e+01	2.601232e+00
8.388524e+00	-7.444626e+01	2.600698e+00
8.418666e+00	-7.324476e+01	2.608887e+00
8.448807e+00	-7.197386e+01	2.619399e+00
8.478949e+00	-7.066624e+01	2.616445e+00
8.509090e+00	-6.939152e+01	2.605962e+00
8.539231e+00	-6.816699e+01	2.599691e+00
8.569373e+00	-6.692225e+01	2.605932e+00
8.599514e+00	-6.566272e+01	2.626634e+00
8.629656e+00	-6.436815e+01	2.632637e+00
8.659797e+00	-6.308545e+01	2.626701e+00
8.689939e+00	-6.182734e+01	2.624471e+00
8.720080e+00	-6.059259e+01	2.625906e+00
8.750221e+00	-5.943820e+01	2.622885e+00
8.780363e+00	-5.827057e+01	2.612181e+00
8.810504e+00	-5.702146e+01	2.595047e+00
8.840646e+00	-5.567923e+01	2.588513e+00
8.870787e+00	-5.428493e+01	2.590445e+00
8.900929e+00	-5.286572e+01	2.592963e+00
8.931070e+00	-5.147125e+01	2.595021e+00
8.961211e+00	-5.013328e+01	2.594552e+00
8.991353e+00	-4.880112e+01	2.592998e+00
9.021494e+00	-4.742313e+01	2.592208e+00
9.051636e+00	-4.593911e+01	2.595337e+00
9.081777e+00	-4.437726e+01	2.592735e+00
9.111919e+00	-4.281127e+01	2.586133e+00
9.142060e+00	-4.121501e+01	2.584497e+00
9.172201e+00	-3.966380e+01	2.589624e+00
9.202343e+00	-3.808902e+01	2.594237e+00
9.232484e+00	-3.652752e+01	2.598702e+00
9.262626e+00	-3.496733e+01	2.606210e+00
9.292767e+00	-3.337061e+01	2.614915e+00
9.322909e+00	-3.172929e+01	2.620106e+00
9.353050e+00	-3.008799e+01	2.620058e+00
9.383191e+00	-2.845676e+01	2.618664e+00
9.413333e+00	-2.678671e+01	2.616787e+00
9.443474e+00	-2.509986e+01	2.620417e+00
9.473616e+00	-2.340016e+01	2.639311e+00
9.503757e+00	-2.170274e+01	2.665266e+00
9.533899e+00	-2.005123e+01	2.687170e+00
9.564040e+00	-1.842426e+01	2.696689e+00
9.594182e+00	-1.682836e+01	2.696842e+00
9.624323e+00	-1.526021e+01	2.681396e+00
9.654464e+00	-1.371175e+01	2.643273e+00
9.684606e+00	-1.218920e+01	2.595312e+00
9.714747e+00	-1.076625e+01	2.535481e+00
9.744889e+00	-9.489310e+00	2.471295e+00
9.775030e+00	-8.531403e+00	2.421614e+00
9.805172e+00	-8.035230e+00	2.392914e+00
9.835313e+00	-7.768923e+00	2.311624e+00
9.865454e+00	-7.519868e+00	2.124298e+00
9.895596e+00	-7.134356e+00	1.831053e+00
9.925737e+00	-6.585149e+00	1.485505e+00
9.955879e+00	-5.818124e+00	1.112618e+00
9.986020e+00	-4.898338e+00	7.523613e-01
1.001616e+01	-3.858243e+00	4.459996e-01
1.004630e+01	-2.803794e+00	2.958636e-01
1.007644e+01	-1.903678e+00	3.095722e-01
1.010659e+01	-1.207144e+00	3.032024e-01
1.013673e+01	-7.430683e-01	2.666430e-01
1.016687e+01	-4.461168e-01	2.363470e-01
1.019701e+01	-2.906162e-01	2.243313e-01
1.022715e+01	-2.038977e-01	2.441838e-01
1.025729e+01	-1.984459e-01	2.989173e-01
1.028743e+01	-1.798619e-01	3.270719e-01
1.031758e+01	-1.559137e-01	3.109831e-01
1.034772e+01	-1.133703e-01	3.023960e-01
1.037786e+01	-8.237030e-02	2.891576e-01
1.040800e+01	-5.849499e-02	2.665728e-01
1.043814e+01	-1.675169e-02	2.495123e-01
1.046828e+01	-3.622628e-02	2.403073e-01
1.049842e+01	-7.195894e-02	2.367366e-01
1.052857e+01	-1.256207e-01	2.452373e-01
1.055871e+01	-1.155838e-01	2.531592e-01
1.058885e+01	-1.475022e-01	2.602538e-01
1.061899e+01	-1.186872e-01	2.557044e-01
1.064913e+01	-1.291076e-01	2.406678e-01
1.067927e+01	-1.214429e-01	2.184472e-01
1.070941e+01	-1.469169e-01	2.190502e-01
1.073956e+01	-1.390521e-01	2.381467e-01
1.076970e+01	-1.341903e-01	2.588275e-01
1.079984e+01	-9.513833e-02	2.671039e-01
1.082998e+01	-9.486892e-02	2.507509e-01
1.086012e+01	-1.069123e-01	2.249540e-01
1.089026e+01	-1.084973e-01	1.886445e-01
1.092040e+01	-8.317368e-02	1.468277e-01
1.095055e+01	-6.121747e-02	1.104933e-01
1.098069e+01	-4.702504e-02	5.387549e-02
1.101083e+01	0.000000e+00	0.000000e+00
1.104097e+01	-1.787989e-02	4.946892e-02
1.107111e+01	-4.468051e-02	8.556350e-02
1.110125e+01	-8.698623e-02	1.149887e-01
1.113139e+01	-1.174341e-01	1.552426e-01
1.116154e+01	-1.221930e-01	1.943395e-01
1.119168e+01	-1.229087e-01	2.296438e-01
1.122182e+01	-9.601101e-02	2.502473e-01
1.125196e+01	-1.071249e-01	2.561050e-01
1.128210e+01	-9.273866e-02	2.642256e-01
1.131224e+01	-8.698398e-02	2.697872e-01
1.134238e+01	-7.444580e-02	2.925833e-01
1.137253e+01	-4.979994e-02	3.228502e-01
1.140267e+01	-4.302917e-02	3.692097e-01
1.143281e+01	-5.199445e-06	3.891515e-01
1.146295e+01	3.921273e-02	3.855043e-01
1.149309e+01	5.045855e-02	3.737553e-01
1.152323e+01	-1.106644e-02	3.591022e-01
1.155337e+01	-2.041067e-01	3.439556e-01
1.158352e+01	-4.382103e-01	3.358050e-01
1.161366e+01	-7.257942e-01	3.443649e-01
1.164380e+01	-1.048196e+00	3.359935e-01
1.167394e+01	-1.464809e+00	3.450309e-01
1.170408e+01	-1.947693e+00	3.568364e-01
1.173422e+01	-2.210131e+00	3.543129e-01
1.176436e+01	-2.322745e+00	3.664718e-01
1.179451e+01	-3.123098e+00	3.618471e-01
1.182465e+01	-5.623207e+00	3.593659e-01
1.185479e+01	-7.470159e+00	3.580155e-01
