# Supplementary material for: Viral fusion proteins of classes II and III recognize and reorganize complex biological membranes
Source: Commun Biol. 2025 May 9;8:717. doi: 10.1038/s42003-025-08040-9 (PMC12062360; doi:10.1038/s42003-025-08040-9)
Supplement: Supplementary file 4 — Supplementary Data 1 [file 42003_2025_8040_MOESM4_ESM.zip › Source-Data/FigureS1B/POPC_Trimer_bsResult.xvg]

# This file was created Thu Jul  7 16:32:28 2022
# Created by:
#                       :-) GROMACS - gmx wham, 2021.1 (-:
# 
# Executable:   /data/shared/opt/gromacs/2021.1/bin/gmx
# Data prefix:  /data/shared/opt/gromacs/2021.1
# Working dir:  /data/users/CHETAN/VIRAL_PROTEINS_PROJECT/HA/POPC_only_HA/run-umb_t500ns/100-500ns
# Command line:
#   gmx wham -it tpr_100-500ns.dat -if pullf_100-500ns.dat -o profile.xvg -hist histo.xvg -b 100000 -e 500000 -nBootstrap 50 -zprof0 10.5 -bs-method b-hist
# gmx wham is part of G R O M A C S:
#
# Getting the Right Output Means no Artefacts in Calculating Stuff
#
@    title "Average and stddev from bootstrapping"
@    xaxis  label "\xx\f{} (nm)"
@    yaxis  label "E (kJ mol\S-1\N)"
@TYPE xy
@TYPE xydy
5.807008e+00	-5.162520e+01	2.353222e+00
5.831605e+00	-5.659392e+01	2.353447e+00
5.856201e+00	-5.678182e+01	2.354054e+00
5.880797e+00	-5.732045e+01	2.355690e+00
5.905393e+00	-5.774644e+01	2.356779e+00
5.929989e+00	-5.797105e+01	2.368581e+00
5.954586e+00	-5.804707e+01	2.390736e+00
5.979182e+00	-5.807649e+01	2.432173e+00
6.003778e+00	-5.807093e+01	2.474890e+00
6.028374e+00	-5.809421e+01	2.422003e+00
6.052971e+00	-5.829527e+01	2.287443e+00
6.077567e+00	-5.880493e+01	2.165194e+00
6.102163e+00	-5.952765e+01	2.115184e+00
6.126759e+00	-6.026009e+01	2.119010e+00
6.151356e+00	-6.097469e+01	2.129711e+00
6.175952e+00	-6.162325e+01	2.124865e+00
6.200548e+00	-6.221160e+01	2.110968e+00
6.225144e+00	-6.276597e+01	2.095570e+00
6.249741e+00	-6.333403e+01	2.091054e+00
6.274337e+00	-6.389875e+01	2.106016e+00
6.298933e+00	-6.440971e+01	2.125011e+00
6.323529e+00	-6.480370e+01	2.138265e+00
6.348126e+00	-6.509135e+01	2.135566e+00
6.372722e+00	-6.537762e+01	2.137113e+00
6.397318e+00	-6.568240e+01	2.137985e+00
6.421914e+00	-6.600702e+01	2.142926e+00
6.446511e+00	-6.630340e+01	2.155643e+00
6.471107e+00	-6.655292e+01	2.180032e+00
6.495703e+00	-6.672392e+01	2.220867e+00
6.520299e+00	-6.671780e+01	2.238234e+00
6.544896e+00	-6.661968e+01	2.221987e+00
6.569492e+00	-6.644607e+01	2.203741e+00
6.594088e+00	-6.618598e+01	2.190667e+00
6.618684e+00	-6.585840e+01	2.186021e+00
6.643281e+00	-6.556888e+01	2.193245e+00
6.667877e+00	-6.530692e+01	2.207169e+00
6.692473e+00	-6.507765e+01	2.215802e+00
6.717069e+00	-6.486166e+01	2.211897e+00
6.741665e+00	-6.451803e+01	2.200534e+00
6.766262e+00	-6.409699e+01	2.195979e+00
6.790858e+00	-6.359117e+01	2.176606e+00
6.815454e+00	-6.298480e+01	2.140365e+00
6.840050e+00	-6.250251e+01	2.074146e+00
6.864647e+00	-6.218086e+01	1.989640e+00
6.889243e+00	-6.208987e+01	1.955045e+00
6.913839e+00	-6.204735e+01	1.950192e+00
6.938435e+00	-6.197313e+01	1.950844e+00
6.963032e+00	-6.183107e+01	1.935632e+00
6.987628e+00	-6.164072e+01	1.915008e+00
7.012224e+00	-6.136106e+01	1.894947e+00
7.036820e+00	-6.100366e+01	1.878892e+00
7.061417e+00	-6.057075e+01	1.869958e+00
7.086013e+00	-6.010216e+01	1.850667e+00
7.110609e+00	-5.957590e+01	1.825877e+00
7.135205e+00	-5.908333e+01	1.808156e+00
7.159802e+00	-5.864916e+01	1.790820e+00
7.184398e+00	-5.832105e+01	1.780382e+00
7.208994e+00	-5.808690e+01	1.777090e+00
7.233590e+00	-5.786457e+01	1.775232e+00
7.258187e+00	-5.760428e+01	1.772854e+00
7.282783e+00	-5.736187e+01	1.774078e+00
7.307379e+00	-5.708717e+01	1.765315e+00
7.331975e+00	-5.679564e+01	1.752437e+00
7.356572e+00	-5.649594e+01	1.734187e+00
7.381168e+00	-5.618184e+01	1.720271e+00
7.405764e+00	-5.581768e+01	1.718076e+00
7.430360e+00	-5.541357e+01	1.723875e+00
7.454957e+00	-5.499928e+01	1.724811e+00
7.479553e+00	-5.465178e+01	1.718262e+00
7.504149e+00	-5.436778e+01	1.711187e+00
7.528745e+00	-5.417135e+01	1.704435e+00
7.553341e+00	-5.402284e+01	1.704447e+00
7.577938e+00	-5.383847e+01	1.709866e+00
7.602534e+00	-5.364088e+01	1.725295e+00
7.627130e+00	-5.340415e+01	1.744211e+00
7.651726e+00	-5.311493e+01	1.751952e+00
7.676323e+00	-5.279054e+01	1.736551e+00
7.700919e+00	-5.241377e+01	1.713170e+00
7.725515e+00	-5.196255e+01	1.685600e+00
7.750111e+00	-5.145344e+01	1.676768e+00
7.774708e+00	-5.089803e+01	1.676273e+00
7.799304e+00	-5.033222e+01	1.674656e+00
7.823900e+00	-4.976703e+01	1.675375e+00
7.848496e+00	-4.920500e+01	1.678572e+00
7.873093e+00	-4.863633e+01	1.679832e+00
7.897689e+00	-4.813230e+01	1.675125e+00
7.922285e+00	-4.770903e+01	1.667764e+00
7.946881e+00	-4.731864e+01	1.666219e+00
7.971478e+00	-4.690893e+01	1.673270e+00
7.996074e+00	-4.639799e+01	1.690031e+00
8.020670e+00	-4.578231e+01	1.706928e+00
8.045266e+00	-4.504517e+01	1.706364e+00
8.069863e+00	-4.433613e+01	1.692572e+00
8.094459e+00	-4.363768e+01	1.674967e+00
8.119055e+00	-4.292135e+01	1.664263e+00
8.143651e+00	-4.216328e+01	1.658729e+00
8.168248e+00	-4.136077e+01	1.659299e+00
8.192844e+00	-4.055847e+01	1.659519e+00
8.217440e+00	-3.971956e+01	1.658616e+00
8.242036e+00	-3.895095e+01	1.656972e+00
8.266633e+00	-3.817914e+01	1.648425e+00
8.291229e+00	-3.747778e+01	1.644123e+00
8.315825e+00	-3.687748e+01	1.649702e+00
8.340421e+00	-3.632768e+01	1.653135e+00
8.365017e+00	-3.573741e+01	1.651521e+00
8.389614e+00	-3.503704e+01	1.657369e+00
8.414210e+00	-3.427736e+01	1.663947e+00
8.438806e+00	-3.344647e+01	1.658161e+00
8.463402e+00	-3.262674e+01	1.636610e+00
8.487999e+00	-3.187993e+01	1.622524e+00
8.512595e+00	-3.123510e+01	1.623628e+00
8.537191e+00	-3.068746e+01	1.628384e+00
8.561787e+00	-3.019046e+01	1.632291e+00
8.586384e+00	-2.964801e+01	1.626127e+00
8.610980e+00	-2.907918e+01	1.618982e+00
8.635576e+00	-2.845073e+01	1.615694e+00
8.660172e+00	-2.776464e+01	1.613756e+00
8.684769e+00	-2.702377e+01	1.614063e+00
8.709365e+00	-2.625353e+01	1.617885e+00
8.733961e+00	-2.547772e+01	1.618690e+00
8.758557e+00	-2.464778e+01	1.615371e+00
8.783154e+00	-2.379258e+01	1.611497e+00
8.807750e+00	-2.291903e+01	1.613878e+00
8.832346e+00	-2.201038e+01	1.627331e+00
8.856942e+00	-2.102429e+01	1.631674e+00
8.881539e+00	-2.000348e+01	1.629233e+00
8.906135e+00	-1.902941e+01	1.628763e+00
8.930731e+00	-1.805846e+01	1.625818e+00
8.955327e+00	-1.711341e+01	1.625361e+00
8.979924e+00	-1.616076e+01	1.627516e+00
9.004520e+00	-1.519452e+01	1.630139e+00
9.029116e+00	-1.428778e+01	1.628806e+00
9.053712e+00	-1.337690e+01	1.625907e+00
9.078308e+00	-1.248275e+01	1.626590e+00
9.102905e+00	-1.157328e+01	1.634044e+00
9.127501e+00	-1.066238e+01	1.647015e+00
9.152097e+00	-9.690903e+00	1.656115e+00
9.176693e+00	-8.708256e+00	1.659434e+00
9.201290e+00	-7.736670e+00	1.640914e+00
9.225886e+00	-6.789314e+00	1.584893e+00
9.250482e+00	-5.909111e+00	1.488851e+00
9.275078e+00	-5.032338e+00	1.376686e+00
9.299675e+00	-4.116984e+00	1.234840e+00
9.324271e+00	-3.217755e+00	1.098886e+00
9.348867e+00	-2.397699e+00	9.317746e-01
9.373463e+00	-1.700137e+00	7.504915e-01
9.398060e+00	-1.139698e+00	5.778353e-01
9.422656e+00	-6.948221e-01	4.612998e-01
9.447252e+00	-3.957871e-01	3.920793e-01
9.471848e+00	-1.668234e-01	3.646122e-01
9.496445e+00	-6.862514e-02	3.417029e-01
9.521041e+00	-5.925579e-02	3.432667e-01
9.545637e+00	-7.476115e-02	3.522608e-01
9.570233e+00	-5.798326e-02	3.490732e-01
9.594830e+00	-7.738023e-03	3.123671e-01
9.619426e+00	1.037103e-01	2.586077e-01
9.644022e+00	2.075806e-01	2.095796e-01
9.668618e+00	2.867004e-01	1.807869e-01
9.693215e+00	3.730199e-01	1.651932e-01
9.717811e+00	4.209555e-01	1.647311e-01
9.742407e+00	4.792323e-01	1.721090e-01
9.767003e+00	5.230018e-01	1.771187e-01
9.791600e+00	5.121458e-01	1.891620e-01
9.816196e+00	5.009306e-01	1.910598e-01
9.840792e+00	4.729862e-01	1.768996e-01
9.865388e+00	4.730646e-01	1.496345e-01
9.889984e+00	4.503154e-01	1.377953e-01
9.914581e+00	4.671065e-01	1.223696e-01
9.939177e+00	4.757605e-01	1.218414e-01
9.963773e+00	4.824042e-01	1.363460e-01
9.988369e+00	4.799268e-01	1.588579e-01
1.001297e+01	4.857775e-01	1.638087e-01
1.003756e+01	4.493789e-01	1.677898e-01
1.006216e+01	4.191455e-01	1.614662e-01
1.008675e+01	3.998322e-01	1.590667e-01
1.011135e+01	4.016893e-01	1.450432e-01
1.013595e+01	3.834581e-01	1.405932e-01
1.016054e+01	3.333753e-01	1.379168e-01
1.018514e+01	3.149599e-01	1.351075e-01
1.020974e+01	3.024894e-01	1.239169e-01
1.023433e+01	2.920289e-01	1.123900e-01
1.025893e+01	3.146277e-01	9.572433e-02
1.028352e+01	2.812403e-01	1.029950e-01
1.030812e+01	2.503709e-01	9.669074e-02
1.033272e+01	2.741222e-01	8.420524e-02
1.035731e+01	2.832654e-01	5.779189e-02
1.038191e+01	2.504733e-01	3.726583e-02
1.040651e+01	2.088394e-01	2.390953e-02
1.043110e+01	2.020490e-01	1.363441e-02
1.045570e+01	1.578654e-01	2.286909e-02
1.048029e+01	9.970465e-02	6.357412e-03
1.050489e+01	0.000000e+00	0.000000e+00
1.052949e+01	-1.167879e-01	2.748336e-03
1.055408e+01	-1.653948e-01	2.475380e-02
1.057868e+01	-2.638053e-01	8.072960e-03
1.060328e+01	-5.129604e-01	3.787330e-02
1.062787e+01	-7.322768e-01	5.548381e-02
1.065247e+01	-1.081912e+00	4.764166e-02
1.067706e+01	-6.097177e-01	4.306320e-02
1.070166e+01	-2.149526e+00	4.040145e-02
