# Supplementary material for: Viral fusion proteins of classes II and III recognize and reorganize complex biological membranes
Source: Commun Biol. 2025 May 9;8:717. doi: 10.1038/s42003-025-08040-9 (PMC12062360; doi:10.1038/s42003-025-08040-9)
Supplement: Supplementary file 4 — Supplementary Data 1 [file 42003_2025_8040_MOESM4_ESM.zip › Source-Data/FigureS1B/POPC_FP_bsResult.xvg]

# This file was created Fri Jul  8 19:53:01 2022
# Created by:
#                       :-) GROMACS - gmx wham, 2021.1 (-:
# 
# Executable:   /data/shared/opt/gromacs/2021.1/bin/gmx
# Data prefix:  /data/shared/opt/gromacs/2021.1
# Working dir:  /data/users/CHETAN/VIRAL_PROTEINS_PROJECT/HA/POPC_only_FP/POPC_FP_BILAYER/run-umb_t500ns/100-500ns
# Command line:
#   gmx wham -it tpr_100-500ns.dat -if pullf_100-500ns.dat -o profile.xvg -hist histo.xvg -b 100000 -e 500000 -nBootstrap 50 -zprof0 2.93 -bs-method b-hist -is ../sf.dat
# gmx wham is part of G R O M A C S:
#
# Good ROcking Metal Altar for Chronical Sinners
#
@    title "Average and stddev from bootstrapping"
@    xaxis  label "\xx\f{} (nm)"
@    yaxis  label "E (kJ mol\S-1\N)"
@TYPE xy
@TYPE xydy
-6.453456e-01	-7.117127e+00	1.007892e+00
-6.252789e-01	2.500461e+00	8.133018e-01
-6.052121e-01	-1.343785e+00	8.133042e-01
-5.851453e-01	-4.313482e+00	8.133110e-01
-5.650786e-01	-6.705762e+00	8.133297e-01
-5.450118e-01	-8.704739e+00	8.130533e-01
-5.249450e-01	-1.083400e+01	8.130031e-01
-5.048783e-01	-1.278665e+01	8.131449e-01
-4.848115e-01	-1.475263e+01	8.132302e-01
-4.647447e-01	-1.657207e+01	8.131213e-01
-4.446780e-01	-1.839258e+01	8.137272e-01
-4.246112e-01	-2.011268e+01	8.149804e-01
-4.045444e-01	-2.178258e+01	8.173409e-01
-3.844777e-01	-2.337429e+01	8.164661e-01
-3.644109e-01	-2.482288e+01	8.151470e-01
-3.443442e-01	-2.613362e+01	8.142737e-01
-3.242774e-01	-2.733528e+01	8.129242e-01
-3.042106e-01	-2.842049e+01	8.097120e-01
-2.841439e-01	-2.938694e+01	8.089127e-01
-2.640771e-01	-3.025327e+01	8.117092e-01
-2.440103e-01	-3.102743e+01	8.175510e-01
-2.239436e-01	-3.167156e+01	8.171244e-01
-2.038768e-01	-3.223620e+01	8.077937e-01
-1.838100e-01	-3.266886e+01	7.958889e-01
-1.637433e-01	-3.296681e+01	7.938203e-01
-1.436765e-01	-3.316451e+01	7.993790e-01
-1.236097e-01	-3.326445e+01	8.041708e-01
-1.035430e-01	-3.329875e+01	8.018166e-01
-8.347622e-02	-3.324122e+01	8.001609e-01
-6.340945e-02	-3.311591e+01	8.039018e-01
-4.334269e-02	-3.290278e+01	8.070430e-01
-2.327592e-02	-3.262147e+01	8.077622e-01
-3.209161e-03	-3.228184e+01	8.079012e-01
1.685760e-02	-3.190181e+01	8.046647e-01
3.692437e-02	-3.145357e+01	8.027106e-01
5.699113e-02	-3.096238e+01	7.978138e-01
7.705790e-02	-3.040478e+01	7.925989e-01
9.712466e-02	-2.976805e+01	7.911727e-01
1.171914e-01	-2.909712e+01	7.960844e-01
1.372582e-01	-2.831110e+01	8.024932e-01
1.573250e-01	-2.752067e+01	8.180390e-01
1.773917e-01	-2.668647e+01	8.172597e-01
1.974585e-01	-2.580170e+01	8.100556e-01
2.175252e-01	-2.488463e+01	7.975353e-01
2.375920e-01	-2.397131e+01	7.865213e-01
2.576588e-01	-2.300723e+01	7.807635e-01
2.777255e-01	-2.200410e+01	7.814965e-01
2.977923e-01	-2.098044e+01	7.887444e-01
3.178591e-01	-1.993329e+01	7.940039e-01
3.379258e-01	-1.884378e+01	7.968393e-01
3.579926e-01	-1.773278e+01	7.962326e-01
3.780594e-01	-1.658072e+01	7.911328e-01
3.981261e-01	-1.539370e+01	7.885136e-01
4.181929e-01	-1.423678e+01	7.893122e-01
4.382597e-01	-1.305073e+01	7.918260e-01
4.583264e-01	-1.184504e+01	7.936809e-01
4.783932e-01	-1.063232e+01	7.837926e-01
4.984599e-01	-9.432085e+00	7.807546e-01
5.185267e-01	-8.186890e+00	7.740292e-01
5.385935e-01	-6.991326e+00	7.632004e-01
5.586602e-01	-5.765207e+00	7.690602e-01
5.787270e-01	-4.573876e+00	7.739112e-01
5.987938e-01	-3.393637e+00	7.697036e-01
6.188605e-01	-2.241950e+00	7.594880e-01
6.389273e-01	-1.215916e+00	6.937045e-01
6.589941e-01	-3.348505e-01	6.498951e-01
6.790608e-01	2.756582e-01	6.450130e-01
6.991276e-01	6.347873e-01	6.133183e-01
7.191944e-01	7.368758e-01	5.926247e-01
7.392611e-01	7.328668e-01	5.144817e-01
7.593279e-01	6.804287e-01	3.781817e-01
7.793946e-01	6.551817e-01	2.494335e-01
7.994614e-01	6.014715e-01	1.774874e-01
8.195282e-01	5.551763e-01	1.714933e-01
8.395949e-01	4.396015e-01	1.900713e-01
8.596617e-01	3.213617e-01	1.760200e-01
8.797285e-01	1.087981e-01	1.683003e-01
8.997952e-01	-1.114250e-01	1.550463e-01
9.198620e-01	-3.505602e-01	1.486754e-01
9.399288e-01	-5.647412e-01	1.566469e-01
9.599955e-01	-8.200962e-01	1.677738e-01
9.800623e-01	-1.002532e+00	1.609619e-01
1.000129e+00	-1.215143e+00	1.577333e-01
1.020196e+00	-1.421680e+00	1.593746e-01
1.040263e+00	-1.609265e+00	1.671124e-01
1.060329e+00	-1.790114e+00	1.765417e-01
1.080396e+00	-1.924650e+00	1.658423e-01
1.100463e+00	-2.095510e+00	1.566004e-01
1.120530e+00	-2.181865e+00	1.550825e-01
1.140596e+00	-2.298433e+00	1.608875e-01
1.160663e+00	-2.398650e+00	1.640405e-01
1.180730e+00	-2.485054e+00	1.649048e-01
1.200797e+00	-2.563445e+00	1.693166e-01
1.220863e+00	-2.626647e+00	1.703644e-01
1.240930e+00	-2.684149e+00	1.784083e-01
1.260997e+00	-2.741752e+00	1.801525e-01
1.281064e+00	-2.785669e+00	1.806135e-01
1.301131e+00	-2.826103e+00	1.807335e-01
1.321197e+00	-2.845339e+00	1.698326e-01
1.341264e+00	-2.860923e+00	1.725269e-01
1.361331e+00	-2.860420e+00	1.755906e-01
1.381398e+00	-2.839742e+00	1.623895e-01
1.401464e+00	-2.813087e+00	1.514792e-01
1.421531e+00	-2.769578e+00	1.450199e-01
1.441598e+00	-2.738969e+00	1.555603e-01
1.461665e+00	-2.701984e+00	1.688903e-01
1.481731e+00	-2.626863e+00	1.535346e-01
1.501798e+00	-2.570614e+00	1.489605e-01
1.521865e+00	-2.475437e+00	1.384922e-01
1.541932e+00	-2.370649e+00	1.411716e-01
1.561998e+00	-2.284433e+00	1.496985e-01
1.582065e+00	-2.178362e+00	1.540630e-01
1.602132e+00	-2.100837e+00	1.514541e-01
1.622199e+00	-2.022465e+00	1.500845e-01
1.642266e+00	-1.954934e+00	1.563760e-01
1.662332e+00	-1.875003e+00	1.610780e-01
1.682399e+00	-1.787963e+00	1.652548e-01
1.702466e+00	-1.703528e+00	1.652730e-01
1.722533e+00	-1.585498e+00	1.518950e-01
1.742599e+00	-1.490628e+00	1.506755e-01
1.762666e+00	-1.380396e+00	1.530941e-01
1.782733e+00	-1.258643e+00	1.548560e-01
1.802800e+00	-1.188184e+00	1.573269e-01
1.822866e+00	-1.149159e+00	1.528391e-01
1.842933e+00	-1.059245e+00	1.631508e-01
1.863000e+00	-1.008109e+00	1.672155e-01
1.883067e+00	-9.244749e-01	1.635569e-01
1.903133e+00	-8.437637e-01	1.399841e-01
1.923200e+00	-7.486869e-01	1.231017e-01
1.943267e+00	-6.493885e-01	1.231083e-01
1.963334e+00	-5.784230e-01	1.252088e-01
1.983400e+00	-4.772759e-01	1.340037e-01
2.003467e+00	-4.329756e-01	1.298256e-01
2.023534e+00	-3.853730e-01	1.145321e-01
2.043601e+00	-3.583878e-01	9.746834e-02
2.063668e+00	-3.382895e-01	8.440641e-02
2.083734e+00	-3.172106e-01	7.499313e-02
2.103801e+00	-2.973314e-01	8.117003e-02
2.123868e+00	-2.718670e-01	8.503041e-02
2.143935e+00	-2.348160e-01	9.606948e-02
2.164001e+00	-1.843242e-01	9.359269e-02
2.184068e+00	-1.719603e-01	8.539592e-02
2.204135e+00	-1.633912e-01	8.666250e-02
2.224202e+00	-1.389295e-01	8.807534e-02
2.244268e+00	-9.272998e-02	8.659388e-02
2.264335e+00	-1.227231e-01	8.584122e-02
2.284402e+00	-1.142048e-01	8.417270e-02
2.304469e+00	-1.267641e-01	8.904410e-02
2.324535e+00	-1.234272e-01	9.294406e-02
2.344602e+00	-1.182917e-01	9.646141e-02
2.364669e+00	-1.269645e-01	9.675061e-02
2.384736e+00	-1.157968e-01	9.893237e-02
2.404803e+00	-1.105439e-01	9.497724e-02
2.424869e+00	-1.109807e-01	1.006547e-01
2.444936e+00	-7.497674e-02	1.015702e-01
2.465003e+00	-1.132149e-01	9.987297e-02
2.485070e+00	-1.245670e-01	9.133133e-02
2.505136e+00	-1.363795e-01	8.952010e-02
2.525203e+00	-1.340632e-01	9.161834e-02
2.545270e+00	-1.284144e-01	9.193348e-02
2.565337e+00	-1.387126e-01	9.146492e-02
2.585403e+00	-1.194072e-01	9.398184e-02
2.605470e+00	-1.135389e-01	9.077173e-02
2.625537e+00	-9.757606e-02	9.164113e-02
2.645604e+00	-8.117445e-02	8.804913e-02
2.665670e+00	-7.482449e-02	8.553006e-02
2.685737e+00	-5.077671e-02	8.856076e-02
2.705804e+00	-3.920926e-02	9.186605e-02
2.725871e+00	-3.829448e-02	9.750118e-02
2.745938e+00	-1.991611e-02	9.744180e-02
2.766004e+00	-1.863840e-02	9.489929e-02
2.786071e+00	-3.415114e-02	9.683411e-02
2.806138e+00	-3.331370e-02	8.145024e-02
2.826205e+00	-2.671034e-02	6.800901e-02
2.846271e+00	-4.100880e-02	5.975479e-02
2.866338e+00	-4.585526e-02	5.138994e-02
2.886405e+00	-1.521382e-02	4.480431e-02
2.906472e+00	-1.990500e-02	2.870635e-02
2.926538e+00	0.000000e+00	0.000000e+00
2.946605e+00	2.508555e-02	2.729294e-02
2.966672e+00	5.142858e-02	4.771310e-02
2.986739e+00	3.854881e-02	5.623618e-02
3.006805e+00	6.574540e-02	7.106152e-02
3.026872e+00	6.675870e-02	7.388769e-02
3.046939e+00	6.307496e-02	9.178213e-02
3.067006e+00	5.583145e-02	8.632078e-02
3.087073e+00	5.235693e-02	7.843807e-02
3.107139e+00	5.330664e-03	6.940026e-02
3.127206e+00	-5.366156e-02	7.897075e-02
3.147273e+00	-3.559672e-02	7.236865e-02
3.167340e+00	-1.540098e-01	6.608086e-02
3.187406e+00	-2.973220e-01	6.561938e-02
3.207473e+00	-4.380198e-01	9.079681e-02
3.227540e+00	-5.052614e-01	6.528357e-02
3.247607e+00	1.346624e-01	4.211310e-02
3.267673e+00	-1.277218e+00	4.526072e-02
3.287740e+00	-1.514025e+00	4.741559e-02
3.307807e+00	-2.524233e+00	4.884346e-02
3.327874e+00	-7.117127e+00	1.007892e+00
3.347940e+00	-7.117127e+00	1.007892e+00
