# Supplementary material for: Viral fusion proteins of classes II and III recognize and reorganize complex biological membranes
Source: Commun Biol. 2025 May 9;8:717. doi: 10.1038/s42003-025-08040-9 (PMC12062360; doi:10.1038/s42003-025-08040-9)
Supplement: Supplementary file 4 — Supplementary Data 1 [file 42003_2025_8040_MOESM4_ESM.zip › Source-Data/FigureS1B/POPC_POPG_Trimer_bsResult.xvg]

# This file was created Thu Jul  7 21:17:46 2022
# Created by:
#                       :-) GROMACS - gmx wham, 2021.1 (-:
# 
# Executable:   /data/shared/opt/gromacs/2021.1/bin/gmx
# Data prefix:  /data/shared/opt/gromacs/2021.1
# Working dir:  /data/users/CHETAN/VIRAL_PROTEINS_PROJECT/HA/POPC_POPG_only_HA/run-umb_t500ns/100-500ns
# Command line:
#   gmx wham -it tpr_100-500ns.dat -if pullf_100-500ns.dat -o profile.xvg -hist histo.xvg -b 100000 -e 500000 -nBootstrap 50 -zprof0 10.9 -bs-method b-hist
# gmx wham is part of G R O M A C S:
#
# Glycine aRginine prOline Methionine Alanine Cystine Serine
#
@    title "Average and stddev from bootstrapping"
@    xaxis  label "\xx\f{} (nm)"
@    yaxis  label "E (kJ mol\S-1\N)"
@TYPE xy
@TYPE xydy
6.106000e+00	-5.960223e+01	1.897381e+00
6.131206e+00	-6.003471e+01	1.956822e+00
6.156412e+00	-6.066558e+01	1.940236e+00
6.181617e+00	-6.143293e+01	1.894357e+00
6.206823e+00	-6.183282e+01	1.852536e+00
6.232029e+00	-6.234397e+01	1.810439e+00
6.257235e+00	-6.282613e+01	1.782955e+00
6.282441e+00	-6.326955e+01	1.750337e+00
6.307647e+00	-6.375188e+01	1.722222e+00
6.332852e+00	-6.425088e+01	1.705630e+00
6.358058e+00	-6.473751e+01	1.698641e+00
6.383264e+00	-6.518847e+01	1.698625e+00
6.408470e+00	-6.556145e+01	1.704270e+00
6.433676e+00	-6.585257e+01	1.709324e+00
6.458881e+00	-6.609841e+01	1.712336e+00
6.484087e+00	-6.634210e+01	1.711837e+00
6.509293e+00	-6.659410e+01	1.676734e+00
6.534499e+00	-6.668109e+01	1.571660e+00
6.559705e+00	-6.657635e+01	1.455597e+00
6.584911e+00	-6.630128e+01	1.367728e+00
6.610116e+00	-6.588803e+01	1.333302e+00
6.635322e+00	-6.543633e+01	1.319227e+00
6.660528e+00	-6.505737e+01	1.318775e+00
6.685734e+00	-6.473473e+01	1.329576e+00
6.710940e+00	-6.443199e+01	1.333520e+00
6.736145e+00	-6.414687e+01	1.328630e+00
6.761351e+00	-6.389818e+01	1.338366e+00
6.786557e+00	-6.368143e+01	1.320058e+00
6.811763e+00	-6.342026e+01	1.272969e+00
6.836969e+00	-6.305469e+01	1.249625e+00
6.862174e+00	-6.257321e+01	1.262408e+00
6.887380e+00	-6.196679e+01	1.276076e+00
6.912586e+00	-6.126133e+01	1.279793e+00
6.937792e+00	-6.061775e+01	1.282406e+00
6.962998e+00	-5.998355e+01	1.289042e+00
6.988204e+00	-5.941536e+01	1.286891e+00
7.013409e+00	-5.877657e+01	1.281360e+00
7.038615e+00	-5.815923e+01	1.286729e+00
7.063821e+00	-5.746244e+01	1.292522e+00
7.089027e+00	-5.671776e+01	1.295301e+00
7.114233e+00	-5.595827e+01	1.292301e+00
7.139438e+00	-5.522762e+01	1.293146e+00
7.164644e+00	-5.451579e+01	1.295413e+00
7.189850e+00	-5.385901e+01	1.294693e+00
7.215056e+00	-5.322961e+01	1.293478e+00
7.240262e+00	-5.262953e+01	1.296517e+00
7.265467e+00	-5.206230e+01	1.300640e+00
7.290673e+00	-5.144151e+01	1.304250e+00
7.315879e+00	-5.080214e+01	1.313568e+00
7.341085e+00	-5.014368e+01	1.320506e+00
7.366291e+00	-4.943654e+01	1.322504e+00
7.391497e+00	-4.876172e+01	1.320846e+00
7.416702e+00	-4.813594e+01	1.318878e+00
7.441908e+00	-4.752406e+01	1.313374e+00
7.467114e+00	-4.685814e+01	1.314477e+00
7.492320e+00	-4.621173e+01	1.322117e+00
7.517526e+00	-4.558480e+01	1.321497e+00
7.542731e+00	-4.494864e+01	1.314146e+00
7.567937e+00	-4.430845e+01	1.304224e+00
7.593143e+00	-4.365326e+01	1.299259e+00
7.618349e+00	-4.299811e+01	1.295478e+00
7.643555e+00	-4.241777e+01	1.284499e+00
7.668760e+00	-4.199879e+01	1.276762e+00
7.693966e+00	-4.171456e+01	1.280193e+00
7.719172e+00	-4.149202e+01	1.274341e+00
7.744378e+00	-4.115128e+01	1.233316e+00
7.769584e+00	-4.066455e+01	1.185478e+00
7.794790e+00	-4.002352e+01	1.166556e+00
7.819995e+00	-3.924516e+01	1.169680e+00
7.845201e+00	-3.835702e+01	1.167830e+00
7.870407e+00	-3.750587e+01	1.164288e+00
7.895613e+00	-3.665621e+01	1.164605e+00
7.920819e+00	-3.583607e+01	1.166902e+00
7.946024e+00	-3.508711e+01	1.161418e+00
7.971230e+00	-3.440597e+01	1.153393e+00
7.996436e+00	-3.385407e+01	1.153832e+00
8.021642e+00	-3.340224e+01	1.158314e+00
8.046848e+00	-3.297874e+01	1.144226e+00
8.072053e+00	-3.256152e+01	1.129435e+00
8.097259e+00	-3.207801e+01	1.132998e+00
8.122465e+00	-3.154850e+01	1.144050e+00
8.147671e+00	-3.102324e+01	1.145404e+00
8.172877e+00	-3.051178e+01	1.137941e+00
8.198083e+00	-3.001939e+01	1.132494e+00
8.223288e+00	-2.953855e+01	1.131592e+00
8.248494e+00	-2.902520e+01	1.129238e+00
8.273700e+00	-2.846186e+01	1.130144e+00
8.298906e+00	-2.781831e+01	1.137078e+00
8.324112e+00	-2.706767e+01	1.141813e+00
8.349317e+00	-2.633753e+01	1.135923e+00
8.374523e+00	-2.562329e+01	1.128431e+00
8.399729e+00	-2.502182e+01	1.126307e+00
8.424935e+00	-2.447125e+01	1.131820e+00
8.450141e+00	-2.398064e+01	1.144547e+00
8.475347e+00	-2.351730e+01	1.163669e+00
8.500552e+00	-2.301036e+01	1.177259e+00
8.525758e+00	-2.245079e+01	1.180380e+00
8.550964e+00	-2.184564e+01	1.174320e+00
8.576170e+00	-2.117324e+01	1.167017e+00
8.601376e+00	-2.056233e+01	1.164578e+00
8.626581e+00	-1.992595e+01	1.162540e+00
8.651787e+00	-1.934615e+01	1.159690e+00
8.676993e+00	-1.872380e+01	1.157169e+00
8.702199e+00	-1.812305e+01	1.157956e+00
8.727405e+00	-1.754874e+01	1.163544e+00
8.752610e+00	-1.690972e+01	1.169430e+00
8.777816e+00	-1.629487e+01	1.178341e+00
8.803022e+00	-1.566141e+01	1.186135e+00
8.828228e+00	-1.504633e+01	1.196181e+00
8.853434e+00	-1.444906e+01	1.188753e+00
8.878640e+00	-1.389251e+01	1.154372e+00
8.903845e+00	-1.324901e+01	1.075937e+00
8.929051e+00	-1.248178e+01	1.007449e+00
8.954257e+00	-1.162811e+01	9.837814e-01
8.979463e+00	-1.074523e+01	9.714860e-01
9.004669e+00	-9.947247e+00	9.485678e-01
9.029874e+00	-9.273108e+00	9.237078e-01
9.055080e+00	-8.711688e+00	9.072995e-01
9.080286e+00	-8.174793e+00	8.561562e-01
9.105492e+00	-7.595672e+00	7.864018e-01
9.130698e+00	-6.862964e+00	7.275781e-01
9.155903e+00	-6.002610e+00	7.159178e-01
9.181109e+00	-5.095101e+00	7.193364e-01
9.206315e+00	-4.121289e+00	6.927614e-01
9.231521e+00	-3.128694e+00	6.414245e-01
9.256727e+00	-2.116991e+00	5.691110e-01
9.281933e+00	-1.216494e+00	4.574207e-01
9.307138e+00	-5.298810e-01	3.512870e-01
9.332344e+00	-1.240555e-01	3.318772e-01
9.357550e+00	1.237217e-01	3.372431e-01
9.382756e+00	2.890315e-01	3.238548e-01
9.407962e+00	4.112692e-01	3.144850e-01
9.433167e+00	4.903973e-01	3.067032e-01
9.458373e+00	5.223969e-01	3.008211e-01
9.483579e+00	5.057253e-01	2.919868e-01
9.508785e+00	4.605459e-01	2.869133e-01
9.533991e+00	4.055680e-01	2.888101e-01
9.559196e+00	4.128966e-01	2.833829e-01
9.584402e+00	4.294944e-01	2.753309e-01
9.609608e+00	4.158862e-01	2.567133e-01
9.634814e+00	3.967671e-01	2.493161e-01
9.660020e+00	3.908378e-01	2.381302e-01
9.685226e+00	4.033720e-01	2.315501e-01
9.710431e+00	4.208875e-01	2.297627e-01
9.735637e+00	4.314076e-01	2.343696e-01
9.760843e+00	4.384539e-01	2.383357e-01
9.786049e+00	4.170177e-01	2.486009e-01
9.811255e+00	3.831517e-01	2.608572e-01
9.836460e+00	3.542940e-01	2.624057e-01
9.861666e+00	2.891794e-01	2.504447e-01
9.886872e+00	2.959365e-01	2.379930e-01
9.912078e+00	2.983499e-01	2.328414e-01
9.937284e+00	2.808932e-01	2.319384e-01
9.962489e+00	2.772908e-01	2.380527e-01
9.987695e+00	2.573340e-01	2.496299e-01
1.001290e+01	2.242824e-01	2.526536e-01
1.003811e+01	2.217437e-01	2.574108e-01
1.006331e+01	2.480716e-01	2.407094e-01
1.008852e+01	2.603184e-01	2.159468e-01
1.011372e+01	2.838598e-01	2.001440e-01
1.013893e+01	3.177337e-01	1.888748e-01
1.016414e+01	3.437106e-01	1.898341e-01
1.018934e+01	3.737040e-01	1.895036e-01
1.021455e+01	3.844539e-01	1.902442e-01
1.023975e+01	3.722562e-01	1.884725e-01
1.026496e+01	3.722912e-01	1.879839e-01
1.029017e+01	3.616596e-01	1.874643e-01
1.031537e+01	3.209831e-01	1.868942e-01
1.034058e+01	2.774918e-01	1.823381e-01
1.036578e+01	2.436099e-01	1.823385e-01
1.039099e+01	2.153811e-01	1.825152e-01
1.041619e+01	1.834126e-01	1.892988e-01
1.044140e+01	1.733220e-01	2.030121e-01
1.046661e+01	1.558442e-01	2.096469e-01
1.049181e+01	1.235414e-01	2.119879e-01
1.051702e+01	1.156677e-01	2.077473e-01
1.054222e+01	8.001487e-02	2.086300e-01
1.056743e+01	7.508747e-02	2.137788e-01
1.059263e+01	4.813583e-02	2.211303e-01
1.061784e+01	4.742770e-02	2.416863e-01
1.064305e+01	3.252871e-02	2.549604e-01
1.066825e+01	5.596938e-02	2.536498e-01
1.069346e+01	2.770312e-02	2.361469e-01
1.071866e+01	3.434867e-02	1.848549e-01
1.074387e+01	8.702760e-02	1.503237e-01
1.076908e+01	1.199815e-01	1.096409e-01
1.079428e+01	1.302278e-01	7.696727e-02
1.081949e+01	1.353007e-01	4.884399e-02
1.084469e+01	1.213752e-01	2.729560e-02
1.086990e+01	5.657276e-02	1.101885e-02
1.089510e+01	0.000000e+00	0.000000e+00
1.092031e+01	-1.476393e-01	1.937313e-02
1.094552e+01	-1.962847e-01	1.765691e-02
1.097072e+01	-2.080632e-01	6.985911e-02
1.099593e+01	-3.344173e-01	8.075915e-02
1.102113e+01	-9.661215e-01	1.089307e-01
1.104634e+01	-1.889362e+00	9.918327e-02
1.107155e+01	-1.454139e+00	9.348621e-02
1.109675e+01	-3.288289e+00	9.017139e-02
1.112196e+01	-5.007320e+00	8.824658e-02
