# Supplementary material for: Viral fusion proteins of classes II and III recognize and reorganize complex biological membranes
Source: Commun Biol. 2025 May 9;8:717. doi: 10.1038/s42003-025-08040-9 (PMC12062360; doi:10.1038/s42003-025-08040-9)
Supplement: Supplementary file 4 — Supplementary Data 1 [file 42003_2025_8040_MOESM4_ESM.zip › Source-Data/FigureS1B/POPC_POPC_FP_bsResult.xvg]

# This file was created Fri Jul  8 19:38:21 2022
# Created by:
#                       :-) GROMACS - gmx wham, 2021.1 (-:
# 
# Executable:   /data/shared/opt/gromacs/2021.1/bin/gmx
# Data prefix:  /data/shared/opt/gromacs/2021.1
# Working dir:  /data/users/CHETAN/VIRAL_PROTEINS_PROJECT/HA/POPC_POPG_FP/POPC_POPG_FP_BILAYER/run-umb_t500ns/100-500ns
# Command line:
#   gmx wham -it tpr_100-500ns.dat -if pullf_100-500ns.dat -o profile.xvg -hist histo.xvg -b 100000 -e 500000 -nBootstrap 50 -zprof0 2.8 -bs-method b-hist -is ../sf.dat
# gmx wham is part of G R O M A C S:
#
# Great Red Oystrich Makes All Chemists Sane
#
@    title "Average and stddev from bootstrapping"
@    xaxis  label "\xx\f{} (nm)"
@    yaxis  label "E (kJ mol\S-1\N)"
@TYPE xy
@TYPE xydy
-5.342908e-01	-2.051762e+00	1.459338e+00
-5.155403e-01	-3.794014e+00	1.459265e+00
-4.967899e-01	-5.038982e+00	1.459111e+00
-4.780394e-01	-6.902816e+00	1.458793e+00
-4.592890e-01	-8.689425e+00	1.459658e+00
-4.405385e-01	-1.040515e+01	1.460077e+00
-4.217881e-01	-1.201017e+01	1.460631e+00
-4.030376e-01	-1.350998e+01	1.458966e+00
-3.842872e-01	-1.503697e+01	1.459398e+00
-3.655367e-01	-1.644953e+01	1.459167e+00
-3.467863e-01	-1.783908e+01	1.458635e+00
-3.280358e-01	-1.913267e+01	1.457329e+00
-3.092854e-01	-2.036404e+01	1.457865e+00
-2.905349e-01	-2.149406e+01	1.461356e+00
-2.717845e-01	-2.253859e+01	1.465566e+00
-2.530340e-01	-2.351851e+01	1.467430e+00
-2.342836e-01	-2.435823e+01	1.464820e+00
-2.155331e-01	-2.511376e+01	1.455938e+00
-1.967827e-01	-2.578393e+01	1.443821e+00
-1.780322e-01	-2.633866e+01	1.442295e+00
-1.592817e-01	-2.681118e+01	1.443028e+00
-1.405313e-01	-2.719804e+01	1.452403e+00
-1.217808e-01	-2.751310e+01	1.462747e+00
-1.030304e-01	-2.770465e+01	1.464039e+00
-8.427994e-02	-2.782426e+01	1.459755e+00
-6.552949e-02	-2.784605e+01	1.451264e+00
-4.677904e-02	-2.777307e+01	1.444761e+00
-2.802859e-02	-2.763739e+01	1.440288e+00
-9.278137e-03	-2.743150e+01	1.441167e+00
9.472314e-03	-2.719811e+01	1.442550e+00
2.822277e-02	-2.693419e+01	1.447476e+00
4.697322e-02	-2.663255e+01	1.449606e+00
6.572367e-02	-2.628919e+01	1.456225e+00
8.447412e-02	-2.588356e+01	1.461666e+00
1.032246e-01	-2.541760e+01	1.463769e+00
1.219750e-01	-2.491678e+01	1.462811e+00
1.407255e-01	-2.429869e+01	1.452170e+00
1.594759e-01	-2.365463e+01	1.438300e+00
1.782264e-01	-2.295241e+01	1.428186e+00
1.969768e-01	-2.222941e+01	1.428266e+00
2.157273e-01	-2.145777e+01	1.439331e+00
2.344777e-01	-2.067987e+01	1.444027e+00
2.532282e-01	-1.989117e+01	1.456601e+00
2.719786e-01	-1.908700e+01	1.446093e+00
2.907291e-01	-1.823950e+01	1.428628e+00
3.094795e-01	-1.739609e+01	1.405005e+00
3.282300e-01	-1.652213e+01	1.393017e+00
3.469804e-01	-1.566137e+01	1.384185e+00
3.657309e-01	-1.480614e+01	1.381539e+00
3.844813e-01	-1.390559e+01	1.385011e+00
4.032318e-01	-1.296580e+01	1.391409e+00
4.219822e-01	-1.202772e+01	1.396305e+00
4.407327e-01	-1.108749e+01	1.405935e+00
4.594832e-01	-1.010338e+01	1.414484e+00
4.782336e-01	-9.139903e+00	1.422502e+00
4.969841e-01	-8.172752e+00	1.427256e+00
5.157345e-01	-7.161148e+00	1.418650e+00
5.344850e-01	-6.149896e+00	1.415684e+00
5.532354e-01	-5.132894e+00	1.412847e+00
5.719859e-01	-4.101292e+00	1.412165e+00
5.907363e-01	-3.100531e+00	1.412882e+00
6.094868e-01	-2.123265e+00	1.406594e+00
6.282372e-01	-1.141174e+00	1.399380e+00
6.469877e-01	-1.636898e-01	1.395446e+00
6.657381e-01	7.993978e-01	1.396614e+00
6.844886e-01	1.708312e+00	1.406873e+00
7.032390e-01	2.647043e+00	1.425026e+00
7.219895e-01	3.507544e+00	1.421484e+00
7.407399e-01	4.235721e+00	1.391511e+00
7.594904e-01	4.740441e+00	1.335303e+00
7.782408e-01	4.972641e+00	1.286345e+00
7.969913e-01	4.965989e+00	1.258843e+00
8.157417e-01	4.746442e+00	1.242206e+00
8.344922e-01	4.446644e+00	1.246359e+00
8.532426e-01	4.132040e+00	1.258288e+00
8.719931e-01	3.863070e+00	1.297489e+00
8.907435e-01	3.563650e+00	1.347735e+00
9.094940e-01	3.269052e+00	1.404187e+00
9.282444e-01	3.027290e+00	1.388468e+00
9.469949e-01	2.863743e+00	1.220143e+00
9.657453e-01	2.859184e+00	9.581692e-01
9.844958e-01	2.887224e+00	6.497479e-01
1.003246e+00	2.944492e+00	3.996235e-01
1.021997e+00	3.018339e+00	2.374559e-01
1.040747e+00	3.054162e+00	1.897929e-01
1.059498e+00	3.060355e+00	1.693983e-01
1.078248e+00	2.986833e+00	1.486397e-01
1.096999e+00	2.833793e+00	1.389870e-01
1.115749e+00	2.621455e+00	1.313576e-01
1.134499e+00	2.354432e+00	1.259947e-01
1.153250e+00	2.057693e+00	1.220429e-01
1.172000e+00	1.776178e+00	1.190272e-01
1.190751e+00	1.560533e+00	1.099976e-01
1.209501e+00	1.353983e+00	1.116812e-01
1.228252e+00	1.164622e+00	1.203237e-01
1.247002e+00	9.977669e-01	1.273586e-01
1.265753e+00	8.449306e-01	1.316688e-01
1.284503e+00	7.176388e-01	1.339333e-01
1.303253e+00	6.389912e-01	1.321834e-01
1.322004e+00	5.305237e-01	1.272376e-01
1.340754e+00	4.302719e-01	1.356845e-01
1.359505e+00	3.199564e-01	1.361836e-01
1.378255e+00	2.245749e-01	1.365085e-01
1.397006e+00	1.573952e-01	1.208736e-01
1.415756e+00	8.816470e-02	1.115837e-01
1.434507e+00	1.883476e-02	1.072067e-01
1.453257e+00	-8.829635e-03	1.150609e-01
1.472008e+00	-5.216616e-02	1.244244e-01
1.490758e+00	-9.668574e-02	1.223392e-01
1.509508e+00	-8.367316e-02	1.094350e-01
1.528259e+00	-1.294000e-01	1.066931e-01
1.547009e+00	-1.426527e-01	1.085302e-01
1.565760e+00	-1.378523e-01	1.114761e-01
1.584510e+00	-1.408132e-01	1.134351e-01
1.603261e+00	-1.600260e-01	1.050319e-01
1.622011e+00	-1.738534e-01	1.096110e-01
1.640762e+00	-1.824357e-01	1.259638e-01
1.659512e+00	-1.830442e-01	1.365574e-01
1.678262e+00	-2.205570e-01	1.397394e-01
1.697013e+00	-2.246051e-01	1.413050e-01
1.715763e+00	-2.231542e-01	1.265285e-01
1.734514e+00	-2.162517e-01	1.183817e-01
1.753264e+00	-1.896864e-01	1.219226e-01
1.772015e+00	-1.727256e-01	1.244762e-01
1.790765e+00	-1.704702e-01	1.394766e-01
1.809516e+00	-1.651702e-01	1.351514e-01
1.828266e+00	-1.772895e-01	1.173944e-01
1.847017e+00	-1.584531e-01	1.044140e-01
1.865767e+00	-1.485594e-01	1.100718e-01
1.884517e+00	-1.353929e-01	1.171332e-01
1.903268e+00	-9.555369e-02	1.103969e-01
1.922018e+00	-5.786740e-02	1.025890e-01
1.940769e+00	-4.904846e-02	9.920221e-02
1.959519e+00	-3.266965e-02	1.024227e-01
1.978270e+00	-4.556633e-03	1.050725e-01
1.997020e+00	2.877163e-02	1.019996e-01
2.015771e+00	6.059313e-02	1.068320e-01
2.034521e+00	7.062258e-02	1.052662e-01
2.053272e+00	6.368569e-02	1.105668e-01
2.072022e+00	4.695932e-02	1.094100e-01
2.090772e+00	5.427102e-02	1.012980e-01
2.109523e+00	2.994733e-02	1.003175e-01
2.128273e+00	2.481054e-02	9.657310e-02
2.147024e+00	3.572735e-02	9.003040e-02
2.165774e+00	6.185585e-02	9.092415e-02
2.184525e+00	6.255085e-02	8.229942e-02
2.203275e+00	8.439281e-02	7.932059e-02
2.222026e+00	9.931838e-02	7.984613e-02
2.240776e+00	9.868638e-02	8.236970e-02
2.259526e+00	7.249583e-02	8.458639e-02
2.278277e+00	8.419093e-02	8.928648e-02
2.297027e+00	9.291781e-02	8.800131e-02
2.315778e+00	8.662680e-02	9.091792e-02
2.334528e+00	6.163224e-02	9.382515e-02
2.353279e+00	7.407136e-02	9.157941e-02
2.372029e+00	4.919763e-02	9.295443e-02
2.390780e+00	2.825893e-02	8.535933e-02
2.409530e+00	8.152291e-04	8.419344e-02
2.428281e+00	1.254499e-02	7.897796e-02
2.447031e+00	2.346404e-02	8.169180e-02
2.465781e+00	8.309278e-03	8.314159e-02
2.484532e+00	9.522798e-03	8.759169e-02
2.503282e+00	2.171365e-02	8.600259e-02
2.522033e+00	1.080170e-02	8.938777e-02
2.540783e+00	9.796202e-03	9.103747e-02
2.559534e+00	9.708099e-03	8.946520e-02
2.578284e+00	3.277628e-02	9.530891e-02
2.597035e+00	2.898497e-03	9.357012e-02
2.615785e+00	2.995143e-02	9.312589e-02
2.634536e+00	-2.834017e-03	8.081564e-02
2.653286e+00	2.228491e-03	8.012673e-02
2.672036e+00	2.025716e-03	8.069219e-02
2.690787e+00	1.977472e-02	7.824453e-02
2.709537e+00	1.320054e-02	6.170899e-02
2.728288e+00	6.630320e-03	4.991951e-02
2.747038e+00	8.347324e-03	4.181081e-02
2.765789e+00	1.072699e-02	3.069512e-02
2.784539e+00	5.572208e-03	1.542063e-02
2.803290e+00	0.000000e+00	0.000000e+00
2.822040e+00	-6.439364e-03	2.933057e-02
2.840790e+00	9.434540e-03	3.782655e-02
2.859541e+00	1.498629e-02	5.881172e-02
2.878291e+00	2.871381e-02	6.750721e-02
2.897042e+00	1.833061e-02	6.428662e-02
2.915792e+00	4.914634e-03	7.428041e-02
2.934543e+00	4.527567e-03	7.463197e-02
2.953293e+00	-1.631902e-02	7.879765e-02
2.972044e+00	1.556475e-02	8.251411e-02
2.990794e+00	-2.307972e-02	7.400619e-02
3.009545e+00	1.116329e-02	9.791827e-02
3.028295e+00	-4.960640e-02	7.159332e-02
3.047045e+00	-6.713934e-02	8.190559e-02
3.065796e+00	-8.496809e-02	7.030608e-02
3.084546e+00	-1.415236e-01	1.042084e-01
3.103297e+00	-5.812218e-02	1.218615e-01
3.122047e+00	9.191121e-02	1.345851e-01
3.140798e+00	-3.965034e-02	9.497515e-02
3.159548e+00	-4.805670e-01	4.981164e-02
3.178299e+00	-4.883140e-01	5.090993e-02
3.197049e+00	-1.585705e+00	5.219781e-02
