# Supplementary material for: Viral fusion proteins of classes II and III recognize and reorganize complex biological membranes
Source: Commun Biol. 2025 May 9;8:717. doi: 10.1038/s42003-025-08040-9 (PMC12062360; doi:10.1038/s42003-025-08040-9)
Supplement: Supplementary file 4 — Supplementary Data 1 [file 42003_2025_8040_MOESM4_ESM.zip › Source-Data/Figure2D/IAV-HA2/HA_PM_NOGM3_bsResult.xvg]

5.847414e+00	-7.172977e+01	1.800534e+00
5.877248e+00	-7.277313e+01	1.800919e+00
5.907082e+00	-7.497597e+01	1.802277e+00
5.936916e+00	-7.693274e+01	1.799666e+00
5.966750e+00	-7.879459e+01	1.800979e+00
5.996584e+00	-8.061789e+01	1.806989e+00
6.026418e+00	-8.231140e+01	1.815975e+00
6.056251e+00	-8.388998e+01	1.810222e+00
6.086085e+00	-8.534627e+01	1.795979e+00
6.115919e+00	-8.658184e+01	1.783334e+00
6.145753e+00	-8.768833e+01	1.777387e+00
6.175587e+00	-8.881397e+01	1.753673e+00
6.205421e+00	-9.012378e+01	1.720380e+00
6.235255e+00	-9.151314e+01	1.703282e+00
6.265089e+00	-9.277176e+01	1.701215e+00
6.294923e+00	-9.381080e+01	1.700623e+00
6.324757e+00	-9.459684e+01	1.646356e+00
6.354591e+00	-9.512686e+01	1.596197e+00
6.384425e+00	-9.550044e+01	1.577554e+00
6.414258e+00	-9.579510e+01	1.573691e+00
6.444092e+00	-9.613780e+01	1.567657e+00
6.473926e+00	-9.658922e+01	1.563616e+00
6.503760e+00	-9.708915e+01	1.559118e+00
6.533594e+00	-9.749349e+01	1.564521e+00
6.563428e+00	-9.772867e+01	1.582999e+00
6.593262e+00	-9.777664e+01	1.597586e+00
6.623096e+00	-9.775608e+01	1.597321e+00
6.652930e+00	-9.767249e+01	1.588754e+00
6.682764e+00	-9.749378e+01	1.582366e+00
6.712598e+00	-9.723316e+01	1.587830e+00
6.742432e+00	-9.696388e+01	1.598481e+00
6.772265e+00	-9.664770e+01	1.605538e+00
6.802099e+00	-9.631967e+01	1.603262e+00
6.831933e+00	-9.592355e+01	1.593997e+00
6.861767e+00	-9.543775e+01	1.582569e+00
6.891601e+00	-9.490123e+01	1.589858e+00
6.921435e+00	-9.437057e+01	1.605287e+00
6.951269e+00	-9.388361e+01	1.604856e+00
6.981103e+00	-9.336954e+01	1.582437e+00
7.010937e+00	-9.278576e+01	1.557000e+00
7.040771e+00	-9.209185e+01	1.548879e+00
7.070605e+00	-9.135093e+01	1.549880e+00
7.100438e+00	-9.064093e+01	1.547610e+00
7.130272e+00	-9.001883e+01	1.547295e+00
7.160106e+00	-8.947957e+01	1.552110e+00
7.189940e+00	-8.900023e+01	1.561625e+00
7.219774e+00	-8.845869e+01	1.559747e+00
7.249608e+00	-8.778591e+01	1.532566e+00
7.279442e+00	-8.700795e+01	1.497331e+00
7.309276e+00	-8.608150e+01	1.483201e+00
7.339110e+00	-8.503943e+01	1.487088e+00
7.368944e+00	-8.396940e+01	1.480831e+00
7.398778e+00	-8.299580e+01	1.470730e+00
7.428612e+00	-8.214439e+01	1.463243e+00
7.458445e+00	-8.135899e+01	1.463271e+00
7.488279e+00	-8.066325e+01	1.463804e+00
7.518113e+00	-8.000339e+01	1.463988e+00
7.547947e+00	-7.942075e+01	1.461210e+00
7.577781e+00	-7.886380e+01	1.462668e+00
7.607615e+00	-7.832118e+01	1.459589e+00
7.637449e+00	-7.775784e+01	1.446679e+00
7.667283e+00	-7.715963e+01	1.431409e+00
7.697117e+00	-7.652852e+01	1.436591e+00
7.726951e+00	-7.590174e+01	1.474229e+00
7.756785e+00	-7.521811e+01	1.530625e+00
7.786619e+00	-7.445812e+01	1.566684e+00
7.816452e+00	-7.364730e+01	1.557303e+00
7.846286e+00	-7.278332e+01	1.533643e+00
7.876120e+00	-7.188149e+01	1.520939e+00
7.905954e+00	-7.100836e+01	1.518391e+00
7.935788e+00	-7.023487e+01	1.516745e+00
7.965622e+00	-6.957904e+01	1.525330e+00
7.995456e+00	-6.897002e+01	1.521827e+00
8.025290e+00	-6.834716e+01	1.493450e+00
8.055124e+00	-6.767864e+01	1.460856e+00
8.084958e+00	-6.697565e+01	1.448808e+00
8.114792e+00	-6.627827e+01	1.451999e+00
8.144626e+00	-6.560941e+01	1.460580e+00
8.174459e+00	-6.495067e+01	1.465692e+00
8.204293e+00	-6.428002e+01	1.466019e+00
8.234127e+00	-6.359521e+01	1.462134e+00
8.263961e+00	-6.288763e+01	1.458418e+00
8.293795e+00	-6.214091e+01	1.453067e+00
8.323629e+00	-6.135466e+01	1.447594e+00
8.353463e+00	-6.053045e+01	1.451377e+00
8.383297e+00	-5.968698e+01	1.459171e+00
8.413131e+00	-5.883164e+01	1.462907e+00
8.442965e+00	-5.794201e+01	1.460568e+00
8.472799e+00	-5.697138e+01	1.446304e+00
8.502632e+00	-5.590993e+01	1.427949e+00
8.532466e+00	-5.480698e+01	1.420362e+00
8.562300e+00	-5.368401e+01	1.428439e+00
8.592134e+00	-5.256784e+01	1.430546e+00
8.621968e+00	-5.144484e+01	1.426805e+00
8.651802e+00	-5.031698e+01	1.426858e+00
8.681636e+00	-4.916874e+01	1.422273e+00
8.711470e+00	-4.800498e+01	1.405952e+00
8.741304e+00	-4.681677e+01	1.391985e+00
8.771138e+00	-4.559919e+01	1.397886e+00
8.800972e+00	-4.434745e+01	1.413419e+00
8.830806e+00	-4.308033e+01	1.424910e+00
8.860639e+00	-4.179341e+01	1.431203e+00
8.890473e+00	-4.051756e+01	1.425240e+00
8.920307e+00	-3.922200e+01	1.409597e+00
8.950141e+00	-3.789096e+01	1.396501e+00
8.979975e+00	-3.655615e+01	1.387676e+00
9.009809e+00	-3.518978e+01	1.374228e+00
9.039643e+00	-3.375009e+01	1.360251e+00
9.069477e+00	-3.225385e+01	1.353263e+00
9.099311e+00	-3.072321e+01	1.357025e+00
9.129145e+00	-2.924617e+01	1.355751e+00
9.158979e+00	-2.777856e+01	1.354280e+00
9.188813e+00	-2.631861e+01	1.348365e+00
9.218646e+00	-2.487245e+01	1.350122e+00
9.248480e+00	-2.337743e+01	1.347690e+00
9.278314e+00	-2.184830e+01	1.340775e+00
9.308148e+00	-2.027540e+01	1.334346e+00
9.337982e+00	-1.867883e+01	1.330272e+00
9.367816e+00	-1.709494e+01	1.327988e+00
9.397650e+00	-1.549416e+01	1.323952e+00
9.427484e+00	-1.388416e+01	1.313983e+00
9.457318e+00	-1.222632e+01	1.285218e+00
9.487152e+00	-1.047996e+01	1.251221e+00
9.516986e+00	-8.681315e+00	1.234020e+00
9.546820e+00	-6.836627e+00	1.253214e+00
9.576653e+00	-4.926285e+00	1.267826e+00
9.606487e+00	-3.077917e+00	1.194395e+00
9.636321e+00	-1.480798e+00	9.761738e-01
9.666155e+00	-3.631097e-01	6.570163e-01
9.695989e+00	2.421561e-01	3.958635e-01
9.725823e+00	4.207556e-01	3.295656e-01
9.755657e+00	4.123355e-01	3.181701e-01
9.785491e+00	3.843526e-01	3.083733e-01
9.815325e+00	3.666954e-01	3.123242e-01
9.845159e+00	3.794288e-01	3.148566e-01
9.874993e+00	3.541412e-01	3.003638e-01
9.904826e+00	3.464057e-01	2.762874e-01
9.934660e+00	3.540145e-01	2.483058e-01
9.964494e+00	3.515755e-01	2.464447e-01
9.994328e+00	4.017824e-01	2.609686e-01
1.002416e+01	4.099478e-01	2.744764e-01
1.005400e+01	4.317157e-01	2.813888e-01
1.008383e+01	3.957655e-01	2.834976e-01
1.011366e+01	3.560443e-01	2.971804e-01
1.014350e+01	3.136534e-01	2.961061e-01
1.017333e+01	2.688127e-01	2.800361e-01
1.020317e+01	2.275037e-01	2.686967e-01
1.023300e+01	1.785327e-01	2.802571e-01
1.026283e+01	1.329408e-01	3.244381e-01
1.029267e+01	1.223186e-01	3.505754e-01
1.032250e+01	1.118445e-01	3.384707e-01
1.035234e+01	9.379687e-02	2.930166e-01
1.038217e+01	9.146745e-02	2.511310e-01
1.041200e+01	9.219450e-02	2.110936e-01
1.044184e+01	8.088101e-02	2.018751e-01
1.047167e+01	7.628742e-02	2.183121e-01
1.050150e+01	4.513517e-02	2.266659e-01
1.053134e+01	1.176218e-02	2.316407e-01
1.056117e+01	-9.180176e-03	2.293102e-01
1.059101e+01	-3.279664e-02	2.194260e-01
1.062084e+01	-3.776638e-02	2.080319e-01
1.065067e+01	-2.933164e-02	2.001848e-01
1.068051e+01	-3.901841e-02	2.011687e-01
1.071034e+01	-6.790314e-02	2.064910e-01
1.074018e+01	-9.752786e-02	2.126084e-01
1.077001e+01	-7.063513e-02	2.288240e-01
1.079984e+01	-4.250983e-02	2.301905e-01
1.082968e+01	1.141697e-02	2.116604e-01
1.085951e+01	5.585956e-02	1.944895e-01
1.088935e+01	6.098356e-02	1.478277e-01
1.091918e+01	3.654284e-02	1.306799e-01
1.094901e+01	4.558361e-02	1.150624e-01
1.097885e+01	4.238175e-02	7.728605e-02
1.100868e+01	0.000000e+00	0.000000e+00
1.103852e+01	-4.386935e-02	7.525520e-02
1.106835e+01	-7.779804e-02	1.500192e-01
1.109818e+01	-9.298329e-02	2.194671e-01
1.112802e+01	-8.159208e-02	2.577978e-01
1.115785e+01	-9.736530e-02	2.716292e-01
1.118768e+01	-9.306548e-02	2.564268e-01
1.121752e+01	-1.422399e-01	2.436220e-01
1.124735e+01	-1.488768e-01	2.367794e-01
1.127719e+01	-1.554639e-01	2.511544e-01
1.130702e+01	-1.615449e-01	2.885040e-01
1.133685e+01	-1.508597e-01	3.170959e-01
1.136669e+01	-1.424876e-01	3.168363e-01
1.139652e+01	-1.467757e-01	3.025781e-01
1.142636e+01	-1.568740e-01	2.962603e-01
1.145619e+01	-1.581266e-01	2.900073e-01
1.148602e+01	-2.175170e-01	2.883284e-01
1.151586e+01	-2.705234e-01	2.880775e-01
1.154569e+01	-3.714313e-01	2.925915e-01
1.157553e+01	-4.995222e-01	2.965123e-01
1.160536e+01	-6.923770e-01	2.897151e-01
1.163519e+01	-9.252157e-01	2.927377e-01
1.166503e+01	-1.230209e+00	2.882505e-01
1.169486e+01	-1.620864e+00	2.862819e-01
1.172470e+01	-2.026239e+00	2.837437e-01
1.175453e+01	-2.390805e+00	2.838181e-01
1.178436e+01	-1.320120e+00	2.837998e-01
