# Supplementary material for: Viral fusion proteins of classes II and III recognize and reorganize complex biological membranes
Source: Commun Biol. 2025 May 9;8:717. doi: 10.1038/s42003-025-08040-9 (PMC12062360; doi:10.1038/s42003-025-08040-9)
Supplement: Supplementary file 4 — Supplementary Data 1 [file 42003_2025_8040_MOESM4_ESM.zip › Source-Data/Figure2D/IAV-HA2/HA_PIPC_5%PAPS_40%CHOL_bsResult.xvg]

5.837316e+00	-1.013312e+02	2.301112e+00
5.867317e+00	-1.023188e+02	2.298896e+00
5.897319e+00	-1.033024e+02	2.301216e+00
5.927320e+00	-1.042646e+02	2.308834e+00
5.957322e+00	-1.051206e+02	2.310087e+00
5.987323e+00	-1.058588e+02	2.299438e+00
6.017324e+00	-1.065957e+02	2.296738e+00
6.047326e+00	-1.072418e+02	2.300083e+00
6.077327e+00	-1.078724e+02	2.305814e+00
6.107329e+00	-1.084474e+02	2.313315e+00
6.137330e+00	-1.089586e+02	2.316247e+00
6.167332e+00	-1.094825e+02	2.311212e+00
6.197333e+00	-1.100849e+02	2.306798e+00
6.227334e+00	-1.107608e+02	2.291262e+00
6.257336e+00	-1.113920e+02	2.262954e+00
6.287337e+00	-1.118541e+02	2.245224e+00
6.317339e+00	-1.121166e+02	2.250891e+00
6.347340e+00	-1.122813e+02	2.260262e+00
6.377342e+00	-1.124479e+02	2.265906e+00
6.407343e+00	-1.126189e+02	2.263299e+00
6.437344e+00	-1.127825e+02	2.262024e+00
6.467346e+00	-1.129481e+02	2.266074e+00
6.497347e+00	-1.130250e+02	2.274768e+00
6.527349e+00	-1.130347e+02	2.282203e+00
6.557350e+00	-1.130510e+02	2.282536e+00
6.587352e+00	-1.130988e+02	2.276322e+00
6.617353e+00	-1.131500e+02	2.264480e+00
6.647354e+00	-1.131563e+02	2.257237e+00
6.677356e+00	-1.130539e+02	2.252097e+00
6.707357e+00	-1.128355e+02	2.242600e+00
6.737359e+00	-1.125499e+02	2.242658e+00
6.767360e+00	-1.121951e+02	2.256861e+00
6.797362e+00	-1.117942e+02	2.273961e+00
6.827363e+00	-1.113304e+02	2.289111e+00
6.857364e+00	-1.108917e+02	2.299823e+00
6.887366e+00	-1.104987e+02	2.309153e+00
6.917367e+00	-1.101257e+02	2.318454e+00
6.947369e+00	-1.097481e+02	2.336885e+00
6.977370e+00	-1.093436e+02	2.366734e+00
7.007372e+00	-1.089405e+02	2.391295e+00
7.037373e+00	-1.086047e+02	2.385661e+00
7.067374e+00	-1.083095e+02	2.349133e+00
7.097376e+00	-1.080042e+02	2.289389e+00
7.127377e+00	-1.075759e+02	2.247203e+00
7.157379e+00	-1.070861e+02	2.223567e+00
7.187380e+00	-1.065523e+02	2.220606e+00
7.217382e+00	-1.060059e+02	2.239341e+00
7.247383e+00	-1.053949e+02	2.257896e+00
7.277384e+00	-1.047466e+02	2.268356e+00
7.307386e+00	-1.041236e+02	2.269726e+00
7.337387e+00	-1.035541e+02	2.259072e+00
7.367389e+00	-1.029741e+02	2.240459e+00
7.397390e+00	-1.023709e+02	2.227085e+00
7.427392e+00	-1.017410e+02	2.224099e+00
7.457393e+00	-1.011212e+02	2.224463e+00
7.487394e+00	-1.005444e+02	2.225213e+00
7.517396e+00	-9.999028e+01	2.228167e+00
7.547397e+00	-9.946365e+01	2.232206e+00
7.577399e+00	-9.895207e+01	2.231859e+00
7.607400e+00	-9.845105e+01	2.224967e+00
7.637401e+00	-9.793470e+01	2.209780e+00
7.667403e+00	-9.731916e+01	2.190444e+00
7.697404e+00	-9.665700e+01	2.180872e+00
7.727406e+00	-9.603772e+01	2.174824e+00
7.757407e+00	-9.549564e+01	2.164325e+00
7.787409e+00	-9.503870e+01	2.152690e+00
7.817410e+00	-9.452971e+01	2.164557e+00
7.847411e+00	-9.389348e+01	2.202439e+00
7.877413e+00	-9.309532e+01	2.232918e+00
7.907414e+00	-9.222316e+01	2.246362e+00
7.937416e+00	-9.140867e+01	2.254369e+00
7.967417e+00	-9.065843e+01	2.243403e+00
7.997419e+00	-8.993718e+01	2.226199e+00
8.027420e+00	-8.917452e+01	2.213442e+00
8.057421e+00	-8.836943e+01	2.198373e+00
8.087423e+00	-8.754428e+01	2.185849e+00
8.117424e+00	-8.678665e+01	2.185212e+00
8.147426e+00	-8.611867e+01	2.188850e+00
8.177427e+00	-8.544252e+01	2.197773e+00
8.207429e+00	-8.471975e+01	2.210001e+00
8.237430e+00	-8.394751e+01	2.206417e+00
8.267431e+00	-8.314103e+01	2.192592e+00
8.297433e+00	-8.234064e+01	2.185161e+00
8.327434e+00	-8.155184e+01	2.188483e+00
8.357436e+00	-8.072484e+01	2.203493e+00
8.387437e+00	-7.985189e+01	2.218927e+00
8.417439e+00	-7.895241e+01	2.223487e+00
8.447440e+00	-7.803778e+01	2.216561e+00
8.477441e+00	-7.708316e+01	2.203005e+00
8.507443e+00	-7.613137e+01	2.179557e+00
8.537444e+00	-7.517368e+01	2.150374e+00
8.567446e+00	-7.422816e+01	2.123677e+00
8.597447e+00	-7.326226e+01	2.113626e+00
8.627449e+00	-7.234333e+01	2.104069e+00
8.657450e+00	-7.144845e+01	2.089332e+00
8.687451e+00	-7.054451e+01	2.078352e+00
8.717453e+00	-6.956612e+01	2.090806e+00
8.747454e+00	-6.852667e+01	2.115672e+00
8.777456e+00	-6.747080e+01	2.133707e+00
8.807457e+00	-6.636666e+01	2.135343e+00
8.837459e+00	-6.525638e+01	2.131624e+00
8.867460e+00	-6.413757e+01	2.134558e+00
8.897461e+00	-6.300596e+01	2.139382e+00
8.927463e+00	-6.185668e+01	2.140047e+00
8.957464e+00	-6.070726e+01	2.135927e+00
8.987466e+00	-5.959879e+01	2.132625e+00
9.017467e+00	-5.847762e+01	2.127718e+00
9.047469e+00	-5.729406e+01	2.124260e+00
9.077470e+00	-5.607375e+01	2.121674e+00
9.107471e+00	-5.478749e+01	2.117975e+00
9.137473e+00	-5.349298e+01	2.117980e+00
9.167474e+00	-5.218745e+01	2.117382e+00
9.197476e+00	-5.085561e+01	2.111540e+00
9.227477e+00	-4.952063e+01	2.105358e+00
9.257479e+00	-4.811717e+01	2.098446e+00
9.287480e+00	-4.671003e+01	2.097638e+00
9.317481e+00	-4.527606e+01	2.101508e+00
9.347483e+00	-4.389273e+01	2.109417e+00
9.377484e+00	-4.256643e+01	2.118955e+00
9.407486e+00	-4.125541e+01	2.126133e+00
9.437487e+00	-3.998199e+01	2.133113e+00
9.467488e+00	-3.864594e+01	2.142506e+00
9.497490e+00	-3.728382e+01	2.156169e+00
9.527491e+00	-3.591706e+01	2.168474e+00
9.557493e+00	-3.452346e+01	2.170174e+00
9.587494e+00	-3.303879e+01	2.167922e+00
9.617496e+00	-3.149740e+01	2.164744e+00
9.647497e+00	-2.991094e+01	2.167381e+00
9.677498e+00	-2.829616e+01	2.174288e+00
9.707500e+00	-2.671554e+01	2.151981e+00
9.737501e+00	-2.527677e+01	2.107100e+00
9.767503e+00	-2.402108e+01	2.018311e+00
9.797504e+00	-2.291884e+01	1.849670e+00
9.827506e+00	-2.190194e+01	1.609358e+00
9.857507e+00	-2.084892e+01	1.347508e+00
9.887508e+00	-1.969563e+01	1.141465e+00
9.917510e+00	-1.842428e+01	1.027856e+00
9.947511e+00	-1.697571e+01	9.835967e-01
9.977513e+00	-1.542598e+01	9.682732e-01
1.000751e+01	-1.382793e+01	9.725296e-01
1.003752e+01	-1.223514e+01	9.790719e-01
1.006752e+01	-1.061361e+01	9.723817e-01
1.009752e+01	-9.004062e+00	9.566984e-01
1.012752e+01	-7.440503e+00	9.427152e-01
1.015752e+01	-5.942174e+00	9.369754e-01
1.018752e+01	-4.594978e+00	9.414726e-01
1.021752e+01	-3.442457e+00	9.297459e-01
1.024753e+01	-2.579583e+00	9.117767e-01
1.027753e+01	-2.032114e+00	9.048775e-01
1.030753e+01	-1.721680e+00	8.956904e-01
1.033753e+01	-1.521376e+00	9.032822e-01
1.036753e+01	-1.420826e+00	9.179602e-01
1.039753e+01	-1.331657e+00	9.421251e-01
1.042753e+01	-1.253497e+00	9.606438e-01
1.045754e+01	-1.149597e+00	9.194858e-01
1.048754e+01	-9.833760e-01	7.911391e-01
1.051754e+01	-7.904818e-01	6.152000e-01
1.054754e+01	-5.536664e-01	4.435548e-01
1.057754e+01	-2.915803e-01	3.053737e-01
1.060754e+01	-6.130847e-02	2.372954e-01
1.063754e+01	1.328276e-01	2.282721e-01
1.066755e+01	2.285166e-01	2.325960e-01
1.069755e+01	2.961744e-01	2.384012e-01
1.072755e+01	3.162342e-01	2.412914e-01
1.075755e+01	2.937531e-01	2.533166e-01
1.078755e+01	2.602215e-01	2.612113e-01
1.081755e+01	2.317837e-01	2.629495e-01
1.084755e+01	1.854526e-01	2.701849e-01
1.087756e+01	1.274191e-01	2.586811e-01
1.090756e+01	6.544718e-02	2.215961e-01
1.093756e+01	2.959939e-02	1.707364e-01
1.096756e+01	-9.786675e-03	9.510072e-02
1.099756e+01	0.000000e+00	0.000000e+00
1.102756e+01	1.198219e-02	6.632597e-02
1.105756e+01	-1.447277e-02	1.173976e-01
1.108757e+01	-4.985845e-02	1.508911e-01
1.111757e+01	-4.936813e-02	1.670612e-01
1.114757e+01	-9.978560e-02	1.829851e-01
1.117757e+01	-1.226130e-01	2.026232e-01
1.120757e+01	-1.619985e-01	2.399656e-01
1.123757e+01	-1.533159e-01	2.588564e-01
1.126757e+01	-1.831699e-01	2.668239e-01
1.129758e+01	-2.026958e-01	2.797028e-01
1.132758e+01	-2.522715e-01	2.882269e-01
1.135758e+01	-2.798467e-01	2.938555e-01
1.138758e+01	-3.198647e-01	3.149463e-01
1.141758e+01	-3.161122e-01	3.168494e-01
1.144758e+01	-2.985638e-01	3.240844e-01
1.147758e+01	-2.807656e-01	3.195431e-01
1.150759e+01	-3.219400e-01	3.140443e-01
1.153759e+01	-4.042745e-01	3.137383e-01
1.156759e+01	-5.206045e-01	3.185888e-01
1.159759e+01	-6.339075e-01	3.121577e-01
1.162759e+01	-8.669673e-01	3.122334e-01
1.165759e+01	-1.081751e+00	3.078842e-01
1.168759e+01	-1.397603e+00	3.022883e-01
1.171760e+01	-1.624468e+00	3.038271e-01
1.174760e+01	-1.930830e+00	3.378387e-01
1.177760e+01	-2.434420e+00	3.014106e-01
1.180760e+01	-2.191201e+00	3.002894e-01
