# Supplementary material for: Viral fusion proteins of classes II and III recognize and reorganize complex biological membranes
Source: Commun Biol. 2025 May 9;8:717. doi: 10.1038/s42003-025-08040-9 (PMC12062360; doi:10.1038/s42003-025-08040-9)
Supplement: Supplementary file 4 — Supplementary Data 1 [file 42003_2025_8040_MOESM4_ESM.zip › Source-Data/Figure2D/IAV-HA2/HA_PIPC_5%PAPI_40%CHOL_bsResult.xvg]

5.813865e+00	-1.013274e+02	3.212990e+00
5.844051e+00	-1.045491e+02	3.212674e+00
5.874237e+00	-1.055394e+02	3.211648e+00
5.904423e+00	-1.064723e+02	3.232997e+00
5.934609e+00	-1.076679e+02	3.221263e+00
5.964795e+00	-1.088153e+02	3.218507e+00
5.994981e+00	-1.099441e+02	3.216163e+00
6.025167e+00	-1.110702e+02	3.213618e+00
6.055353e+00	-1.121423e+02	3.213050e+00
6.085539e+00	-1.131312e+02	3.211845e+00
6.115725e+00	-1.139671e+02	3.210441e+00
6.145911e+00	-1.146755e+02	3.211197e+00
6.176097e+00	-1.152786e+02	3.217314e+00
6.206283e+00	-1.157583e+02	3.224143e+00
6.236469e+00	-1.161141e+02	3.228665e+00
6.266655e+00	-1.164380e+02	3.231478e+00
6.296841e+00	-1.166877e+02	3.222517e+00
6.327027e+00	-1.168781e+02	3.213585e+00
6.357213e+00	-1.170414e+02	3.207122e+00
6.387399e+00	-1.171654e+02	3.191644e+00
6.417585e+00	-1.172560e+02	3.175513e+00
6.447771e+00	-1.173025e+02	3.166643e+00
6.477957e+00	-1.173176e+02	3.164517e+00
6.508143e+00	-1.172838e+02	3.163284e+00
6.538329e+00	-1.172259e+02	3.164470e+00
6.568515e+00	-1.171263e+02	3.167069e+00
6.598701e+00	-1.169924e+02	3.169143e+00
6.628887e+00	-1.168637e+02	3.170628e+00
6.659073e+00	-1.166920e+02	3.172675e+00
6.689259e+00	-1.164387e+02	3.179135e+00
6.719445e+00	-1.160711e+02	3.197122e+00
6.749631e+00	-1.156207e+02	3.206415e+00
6.779817e+00	-1.151661e+02	3.201914e+00
6.810003e+00	-1.147479e+02	3.199975e+00
6.840189e+00	-1.144615e+02	3.195214e+00
6.870375e+00	-1.142717e+02	3.186858e+00
6.900560e+00	-1.141322e+02	3.198920e+00
6.930746e+00	-1.138930e+02	3.230938e+00
6.960932e+00	-1.134935e+02	3.252514e+00
6.991118e+00	-1.128637e+02	3.254631e+00
7.021304e+00	-1.121380e+02	3.250847e+00
7.051490e+00	-1.114513e+02	3.248413e+00
7.081676e+00	-1.107696e+02	3.249606e+00
7.111862e+00	-1.100582e+02	3.251790e+00
7.142048e+00	-1.093230e+02	3.253254e+00
7.172234e+00	-1.085372e+02	3.259037e+00
7.202420e+00	-1.077207e+02	3.256215e+00
7.232606e+00	-1.068458e+02	3.246545e+00
7.262792e+00	-1.059853e+02	3.234960e+00
7.292978e+00	-1.051641e+02	3.217451e+00
7.323164e+00	-1.043442e+02	3.187728e+00
7.353350e+00	-1.034754e+02	3.152855e+00
7.383536e+00	-1.025058e+02	3.126492e+00
7.413722e+00	-1.014935e+02	3.116300e+00
7.443908e+00	-1.005625e+02	3.113961e+00
7.474094e+00	-9.981542e+01	3.117061e+00
7.504280e+00	-9.919692e+01	3.114431e+00
7.534466e+00	-9.856739e+01	3.104363e+00
7.564652e+00	-9.788149e+01	3.094319e+00
7.594838e+00	-9.707805e+01	3.091779e+00
7.625024e+00	-9.624058e+01	3.095242e+00
7.655210e+00	-9.544144e+01	3.100567e+00
7.685396e+00	-9.466217e+01	3.107442e+00
7.715582e+00	-9.382924e+01	3.117624e+00
7.745768e+00	-9.294686e+01	3.130805e+00
7.775954e+00	-9.202804e+01	3.140131e+00
7.806140e+00	-9.112947e+01	3.139210e+00
7.836326e+00	-9.029038e+01	3.136106e+00
7.866512e+00	-8.945039e+01	3.137210e+00
7.896698e+00	-8.860872e+01	3.143215e+00
7.926884e+00	-8.777338e+01	3.145745e+00
7.957070e+00	-8.690459e+01	3.151187e+00
7.987256e+00	-8.597636e+01	3.163794e+00
8.017442e+00	-8.499800e+01	3.169802e+00
8.047628e+00	-8.399455e+01	3.161633e+00
8.077814e+00	-8.295182e+01	3.147271e+00
8.108000e+00	-8.181556e+01	3.140891e+00
8.138186e+00	-8.064429e+01	3.139626e+00
8.168372e+00	-7.949871e+01	3.132682e+00
8.198558e+00	-7.841480e+01	3.126074e+00
8.228744e+00	-7.737837e+01	3.123165e+00
8.258930e+00	-7.635973e+01	3.123688e+00
8.289116e+00	-7.537217e+01	3.127959e+00
8.319302e+00	-7.433667e+01	3.141092e+00
8.349488e+00	-7.323692e+01	3.158291e+00
8.379674e+00	-7.214882e+01	3.165967e+00
8.409860e+00	-7.113705e+01	3.161707e+00
8.440046e+00	-7.016335e+01	3.157592e+00
8.470232e+00	-6.915039e+01	3.150439e+00
8.500418e+00	-6.802510e+01	3.134799e+00
8.530604e+00	-6.685735e+01	3.121159e+00
8.560790e+00	-6.566047e+01	3.121232e+00
8.590976e+00	-6.440529e+01	3.121303e+00
8.621162e+00	-6.316003e+01	3.113841e+00
8.651348e+00	-6.188798e+01	3.107542e+00
8.681534e+00	-6.063394e+01	3.105863e+00
8.711720e+00	-5.940148e+01	3.109446e+00
8.741906e+00	-5.813695e+01	3.118463e+00
8.772092e+00	-5.681158e+01	3.133253e+00
8.802278e+00	-5.541971e+01	3.135844e+00
8.832464e+00	-5.400922e+01	3.134554e+00
8.862650e+00	-5.262837e+01	3.129219e+00
8.892836e+00	-5.129236e+01	3.109994e+00
8.923022e+00	-4.994853e+01	3.077726e+00
8.953208e+00	-4.856420e+01	3.045679e+00
8.983394e+00	-4.714949e+01	3.024096e+00
9.013580e+00	-4.570401e+01	3.014876e+00
9.043766e+00	-4.421853e+01	3.010343e+00
9.073952e+00	-4.269949e+01	3.014054e+00
9.104138e+00	-4.117889e+01	3.021802e+00
9.134324e+00	-3.966639e+01	3.029965e+00
9.164510e+00	-3.814874e+01	3.039973e+00
9.194696e+00	-3.666185e+01	3.048346e+00
9.224882e+00	-3.513312e+01	3.058286e+00
9.255068e+00	-3.355707e+01	3.049540e+00
9.285254e+00	-3.191349e+01	3.026987e+00
9.315440e+00	-3.020774e+01	2.992234e+00
9.345626e+00	-2.844278e+01	2.972234e+00
9.375812e+00	-2.669075e+01	2.948483e+00
9.405998e+00	-2.498684e+01	2.930369e+00
9.436184e+00	-2.337631e+01	2.910920e+00
9.466370e+00	-2.184338e+01	2.887519e+00
9.496556e+00	-2.034111e+01	2.870468e+00
9.526742e+00	-1.877807e+01	2.874111e+00
9.556928e+00	-1.707573e+01	2.895276e+00
9.587114e+00	-1.531266e+01	2.886063e+00
9.617300e+00	-1.367132e+01	2.776003e+00
9.647486e+00	-1.238430e+01	2.587883e+00
9.677672e+00	-1.154723e+01	2.433089e+00
9.707858e+00	-1.104275e+01	2.351485e+00
9.738044e+00	-1.066592e+01	2.317343e+00
9.768230e+00	-1.023414e+01	2.250740e+00
9.798416e+00	-9.644877e+00	2.096156e+00
9.828602e+00	-8.890087e+00	1.799749e+00
9.858788e+00	-7.895331e+00	1.407280e+00
9.888974e+00	-6.708420e+00	1.031544e+00
9.919159e+00	-5.371914e+00	8.101986e-01
9.949345e+00	-4.040535e+00	7.671408e-01
9.979531e+00	-2.894192e+00	7.471858e-01
1.000972e+01	-1.993113e+00	7.169226e-01
1.003990e+01	-1.434502e+00	6.889576e-01
1.007009e+01	-1.162230e+00	6.664775e-01
1.010028e+01	-1.051973e+00	6.563056e-01
1.013046e+01	-1.026178e+00	6.553287e-01
1.016065e+01	-1.014124e+00	6.590844e-01
1.019083e+01	-1.017635e+00	6.679436e-01
1.022102e+01	-1.032750e+00	6.874969e-01
1.025121e+01	-1.063886e+00	7.050541e-01
1.028139e+01	-1.103682e+00	7.174777e-01
1.031158e+01	-1.127202e+00	7.223977e-01
1.034176e+01	-1.100318e+00	7.202804e-01
1.037195e+01	-1.088962e+00	7.138693e-01
1.040214e+01	-1.066178e+00	7.074314e-01
1.043232e+01	-1.040866e+00	7.008041e-01
1.046251e+01	-9.741029e-01	6.527855e-01
1.049269e+01	-8.696899e-01	5.522576e-01
1.052288e+01	-6.934250e-01	4.250274e-01
1.055307e+01	-4.850729e-01	3.315949e-01
1.058325e+01	-2.573951e-01	2.829369e-01
1.061344e+01	-9.558503e-02	2.748613e-01
1.064362e+01	2.503696e-02	2.683114e-01
1.067381e+01	6.388698e-02	2.692470e-01
1.070400e+01	5.502980e-02	2.667795e-01
1.073418e+01	2.074562e-02	2.585156e-01
1.076437e+01	-5.146591e-03	2.614131e-01
1.079455e+01	-1.157400e-02	2.695707e-01
1.082474e+01	2.088243e-02	2.843935e-01
1.085493e+01	4.496016e-02	2.886498e-01
1.088511e+01	5.431820e-02	2.706249e-01
1.091530e+01	2.068461e-02	2.350874e-01
1.094548e+01	2.479911e-03	1.903720e-01
1.097567e+01	-1.521794e-02	9.929053e-02
1.100586e+01	0.000000e+00	0.000000e+00
1.103604e+01	6.655824e-03	8.074170e-02
1.106623e+01	9.034663e-04	1.287175e-01
1.109641e+01	6.217000e-03	1.540937e-01
1.112660e+01	1.627421e-02	1.755791e-01
1.115679e+01	-5.686585e-03	2.077525e-01
1.118697e+01	-1.216707e-02	2.382952e-01
1.121716e+01	-5.621507e-03	2.612020e-01
1.124734e+01	9.145916e-03	2.748295e-01
1.127753e+01	2.921030e-03	2.661607e-01
1.130772e+01	1.990696e-02	2.706830e-01
1.133790e+01	4.276692e-02	2.811625e-01
1.136809e+01	8.257810e-02	2.984273e-01
1.139827e+01	1.069547e-01	3.151865e-01
1.142846e+01	8.759959e-02	3.276791e-01
1.145864e+01	6.207512e-02	3.220658e-01
1.148883e+01	3.205618e-02	3.119315e-01
1.151902e+01	-6.960107e-03	3.111486e-01
1.154920e+01	-7.547468e-02	3.147658e-01
1.157939e+01	-2.015600e-01	3.097387e-01
1.160957e+01	-3.544294e-01	3.251231e-01
1.163976e+01	-5.604953e-01	3.148449e-01
1.166995e+01	-8.247012e-01	3.047453e-01
1.170013e+01	-1.322895e+00	3.089596e-01
1.173032e+01	-1.668038e+00	2.966963e-01
1.176050e+01	-2.415271e+00	2.983145e-01
1.179069e+01	-2.319045e+00	2.966848e-01
1.182088e+01	-3.353397e+00	2.960079e-01
