# Supplementary material for: Viral fusion proteins of classes II and III recognize and reorganize complex biological membranes
Source: Commun Biol. 2025 May 9;8:717. doi: 10.1038/s42003-025-08040-9 (PMC12062360; doi:10.1038/s42003-025-08040-9)
Supplement: Supplementary file 4 — Supplementary Data 1 [file 42003_2025_8040_MOESM4_ESM.zip › Source-Data/Figure2D/IAV-HA2/HA_PIPC_5%GM3_40%CHOL_bsResult.xvg]

5.848749e+00	-1.087711e+02	3.628968e+00
5.878742e+00	-1.130675e+02	3.626810e+00
5.908735e+00	-1.146283e+02	3.638220e+00
5.938728e+00	-1.165244e+02	3.649478e+00
5.968720e+00	-1.181212e+02	3.645351e+00
5.998713e+00	-1.196494e+02	3.623670e+00
6.028706e+00	-1.210509e+02	3.608319e+00
6.058699e+00	-1.223464e+02	3.620094e+00
6.088691e+00	-1.235232e+02	3.655002e+00
6.118684e+00	-1.245493e+02	3.677375e+00
6.148677e+00	-1.254692e+02	3.676858e+00
6.178670e+00	-1.263396e+02	3.677535e+00
6.208662e+00	-1.270236e+02	3.679567e+00
6.238655e+00	-1.275702e+02	3.676404e+00
6.268648e+00	-1.279614e+02	3.665123e+00
6.298641e+00	-1.281745e+02	3.656762e+00
6.328633e+00	-1.283671e+02	3.669838e+00
6.358626e+00	-1.287121e+02	3.701620e+00
6.388619e+00	-1.292387e+02	3.733180e+00
6.418612e+00	-1.298268e+02	3.755379e+00
6.448604e+00	-1.303695e+02	3.775232e+00
6.478597e+00	-1.308482e+02	3.790771e+00
6.508590e+00	-1.313193e+02	3.796287e+00
6.538583e+00	-1.317942e+02	3.805685e+00
6.568575e+00	-1.322503e+02	3.818553e+00
6.598568e+00	-1.326002e+02	3.823772e+00
6.628561e+00	-1.329279e+02	3.822812e+00
6.658554e+00	-1.333547e+02	3.824847e+00
6.688546e+00	-1.338055e+02	3.822126e+00
6.718539e+00	-1.341313e+02	3.808382e+00
6.748532e+00	-1.342998e+02	3.777769e+00
6.778525e+00	-1.342901e+02	3.748799e+00
6.808517e+00	-1.341171e+02	3.748641e+00
6.838510e+00	-1.338119e+02	3.761988e+00
6.868503e+00	-1.335256e+02	3.775645e+00
6.898496e+00	-1.332760e+02	3.785301e+00
6.928488e+00	-1.330698e+02	3.789227e+00
6.958481e+00	-1.328631e+02	3.804890e+00
6.988474e+00	-1.326515e+02	3.831995e+00
7.018467e+00	-1.323951e+02	3.849053e+00
7.048459e+00	-1.321176e+02	3.847950e+00
7.078452e+00	-1.318279e+02	3.836459e+00
7.108445e+00	-1.314655e+02	3.832553e+00
7.138437e+00	-1.310630e+02	3.840892e+00
7.168430e+00	-1.306407e+02	3.841530e+00
7.198423e+00	-1.301889e+02	3.825755e+00
7.228416e+00	-1.296661e+02	3.813765e+00
7.258408e+00	-1.290433e+02	3.835947e+00
7.288401e+00	-1.283809e+02	3.864492e+00
7.318394e+00	-1.277413e+02	3.873758e+00
7.348387e+00	-1.271378e+02	3.870948e+00
7.378379e+00	-1.265248e+02	3.865429e+00
7.408372e+00	-1.259376e+02	3.858965e+00
7.438365e+00	-1.253173e+02	3.855472e+00
7.468358e+00	-1.246890e+02	3.864353e+00
7.498350e+00	-1.239893e+02	3.878883e+00
7.528343e+00	-1.232538e+02	3.881245e+00
7.558336e+00	-1.224897e+02	3.877167e+00
7.588329e+00	-1.217563e+02	3.871933e+00
7.618321e+00	-1.210440e+02	3.868958e+00
7.648314e+00	-1.203143e+02	3.865430e+00
7.678307e+00	-1.194799e+02	3.859613e+00
7.708300e+00	-1.185544e+02	3.852081e+00
7.738292e+00	-1.175695e+02	3.848912e+00
7.768285e+00	-1.165702e+02	3.849132e+00
7.798278e+00	-1.156169e+02	3.843080e+00
7.828271e+00	-1.147452e+02	3.825739e+00
7.858263e+00	-1.138749e+02	3.811840e+00
7.888256e+00	-1.129577e+02	3.806044e+00
7.918249e+00	-1.119626e+02	3.800651e+00
7.948242e+00	-1.109611e+02	3.794086e+00
7.978234e+00	-1.099780e+02	3.785289e+00
8.008227e+00	-1.090307e+02	3.775810e+00
8.038220e+00	-1.080839e+02	3.774280e+00
8.068213e+00	-1.071365e+02	3.776956e+00
8.098205e+00	-1.061134e+02	3.785664e+00
8.128198e+00	-1.049901e+02	3.785817e+00
8.158191e+00	-1.038398e+02	3.779542e+00
8.188184e+00	-1.026777e+02	3.776783e+00
8.218176e+00	-1.015149e+02	3.784030e+00
8.248169e+00	-1.003371e+02	3.803371e+00
8.278162e+00	-9.910981e+01	3.824302e+00
8.308155e+00	-9.783758e+01	3.836218e+00
8.338147e+00	-9.650815e+01	3.831643e+00
8.368140e+00	-9.517362e+01	3.822165e+00
8.398133e+00	-9.385959e+01	3.823979e+00
8.428125e+00	-9.252359e+01	3.841623e+00
8.458118e+00	-9.112114e+01	3.858371e+00
8.488111e+00	-8.968057e+01	3.866391e+00
8.518104e+00	-8.825946e+01	3.874380e+00
8.548096e+00	-8.686025e+01	3.868161e+00
8.578089e+00	-8.544212e+01	3.846587e+00
8.608082e+00	-8.401948e+01	3.820609e+00
8.638075e+00	-8.259252e+01	3.801775e+00
8.668067e+00	-8.119811e+01	3.797398e+00
8.698060e+00	-7.985549e+01	3.802551e+00
8.728053e+00	-7.852251e+01	3.807128e+00
8.758046e+00	-7.717246e+01	3.808565e+00
8.788038e+00	-7.578955e+01	3.803743e+00
8.818031e+00	-7.436154e+01	3.795384e+00
8.848024e+00	-7.290503e+01	3.791111e+00
8.878017e+00	-7.146365e+01	3.791153e+00
8.908009e+00	-6.999216e+01	3.786986e+00
8.938002e+00	-6.851651e+01	3.778550e+00
8.967995e+00	-6.705121e+01	3.764349e+00
8.997988e+00	-6.561294e+01	3.750239e+00
9.027980e+00	-6.419593e+01	3.735027e+00
9.057973e+00	-6.273528e+01	3.721524e+00
9.087966e+00	-6.121472e+01	3.704931e+00
9.117959e+00	-5.963129e+01	3.694678e+00
9.147951e+00	-5.803083e+01	3.692718e+00
9.177944e+00	-5.643431e+01	3.687811e+00
9.207937e+00	-5.484116e+01	3.680325e+00
9.237930e+00	-5.323390e+01	3.669407e+00
9.267922e+00	-5.158491e+01	3.666039e+00
9.297915e+00	-4.989756e+01	3.669984e+00
9.327908e+00	-4.818798e+01	3.678507e+00
9.357901e+00	-4.648351e+01	3.688176e+00
9.387893e+00	-4.482109e+01	3.698542e+00
9.417886e+00	-4.317548e+01	3.707745e+00
9.447879e+00	-4.155892e+01	3.719964e+00
9.477872e+00	-3.996313e+01	3.727923e+00
9.507864e+00	-3.843179e+01	3.732905e+00
9.537857e+00	-3.690799e+01	3.736154e+00
9.567850e+00	-3.530719e+01	3.739172e+00
9.597843e+00	-3.369748e+01	3.743831e+00
9.627835e+00	-3.205279e+01	3.742750e+00
9.657828e+00	-3.035454e+01	3.738886e+00
9.687821e+00	-2.857056e+01	3.734978e+00
9.717813e+00	-2.673707e+01	3.736096e+00
9.747806e+00	-2.483772e+01	3.739398e+00
9.777799e+00	-2.286993e+01	3.749775e+00
9.807792e+00	-2.084033e+01	3.763294e+00
9.837784e+00	-1.882204e+01	3.771311e+00
9.867777e+00	-1.685792e+01	3.784083e+00
9.897770e+00	-1.509295e+01	3.803075e+00
9.927763e+00	-1.356947e+01	3.798846e+00
9.957755e+00	-1.230603e+01	3.749018e+00
9.987748e+00	-1.125311e+01	3.618940e+00
1.001774e+01	-1.037909e+01	3.415502e+00
1.004773e+01	-9.574020e+00	3.170848e+00
1.007773e+01	-8.766228e+00	2.952593e+00
1.010772e+01	-7.965019e+00	2.782791e+00
1.013771e+01	-7.161440e+00	2.685579e+00
1.016770e+01	-6.498966e+00	2.631522e+00
1.019770e+01	-5.971640e+00	2.603133e+00
1.022769e+01	-5.586109e+00	2.593934e+00
1.025768e+01	-5.331791e+00	2.594196e+00
1.028768e+01	-5.132366e+00	2.611475e+00
1.031767e+01	-4.952825e+00	2.623621e+00
1.034766e+01	-4.789449e+00	2.604509e+00
1.037765e+01	-4.590663e+00	2.558045e+00
1.040765e+01	-4.421002e+00	2.530364e+00
1.043764e+01	-4.257789e+00	2.525108e+00
1.046763e+01	-4.167124e+00	2.535453e+00
1.049762e+01	-4.067091e+00	2.511349e+00
1.052762e+01	-3.937871e+00	2.430998e+00
1.055761e+01	-3.704165e+00	2.241954e+00
1.058760e+01	-3.286461e+00	1.918095e+00
1.061760e+01	-2.708860e+00	1.490611e+00
1.064759e+01	-2.031311e+00	1.070690e+00
1.067758e+01	-1.348745e+00	7.375559e-01
1.070757e+01	-6.993756e-01	5.455433e-01
1.073757e+01	-2.263096e-01	4.288047e-01
1.076756e+01	3.671252e-02	3.543703e-01
1.079755e+01	1.323869e-01	3.077716e-01
1.082755e+01	1.281096e-01	2.881687e-01
1.085754e+01	8.401421e-02	2.801499e-01
1.088753e+01	2.535899e-02	2.644566e-01
1.091752e+01	-4.614678e-02	2.218155e-01
1.094752e+01	-7.714789e-02	1.554981e-01
1.097751e+01	-5.326983e-02	8.121975e-02
1.100750e+01	0.000000e+00	0.000000e+00
1.103749e+01	1.328569e-02	6.114967e-02
1.106749e+01	3.202425e-02	1.066641e-01
1.109748e+01	3.989467e-02	1.401724e-01
1.112747e+01	3.718090e-02	1.562331e-01
1.115747e+01	1.169857e-03	1.685926e-01
1.118746e+01	-4.694471e-02	1.781501e-01
1.121745e+01	-9.220504e-02	1.824736e-01
1.124744e+01	-1.323781e-01	1.797090e-01
1.127744e+01	-1.431433e-01	1.831704e-01
1.130743e+01	-1.522725e-01	2.014987e-01
1.133742e+01	-1.687658e-01	2.285473e-01
1.136741e+01	-1.750499e-01	2.396156e-01
1.139741e+01	-1.947415e-01	2.562800e-01
1.142740e+01	-2.079791e-01	2.680135e-01
1.145739e+01	-1.947853e-01	2.676699e-01
1.148739e+01	-1.868358e-01	2.690428e-01
1.151738e+01	-2.117716e-01	2.654515e-01
1.154737e+01	-2.724456e-01	2.627066e-01
1.157736e+01	-3.751714e-01	2.685678e-01
1.160736e+01	-5.419620e-01	2.745624e-01
1.163735e+01	-7.095270e-01	2.653180e-01
1.166734e+01	-9.852493e-01	2.675306e-01
1.169733e+01	-1.329242e+00	2.526842e-01
1.172733e+01	-1.996881e+00	2.495569e-01
1.175732e+01	-2.163895e+00	2.485973e-01
1.178731e+01	-3.124363e+00	2.477729e-01
1.181731e+01	-3.577389e+00	2.476265e-01
