# Supplementary material for: Viral fusion proteins of classes II and III recognize and reorganize complex biological membranes
Source: Commun Biol. 2025 May 9;8:717. doi: 10.1038/s42003-025-08040-9 (PMC12062360; doi:10.1038/s42003-025-08040-9)
Supplement: Supplementary file 4 — Supplementary Data 1 [file 42003_2025_8040_MOESM4_ESM.zip › Source-Data/Figure2D/IAV-HA2/HA_POPC_40%CHOL_bsResult.xvg]

5.844421e+00	-8.116425e+01	2.946963e+00
5.874458e+00	-8.118898e+01	2.946185e+00
5.904495e+00	-8.340904e+01	2.943801e+00
5.934532e+00	-8.527730e+01	2.951556e+00
5.964569e+00	-8.706968e+01	2.962818e+00
5.994606e+00	-8.883117e+01	2.973207e+00
6.024643e+00	-9.050789e+01	2.975003e+00
6.054680e+00	-9.203722e+01	2.960257e+00
6.084717e+00	-9.336550e+01	2.929117e+00
6.114754e+00	-9.443724e+01	2.889056e+00
6.144791e+00	-9.524884e+01	2.873995e+00
6.174828e+00	-9.587599e+01	2.878031e+00
6.204865e+00	-9.645955e+01	2.871199e+00
6.234902e+00	-9.700305e+01	2.865191e+00
6.264938e+00	-9.749143e+01	2.867363e+00
6.294975e+00	-9.797573e+01	2.859999e+00
6.325012e+00	-9.839966e+01	2.837604e+00
6.355049e+00	-9.869476e+01	2.820850e+00
6.385086e+00	-9.884202e+01	2.815762e+00
6.415123e+00	-9.882368e+01	2.814881e+00
6.445160e+00	-9.870748e+01	2.814566e+00
6.475197e+00	-9.851856e+01	2.811058e+00
6.505234e+00	-9.822422e+01	2.807094e+00
6.535271e+00	-9.782042e+01	2.803523e+00
6.565308e+00	-9.727757e+01	2.795709e+00
6.595345e+00	-9.661757e+01	2.784685e+00
6.625382e+00	-9.586259e+01	2.785849e+00
6.655419e+00	-9.509486e+01	2.789351e+00
6.685456e+00	-9.445031e+01	2.774970e+00
6.715493e+00	-9.400966e+01	2.760555e+00
6.745529e+00	-9.367283e+01	2.774858e+00
6.775566e+00	-9.325318e+01	2.811762e+00
6.805603e+00	-9.270333e+01	2.821921e+00
6.835640e+00	-9.202220e+01	2.775070e+00
6.865677e+00	-9.117492e+01	2.727240e+00
6.895714e+00	-9.021186e+01	2.732936e+00
6.925751e+00	-8.932140e+01	2.719790e+00
6.955788e+00	-8.858463e+01	2.639822e+00
6.985825e+00	-8.782057e+01	2.559685e+00
7.015862e+00	-8.693182e+01	2.513973e+00
7.045899e+00	-8.589319e+01	2.508328e+00
7.075936e+00	-8.473672e+01	2.511308e+00
7.105973e+00	-8.353202e+01	2.510273e+00
7.136010e+00	-8.231784e+01	2.512680e+00
7.166047e+00	-8.111993e+01	2.523438e+00
7.196083e+00	-7.992843e+01	2.539001e+00
7.226120e+00	-7.876772e+01	2.529011e+00
7.256157e+00	-7.759404e+01	2.479476e+00
7.286194e+00	-7.633781e+01	2.423295e+00
7.316231e+00	-7.498866e+01	2.394781e+00
7.346268e+00	-7.368986e+01	2.382611e+00
7.376305e+00	-7.254102e+01	2.371637e+00
7.406342e+00	-7.153913e+01	2.375441e+00
7.436379e+00	-7.057984e+01	2.375439e+00
7.466416e+00	-6.954154e+01	2.347528e+00
7.496453e+00	-6.840914e+01	2.302269e+00
7.526490e+00	-6.710163e+01	2.280001e+00
7.556527e+00	-6.570759e+01	2.281091e+00
7.586564e+00	-6.436596e+01	2.278434e+00
7.616601e+00	-6.324172e+01	2.267519e+00
7.646638e+00	-6.232332e+01	2.258855e+00
7.676674e+00	-6.150175e+01	2.255319e+00
7.706711e+00	-6.067051e+01	2.264698e+00
7.736748e+00	-5.981851e+01	2.285007e+00
7.766785e+00	-5.888670e+01	2.285145e+00
7.796822e+00	-5.782606e+01	2.245408e+00
7.826859e+00	-5.663726e+01	2.193905e+00
7.856896e+00	-5.545537e+01	2.177365e+00
7.886933e+00	-5.447524e+01	2.180531e+00
7.916970e+00	-5.377003e+01	2.187168e+00
7.947007e+00	-5.312508e+01	2.182068e+00
7.977044e+00	-5.237485e+01	2.174442e+00
8.007081e+00	-5.142270e+01	2.164277e+00
8.037118e+00	-5.028980e+01	2.158477e+00
8.067155e+00	-4.907837e+01	2.164579e+00
8.097192e+00	-4.789114e+01	2.146797e+00
8.127228e+00	-4.679164e+01	2.086795e+00
8.157265e+00	-4.577089e+01	2.015843e+00
8.187302e+00	-4.474006e+01	1.985347e+00
8.217339e+00	-4.367469e+01	2.006023e+00
8.247376e+00	-4.260088e+01	2.026497e+00
8.277413e+00	-4.153716e+01	2.033691e+00
8.307450e+00	-4.043443e+01	2.047806e+00
8.337487e+00	-3.932012e+01	2.064992e+00
8.367524e+00	-3.822937e+01	2.058204e+00
8.397561e+00	-3.711387e+01	2.037272e+00
8.427598e+00	-3.598974e+01	2.016417e+00
8.457635e+00	-3.482877e+01	1.988849e+00
8.487672e+00	-3.360754e+01	1.943268e+00
8.517709e+00	-3.234089e+01	1.902010e+00
8.547746e+00	-3.103903e+01	1.892929e+00
8.577783e+00	-2.977120e+01	1.905206e+00
8.607819e+00	-2.853270e+01	1.918194e+00
8.637856e+00	-2.723608e+01	1.927388e+00
8.667893e+00	-2.591485e+01	1.926533e+00
8.697930e+00	-2.452601e+01	1.911839e+00
8.727967e+00	-2.310195e+01	1.895207e+00
8.758004e+00	-2.165261e+01	1.887990e+00
8.788041e+00	-2.019695e+01	1.884816e+00
8.818078e+00	-1.873949e+01	1.884800e+00
8.848115e+00	-1.729114e+01	1.890766e+00
8.878152e+00	-1.580544e+01	1.904928e+00
8.908189e+00	-1.438831e+01	1.913080e+00
8.938226e+00	-1.319791e+01	1.875238e+00
8.968263e+00	-1.224463e+01	1.780508e+00
8.998300e+00	-1.140060e+01	1.647589e+00
9.028337e+00	-1.043934e+01	1.479642e+00
9.058373e+00	-9.212656e+00	1.348326e+00
9.088410e+00	-7.670336e+00	1.279582e+00
9.118447e+00	-6.017464e+00	1.262658e+00
9.148484e+00	-4.478667e+00	1.186092e+00
9.178521e+00	-3.264889e+00	9.488453e-01
9.208558e+00	-2.404330e+00	6.903764e-01
9.238595e+00	-1.898913e+00	4.719289e-01
9.268632e+00	-1.716722e+00	4.100901e-01
9.298669e+00	-1.740960e+00	4.219174e-01
9.328706e+00	-1.762346e+00	4.533842e-01
9.358743e+00	-1.778316e+00	4.866641e-01
9.388780e+00	-1.805265e+00	4.970610e-01
9.418817e+00	-1.736362e+00	4.767801e-01
9.448854e+00	-1.664374e+00	4.335580e-01
9.478891e+00	-1.536040e+00	4.056892e-01
9.508928e+00	-1.404838e+00	3.832396e-01
9.538964e+00	-1.200368e+00	3.620147e-01
9.569001e+00	-9.499140e-01	3.587721e-01
9.599038e+00	-6.893337e-01	3.727622e-01
9.629075e+00	-4.810529e-01	3.709366e-01
9.659112e+00	-3.455813e-01	3.684528e-01
9.689149e+00	-2.233049e-01	3.653889e-01
9.719186e+00	-1.270794e-01	3.644382e-01
9.749223e+00	-9.035641e-02	3.719939e-01
9.779260e+00	-7.927855e-02	3.607616e-01
9.809297e+00	-6.840394e-02	3.335108e-01
9.839334e+00	-6.862048e-02	3.135790e-01
9.869371e+00	-5.610735e-02	2.949922e-01
9.899408e+00	-3.638023e-02	2.739651e-01
9.929445e+00	-3.215000e-02	2.570668e-01
9.959482e+00	-6.204290e-02	2.463687e-01
9.989519e+00	-7.036626e-02	2.590924e-01
1.001956e+01	-6.553917e-02	2.780912e-01
1.004959e+01	-6.653706e-02	2.863296e-01
1.007963e+01	-5.104838e-02	2.930098e-01
1.010967e+01	-8.436151e-02	2.982419e-01
1.013970e+01	-1.118091e-01	2.897038e-01
1.016974e+01	-9.560330e-02	2.617840e-01
1.019978e+01	-1.079998e-01	2.486333e-01
1.022981e+01	-8.932459e-02	2.593096e-01
1.025985e+01	-3.883975e-02	2.966297e-01
1.028989e+01	-2.741817e-02	3.294726e-01
1.031992e+01	-2.322916e-02	3.337273e-01
1.034996e+01	-9.198425e-03	3.130524e-01
1.038000e+01	2.882590e-02	2.905795e-01
1.041004e+01	5.864630e-02	2.752046e-01
1.044007e+01	8.203054e-02	2.628162e-01
1.047011e+01	1.041075e-01	2.607752e-01
1.050015e+01	1.101128e-01	2.536412e-01
1.053018e+01	7.600195e-02	2.607537e-01
1.056022e+01	6.566253e-02	2.651207e-01
1.059026e+01	5.024828e-02	2.610498e-01
1.062029e+01	6.828841e-02	2.540284e-01
1.065033e+01	6.596760e-02	2.526072e-01
1.068037e+01	2.881431e-02	2.561078e-01
1.071040e+01	-2.107514e-02	2.720395e-01
1.074044e+01	-4.017841e-02	2.838137e-01
1.077048e+01	-2.297779e-02	2.998207e-01
1.080052e+01	-3.431575e-02	3.063000e-01
1.083055e+01	-2.138335e-02	2.964312e-01
1.086059e+01	-4.300888e-02	2.614570e-01
1.089063e+01	-4.024084e-02	2.078481e-01
1.092066e+01	-4.275523e-02	1.446564e-01
1.095070e+01	-2.403947e-02	9.378728e-02
1.098074e+01	-1.900716e-02	5.123572e-02
1.101077e+01	0.000000e+00	0.000000e+00
1.104081e+01	3.112390e-02	7.707052e-02
1.107085e+01	6.839346e-02	1.339508e-01
1.110089e+01	1.105916e-01	1.850371e-01
1.113092e+01	1.519238e-01	2.043760e-01
1.116096e+01	1.647567e-01	2.097491e-01
1.119100e+01	1.772595e-01	2.181622e-01
1.122103e+01	1.738111e-01	2.282683e-01
1.125107e+01	2.011287e-01	2.267967e-01
1.128111e+01	2.256764e-01	2.344051e-01
1.131114e+01	2.557645e-01	2.465928e-01
1.134118e+01	2.821179e-01	2.608578e-01
1.137122e+01	3.160277e-01	2.713886e-01
1.140125e+01	3.284639e-01	2.762486e-01
1.143129e+01	3.367181e-01	2.837275e-01
1.146133e+01	3.420010e-01	2.676566e-01
1.149137e+01	3.420426e-01	2.594231e-01
1.152140e+01	3.375073e-01	2.608171e-01
1.155144e+01	2.739878e-01	2.669279e-01
1.158148e+01	2.182237e-01	2.685660e-01
1.161151e+01	5.055282e-02	2.586233e-01
1.164155e+01	-1.182913e-01	2.578558e-01
1.167159e+01	-3.625088e-01	2.593525e-01
1.170162e+01	-8.194760e-01	2.514976e-01
1.173166e+01	-1.009411e+00	2.492456e-01
1.176170e+01	-1.861012e+00	2.505173e-01
1.179173e+01	-3.301855e+00	2.496856e-01
1.182177e+01	-5.190734e+00	2.494753e-01
