# Supplementary material for: Viral fusion proteins of classes II and III recognize and reorganize complex biological membranes
Source: Commun Biol. 2025 May 9;8:717. doi: 10.1038/s42003-025-08040-9 (PMC12062360; doi:10.1038/s42003-025-08040-9)
Supplement: Supplementary file 4 — Supplementary Data 1 [file 42003_2025_8040_MOESM4_ESM.zip › Source-Data/Figure2D/IAV-HA2/HA_PIPC_PNSM_40%CHOL_bsResult.xvg]

5.833528e+00	-1.099629e+02	2.103187e+00
5.863528e+00	-1.115741e+02	2.102778e+00
5.893529e+00	-1.126994e+02	2.101559e+00
5.923530e+00	-1.138023e+02	2.101640e+00
5.953531e+00	-1.149470e+02	2.102869e+00
5.983531e+00	-1.160227e+02	2.103428e+00
6.013532e+00	-1.171344e+02	2.102091e+00
6.043533e+00	-1.181977e+02	2.101334e+00
6.073534e+00	-1.192268e+02	2.104060e+00
6.103534e+00	-1.202312e+02	2.108121e+00
6.133535e+00	-1.211446e+02	2.111569e+00
6.163536e+00	-1.219633e+02	2.116973e+00
6.193537e+00	-1.226651e+02	2.122614e+00
6.223537e+00	-1.233650e+02	2.123802e+00
6.253538e+00	-1.240847e+02	2.116972e+00
6.283539e+00	-1.247971e+02	2.112714e+00
6.313540e+00	-1.254291e+02	2.117014e+00
6.343540e+00	-1.258790e+02	2.128491e+00
6.373541e+00	-1.261930e+02	2.134151e+00
6.403542e+00	-1.263931e+02	2.124575e+00
6.433542e+00	-1.265184e+02	2.107597e+00
6.463543e+00	-1.265694e+02	2.091712e+00
6.493544e+00	-1.265621e+02	2.086319e+00
6.523545e+00	-1.265707e+02	2.092756e+00
6.553545e+00	-1.265680e+02	2.101734e+00
6.583546e+00	-1.264904e+02	2.099381e+00
6.613547e+00	-1.263241e+02	2.085635e+00
6.643548e+00	-1.260698e+02	2.073353e+00
6.673548e+00	-1.257036e+02	2.066186e+00
6.703549e+00	-1.253199e+02	2.061770e+00
6.733550e+00	-1.249677e+02	2.057498e+00
6.763551e+00	-1.246427e+02	2.052708e+00
6.793551e+00	-1.243136e+02	2.050685e+00
6.823552e+00	-1.239554e+02	2.058848e+00
6.853553e+00	-1.235743e+02	2.073701e+00
6.883554e+00	-1.231286e+02	2.073884e+00
6.913554e+00	-1.226162e+02	2.056855e+00
6.943555e+00	-1.219998e+02	2.043506e+00
6.973556e+00	-1.213705e+02	2.044228e+00
7.003557e+00	-1.207218e+02	2.046359e+00
7.033557e+00	-1.200524e+02	2.034003e+00
7.063558e+00	-1.193552e+02	2.017709e+00
7.093559e+00	-1.185886e+02	2.007224e+00
7.123560e+00	-1.177421e+02	2.007260e+00
7.153560e+00	-1.168852e+02	2.006310e+00
7.183561e+00	-1.161109e+02	1.985110e+00
7.213562e+00	-1.153464e+02	1.957666e+00
7.243563e+00	-1.145178e+02	1.951961e+00
7.273563e+00	-1.136418e+02	1.956321e+00
7.303564e+00	-1.127707e+02	1.949865e+00
7.333565e+00	-1.119752e+02	1.939595e+00
7.363566e+00	-1.111991e+02	1.922115e+00
7.393566e+00	-1.104119e+02	1.913160e+00
7.423567e+00	-1.095764e+02	1.919785e+00
7.453568e+00	-1.088271e+02	1.900429e+00
7.483569e+00	-1.082326e+02	1.853215e+00
7.513569e+00	-1.076900e+02	1.782109e+00
7.543570e+00	-1.069731e+02	1.670312e+00
7.573571e+00	-1.059835e+02	1.578140e+00
7.603572e+00	-1.047933e+02	1.537773e+00
7.633572e+00	-1.036089e+02	1.527677e+00
7.663573e+00	-1.025010e+02	1.507340e+00
7.693574e+00	-1.014199e+02	1.493781e+00
7.723574e+00	-1.003419e+02	1.498548e+00
7.753575e+00	-9.928074e+01	1.519918e+00
7.783576e+00	-9.829614e+01	1.540107e+00
7.813577e+00	-9.736985e+01	1.550904e+00
7.843577e+00	-9.658443e+01	1.545241e+00
7.873578e+00	-9.589739e+01	1.514354e+00
7.903579e+00	-9.518195e+01	1.462118e+00
7.933580e+00	-9.438608e+01	1.425815e+00
7.963580e+00	-9.350096e+01	1.426598e+00
7.993581e+00	-9.262565e+01	1.427504e+00
8.023582e+00	-9.182550e+01	1.417494e+00
8.053583e+00	-9.109713e+01	1.411752e+00
8.083583e+00	-9.043380e+01	1.420680e+00
8.113584e+00	-8.976131e+01	1.432004e+00
8.143585e+00	-8.906410e+01	1.418626e+00
8.173586e+00	-8.834339e+01	1.373556e+00
8.203586e+00	-8.749213e+01	1.310915e+00
8.233587e+00	-8.655649e+01	1.268370e+00
8.263588e+00	-8.553847e+01	1.251585e+00
8.293589e+00	-8.451569e+01	1.245560e+00
8.323589e+00	-8.344930e+01	1.235109e+00
8.353590e+00	-8.231587e+01	1.236504e+00
8.383591e+00	-8.114399e+01	1.244190e+00
8.413592e+00	-7.998258e+01	1.246635e+00
8.443592e+00	-7.891054e+01	1.244185e+00
8.473593e+00	-7.790759e+01	1.238480e+00
8.503594e+00	-7.689339e+01	1.236576e+00
8.533595e+00	-7.586402e+01	1.238233e+00
8.563595e+00	-7.477970e+01	1.236641e+00
8.593596e+00	-7.369338e+01	1.232682e+00
8.623597e+00	-7.262621e+01	1.227775e+00
8.653598e+00	-7.153692e+01	1.225499e+00
8.683598e+00	-7.040801e+01	1.222948e+00
8.713599e+00	-6.918643e+01	1.218608e+00
8.743600e+00	-6.789521e+01	1.218102e+00
8.773601e+00	-6.656301e+01	1.225529e+00
8.803601e+00	-6.517506e+01	1.234980e+00
8.833602e+00	-6.382635e+01	1.237523e+00
8.863603e+00	-6.251450e+01	1.234465e+00
8.893604e+00	-6.119989e+01	1.228918e+00
8.923604e+00	-5.986458e+01	1.218795e+00
8.953605e+00	-5.852114e+01	1.212050e+00
8.983606e+00	-5.716871e+01	1.210448e+00
9.013606e+00	-5.578678e+01	1.210304e+00
9.043607e+00	-5.434013e+01	1.207494e+00
9.073608e+00	-5.281748e+01	1.210950e+00
9.103609e+00	-5.122624e+01	1.219185e+00
9.133609e+00	-4.961195e+01	1.227431e+00
9.163610e+00	-4.800568e+01	1.231457e+00
9.193611e+00	-4.636602e+01	1.227087e+00
9.223612e+00	-4.475046e+01	1.232689e+00
9.253612e+00	-4.310497e+01	1.239370e+00
9.283613e+00	-4.143977e+01	1.239482e+00
9.313614e+00	-3.967996e+01	1.235863e+00
9.343615e+00	-3.788990e+01	1.230802e+00
9.373615e+00	-3.608756e+01	1.234360e+00
9.403616e+00	-3.426307e+01	1.241305e+00
9.433617e+00	-3.237808e+01	1.246556e+00
9.463618e+00	-3.044693e+01	1.243190e+00
9.493618e+00	-2.852229e+01	1.238309e+00
9.523619e+00	-2.659333e+01	1.226667e+00
9.553620e+00	-2.465458e+01	1.217703e+00
9.583621e+00	-2.274751e+01	1.214796e+00
9.613621e+00	-2.077564e+01	1.212114e+00
9.643622e+00	-1.884902e+01	1.209077e+00
9.673623e+00	-1.687618e+01	1.201669e+00
9.703624e+00	-1.489755e+01	1.195299e+00
9.733624e+00	-1.289874e+01	1.193704e+00
9.763625e+00	-1.089100e+01	1.196109e+00
9.793626e+00	-8.912645e+00	1.219058e+00
9.823627e+00	-6.952142e+00	1.278855e+00
9.853627e+00	-5.028567e+00	1.356823e+00
9.883628e+00	-3.181409e+00	1.346464e+00
9.913629e+00	-1.640636e+00	1.120755e+00
9.943630e+00	-4.749829e-01	7.671419e-01
9.973630e+00	1.442637e-01	4.506839e-01
1.000363e+01	4.249416e-01	3.081573e-01
1.003363e+01	4.611482e-01	2.628489e-01
1.006363e+01	4.193326e-01	2.239974e-01
1.009363e+01	3.774984e-01	2.099815e-01
1.012363e+01	3.289765e-01	2.103739e-01
1.015363e+01	2.999622e-01	2.218983e-01
1.018364e+01	3.091901e-01	2.380945e-01
1.021364e+01	2.997761e-01	2.612106e-01
1.024364e+01	3.008845e-01	2.662026e-01
1.027364e+01	2.875228e-01	2.717263e-01
1.030364e+01	2.694921e-01	2.843466e-01
1.033364e+01	2.712682e-01	2.603452e-01
1.036364e+01	3.039174e-01	2.311040e-01
1.039364e+01	3.142665e-01	2.261477e-01
1.042364e+01	3.184208e-01	2.265605e-01
1.045364e+01	3.278123e-01	2.355346e-01
1.048364e+01	2.845177e-01	2.474275e-01
1.051364e+01	2.272399e-01	2.511225e-01
1.054364e+01	2.075460e-01	2.522461e-01
1.057365e+01	1.806917e-01	2.526779e-01
1.060365e+01	1.508391e-01	2.497049e-01
1.063365e+01	1.576743e-01	2.608997e-01
1.066365e+01	1.219552e-01	2.490596e-01
1.069365e+01	1.014331e-01	2.395360e-01
1.072365e+01	7.488106e-02	2.115170e-01
1.075365e+01	8.721563e-02	1.808064e-01
1.078365e+01	1.222716e-01	1.686009e-01
1.081365e+01	1.483918e-01	1.833311e-01
1.084365e+01	1.832526e-01	1.880890e-01
1.087365e+01	1.822927e-01	1.806804e-01
1.090365e+01	1.617706e-01	1.568366e-01
1.093365e+01	1.181918e-01	1.240865e-01
1.096365e+01	6.106397e-02	7.472728e-02
1.099366e+01	0.000000e+00	0.000000e+00
1.102366e+01	-2.495892e-02	1.009869e-01
1.105366e+01	-2.299512e-02	1.976502e-01
1.108366e+01	-1.472733e-02	2.765194e-01
1.111366e+01	1.088055e-02	3.343476e-01
1.114366e+01	4.102336e-02	3.652210e-01
1.117366e+01	9.540786e-02	3.591693e-01
1.120366e+01	9.686699e-02	3.455465e-01
1.123366e+01	8.795643e-02	3.279555e-01
1.126366e+01	1.048002e-01	3.258257e-01
1.129366e+01	1.478394e-01	3.413112e-01
1.132366e+01	1.853320e-01	3.585724e-01
1.135366e+01	2.337397e-01	3.648824e-01
1.138367e+01	2.299975e-01	3.621657e-01
1.141367e+01	2.420603e-01	3.530455e-01
1.144367e+01	2.434588e-01	3.435221e-01
1.147367e+01	2.570634e-01	3.446200e-01
1.150367e+01	2.556670e-01	3.470652e-01
1.153367e+01	1.400163e-01	3.521860e-01
1.156367e+01	-1.885614e-02	3.552339e-01
1.159367e+01	-2.060609e-01	3.570787e-01
1.162367e+01	-4.776159e-01	3.574801e-01
1.165367e+01	-8.030449e-01	3.563833e-01
1.168367e+01	-1.144949e+00	3.442360e-01
1.171367e+01	-1.521569e+00	3.463187e-01
1.174367e+01	-1.924077e+00	3.419009e-01
1.177367e+01	-2.665353e+00	3.408203e-01
1.180368e+01	-3.964595e+00	3.419718e-01
