# Supplementary material for: Viral fusion proteins of classes II and III recognize and reorganize complex biological membranes
Source: Commun Biol. 2025 May 9;8:717. doi: 10.1038/s42003-025-08040-9 (PMC12062360; doi:10.1038/s42003-025-08040-9)
Supplement: Supplementary file 4 — Supplementary Data 1 [file 42003_2025_8040_MOESM4_ESM.zip › Source-Data/Figure2D/IAV-HA2/HA_PIPC_DPSM_40%CHOL_bsResult.xvg]

5.831923e+00	-6.051890e+01	2.025751e+00
5.861979e+00	-6.239720e+01	2.025332e+00
5.892034e+00	-6.400624e+01	2.023969e+00
5.922090e+00	-6.551030e+01	2.021071e+00
5.952146e+00	-6.677117e+01	2.016520e+00
5.982202e+00	-6.801210e+01	2.013376e+00
6.012257e+00	-6.913340e+01	2.014842e+00
6.042313e+00	-7.022529e+01	2.029091e+00
6.072369e+00	-7.130850e+01	2.050593e+00
6.102424e+00	-7.263435e+01	2.075801e+00
6.132480e+00	-7.403475e+01	2.043098e+00
6.162536e+00	-7.525109e+01	1.952413e+00
6.192592e+00	-7.596029e+01	1.902213e+00
6.222647e+00	-7.617502e+01	1.927233e+00
6.252703e+00	-7.618019e+01	1.879547e+00
6.282759e+00	-7.634442e+01	1.800303e+00
6.312815e+00	-7.671189e+01	1.776063e+00
6.342870e+00	-7.707295e+01	1.775747e+00
6.372926e+00	-7.733076e+01	1.777133e+00
6.402982e+00	-7.753712e+01	1.775210e+00
6.433038e+00	-7.766323e+01	1.756740e+00
6.463093e+00	-7.762112e+01	1.731066e+00
6.493149e+00	-7.743113e+01	1.713716e+00
6.523205e+00	-7.717931e+01	1.706236e+00
6.553261e+00	-7.694356e+01	1.702964e+00
6.583316e+00	-7.670167e+01	1.702317e+00
6.613372e+00	-7.646580e+01	1.705145e+00
6.643428e+00	-7.624462e+01	1.709597e+00
6.673483e+00	-7.605244e+01	1.712355e+00
6.703539e+00	-7.581816e+01	1.704719e+00
6.733595e+00	-7.549835e+01	1.687498e+00
6.763651e+00	-7.506279e+01	1.679494e+00
6.793706e+00	-7.458911e+01	1.682502e+00
6.823762e+00	-7.405925e+01	1.688345e+00
6.853818e+00	-7.344120e+01	1.691053e+00
6.883874e+00	-7.269009e+01	1.693222e+00
6.913929e+00	-7.184830e+01	1.697048e+00
6.943985e+00	-7.099587e+01	1.699272e+00
6.974041e+00	-7.028794e+01	1.695662e+00
7.004097e+00	-6.967567e+01	1.694343e+00
7.034152e+00	-6.907079e+01	1.695896e+00
7.064208e+00	-6.838540e+01	1.698315e+00
7.094264e+00	-6.758342e+01	1.701058e+00
7.124319e+00	-6.673841e+01	1.698705e+00
7.154375e+00	-6.593644e+01	1.691988e+00
7.184431e+00	-6.523061e+01	1.688787e+00
7.214487e+00	-6.464372e+01	1.692266e+00
7.244542e+00	-6.410492e+01	1.697524e+00
7.274598e+00	-6.362680e+01	1.704702e+00
7.304654e+00	-6.317521e+01	1.709888e+00
7.334710e+00	-6.269747e+01	1.698820e+00
7.364765e+00	-6.214681e+01	1.684317e+00
7.394821e+00	-6.145400e+01	1.676415e+00
7.424877e+00	-6.061750e+01	1.675900e+00
7.454933e+00	-5.975524e+01	1.678476e+00
7.484988e+00	-5.892458e+01	1.665050e+00
7.515044e+00	-5.810521e+01	1.621542e+00
7.545100e+00	-5.722159e+01	1.583749e+00
7.575156e+00	-5.634808e+01	1.564135e+00
7.605211e+00	-5.553645e+01	1.558040e+00
7.635267e+00	-5.488045e+01	1.561047e+00
7.665323e+00	-5.427612e+01	1.562214e+00
7.695378e+00	-5.362187e+01	1.560645e+00
7.725434e+00	-5.293260e+01	1.565143e+00
7.755490e+00	-5.222181e+01	1.580511e+00
7.785546e+00	-5.153874e+01	1.590459e+00
7.815601e+00	-5.086665e+01	1.559381e+00
7.845657e+00	-5.005015e+01	1.490133e+00
7.875713e+00	-4.907745e+01	1.431546e+00
7.905769e+00	-4.793205e+01	1.413075e+00
7.935824e+00	-4.669058e+01	1.415508e+00
7.965880e+00	-4.537444e+01	1.431644e+00
7.995936e+00	-4.409828e+01	1.441986e+00
8.025992e+00	-4.293221e+01	1.445498e+00
8.056047e+00	-4.196477e+01	1.447995e+00
8.086103e+00	-4.119045e+01	1.455996e+00
8.116159e+00	-4.046978e+01	1.452554e+00
8.146214e+00	-3.975146e+01	1.431948e+00
8.176270e+00	-3.893308e+01	1.430583e+00
8.206326e+00	-3.802379e+01	1.466353e+00
8.236382e+00	-3.706909e+01	1.493993e+00
8.266437e+00	-3.611411e+01	1.489107e+00
8.296493e+00	-3.519457e+01	1.490609e+00
8.326549e+00	-3.423974e+01	1.511124e+00
8.356605e+00	-3.326205e+01	1.530124e+00
8.386660e+00	-3.228901e+01	1.526395e+00
8.416716e+00	-3.126807e+01	1.511623e+00
8.446772e+00	-3.017438e+01	1.508049e+00
8.476828e+00	-2.902032e+01	1.512544e+00
8.506883e+00	-2.787233e+01	1.526539e+00
8.536939e+00	-2.678648e+01	1.537198e+00
8.566995e+00	-2.572744e+01	1.540284e+00
8.597051e+00	-2.465151e+01	1.538176e+00
8.627106e+00	-2.353029e+01	1.542301e+00
8.657162e+00	-2.240774e+01	1.554697e+00
8.687218e+00	-2.131763e+01	1.562635e+00
8.717273e+00	-2.025900e+01	1.554868e+00
8.747329e+00	-1.920568e+01	1.541749e+00
8.777385e+00	-1.818100e+01	1.539111e+00
8.807441e+00	-1.720809e+01	1.537433e+00
8.837496e+00	-1.628987e+01	1.534294e+00
8.867552e+00	-1.537098e+01	1.536313e+00
8.897608e+00	-1.435661e+01	1.539512e+00
8.927664e+00	-1.321156e+01	1.542929e+00
8.957719e+00	-1.207326e+01	1.547362e+00
8.987775e+00	-1.092966e+01	1.535736e+00
9.017831e+00	-9.779914e+00	1.486738e+00
9.047887e+00	-8.500564e+00	1.405671e+00
9.077942e+00	-7.067860e+00	1.337662e+00
9.107998e+00	-5.558956e+00	1.314856e+00
9.138054e+00	-4.086691e+00	1.279838e+00
9.168109e+00	-2.788052e+00	1.122376e+00
9.198165e+00	-1.792889e+00	8.440355e-01
9.228221e+00	-1.189183e+00	5.914094e-01
9.258277e+00	-9.555113e-01	4.910127e-01
9.288332e+00	-9.548792e-01	5.034588e-01
9.318388e+00	-1.039189e+00	5.117626e-01
9.348444e+00	-1.050189e+00	4.692963e-01
9.378500e+00	-1.017526e+00	3.974256e-01
9.408555e+00	-9.191188e-01	3.144575e-01
9.438611e+00	-7.757897e-01	2.434359e-01
9.468667e+00	-6.432825e-01	2.122041e-01
9.498723e+00	-5.202225e-01	2.118702e-01
9.528778e+00	-4.073892e-01	2.206265e-01
9.558834e+00	-3.262992e-01	2.250482e-01
9.588890e+00	-3.136312e-01	2.296618e-01
9.618946e+00	-2.824898e-01	2.394748e-01
9.649001e+00	-2.477638e-01	2.488090e-01
9.679057e+00	-2.030173e-01	2.473168e-01
9.709113e+00	-2.141191e-01	2.442854e-01
9.739168e+00	-2.343571e-01	2.477984e-01
9.769224e+00	-2.234680e-01	2.572216e-01
9.799280e+00	-2.516053e-01	2.594281e-01
9.829336e+00	-2.747260e-01	2.546011e-01
9.859391e+00	-2.667047e-01	2.515825e-01
9.889447e+00	-2.914818e-01	2.465483e-01
9.919503e+00	-3.111332e-01	2.257037e-01
9.949559e+00	-3.417520e-01	2.122792e-01
9.979614e+00	-3.428588e-01	2.023913e-01
1.000967e+01	-3.368987e-01	2.054079e-01
1.003973e+01	-3.302360e-01	2.149176e-01
1.006978e+01	-3.433224e-01	2.376199e-01
1.009984e+01	-3.687717e-01	2.673916e-01
1.012989e+01	-3.960769e-01	2.877171e-01
1.015995e+01	-4.468338e-01	2.531116e-01
1.019000e+01	-4.663263e-01	2.214962e-01
1.022006e+01	-4.917878e-01	2.059815e-01
1.025012e+01	-5.215260e-01	2.283863e-01
1.028017e+01	-5.316968e-01	2.708038e-01
1.031023e+01	-5.398130e-01	2.994922e-01
1.034028e+01	-5.352096e-01	3.032591e-01
1.037034e+01	-5.362271e-01	2.846942e-01
1.040039e+01	-4.983375e-01	2.736182e-01
1.043045e+01	-5.207814e-01	2.504651e-01
1.046051e+01	-5.077456e-01	2.312937e-01
1.049056e+01	-4.836159e-01	2.323667e-01
1.052062e+01	-4.446296e-01	2.315055e-01
1.055067e+01	-4.374636e-01	2.297240e-01
1.058073e+01	-3.793302e-01	2.201934e-01
1.061078e+01	-3.490508e-01	2.121201e-01
1.064084e+01	-3.337946e-01	1.957373e-01
1.067090e+01	-3.446561e-01	1.808856e-01
1.070095e+01	-2.923951e-01	1.888286e-01
1.073101e+01	-2.555492e-01	1.964844e-01
1.076106e+01	-2.128097e-01	2.117109e-01
1.079112e+01	-1.553112e-01	2.156425e-01
1.082117e+01	-1.193759e-01	2.211602e-01
1.085123e+01	-8.907356e-02	2.022104e-01
1.088129e+01	-8.415291e-02	1.804623e-01
1.091134e+01	-5.466900e-02	1.474931e-01
1.094140e+01	-2.911901e-02	1.249501e-01
1.097145e+01	-5.046859e-03	5.946169e-02
1.100151e+01	0.000000e+00	0.000000e+00
1.103157e+01	-9.531041e-03	7.225899e-02
1.106162e+01	-3.447759e-03	1.408413e-01
1.109168e+01	1.268492e-02	2.121651e-01
1.112173e+01	2.226231e-02	2.646178e-01
1.115179e+01	4.722662e-02	2.839620e-01
1.118184e+01	5.934460e-02	2.841421e-01
1.121190e+01	5.981202e-02	2.729931e-01
1.124196e+01	4.480844e-02	2.599335e-01
1.127201e+01	2.842046e-02	2.566695e-01
1.130207e+01	3.588307e-03	2.715809e-01
1.133212e+01	2.103738e-02	2.996328e-01
1.136218e+01	5.509710e-02	3.282609e-01
1.139223e+01	9.266170e-02	3.454881e-01
1.142229e+01	1.458658e-01	3.432945e-01
1.145235e+01	1.892332e-01	3.275027e-01
1.148240e+01	2.003027e-01	3.198969e-01
1.151246e+01	1.914266e-01	3.185847e-01
1.154251e+01	1.749366e-01	3.238924e-01
1.157257e+01	1.167962e-01	3.281879e-01
1.160262e+01	-1.682349e-06	3.322770e-01
1.163268e+01	-2.641530e-01	3.305277e-01
1.166274e+01	-6.612337e-01	3.320613e-01
1.169279e+01	-8.774785e-01	3.257855e-01
1.172285e+01	-1.429478e+00	3.101461e-01
1.175290e+01	-1.578752e+00	3.500241e-01
1.178296e+01	-2.942787e+00	3.086170e-01
1.181301e+01	-2.736299e+00	3.088292e-01
