# Supplementary material for: Viral fusion proteins of classes II and III recognize and reorganize complex biological membranes
Source: Commun Biol. 2025 May 9;8:717. doi: 10.1038/s42003-025-08040-9 (PMC12062360; doi:10.1038/s42003-025-08040-9)
Supplement: Supplementary file 4 — Supplementary Data 1 [file 42003_2025_8040_MOESM4_ESM.zip › Source-Data/Figure2D/IAV-HA2/HA_PIPC_5%PAPE_40%CHOL_bsResult.xvg]

5.826830e+00	-8.562226e+01	2.901291e+00
5.856985e+00	-8.512494e+01	2.900748e+00
5.887139e+00	-8.636667e+01	2.902304e+00
5.917294e+00	-8.735866e+01	2.903591e+00
5.947448e+00	-8.843908e+01	2.912598e+00
5.977603e+00	-8.953901e+01	2.926215e+00
6.007757e+00	-9.060630e+01	2.929968e+00
6.037912e+00	-9.166609e+01	2.911876e+00
6.068067e+00	-9.259011e+01	2.876947e+00
6.098221e+00	-9.325419e+01	2.859265e+00
6.128376e+00	-9.372954e+01	2.862535e+00
6.158530e+00	-9.415755e+01	2.878983e+00
6.188685e+00	-9.471053e+01	2.900330e+00
6.218839e+00	-9.546378e+01	2.908367e+00
6.248994e+00	-9.623808e+01	2.903805e+00
6.279149e+00	-9.692792e+01	2.913671e+00
6.309303e+00	-9.748520e+01	2.941068e+00
6.339458e+00	-9.801060e+01	2.954458e+00
6.369612e+00	-9.851387e+01	2.947806e+00
6.399767e+00	-9.899945e+01	2.934028e+00
6.429921e+00	-9.943286e+01	2.918622e+00
6.460076e+00	-9.984269e+01	2.906865e+00
6.490230e+00	-1.001797e+02	2.905604e+00
6.520385e+00	-1.003516e+02	2.907816e+00
6.550540e+00	-1.002836e+02	2.905966e+00
6.580694e+00	-1.000088e+02	2.920880e+00
6.610849e+00	-9.966181e+01	2.948891e+00
6.641003e+00	-9.950884e+01	2.973053e+00
6.671158e+00	-9.950680e+01	2.978195e+00
6.701312e+00	-9.945319e+01	2.955393e+00
6.731467e+00	-9.923791e+01	2.930899e+00
6.761622e+00	-9.889857e+01	2.922299e+00
6.791776e+00	-9.857324e+01	2.923835e+00
6.821931e+00	-9.822778e+01	2.947145e+00
6.852085e+00	-9.784926e+01	2.988568e+00
6.882240e+00	-9.742433e+01	3.017503e+00
6.912394e+00	-9.700752e+01	3.041403e+00
6.942549e+00	-9.663212e+01	3.065312e+00
6.972703e+00	-9.627673e+01	3.078729e+00
7.002858e+00	-9.588271e+01	3.075181e+00
7.033013e+00	-9.543500e+01	3.060797e+00
7.063167e+00	-9.494003e+01	3.047985e+00
7.093322e+00	-9.441316e+01	3.043122e+00
7.123476e+00	-9.385617e+01	3.048477e+00
7.153631e+00	-9.328440e+01	3.056480e+00
7.183785e+00	-9.274838e+01	3.065779e+00
7.213940e+00	-9.216525e+01	3.076767e+00
7.244095e+00	-9.154811e+01	3.078301e+00
7.274249e+00	-9.084164e+01	3.066795e+00
7.304404e+00	-9.008223e+01	3.052573e+00
7.334558e+00	-8.928446e+01	3.046898e+00
7.364713e+00	-8.845767e+01	3.043487e+00
7.394867e+00	-8.762730e+01	3.023886e+00
7.425022e+00	-8.680575e+01	3.007857e+00
7.455177e+00	-8.599326e+01	2.995724e+00
7.485331e+00	-8.520861e+01	2.995194e+00
7.515486e+00	-8.444452e+01	3.002813e+00
7.545640e+00	-8.369881e+01	3.011693e+00
7.575795e+00	-8.293423e+01	3.016938e+00
7.605949e+00	-8.215409e+01	3.007823e+00
7.636104e+00	-8.132602e+01	2.989983e+00
7.666258e+00	-8.039583e+01	2.976522e+00
7.696413e+00	-7.944646e+01	2.975057e+00
7.726568e+00	-7.852413e+01	2.977791e+00
7.756722e+00	-7.770396e+01	2.978008e+00
7.786877e+00	-7.692042e+01	2.978953e+00
7.817031e+00	-7.607991e+01	2.986200e+00
7.847186e+00	-7.510628e+01	2.987179e+00
7.877340e+00	-7.407833e+01	2.988002e+00
7.907495e+00	-7.306267e+01	2.988947e+00
7.937650e+00	-7.208683e+01	2.990779e+00
7.967804e+00	-7.108324e+01	2.988479e+00
7.997959e+00	-7.010355e+01	2.991784e+00
8.028113e+00	-6.907837e+01	2.999795e+00
8.058268e+00	-6.802713e+01	3.011672e+00
8.088422e+00	-6.692670e+01	3.020573e+00
8.118577e+00	-6.586553e+01	3.017472e+00
8.148731e+00	-6.487223e+01	3.011083e+00
8.178886e+00	-6.396199e+01	3.006331e+00
8.209041e+00	-6.311219e+01	3.003612e+00
8.239195e+00	-6.228636e+01	2.996851e+00
8.269350e+00	-6.144441e+01	2.994373e+00
8.299504e+00	-6.056193e+01	3.000528e+00
8.329659e+00	-5.963882e+01	3.003255e+00
8.359813e+00	-5.871884e+01	2.995770e+00
8.389968e+00	-5.779497e+01	2.986920e+00
8.420123e+00	-5.682279e+01	2.978924e+00
8.450277e+00	-5.580970e+01	2.969978e+00
8.480432e+00	-5.476825e+01	2.964656e+00
8.510586e+00	-5.372612e+01	2.963802e+00
8.540741e+00	-5.271595e+01	2.956621e+00
8.570895e+00	-5.168591e+01	2.942689e+00
8.601050e+00	-5.060804e+01	2.941364e+00
8.631204e+00	-4.952978e+01	2.948301e+00
8.661359e+00	-4.840685e+01	2.948092e+00
8.691514e+00	-4.724417e+01	2.941842e+00
8.721668e+00	-4.602165e+01	2.942326e+00
8.751823e+00	-4.475301e+01	2.946931e+00
8.781977e+00	-4.344572e+01	2.946351e+00
8.812132e+00	-4.210776e+01	2.945608e+00
8.842286e+00	-4.074756e+01	2.942814e+00
8.872441e+00	-3.940096e+01	2.939631e+00
8.902596e+00	-3.805515e+01	2.941029e+00
8.932750e+00	-3.668440e+01	2.944969e+00
8.962905e+00	-3.531264e+01	2.949858e+00
8.993059e+00	-3.397275e+01	2.956714e+00
9.023214e+00	-3.260950e+01	2.966788e+00
9.053368e+00	-3.121345e+01	2.974460e+00
9.083523e+00	-2.976651e+01	2.976530e+00
9.113677e+00	-2.834262e+01	2.971102e+00
9.143832e+00	-2.690501e+01	2.964601e+00
9.173987e+00	-2.544470e+01	2.959964e+00
9.204141e+00	-2.401280e+01	2.952951e+00
9.234296e+00	-2.258065e+01	2.950639e+00
9.264450e+00	-2.113277e+01	2.958435e+00
9.294605e+00	-1.970217e+01	2.976295e+00
9.324759e+00	-1.833329e+01	2.989235e+00
9.354914e+00	-1.705264e+01	2.975269e+00
9.385069e+00	-1.589488e+01	2.916384e+00
9.415223e+00	-1.479979e+01	2.791593e+00
9.445378e+00	-1.376062e+01	2.631137e+00
9.475532e+00	-1.267500e+01	2.483837e+00
9.505687e+00	-1.155074e+01	2.416341e+00
9.535841e+00	-1.048159e+01	2.386595e+00
9.565996e+00	-9.502381e+00	2.317864e+00
9.596151e+00	-8.692927e+00	2.085717e+00
9.626305e+00	-8.018664e+00	1.705113e+00
9.656460e+00	-7.345001e+00	1.274544e+00
9.686614e+00	-6.608369e+00	8.826136e-01
9.716769e+00	-5.776906e+00	6.146368e-01
9.746923e+00	-4.824487e+00	4.522364e-01
9.777078e+00	-3.808216e+00	3.625919e-01
9.807232e+00	-2.834239e+00	3.329092e-01
9.837387e+00	-1.890029e+00	3.178585e-01
9.867542e+00	-1.117556e+00	3.050939e-01
9.897696e+00	-4.877568e-01	2.985082e-01
9.927851e+00	-1.215097e-01	3.005789e-01
9.958005e+00	9.356930e-02	3.078360e-01
9.988160e+00	1.931335e-01	3.173858e-01
1.001831e+01	2.180832e-01	3.138387e-01
1.004847e+01	2.303964e-01	2.924732e-01
1.007862e+01	2.309506e-01	2.613455e-01
1.010878e+01	2.172202e-01	2.384189e-01
1.013893e+01	2.240068e-01	2.331198e-01
1.016909e+01	2.498367e-01	2.358160e-01
1.019924e+01	2.822170e-01	2.416856e-01
1.022940e+01	2.875610e-01	2.622582e-01
1.025955e+01	2.722077e-01	2.827952e-01
1.028971e+01	2.126954e-01	3.008963e-01
1.031986e+01	1.696536e-01	3.256768e-01
1.035001e+01	1.938648e-01	3.203782e-01
1.038017e+01	1.914173e-01	3.145173e-01
1.041032e+01	1.851523e-01	3.114058e-01
1.044048e+01	1.795457e-01	3.023902e-01
1.047063e+01	1.655736e-01	3.020425e-01
1.050079e+01	1.325765e-01	2.973181e-01
1.053094e+01	9.244226e-02	2.956110e-01
1.056110e+01	6.099858e-02	2.910908e-01
1.059125e+01	3.556941e-02	2.879423e-01
1.062141e+01	4.749529e-02	2.793984e-01
1.065156e+01	6.130420e-02	2.747136e-01
1.068171e+01	3.594458e-02	2.694915e-01
1.071187e+01	1.888137e-02	2.693640e-01
1.074202e+01	2.703595e-02	2.786174e-01
1.077218e+01	7.270860e-02	2.928585e-01
1.080233e+01	8.594139e-02	3.045684e-01
1.083249e+01	9.504402e-02	3.107771e-01
1.086264e+01	6.574772e-02	3.127031e-01
1.089280e+01	1.801343e-02	2.941929e-01
1.092295e+01	1.169780e-03	2.519585e-01
1.095311e+01	-1.252595e-05	1.895654e-01
1.098326e+01	-8.179215e-03	8.551906e-02
1.101341e+01	0.000000e+00	0.000000e+00
1.104357e+01	-2.224786e-02	8.121169e-02
1.107372e+01	-2.098932e-02	1.289007e-01
1.110388e+01	-8.722715e-03	1.660529e-01
1.113403e+01	-4.107759e-02	1.992500e-01
1.116419e+01	-7.182422e-02	2.165990e-01
1.119434e+01	-7.997737e-02	2.371431e-01
1.122450e+01	-1.023459e-01	2.617558e-01
1.125465e+01	-9.226707e-02	2.756929e-01
1.128481e+01	-6.307450e-02	2.913286e-01
1.131496e+01	-4.135846e-02	3.053978e-01
1.134512e+01	-3.239718e-02	3.147570e-01
1.137527e+01	-2.826161e-02	3.009754e-01
1.140542e+01	-3.602100e-02	2.868158e-01
1.143558e+01	-7.649070e-02	2.773305e-01
1.146573e+01	-9.369503e-02	2.753695e-01
1.149589e+01	-1.443641e-01	2.717108e-01
1.152604e+01	-2.518792e-01	2.720847e-01
1.155620e+01	-3.805674e-01	2.789344e-01
1.158635e+01	-5.482049e-01	2.772589e-01
1.161651e+01	-7.768154e-01	2.729934e-01
1.164666e+01	-1.146829e+00	2.704737e-01
1.167682e+01	-1.602427e+00	2.742215e-01
1.170697e+01	-1.973716e+00	2.684238e-01
1.173712e+01	-2.457132e+00	2.675062e-01
1.176728e+01	-3.269508e+00	2.640748e-01
1.179743e+01	-4.177632e+00	2.641920e-01
1.182759e+01	-4.669363e+00	2.636474e-01
