# Supplementary material for: Viral fusion proteins of classes II and III recognize and reorganize complex biological membranes
Source: Commun Biol. 2025 May 9;8:717. doi: 10.1038/s42003-025-08040-9 (PMC12062360; doi:10.1038/s42003-025-08040-9)
Supplement: Supplementary file 4 — Supplementary Data 1 [file 42003_2025_8040_MOESM4_ESM.zip › Source-Data/Figure2D/IAV-HA2/HA_PAPC_40%CHOL_bsResult.xvg]

5.823905e+00	-1.627086e+02	4.559427e+00
5.854106e+00	-1.642208e+02	4.557870e+00
5.884307e+00	-1.648399e+02	4.561653e+00
5.914508e+00	-1.654805e+02	4.560973e+00
5.944708e+00	-1.661280e+02	4.567454e+00
5.974909e+00	-1.666127e+02	4.563785e+00
6.005110e+00	-1.670480e+02	4.558517e+00
6.035311e+00	-1.673701e+02	4.555247e+00
6.065511e+00	-1.675368e+02	4.559467e+00
6.095712e+00	-1.675883e+02	4.566776e+00
6.125913e+00	-1.675045e+02	4.585510e+00
6.156114e+00	-1.673096e+02	4.606883e+00
6.186315e+00	-1.669869e+02	4.619756e+00
6.216515e+00	-1.665070e+02	4.624021e+00
6.246716e+00	-1.659385e+02	4.623725e+00
6.276917e+00	-1.653471e+02	4.627234e+00
6.307118e+00	-1.647627e+02	4.628499e+00
6.337318e+00	-1.642242e+02	4.631272e+00
6.367519e+00	-1.637500e+02	4.621212e+00
6.397720e+00	-1.633353e+02	4.607958e+00
6.427921e+00	-1.629923e+02	4.598258e+00
6.458121e+00	-1.627195e+02	4.587402e+00
6.488322e+00	-1.624068e+02	4.579557e+00
6.518523e+00	-1.619846e+02	4.585526e+00
6.548724e+00	-1.614830e+02	4.589425e+00
6.578924e+00	-1.609163e+02	4.590174e+00
6.609125e+00	-1.603825e+02	4.592062e+00
6.639326e+00	-1.599233e+02	4.593464e+00
6.669527e+00	-1.594919e+02	4.580691e+00
6.699728e+00	-1.589652e+02	4.544020e+00
6.729928e+00	-1.582434e+02	4.503509e+00
6.760129e+00	-1.573716e+02	4.487910e+00
6.790330e+00	-1.564974e+02	4.485113e+00
6.820531e+00	-1.557699e+02	4.470513e+00
6.850731e+00	-1.551139e+02	4.437598e+00
6.880932e+00	-1.543986e+02	4.403036e+00
6.911133e+00	-1.535456e+02	4.384793e+00
6.941334e+00	-1.526149e+02	4.390068e+00
6.971534e+00	-1.516548e+02	4.392848e+00
7.001735e+00	-1.507533e+02	4.391683e+00
7.031936e+00	-1.498618e+02	4.392904e+00
7.062137e+00	-1.490712e+02	4.396239e+00
7.092337e+00	-1.483207e+02	4.399231e+00
7.122538e+00	-1.476270e+02	4.403843e+00
7.152739e+00	-1.470044e+02	4.408469e+00
7.182940e+00	-1.463769e+02	4.405916e+00
7.213141e+00	-1.457312e+02	4.399688e+00
7.243341e+00	-1.450520e+02	4.388628e+00
7.273542e+00	-1.443309e+02	4.379329e+00
7.303743e+00	-1.436270e+02	4.380081e+00
7.333944e+00	-1.429775e+02	4.379325e+00
7.364144e+00	-1.422649e+02	4.380506e+00
7.394345e+00	-1.414707e+02	4.383212e+00
7.424546e+00	-1.406071e+02	4.380576e+00
7.454747e+00	-1.397087e+02	4.384426e+00
7.484947e+00	-1.388512e+02	4.390533e+00
7.515148e+00	-1.379775e+02	4.397875e+00
7.545349e+00	-1.370772e+02	4.404541e+00
7.575550e+00	-1.361096e+02	4.406248e+00
7.605750e+00	-1.351116e+02	4.402763e+00
7.635951e+00	-1.340628e+02	4.396006e+00
7.666152e+00	-1.329620e+02	4.384786e+00
7.696353e+00	-1.318944e+02	4.380495e+00
7.726554e+00	-1.308653e+02	4.384612e+00
7.756754e+00	-1.298611e+02	4.391685e+00
7.786955e+00	-1.288716e+02	4.394151e+00
7.817156e+00	-1.278901e+02	4.373090e+00
7.847357e+00	-1.268332e+02	4.336585e+00
7.877557e+00	-1.256986e+02	4.312467e+00
7.907758e+00	-1.245482e+02	4.305067e+00
7.937959e+00	-1.233813e+02	4.311273e+00
7.968160e+00	-1.222603e+02	4.319351e+00
7.998360e+00	-1.212116e+02	4.320298e+00
8.028561e+00	-1.202363e+02	4.323669e+00
8.058762e+00	-1.192889e+02	4.338555e+00
8.088963e+00	-1.183110e+02	4.358840e+00
8.119163e+00	-1.172733e+02	4.365115e+00
8.149364e+00	-1.161574e+02	4.335818e+00
8.179565e+00	-1.150187e+02	4.299010e+00
8.209766e+00	-1.139159e+02	4.283583e+00
8.239967e+00	-1.128462e+02	4.288500e+00
8.270167e+00	-1.118103e+02	4.297602e+00
8.300368e+00	-1.107624e+02	4.298457e+00
8.330569e+00	-1.097199e+02	4.296192e+00
8.360770e+00	-1.086852e+02	4.290674e+00
8.390970e+00	-1.076891e+02	4.284931e+00
8.421171e+00	-1.067198e+02	4.286192e+00
8.451372e+00	-1.057441e+02	4.299697e+00
8.481573e+00	-1.046825e+02	4.322699e+00
8.511773e+00	-1.035206e+02	4.337296e+00
8.541974e+00	-1.022964e+02	4.336098e+00
8.572175e+00	-1.010535e+02	4.321760e+00
8.602376e+00	-9.987528e+01	4.286996e+00
8.632576e+00	-9.876425e+01	4.257808e+00
8.662777e+00	-9.767276e+01	4.226258e+00
8.692978e+00	-9.647678e+01	4.205012e+00
8.723179e+00	-9.519998e+01	4.212140e+00
8.753380e+00	-9.389228e+01	4.236937e+00
8.783580e+00	-9.251461e+01	4.242515e+00
8.813781e+00	-9.105264e+01	4.224230e+00
8.843982e+00	-8.957318e+01	4.210320e+00
8.874183e+00	-8.810383e+01	4.211211e+00
8.904383e+00	-8.664269e+01	4.218493e+00
8.934584e+00	-8.518656e+01	4.228439e+00
8.964785e+00	-8.373030e+01	4.240751e+00
8.994986e+00	-8.222332e+01	4.248851e+00
9.025186e+00	-8.065473e+01	4.254322e+00
9.055387e+00	-7.901405e+01	4.248704e+00
9.085588e+00	-7.738308e+01	4.232292e+00
9.115789e+00	-7.574810e+01	4.214700e+00
9.145989e+00	-7.411872e+01	4.214887e+00
9.176190e+00	-7.246574e+01	4.235102e+00
9.206391e+00	-7.081436e+01	4.250409e+00
9.236592e+00	-6.913515e+01	4.259118e+00
9.266793e+00	-6.742875e+01	4.261717e+00
9.296993e+00	-6.571027e+01	4.266242e+00
9.327194e+00	-6.395516e+01	4.266480e+00
9.357395e+00	-6.221638e+01	4.265303e+00
9.387596e+00	-6.046315e+01	4.261621e+00
9.417796e+00	-5.873065e+01	4.254820e+00
9.447997e+00	-5.697953e+01	4.254122e+00
9.478198e+00	-5.523281e+01	4.253590e+00
9.508399e+00	-5.350232e+01	4.256193e+00
9.538599e+00	-5.176993e+01	4.257007e+00
9.568800e+00	-5.004220e+01	4.260554e+00
9.599001e+00	-4.829058e+01	4.258541e+00
9.629202e+00	-4.650724e+01	4.249768e+00
9.659402e+00	-4.470105e+01	4.237927e+00
9.689603e+00	-4.286540e+01	4.232131e+00
9.719804e+00	-4.100108e+01	4.240532e+00
9.750005e+00	-3.910439e+01	4.260306e+00
9.780206e+00	-3.723943e+01	4.268141e+00
9.810406e+00	-3.558565e+01	4.238487e+00
9.840607e+00	-3.425820e+01	4.165082e+00
9.870808e+00	-3.329931e+01	4.084301e+00
9.901009e+00	-3.257378e+01	4.000558e+00
9.931209e+00	-3.187397e+01	3.893400e+00
9.961410e+00	-3.111199e+01	3.723030e+00
9.991611e+00	-3.026954e+01	3.498958e+00
1.002181e+01	-2.931813e+01	3.286993e+00
1.005201e+01	-2.819593e+01	3.085329e+00
1.008221e+01	-2.685106e+01	2.893316e+00
1.011241e+01	-2.531125e+01	2.731452e+00
1.014261e+01	-2.356578e+01	2.633608e+00
1.017282e+01	-2.170513e+01	2.605065e+00
1.020302e+01	-1.974101e+01	2.600347e+00
1.023322e+01	-1.770302e+01	2.599139e+00
1.026342e+01	-1.564676e+01	2.603862e+00
1.029362e+01	-1.354055e+01	2.626578e+00
1.032382e+01	-1.145006e+01	2.664754e+00
1.035402e+01	-9.407099e+00	2.667097e+00
1.038422e+01	-7.558797e+00	2.529038e+00
1.041442e+01	-6.143960e+00	2.289045e+00
1.044462e+01	-5.149412e+00	2.051927e+00
1.047482e+01	-4.587850e+00	1.860535e+00
1.050502e+01	-4.199901e+00	1.707652e+00
1.053522e+01	-3.822843e+00	1.581153e+00
1.056543e+01	-3.366630e+00	1.428870e+00
1.059563e+01	-2.801341e+00	1.209233e+00
1.062583e+01	-2.227144e+00	9.448481e-01
1.065603e+01	-1.644374e+00	7.313156e-01
1.068623e+01	-1.123728e+00	6.097113e-01
1.071643e+01	-7.366749e-01	5.644568e-01
1.074663e+01	-4.628342e-01	5.515734e-01
1.077683e+01	-3.121999e-01	5.441142e-01
1.080703e+01	-2.501428e-01	5.327148e-01
1.083723e+01	-2.180895e-01	5.067356e-01
1.086743e+01	-2.373511e-01	4.478115e-01
1.089763e+01	-2.249337e-01	3.489587e-01
1.092783e+01	-1.484154e-01	2.401067e-01
1.095804e+01	-8.011368e-02	1.167498e-01
1.098824e+01	0.000000e+00	0.000000e+00
1.101844e+01	4.708466e-02	9.196151e-02
1.104864e+01	5.275961e-02	1.570615e-01
1.107884e+01	7.168467e-02	1.875786e-01
1.110904e+01	7.420156e-02	2.083272e-01
1.113924e+01	6.241704e-02	2.289782e-01
1.116944e+01	5.486257e-02	2.467377e-01
1.119964e+01	4.071209e-02	2.678449e-01
1.122984e+01	5.284902e-02	2.818033e-01
1.126004e+01	4.941906e-02	2.833387e-01
1.129024e+01	5.888668e-02	2.852919e-01
1.132044e+01	8.805414e-02	2.885419e-01
1.135065e+01	1.156057e-01	2.948848e-01
1.138085e+01	1.348917e-01	3.093256e-01
1.141105e+01	1.392635e-01	3.238912e-01
1.144125e+01	1.567524e-01	3.288235e-01
1.147145e+01	1.486584e-01	3.242995e-01
1.150165e+01	9.959405e-02	3.101507e-01
1.153185e+01	-3.827247e-03	3.016450e-01
1.156205e+01	-1.487173e-01	2.994632e-01
1.159225e+01	-3.581097e-01	2.987160e-01
1.162245e+01	-6.064581e-01	2.985616e-01
1.165265e+01	-1.064644e+00	3.001541e-01
1.168285e+01	-1.523456e+00	3.014311e-01
1.171305e+01	-2.016935e+00	3.016588e-01
1.174326e+01	-2.516230e+00	3.054637e-01
1.177346e+01	-3.531816e+00	3.066135e-01
1.180366e+01	-4.697752e+00	3.045127e-01
1.183386e+01	-5.757286e+00	3.034659e-01
