# Supplementary material for: Viral fusion proteins of classes II and III recognize and reorganize complex biological membranes
Source: Commun Biol. 2025 May 9;8:717. doi: 10.1038/s42003-025-08040-9 (PMC12062360; doi:10.1038/s42003-025-08040-9)
Supplement: Supplementary file 4 — Supplementary Data 1 [file 42003_2025_8040_MOESM4_ESM.zip › Source-Data/Figure2D/IAV-HA2/HA_DPPC_40%CHOL_bsResult.xvg]

5.830719e+00	-1.139863e+01	1.921161e+00
5.861107e+00	-1.158383e+01	1.918396e+00
5.891495e+00	-1.221206e+01	1.961307e+00
5.921883e+00	-1.323204e+01	2.011126e+00
5.952270e+00	-1.417846e+01	2.045564e+00
5.982658e+00	-1.516939e+01	2.061748e+00
6.013046e+00	-1.610956e+01	2.034216e+00
6.043434e+00	-1.710958e+01	1.950501e+00
6.073822e+00	-1.807197e+01	1.826966e+00
6.104210e+00	-1.887948e+01	1.734484e+00
6.134598e+00	-1.949567e+01	1.697339e+00
6.164985e+00	-1.988729e+01	1.653829e+00
6.195373e+00	-2.014974e+01	1.641441e+00
6.225761e+00	-2.049706e+01	1.643986e+00
6.256149e+00	-2.106824e+01	1.634005e+00
6.286537e+00	-2.190256e+01	1.627607e+00
6.316925e+00	-2.287335e+01	1.613289e+00
6.347313e+00	-2.379983e+01	1.602364e+00
6.377701e+00	-2.455935e+01	1.605108e+00
6.408088e+00	-2.525241e+01	1.606470e+00
6.438476e+00	-2.589591e+01	1.601743e+00
6.468864e+00	-2.651103e+01	1.607398e+00
6.499252e+00	-2.704958e+01	1.619421e+00
6.529640e+00	-2.750606e+01	1.603191e+00
6.560028e+00	-2.790863e+01	1.574061e+00
6.590416e+00	-2.826724e+01	1.571123e+00
6.620803e+00	-2.862428e+01	1.533261e+00
6.651191e+00	-2.895780e+01	1.425646e+00
6.681579e+00	-2.921928e+01	1.299546e+00
6.711967e+00	-2.946568e+01	1.235944e+00
6.742355e+00	-2.978780e+01	1.208887e+00
6.772743e+00	-3.021431e+01	1.154179e+00
6.803131e+00	-3.066054e+01	1.086247e+00
6.833518e+00	-3.102464e+01	1.056433e+00
6.863906e+00	-3.132013e+01	1.060589e+00
6.894294e+00	-3.158102e+01	1.059943e+00
6.924682e+00	-3.182498e+01	1.033210e+00
6.955070e+00	-3.194458e+01	1.006424e+00
6.985458e+00	-3.199259e+01	9.951970e-01
7.015846e+00	-3.200544e+01	9.589009e-01
7.046234e+00	-3.203462e+01	9.053792e-01
7.076621e+00	-3.211279e+01	8.717143e-01
7.107009e+00	-3.221650e+01	8.779842e-01
7.137397e+00	-3.233898e+01	8.942509e-01
7.167785e+00	-3.247061e+01	9.146709e-01
7.198173e+00	-3.259569e+01	9.298598e-01
7.228561e+00	-3.269547e+01	9.056420e-01
7.258949e+00	-3.276168e+01	8.636117e-01
7.289336e+00	-3.275722e+01	8.588223e-01
7.319724e+00	-3.272672e+01	8.661673e-01
7.350112e+00	-3.264506e+01	8.209117e-01
7.380500e+00	-3.247251e+01	7.411229e-01
7.410888e+00	-3.221260e+01	7.108650e-01
7.441276e+00	-3.190070e+01	7.257443e-01
7.471664e+00	-3.158061e+01	7.337641e-01
7.502051e+00	-3.128360e+01	7.198700e-01
7.532439e+00	-3.096855e+01	6.964987e-01
7.562827e+00	-3.058929e+01	6.751517e-01
7.593215e+00	-3.017055e+01	6.728527e-01
7.623603e+00	-2.974921e+01	6.857118e-01
7.653991e+00	-2.928230e+01	7.110707e-01
7.684379e+00	-2.876791e+01	7.347909e-01
7.714767e+00	-2.819058e+01	7.280048e-01
7.745154e+00	-2.758830e+01	6.987081e-01
7.775542e+00	-2.696545e+01	6.929523e-01
7.805930e+00	-2.634295e+01	7.126127e-01
7.836318e+00	-2.565722e+01	7.046140e-01
7.866706e+00	-2.490853e+01	6.842557e-01
7.897094e+00	-2.412764e+01	6.790611e-01
7.927482e+00	-2.334468e+01	6.641345e-01
7.957869e+00	-2.257004e+01	6.353325e-01
7.988257e+00	-2.179542e+01	6.197177e-01
8.018645e+00	-2.102402e+01	6.450493e-01
8.049033e+00	-2.027518e+01	6.927879e-01
8.079421e+00	-1.950031e+01	7.270104e-01
8.109809e+00	-1.871380e+01	7.320308e-01
8.140197e+00	-1.789017e+01	7.306826e-01
8.170584e+00	-1.710647e+01	7.204213e-01
8.200972e+00	-1.633704e+01	7.184906e-01
8.231360e+00	-1.555404e+01	7.036503e-01
8.261748e+00	-1.473132e+01	6.892087e-01
8.292136e+00	-1.389823e+01	6.980485e-01
8.322524e+00	-1.301463e+01	7.389966e-01
8.352912e+00	-1.211575e+01	7.716464e-01
8.383300e+00	-1.119226e+01	7.499764e-01
8.413687e+00	-1.024470e+01	7.192658e-01
8.444075e+00	-9.342417e+00	7.071228e-01
8.474463e+00	-8.429350e+00	7.032141e-01
8.504851e+00	-7.475671e+00	6.979025e-01
8.535239e+00	-6.518509e+00	6.965524e-01
8.565627e+00	-5.534038e+00	6.740488e-01
8.596015e+00	-4.540209e+00	6.538700e-01
8.626402e+00	-3.569184e+00	6.462262e-01
8.656790e+00	-2.699288e+00	6.381477e-01
8.687178e+00	-1.992223e+00	6.182783e-01
8.717566e+00	-1.475683e+00	5.879218e-01
8.747954e+00	-1.148028e+00	5.408870e-01
8.778342e+00	-1.013357e+00	4.910827e-01
8.808730e+00	-9.705008e-01	4.686333e-01
8.839117e+00	-9.037898e-01	4.734737e-01
8.869505e+00	-8.221485e-01	4.707362e-01
8.899893e+00	-7.341484e-01	4.481208e-01
8.930281e+00	-6.424097e-01	4.273606e-01
8.960669e+00	-5.018552e-01	4.059138e-01
8.991057e+00	-3.849232e-01	3.951532e-01
9.021445e+00	-3.418864e-01	4.094922e-01
9.051833e+00	-3.687215e-01	4.443591e-01
9.082220e+00	-3.860466e-01	4.922312e-01
9.112608e+00	-3.935338e-01	5.312325e-01
9.142996e+00	-3.406752e-01	5.443413e-01
9.173384e+00	-3.411674e-01	5.479329e-01
9.203772e+00	-3.117538e-01	5.372820e-01
9.234160e+00	-3.363692e-01	5.321273e-01
9.264548e+00	-3.718239e-01	4.920509e-01
9.294935e+00	-3.732154e-01	4.454458e-01
9.325323e+00	-4.116374e-01	4.302433e-01
9.355711e+00	-4.285672e-01	4.312283e-01
9.386099e+00	-4.041183e-01	4.269808e-01
9.416487e+00	-3.608451e-01	4.507876e-01
9.446875e+00	-3.098971e-01	4.863435e-01
9.477263e+00	-2.569644e-01	5.182923e-01
9.507650e+00	-2.108984e-01	5.337105e-01
9.538038e+00	-2.005199e-01	5.300334e-01
9.568426e+00	-1.909896e-01	5.260330e-01
9.598814e+00	-1.934808e-01	5.201972e-01
9.629202e+00	-1.861502e-01	4.961111e-01
9.659590e+00	-1.725007e-01	4.463878e-01
9.689978e+00	-1.187546e-01	3.873526e-01
9.720366e+00	-8.721583e-02	3.510097e-01
9.750753e+00	-7.741581e-02	3.502882e-01
9.781141e+00	-7.206237e-02	3.673513e-01
9.811529e+00	-6.249166e-02	3.923390e-01
9.841917e+00	-6.776731e-02	4.152533e-01
9.872305e+00	-9.433168e-02	4.242960e-01
9.902693e+00	-1.147705e-01	4.205501e-01
9.933081e+00	-1.002085e-01	3.994285e-01
9.963468e+00	-1.043534e-01	4.037326e-01
9.993856e+00	-1.118831e-01	4.397434e-01
1.002424e+01	-9.716850e-02	4.692667e-01
1.005463e+01	-8.597431e-02	4.797428e-01
1.008502e+01	-8.652075e-02	5.052104e-01
1.011541e+01	-8.457674e-02	5.271137e-01
1.014580e+01	-6.054684e-02	5.210114e-01
1.017618e+01	-4.897474e-02	5.388678e-01
1.020657e+01	-5.917715e-02	5.613014e-01
1.023696e+01	-9.701974e-02	5.828575e-01
1.026735e+01	-1.514199e-01	6.074507e-01
1.029773e+01	-1.670717e-01	5.852327e-01
1.032812e+01	-1.554237e-01	5.236147e-01
1.035851e+01	-9.718843e-02	4.619573e-01
1.038890e+01	-1.347190e-02	3.939841e-01
1.041929e+01	4.200061e-02	3.200560e-01
1.044967e+01	5.836607e-02	2.340674e-01
1.048006e+01	4.660787e-02	1.361330e-01
1.051045e+01	0.000000e+00	0.000000e+00
1.054084e+01	-2.712504e-02	1.433206e-01
1.057123e+01	-2.981767e-02	2.500892e-01
1.060161e+01	-4.339859e-02	3.318903e-01
1.063200e+01	-5.719257e-02	3.649095e-01
1.066239e+01	-4.240939e-02	3.958088e-01
1.069278e+01	-5.683472e-02	4.458802e-01
1.072317e+01	-5.127389e-02	5.088145e-01
1.075355e+01	-3.072804e-02	5.499729e-01
1.078394e+01	2.420641e-02	5.706751e-01
1.081433e+01	6.732979e-02	5.528900e-01
1.084472e+01	8.426183e-02	5.278042e-01
1.087510e+01	7.329875e-02	4.929709e-01
1.090549e+01	4.430570e-02	4.728534e-01
1.093588e+01	-1.006382e-03	4.732188e-01
1.096627e+01	3.527162e-05	4.714991e-01
1.099666e+01	4.876770e-03	4.707413e-01
1.102704e+01	3.126244e-02	4.811613e-01
1.105743e+01	6.089298e-02	5.021068e-01
1.108782e+01	7.116561e-02	5.224089e-01
1.111821e+01	9.815541e-02	5.383238e-01
1.114860e+01	1.096756e-01	5.428611e-01
1.117898e+01	8.725674e-02	5.339165e-01
1.120937e+01	7.782002e-02	5.233328e-01
1.123976e+01	5.444270e-02	5.097495e-01
1.127015e+01	3.906066e-02	4.944283e-01
1.130053e+01	1.595581e-02	5.032262e-01
1.133092e+01	5.578826e-03	5.221443e-01
1.136131e+01	-3.728599e-03	5.331665e-01
1.139170e+01	-3.895454e-03	5.456310e-01
1.142209e+01	-5.855943e-03	5.631648e-01
1.145247e+01	-3.677424e-02	5.692944e-01
1.148286e+01	-9.329989e-02	5.693130e-01
1.151325e+01	-1.608603e-01	5.788240e-01
1.154364e+01	-3.063777e-01	5.942778e-01
1.157403e+01	-5.177233e-01	6.113793e-01
1.160441e+01	-8.443189e-01	6.063406e-01
1.163480e+01	-1.277838e+00	6.260133e-01
1.166519e+01	-1.754666e+00	6.022939e-01
1.169558e+01	-2.435589e+00	5.785252e-01
1.172596e+01	-3.501839e+00	5.857444e-01
1.175635e+01	-4.730564e+00	5.547211e-01
1.178674e+01	-5.773665e+00	5.882988e-01
1.181713e+01	-6.715527e+00	5.439338e-01
1.184752e+01	-6.876468e+00	5.445791e-01
1.187790e+01	-1.183617e+01	5.449605e-01
