# Supplementary material for: Viral fusion proteins of classes II and III recognize and reorganize complex biological membranes
Source: Commun Biol. 2025 May 9;8:717. doi: 10.1038/s42003-025-08040-9 (PMC12062360; doi:10.1038/s42003-025-08040-9)
Supplement: Supplementary file 4 — Supplementary Data 1 [file 42003_2025_8040_MOESM4_ESM.zip › Source-Data/Figure2D/IAV-HA2/HA_PIPC_PLSM_40%CHOL_bsResult.xvg]

5.828930e+00	-9.761145e+01	2.765468e+00
5.858821e+00	-9.890192e+01	2.764527e+00
5.888711e+00	-1.001064e+02	2.777067e+00
5.918602e+00	-1.013733e+02	2.763665e+00
5.948492e+00	-1.025095e+02	2.765521e+00
5.978383e+00	-1.036509e+02	2.774803e+00
6.008273e+00	-1.047815e+02	2.776562e+00
6.038164e+00	-1.058596e+02	2.771337e+00
6.068055e+00	-1.068849e+02	2.760282e+00
6.097945e+00	-1.077623e+02	2.749210e+00
6.127836e+00	-1.084801e+02	2.749204e+00
6.157726e+00	-1.091994e+02	2.750415e+00
6.187617e+00	-1.099682e+02	2.737877e+00
6.217507e+00	-1.107624e+02	2.712017e+00
6.247398e+00	-1.114189e+02	2.690110e+00
6.277288e+00	-1.118405e+02	2.655557e+00
6.307179e+00	-1.120976e+02	2.628751e+00
6.337069e+00	-1.122865e+02	2.610446e+00
6.366960e+00	-1.126529e+02	2.593508e+00
6.396851e+00	-1.131601e+02	2.587704e+00
6.426741e+00	-1.137443e+02	2.583225e+00
6.456632e+00	-1.142457e+02	2.578403e+00
6.486522e+00	-1.145954e+02	2.578078e+00
6.516413e+00	-1.148341e+02	2.576417e+00
6.546303e+00	-1.150182e+02	2.572774e+00
6.576194e+00	-1.152689e+02	2.572431e+00
6.606084e+00	-1.155344e+02	2.576447e+00
6.635975e+00	-1.157503e+02	2.566248e+00
6.665865e+00	-1.158491e+02	2.541654e+00
6.695756e+00	-1.158079e+02	2.517789e+00
6.725647e+00	-1.156535e+02	2.519359e+00
6.755537e+00	-1.154162e+02	2.531096e+00
6.785428e+00	-1.151577e+02	2.537727e+00
6.815318e+00	-1.149992e+02	2.538493e+00
6.845209e+00	-1.148923e+02	2.529613e+00
6.875099e+00	-1.148462e+02	2.516948e+00
6.904990e+00	-1.148302e+02	2.507413e+00
6.934880e+00	-1.147899e+02	2.501344e+00
6.964771e+00	-1.146838e+02	2.502169e+00
6.994661e+00	-1.144854e+02	2.509575e+00
7.024552e+00	-1.142196e+02	2.517502e+00
7.054443e+00	-1.139907e+02	2.511000e+00
7.084333e+00	-1.137721e+02	2.492513e+00
7.114224e+00	-1.135288e+02	2.480423e+00
7.144114e+00	-1.131364e+02	2.475476e+00
7.174005e+00	-1.126719e+02	2.481812e+00
7.203895e+00	-1.121533e+02	2.485121e+00
7.233786e+00	-1.116660e+02	2.483320e+00
7.263676e+00	-1.111594e+02	2.482103e+00
7.293567e+00	-1.106154e+02	2.480765e+00
7.323457e+00	-1.100579e+02	2.472955e+00
7.353348e+00	-1.094373e+02	2.467706e+00
7.383239e+00	-1.087459e+02	2.461589e+00
7.413129e+00	-1.079747e+02	2.461563e+00
7.443020e+00	-1.071730e+02	2.468282e+00
7.472910e+00	-1.064163e+02	2.469452e+00
7.502801e+00	-1.057081e+02	2.464581e+00
7.532691e+00	-1.049904e+02	2.458413e+00
7.562582e+00	-1.042070e+02	2.459906e+00
7.592472e+00	-1.033852e+02	2.471636e+00
7.622363e+00	-1.025588e+02	2.481716e+00
7.652253e+00	-1.017216e+02	2.482135e+00
7.682144e+00	-1.008800e+02	2.472663e+00
7.712035e+00	-1.000562e+02	2.468560e+00
7.741925e+00	-9.924140e+01	2.476539e+00
7.771816e+00	-9.844073e+01	2.491669e+00
7.801706e+00	-9.768176e+01	2.503442e+00
7.831597e+00	-9.692927e+01	2.520304e+00
7.861487e+00	-9.609486e+01	2.538256e+00
7.891378e+00	-9.515242e+01	2.547330e+00
7.921268e+00	-9.412895e+01	2.546658e+00
7.951159e+00	-9.309515e+01	2.536178e+00
7.981049e+00	-9.210152e+01	2.529040e+00
8.010940e+00	-9.109686e+01	2.529085e+00
8.040831e+00	-9.010074e+01	2.537053e+00
8.070721e+00	-8.910186e+01	2.544686e+00
8.100612e+00	-8.803351e+01	2.557378e+00
8.130502e+00	-8.685175e+01	2.575295e+00
8.160393e+00	-8.562521e+01	2.605399e+00
8.190283e+00	-8.441992e+01	2.646174e+00
8.220174e+00	-8.329796e+01	2.675812e+00
8.250064e+00	-8.226053e+01	2.678953e+00
8.279955e+00	-8.125531e+01	2.676653e+00
8.309846e+00	-8.022313e+01	2.679947e+00
8.339736e+00	-7.912207e+01	2.691803e+00
8.369627e+00	-7.798637e+01	2.706438e+00
8.399517e+00	-7.683844e+01	2.712793e+00
8.429408e+00	-7.567739e+01	2.715423e+00
8.459298e+00	-7.450133e+01	2.712323e+00
8.489189e+00	-7.332776e+01	2.698666e+00
8.519079e+00	-7.210392e+01	2.681599e+00
8.548970e+00	-7.085054e+01	2.675809e+00
8.578860e+00	-6.962094e+01	2.676972e+00
8.608751e+00	-6.847684e+01	2.676290e+00
8.638642e+00	-6.741599e+01	2.675573e+00
8.668532e+00	-6.635852e+01	2.672180e+00
8.698423e+00	-6.522423e+01	2.661853e+00
8.728313e+00	-6.402870e+01	2.652141e+00
8.758204e+00	-6.278192e+01	2.652237e+00
8.788094e+00	-6.150886e+01	2.660954e+00
8.817985e+00	-6.018123e+01	2.669859e+00
8.847875e+00	-5.881619e+01	2.673750e+00
8.877766e+00	-5.743880e+01	2.674610e+00
8.907656e+00	-5.609066e+01	2.670280e+00
8.937547e+00	-5.474560e+01	2.667132e+00
8.967438e+00	-5.341005e+01	2.665848e+00
8.997328e+00	-5.204970e+01	2.656230e+00
9.027219e+00	-5.063946e+01	2.637552e+00
9.057109e+00	-4.911149e+01	2.627625e+00
9.087000e+00	-4.749510e+01	2.635489e+00
9.116890e+00	-4.584524e+01	2.646618e+00
9.146781e+00	-4.420222e+01	2.650126e+00
9.176671e+00	-4.255033e+01	2.643541e+00
9.206562e+00	-4.090855e+01	2.640366e+00
9.236452e+00	-3.928862e+01	2.638528e+00
9.266343e+00	-3.763697e+01	2.635236e+00
9.296234e+00	-3.597882e+01	2.629494e+00
9.326124e+00	-3.425221e+01	2.620648e+00
9.356015e+00	-3.254351e+01	2.618445e+00
9.385905e+00	-3.085194e+01	2.628450e+00
9.415796e+00	-2.911580e+01	2.650076e+00
9.445686e+00	-2.733415e+01	2.671533e+00
9.475577e+00	-2.561568e+01	2.676160e+00
9.505467e+00	-2.389651e+01	2.660627e+00
9.535358e+00	-2.217766e+01	2.632649e+00
9.565248e+00	-2.047265e+01	2.605587e+00
9.595139e+00	-1.875553e+01	2.592163e+00
9.625030e+00	-1.707985e+01	2.595982e+00
9.654920e+00	-1.552560e+01	2.611309e+00
9.684811e+00	-1.408649e+01	2.627101e+00
9.714701e+00	-1.274261e+01	2.646647e+00
9.744592e+00	-1.146613e+01	2.655516e+00
9.774482e+00	-1.017043e+01	2.602281e+00
9.804373e+00	-8.825343e+00	2.478319e+00
9.834263e+00	-7.366142e+00	2.277583e+00
9.864154e+00	-5.837809e+00	2.048642e+00
9.894044e+00	-4.332845e+00	1.838294e+00
9.923935e+00	-2.944404e+00	1.591782e+00
9.953826e+00	-1.915825e+00	1.314859e+00
9.983716e+00	-1.335471e+00	1.095074e+00
1.001361e+01	-1.076659e+00	9.870003e-01
1.004350e+01	-1.064155e+00	9.587761e-01
1.007339e+01	-1.167044e+00	9.505810e-01
1.010328e+01	-1.228391e+00	9.509426e-01
1.013317e+01	-1.269379e+00	9.550647e-01
1.016306e+01	-1.260799e+00	9.693254e-01
1.019295e+01	-1.231699e+00	9.868374e-01
1.022284e+01	-1.210865e+00	1.008409e+00
1.025273e+01	-1.187642e+00	1.007893e+00
1.028262e+01	-1.066439e+00	8.907609e-01
1.031251e+01	-8.922740e-01	6.885696e-01
1.034240e+01	-6.478251e-01	5.037535e-01
1.037229e+01	-3.904036e-01	3.680696e-01
1.040218e+01	-2.192625e-01	3.044788e-01
1.043207e+01	-3.101245e-02	2.898283e-01
1.046196e+01	7.169655e-02	2.950442e-01
1.049186e+01	1.084285e-01	3.002163e-01
1.052175e+01	1.084260e-01	2.995986e-01
1.055164e+01	1.048965e-01	2.914996e-01
1.058153e+01	9.285061e-02	2.812277e-01
1.061142e+01	4.409149e-02	2.724747e-01
1.064131e+01	3.613596e-02	2.582940e-01
1.067120e+01	2.200581e-02	2.455688e-01
1.070109e+01	1.350234e-02	2.499217e-01
1.073098e+01	2.534860e-02	2.668585e-01
1.076087e+01	1.305274e-03	2.798785e-01
1.079076e+01	1.165349e-02	2.924033e-01
1.082065e+01	2.659580e-02	3.072559e-01
1.085054e+01	3.086876e-02	3.175610e-01
1.088043e+01	-3.082116e-03	3.279523e-01
1.091032e+01	-2.483150e-02	3.203946e-01
1.094021e+01	-5.375708e-02	3.078027e-01
1.097010e+01	-7.685706e-02	2.890456e-01
1.099999e+01	-5.751347e-02	2.676335e-01
1.102989e+01	-2.860566e-02	2.416656e-01
1.105978e+01	-6.817595e-02	2.267129e-01
1.108967e+01	-6.400150e-02	2.345711e-01
1.111956e+01	-4.313132e-02	2.432110e-01
1.114945e+01	-4.588523e-02	2.493537e-01
1.117934e+01	-3.068566e-02	2.449936e-01
1.120923e+01	-3.297181e-02	2.539840e-01
1.123912e+01	-5.857644e-02	2.537298e-01
1.126901e+01	-8.416665e-02	2.564256e-01
1.129890e+01	-8.952564e-02	2.548374e-01
1.132879e+01	-8.341197e-02	2.404142e-01
1.135868e+01	-6.432190e-02	2.106659e-01
1.138857e+01	-2.821648e-02	1.710560e-01
1.141846e+01	1.715518e-03	1.418637e-01
1.144835e+01	2.513014e-02	1.061952e-01
1.147824e+01	4.872983e-02	5.739265e-02
1.150813e+01	0.000000e+00	0.000000e+00
1.153802e+01	-4.027281e-02	7.047730e-02
1.156792e+01	-7.080118e-02	9.078261e-02
1.159781e+01	-1.650699e-01	9.704303e-02
1.162770e+01	-3.285580e-01	1.149628e-01
1.165759e+01	-6.356166e-01	6.933715e-02
1.168748e+01	-8.786106e-01	3.788229e-02
1.171737e+01	-1.024760e+00	6.213388e-02
1.174726e+01	-8.522674e-01	5.028491e-02
1.177715e+01	-1.163578e+00	4.017534e-02
