# Supplementary material for: Viral fusion proteins of classes II and III recognize and reorganize complex biological membranes
Source: Commun Biol. 2025 May 9;8:717. doi: 10.1038/s42003-025-08040-9 (PMC12062360; doi:10.1038/s42003-025-08040-9)
Supplement: Supplementary file 4 — Supplementary Data 1 [file 42003_2025_8040_MOESM4_ESM.zip › Source-Data/Figure2D/IAV-HA2/HA_30%PAPC_30%PIPC_40%CHOL_bsResult.xvg]

# This file was created Fri May 13 15:33:24 2022
# Created by:
#                       :-) GROMACS - gmx wham, 2021.1 (-:
# 
# Executable:   /data/shared/opt/gromacs/2021.1/bin/gmx
# Data prefix:  /data/shared/opt/gromacs/2021.1
# Working dir:  /data/users/CHETAN/VIRAL_PROTEINS_PROJECT/HA/PAPC_PLPC_CHOL/US/run-umb_t500ns/100-500ns
# Command line:
#   gmx wham -it tpr_100-500ns.dat -if pullf_100-500ns.dat -o profile.xvg -hist histo.xvg -b 100000 -e 500000 -nBootstrap 50 -zprof0 11 -bs-method b-hist
# gmx wham is part of G R O M A C S:
#
# Gnomes, ROck Monsters And Chili Sauce
#
@    title "Average and stddev from bootstrapping"
@    xaxis  label "\xx\f{} (nm)"
@    yaxis  label "E (kJ mol\S-1\N)"
@TYPE xy
@TYPE xydy
5.846531e+00	-1.106753e+02	2.554747e+00
5.876526e+00	-1.117993e+02	2.556127e+00
5.906521e+00	-1.131074e+02	2.556547e+00
5.936516e+00	-1.142467e+02	2.553354e+00
5.966511e+00	-1.152765e+02	2.555502e+00
5.996507e+00	-1.162114e+02	2.561371e+00
6.026502e+00	-1.170281e+02	2.561430e+00
6.056497e+00	-1.177094e+02	2.552895e+00
6.086492e+00	-1.182148e+02	2.538828e+00
6.116487e+00	-1.185557e+02	2.537969e+00
6.146483e+00	-1.188438e+02	2.540744e+00
6.176478e+00	-1.191077e+02	2.543788e+00
6.206473e+00	-1.193000e+02	2.542542e+00
6.236468e+00	-1.194765e+02	2.535533e+00
6.266463e+00	-1.195644e+02	2.531460e+00
6.296459e+00	-1.196161e+02	2.524092e+00
6.326454e+00	-1.196192e+02	2.526359e+00
6.356449e+00	-1.196100e+02	2.525739e+00
6.386444e+00	-1.195485e+02	2.524963e+00
6.416439e+00	-1.195140e+02	2.527470e+00
6.446435e+00	-1.194895e+02	2.532202e+00
6.476430e+00	-1.194453e+02	2.530259e+00
6.506425e+00	-1.193253e+02	2.509286e+00
6.536420e+00	-1.191199e+02	2.482197e+00
6.566415e+00	-1.188060e+02	2.471263e+00
6.596411e+00	-1.184164e+02	2.468756e+00
6.626406e+00	-1.180024e+02	2.473047e+00
6.656401e+00	-1.176182e+02	2.478539e+00
6.686396e+00	-1.172894e+02	2.473342e+00
6.716391e+00	-1.170967e+02	2.467470e+00
6.746387e+00	-1.169897e+02	2.475514e+00
6.776382e+00	-1.169010e+02	2.486579e+00
6.806377e+00	-1.167353e+02	2.492960e+00
6.836372e+00	-1.164650e+02	2.492018e+00
6.866368e+00	-1.161292e+02	2.486932e+00
6.896363e+00	-1.157763e+02	2.478416e+00
6.926358e+00	-1.154205e+02	2.456344e+00
6.956353e+00	-1.150761e+02	2.419810e+00
6.986348e+00	-1.147450e+02	2.394302e+00
7.016344e+00	-1.143853e+02	2.391113e+00
7.046339e+00	-1.140079e+02	2.409256e+00
7.076334e+00	-1.136013e+02	2.437361e+00
7.106329e+00	-1.131476e+02	2.447234e+00
7.136324e+00	-1.126242e+02	2.430613e+00
7.166320e+00	-1.120680e+02	2.418383e+00
7.196315e+00	-1.114750e+02	2.415398e+00
7.226310e+00	-1.108598e+02	2.408806e+00
7.256305e+00	-1.102529e+02	2.392006e+00
7.286300e+00	-1.097240e+02	2.368971e+00
7.316296e+00	-1.092743e+02	2.345563e+00
7.346291e+00	-1.088453e+02	2.322425e+00
7.376286e+00	-1.084045e+02	2.316403e+00
7.406281e+00	-1.079490e+02	2.316550e+00
7.436276e+00	-1.074385e+02	2.311397e+00
7.466272e+00	-1.068864e+02	2.310430e+00
7.496267e+00	-1.062844e+02	2.308431e+00
7.526262e+00	-1.056562e+02	2.299956e+00
7.556257e+00	-1.049776e+02	2.296594e+00
7.586252e+00	-1.042542e+02	2.305423e+00
7.616248e+00	-1.035387e+02	2.312377e+00
7.646243e+00	-1.028386e+02	2.305805e+00
7.676238e+00	-1.021085e+02	2.287481e+00
7.706233e+00	-1.013366e+02	2.270303e+00
7.736228e+00	-1.005167e+02	2.262777e+00
7.766224e+00	-9.967445e+01	2.258123e+00
7.796219e+00	-9.892558e+01	2.247317e+00
7.826214e+00	-9.828935e+01	2.240661e+00
7.856209e+00	-9.773273e+01	2.236867e+00
7.886204e+00	-9.723007e+01	2.234008e+00
7.916200e+00	-9.674289e+01	2.236725e+00
7.946195e+00	-9.626508e+01	2.255762e+00
7.976190e+00	-9.569238e+01	2.285653e+00
8.006185e+00	-9.496676e+01	2.306585e+00
8.036181e+00	-9.412755e+01	2.319333e+00
8.066176e+00	-9.326034e+01	2.328842e+00
8.096171e+00	-9.239431e+01	2.329080e+00
8.126166e+00	-9.155907e+01	2.327816e+00
8.156161e+00	-9.076608e+01	2.330684e+00
8.186157e+00	-8.999924e+01	2.339111e+00
8.216152e+00	-8.926775e+01	2.340834e+00
8.246147e+00	-8.853971e+01	2.330195e+00
8.276142e+00	-8.773899e+01	2.312776e+00
8.306137e+00	-8.685477e+01	2.299745e+00
8.336133e+00	-8.594204e+01	2.289413e+00
8.366128e+00	-8.504511e+01	2.285360e+00
8.396123e+00	-8.415789e+01	2.283218e+00
8.426118e+00	-8.325200e+01	2.275925e+00
8.456113e+00	-8.230667e+01	2.267329e+00
8.486109e+00	-8.130646e+01	2.259444e+00
8.516104e+00	-8.030907e+01	2.248793e+00
8.546099e+00	-7.928289e+01	2.248789e+00
8.576094e+00	-7.824737e+01	2.253487e+00
8.606089e+00	-7.721492e+01	2.258292e+00
8.636085e+00	-7.621490e+01	2.273965e+00
8.666080e+00	-7.519452e+01	2.296313e+00
8.696075e+00	-7.414726e+01	2.301572e+00
8.726070e+00	-7.308499e+01	2.290355e+00
8.756065e+00	-7.200297e+01	2.283232e+00
8.786061e+00	-7.093952e+01	2.284686e+00
8.816056e+00	-6.982450e+01	2.298712e+00
8.846051e+00	-6.867842e+01	2.308866e+00
8.876046e+00	-6.751934e+01	2.309811e+00
8.906041e+00	-6.631135e+01	2.302766e+00
8.936037e+00	-6.512074e+01	2.301574e+00
8.966032e+00	-6.393758e+01	2.304414e+00
8.996027e+00	-6.279366e+01	2.308014e+00
9.026022e+00	-6.165661e+01	2.306084e+00
9.056017e+00	-6.047463e+01	2.302710e+00
9.086013e+00	-5.917120e+01	2.311052e+00
9.116008e+00	-5.783025e+01	2.324748e+00
9.146003e+00	-5.647286e+01	2.334075e+00
9.175998e+00	-5.514396e+01	2.332183e+00
9.205994e+00	-5.384081e+01	2.323429e+00
9.235989e+00	-5.252789e+01	2.320351e+00
9.265984e+00	-5.124244e+01	2.324586e+00
9.295979e+00	-4.986134e+01	2.326425e+00
9.325974e+00	-4.837017e+01	2.325047e+00
9.355970e+00	-4.683998e+01	2.319955e+00
9.385965e+00	-4.530080e+01	2.314979e+00
9.415960e+00	-4.381276e+01	2.311129e+00
9.445955e+00	-4.236317e+01	2.307992e+00
9.475950e+00	-4.092950e+01	2.293740e+00
9.505946e+00	-3.948150e+01	2.271016e+00
9.535941e+00	-3.797151e+01	2.252675e+00
9.565936e+00	-3.650188e+01	2.236606e+00
9.595931e+00	-3.498706e+01	2.230125e+00
9.625926e+00	-3.346300e+01	2.230795e+00
9.655922e+00	-3.194512e+01	2.225417e+00
9.685917e+00	-3.041138e+01	2.220749e+00
9.715912e+00	-2.883884e+01	2.213815e+00
9.745907e+00	-2.718149e+01	2.204744e+00
9.775902e+00	-2.544335e+01	2.201010e+00
9.805898e+00	-2.363879e+01	2.199675e+00
9.835893e+00	-2.184169e+01	2.198683e+00
9.865888e+00	-2.003367e+01	2.200829e+00
9.895883e+00	-1.820688e+01	2.208848e+00
9.925878e+00	-1.632019e+01	2.227735e+00
9.955874e+00	-1.442299e+01	2.251330e+00
9.985869e+00	-1.252772e+01	2.222883e+00
1.001586e+01	-1.081350e+01	2.106763e+00
1.004586e+01	-9.526013e+00	1.987427e+00
1.007585e+01	-8.806887e+00	1.975457e+00
1.010585e+01	-8.654175e+00	1.991395e+00
1.013584e+01	-8.668763e+00	1.982305e+00
1.016584e+01	-8.656561e+00	1.911938e+00
1.019584e+01	-8.462976e+00	1.811584e+00
1.022583e+01	-8.013226e+00	1.684009e+00
1.025583e+01	-7.276479e+00	1.452032e+00
1.028582e+01	-6.252368e+00	1.149855e+00
1.031582e+01	-5.055241e+00	8.515941e-01
1.034581e+01	-3.769377e+00	5.900233e-01
1.037581e+01	-2.521652e+00	3.923803e-01
1.040580e+01	-1.456297e+00	2.903016e-01
1.043580e+01	-6.629589e-01	2.140913e-01
1.046579e+01	-1.930491e-01	1.778577e-01
1.049579e+01	1.703034e-02	1.741206e-01
1.052578e+01	9.434395e-02	1.839456e-01
1.055578e+01	1.058434e-01	1.997324e-01
1.058577e+01	8.467508e-02	2.080933e-01
1.061577e+01	7.280357e-02	2.009149e-01
1.064576e+01	9.367858e-03	1.847188e-01
1.067576e+01	-1.142075e-02	1.594790e-01
1.070575e+01	-2.051431e-02	1.519916e-01
1.073575e+01	-2.613866e-02	1.607835e-01
1.076574e+01	-3.186974e-03	1.745583e-01
1.079574e+01	-1.266432e-02	1.769034e-01
1.082573e+01	-1.143799e-02	1.668481e-01
1.085573e+01	-2.461334e-02	1.409737e-01
1.088572e+01	-2.523756e-02	1.061688e-01
1.091572e+01	-2.049235e-02	8.828753e-02
1.094572e+01	-1.402854e-02	6.207554e-02
1.097571e+01	-1.389798e-03	2.876254e-02
1.100571e+01	0.000000e+00	0.000000e+00
1.103570e+01	-2.833344e-02	4.371440e-02
1.106570e+01	-3.694882e-02	6.837350e-02
1.109569e+01	-7.377250e-02	9.270122e-02
1.112569e+01	-1.007248e-01	1.180610e-01
1.115568e+01	-8.706954e-02	1.317636e-01
1.118568e+01	-7.480101e-02	1.387653e-01
1.121567e+01	-7.827858e-02	1.553942e-01
1.124567e+01	-3.048526e-02	1.651139e-01
1.127566e+01	1.021304e-02	1.773974e-01
1.130566e+01	4.431180e-02	1.878964e-01
1.133565e+01	7.893451e-02	1.823921e-01
1.136565e+01	9.108529e-02	1.729644e-01
1.139564e+01	7.178387e-02	1.622512e-01
1.142564e+01	7.890418e-02	1.580829e-01
1.145563e+01	7.880013e-02	1.531071e-01
1.148563e+01	7.022978e-02	1.587588e-01
1.151562e+01	7.011435e-02	1.712167e-01
1.154562e+01	5.693977e-03	1.729069e-01
1.157561e+01	-2.418496e-02	1.706737e-01
1.160561e+01	-1.339297e-01	1.774142e-01
1.163561e+01	-2.924347e-01	1.875051e-01
1.166560e+01	-3.770398e-01	1.915166e-01
1.169560e+01	-7.027590e-01	1.727861e-01
1.172559e+01	-1.115062e+00	1.571051e-01
1.175559e+01	-1.615663e+00	1.562613e-01
1.178558e+01	-1.800481e+00	1.553287e-01
1.181558e+01	-3.241274e+00	1.553056e-01
