# Supplementary material for: Viral fusion proteins of classes II and III recognize and reorganize complex biological membranes
Source: Commun Biol. 2025 May 9;8:717. doi: 10.1038/s42003-025-08040-9 (PMC12062360; doi:10.1038/s42003-025-08040-9)
Supplement: Supplementary file 4 — Supplementary Data 1 [file 42003_2025_8040_MOESM4_ESM.zip › Source-Data/Figure2D/IAV-HA2/HA_PIPC_40%CHOL_bsResult.xvg]

5.843704e+00	-1.004298e+02	1.585547e+00
5.873764e+00	-1.017714e+02	1.585456e+00
5.903824e+00	-1.027074e+02	1.584433e+00
5.933884e+00	-1.034360e+02	1.584317e+00
5.963944e+00	-1.041540e+02	1.582804e+00
5.994004e+00	-1.048180e+02	1.580734e+00
6.024064e+00	-1.053826e+02	1.585188e+00
6.054124e+00	-1.059066e+02	1.593272e+00
6.084184e+00	-1.063447e+02	1.594591e+00
6.114244e+00	-1.067217e+02	1.589038e+00
6.144304e+00	-1.070929e+02	1.591712e+00
6.174365e+00	-1.075071e+02	1.596416e+00
6.204425e+00	-1.078995e+02	1.596557e+00
6.234485e+00	-1.082940e+02	1.590477e+00
6.264545e+00	-1.086605e+02	1.583458e+00
6.294605e+00	-1.090332e+02	1.588702e+00
6.324665e+00	-1.095136e+02	1.593640e+00
6.354725e+00	-1.100358e+02	1.585654e+00
6.384785e+00	-1.105343e+02	1.586038e+00
6.414845e+00	-1.110025e+02	1.590981e+00
6.444905e+00	-1.113942e+02	1.594412e+00
6.474965e+00	-1.116578e+02	1.601673e+00
6.505025e+00	-1.117678e+02	1.610082e+00
6.535085e+00	-1.117668e+02	1.616008e+00
6.565145e+00	-1.118071e+02	1.615719e+00
6.595205e+00	-1.119895e+02	1.601838e+00
6.625265e+00	-1.122450e+02	1.572511e+00
6.655325e+00	-1.124290e+02	1.539620e+00
6.685386e+00	-1.124766e+02	1.528033e+00
6.715446e+00	-1.125387e+02	1.503471e+00
6.745506e+00	-1.126809e+02	1.452332e+00
6.775566e+00	-1.128470e+02	1.412742e+00
6.805626e+00	-1.129765e+02	1.412038e+00
6.835686e+00	-1.130564e+02	1.406788e+00
6.865746e+00	-1.130720e+02	1.361036e+00
6.895806e+00	-1.129895e+02	1.291175e+00
6.925866e+00	-1.127928e+02	1.243299e+00
6.955926e+00	-1.125347e+02	1.226408e+00
6.985986e+00	-1.122349e+02	1.222780e+00
7.016046e+00	-1.119767e+02	1.223675e+00
7.046106e+00	-1.117893e+02	1.229868e+00
7.076166e+00	-1.116324e+02	1.232559e+00
7.106226e+00	-1.114995e+02	1.234097e+00
7.136286e+00	-1.114130e+02	1.238759e+00
7.166347e+00	-1.113190e+02	1.244878e+00
7.196407e+00	-1.111719e+02	1.244580e+00
7.226467e+00	-1.109000e+02	1.240525e+00
7.256527e+00	-1.104837e+02	1.238130e+00
7.286587e+00	-1.099877e+02	1.231918e+00
7.316647e+00	-1.095373e+02	1.219736e+00
7.346707e+00	-1.091044e+02	1.215749e+00
7.376767e+00	-1.086949e+02	1.218077e+00
7.406827e+00	-1.082616e+02	1.220157e+00
7.436887e+00	-1.077818e+02	1.219160e+00
7.466947e+00	-1.073440e+02	1.219205e+00
7.497007e+00	-1.069156e+02	1.225152e+00
7.527067e+00	-1.064362e+02	1.232342e+00
7.557127e+00	-1.058817e+02	1.229341e+00
7.587187e+00	-1.052350e+02	1.216353e+00
7.617247e+00	-1.045535e+02	1.209436e+00
7.647307e+00	-1.038798e+02	1.204323e+00
7.677368e+00	-1.032154e+02	1.201236e+00
7.707428e+00	-1.025374e+02	1.195445e+00
7.737488e+00	-1.018696e+02	1.188289e+00
7.767548e+00	-1.011899e+02	1.181948e+00
7.797608e+00	-1.005759e+02	1.179864e+00
7.827668e+00	-9.997384e+01	1.174784e+00
7.857728e+00	-9.931600e+01	1.168029e+00
7.887788e+00	-9.858290e+01	1.173913e+00
7.917848e+00	-9.778711e+01	1.182615e+00
7.947908e+00	-9.697518e+01	1.181222e+00
7.977968e+00	-9.616461e+01	1.170736e+00
8.008028e+00	-9.535385e+01	1.162760e+00
8.038088e+00	-9.453816e+01	1.155677e+00
8.068148e+00	-9.366581e+01	1.143289e+00
8.098208e+00	-9.277791e+01	1.135229e+00
8.128268e+00	-9.188059e+01	1.128365e+00
8.158329e+00	-9.105979e+01	1.123107e+00
8.188389e+00	-9.036298e+01	1.121722e+00
8.218449e+00	-8.969097e+01	1.125349e+00
8.248509e+00	-8.904358e+01	1.135489e+00
8.278569e+00	-8.840510e+01	1.140229e+00
8.308629e+00	-8.772283e+01	1.121214e+00
8.338689e+00	-8.696620e+01	1.091654e+00
8.368749e+00	-8.610744e+01	1.063604e+00
8.398809e+00	-8.519647e+01	1.047974e+00
8.428869e+00	-8.429970e+01	1.046832e+00
8.458929e+00	-8.345135e+01	1.059137e+00
8.488989e+00	-8.256954e+01	1.084010e+00
8.519049e+00	-8.167359e+01	1.105080e+00
8.549109e+00	-8.072427e+01	1.107122e+00
8.579169e+00	-7.977721e+01	1.105474e+00
8.609229e+00	-7.882415e+01	1.107144e+00
8.639289e+00	-7.786634e+01	1.102623e+00
8.669350e+00	-7.691425e+01	1.088422e+00
8.699410e+00	-7.592132e+01	1.088652e+00
8.729470e+00	-7.490198e+01	1.111014e+00
8.759530e+00	-7.390036e+01	1.132649e+00
8.789590e+00	-7.287350e+01	1.131121e+00
8.819650e+00	-7.180084e+01	1.113300e+00
8.849710e+00	-7.074741e+01	1.103064e+00
8.879770e+00	-6.967938e+01	1.104544e+00
8.909830e+00	-6.855284e+01	1.112121e+00
8.939890e+00	-6.742554e+01	1.116769e+00
8.969950e+00	-6.631800e+01	1.116748e+00
9.000010e+00	-6.521755e+01	1.118826e+00
9.030070e+00	-6.406933e+01	1.132840e+00
9.060130e+00	-6.286906e+01	1.148807e+00
9.090190e+00	-6.165480e+01	1.149165e+00
9.120250e+00	-6.041686e+01	1.120370e+00
9.150311e+00	-5.919404e+01	1.086508e+00
9.180371e+00	-5.792156e+01	1.064164e+00
9.210431e+00	-5.659172e+01	1.047775e+00
9.240491e+00	-5.517700e+01	1.042292e+00
9.270551e+00	-5.371391e+01	1.041713e+00
9.300611e+00	-5.219677e+01	1.042398e+00
9.330671e+00	-5.064683e+01	1.040983e+00
9.360731e+00	-4.909728e+01	1.042132e+00
9.390791e+00	-4.755136e+01	1.044759e+00
9.420851e+00	-4.601952e+01	1.048006e+00
9.450911e+00	-4.446512e+01	1.052623e+00
9.480971e+00	-4.290365e+01	1.057160e+00
9.511031e+00	-4.136652e+01	1.054496e+00
9.541091e+00	-3.986269e+01	1.052239e+00
9.571151e+00	-3.832307e+01	1.045707e+00
9.601211e+00	-3.675394e+01	1.039447e+00
9.631271e+00	-3.511905e+01	1.042175e+00
9.661332e+00	-3.342861e+01	1.048045e+00
9.691392e+00	-3.170276e+01	1.048689e+00
9.721452e+00	-2.998845e+01	1.048272e+00
9.751512e+00	-2.828360e+01	1.050702e+00
9.781572e+00	-2.662562e+01	1.060546e+00
9.811632e+00	-2.505439e+01	1.066673e+00
9.841692e+00	-2.352918e+01	1.050629e+00
9.871752e+00	-2.205180e+01	1.008735e+00
9.901812e+00	-2.058213e+01	9.331910e-01
9.931872e+00	-1.916100e+01	8.069237e-01
9.961932e+00	-1.772393e+01	6.567983e-01
9.991992e+00	-1.623062e+01	5.618615e-01
1.002205e+01	-1.465662e+01	5.743146e-01
1.005211e+01	-1.293975e+01	6.073986e-01
1.008217e+01	-1.117758e+01	6.109109e-01
1.011223e+01	-9.377178e+00	6.001394e-01
1.014229e+01	-7.620365e+00	5.782064e-01
1.017235e+01	-5.852416e+00	5.580157e-01
1.020241e+01	-4.176517e+00	5.207598e-01
1.023247e+01	-2.693288e+00	4.189789e-01
1.026253e+01	-1.504938e+00	2.631507e-01
1.029259e+01	-6.951657e-01	1.933746e-01
1.032265e+01	-2.943938e-01	2.232800e-01
1.035271e+01	-1.233727e-01	2.291772e-01
1.038277e+01	-5.026018e-02	2.205460e-01
1.041283e+01	1.557462e-02	1.710969e-01
1.044289e+01	7.644481e-03	1.258091e-01
1.047295e+01	2.439447e-02	6.010673e-02
1.050301e+01	0.000000e+00	0.000000e+00
1.053307e+01	-1.108848e-02	6.072592e-02
1.056313e+01	-4.596510e-02	9.965211e-02
1.059319e+01	-4.249153e-02	1.477818e-01
1.062325e+01	-8.187772e-03	1.750618e-01
1.065331e+01	-1.241125e-02	1.908831e-01
1.068337e+01	-3.045739e-03	2.006162e-01
1.071343e+01	-1.075033e-02	2.371463e-01
1.074349e+01	-1.040846e-02	2.620697e-01
1.077355e+01	-5.136049e-02	2.921294e-01
1.080361e+01	-1.944121e-02	2.928778e-01
1.083367e+01	-6.396953e-02	2.745944e-01
1.086373e+01	-1.009388e-01	2.567840e-01
1.089379e+01	-1.031191e-01	2.364122e-01
1.092385e+01	-1.152850e-01	2.328524e-01
1.095391e+01	-1.064333e-01	2.413288e-01
1.098397e+01	-8.662180e-02	2.560090e-01
1.101403e+01	-8.159137e-02	2.707524e-01
1.104409e+01	-7.518594e-02	2.878322e-01
1.107415e+01	-6.395819e-02	2.882948e-01
1.110421e+01	-5.394340e-02	2.770092e-01
1.113427e+01	-5.218527e-02	2.753561e-01
1.116433e+01	-4.329519e-02	2.728219e-01
1.119439e+01	-3.767808e-02	2.732118e-01
1.122445e+01	-5.146254e-02	2.818495e-01
1.125451e+01	-5.149623e-02	2.839341e-01
1.128457e+01	-4.794714e-02	2.897527e-01
1.131463e+01	-4.186113e-02	2.934158e-01
1.134469e+01	-3.637462e-02	2.991916e-01
1.137475e+01	-2.004893e-02	3.032426e-01
1.140482e+01	-4.289941e-02	3.017852e-01
1.143488e+01	-4.896263e-02	2.937625e-01
1.146494e+01	-5.556091e-02	2.863804e-01
1.149500e+01	-7.331794e-02	2.873462e-01
1.152506e+01	-1.343342e-01	2.955025e-01
1.155512e+01	-2.432184e-01	3.137754e-01
1.158518e+01	-4.110404e-01	3.371264e-01
1.161524e+01	-5.940525e-01	3.466731e-01
1.164530e+01	-8.563952e-01	3.188454e-01
1.167536e+01	-1.180861e+00	3.027354e-01
1.170542e+01	-1.659999e+00	2.848128e-01
1.173548e+01	-2.360853e+00	2.762344e-01
1.176554e+01	-2.891244e+00	2.764462e-01
1.179560e+01	-2.615191e+00	2.771811e-01
1.182566e+01	-4.826817e+00	2.778306e-01
