# Supplementary material for: Viral fusion proteins of classes II and III recognize and reorganize complex biological membranes
Source: Commun Biol. 2025 May 9;8:717. doi: 10.1038/s42003-025-08040-9 (PMC12062360; doi:10.1038/s42003-025-08040-9)
Supplement: Supplementary file 4 — Supplementary Data 1 [file 42003_2025_8040_MOESM4_ESM.zip › Source-Data/Figure2D/RVFV_Gc/RVFV_PIPC_5%PAPE_40%CHOL_bsResult.xvg]

4.984909e+00	1.356573e+01	1.099897e+00
5.004397e+00	9.333031e+00	1.099208e+00
5.023885e+00	5.298167e+00	1.097810e+00
5.043373e+00	1.593233e+00	1.103876e+00
5.062861e+00	-1.943536e+00	1.103320e+00
5.082349e+00	-5.407767e+00	1.102997e+00
5.101837e+00	-8.794472e+00	1.102406e+00
5.121325e+00	-1.199572e+01	1.100234e+00
5.140813e+00	-1.503196e+01	1.101356e+00
5.160301e+00	-1.783906e+01	1.104748e+00
5.179789e+00	-2.046843e+01	1.104617e+00
5.199277e+00	-2.297385e+01	1.099965e+00
5.218764e+00	-2.543255e+01	1.097071e+00
5.238252e+00	-2.782443e+01	1.098254e+00
5.257740e+00	-3.015989e+01	1.098091e+00
5.277228e+00	-3.233434e+01	1.098705e+00
5.296716e+00	-3.432583e+01	1.098548e+00
5.316204e+00	-3.613468e+01	1.102935e+00
5.335692e+00	-3.784122e+01	1.109044e+00
5.355180e+00	-3.948349e+01	1.109627e+00
5.374668e+00	-4.100573e+01	1.082143e+00
5.394156e+00	-4.233131e+01	1.036764e+00
5.413644e+00	-4.340227e+01	1.007039e+00
5.433132e+00	-4.425735e+01	9.973838e-01
5.452620e+00	-4.494491e+01	9.922765e-01
5.472107e+00	-4.553132e+01	9.905797e-01
5.491595e+00	-4.600906e+01	9.822511e-01
5.511083e+00	-4.640673e+01	9.743247e-01
5.530571e+00	-4.668727e+01	9.693894e-01
5.550059e+00	-4.686991e+01	9.703040e-01
5.569547e+00	-4.697632e+01	9.711532e-01
5.589035e+00	-4.699875e+01	9.730293e-01
5.608523e+00	-4.691390e+01	9.728285e-01
5.628011e+00	-4.673821e+01	9.717420e-01
5.647499e+00	-4.645145e+01	9.733655e-01
5.666987e+00	-4.609268e+01	9.799758e-01
5.686475e+00	-4.566636e+01	9.859680e-01
5.705963e+00	-4.517835e+01	9.955473e-01
5.725450e+00	-4.467476e+01	1.006507e+00
5.744938e+00	-4.416246e+01	1.007541e+00
5.764426e+00	-4.365406e+01	9.979875e-01
5.783914e+00	-4.309082e+01	9.840117e-01
5.803402e+00	-4.249585e+01	9.725550e-01
5.822890e+00	-4.183931e+01	9.618975e-01
5.842378e+00	-4.116011e+01	9.575912e-01
5.861866e+00	-4.047650e+01	9.513402e-01
5.881354e+00	-3.987055e+01	9.429211e-01
5.900842e+00	-3.927320e+01	9.355963e-01
5.920330e+00	-3.876922e+01	9.332011e-01
5.939818e+00	-3.826600e+01	9.365202e-01
5.959306e+00	-3.780273e+01	9.379467e-01
5.978793e+00	-3.731871e+01	9.410499e-01
5.998281e+00	-3.682550e+01	9.442057e-01
6.017769e+00	-3.629075e+01	9.520178e-01
6.037257e+00	-3.575222e+01	9.591516e-01
6.056745e+00	-3.522679e+01	9.622391e-01
6.076233e+00	-3.471941e+01	9.654743e-01
6.095721e+00	-3.421459e+01	9.691451e-01
6.115209e+00	-3.370846e+01	9.670659e-01
6.134697e+00	-3.321269e+01	9.645942e-01
6.154185e+00	-3.269613e+01	9.601959e-01
6.173673e+00	-3.216488e+01	9.583779e-01
6.193161e+00	-3.162047e+01	9.642910e-01
6.212649e+00	-3.105965e+01	9.668231e-01
6.232137e+00	-3.045591e+01	9.686372e-01
6.251624e+00	-2.984442e+01	9.693009e-01
6.271112e+00	-2.921459e+01	9.696687e-01
6.290600e+00	-2.855903e+01	9.708328e-01
6.310088e+00	-2.783896e+01	9.741439e-01
6.329576e+00	-2.709653e+01	9.763637e-01
6.349064e+00	-2.633306e+01	9.774907e-01
6.368552e+00	-2.555071e+01	9.772214e-01
6.388040e+00	-2.474614e+01	9.792628e-01
6.407528e+00	-2.394610e+01	9.767902e-01
6.427016e+00	-2.310814e+01	9.635092e-01
6.446504e+00	-2.223616e+01	9.470673e-01
6.465992e+00	-2.132088e+01	9.337240e-01
6.485480e+00	-2.036678e+01	9.257278e-01
6.504967e+00	-1.937423e+01	9.178880e-01
6.524455e+00	-1.840189e+01	9.099284e-01
6.543943e+00	-1.743762e+01	9.004985e-01
6.563431e+00	-1.646577e+01	8.988840e-01
6.582919e+00	-1.549237e+01	9.013739e-01
6.602407e+00	-1.450706e+01	9.094310e-01
6.621895e+00	-1.352112e+01	9.119465e-01
6.641383e+00	-1.252700e+01	9.117382e-01
6.660871e+00	-1.153536e+01	9.105305e-01
6.680359e+00	-1.051980e+01	9.106106e-01
6.699847e+00	-9.532679e+00	9.078851e-01
6.719335e+00	-8.526860e+00	9.033012e-01
6.738823e+00	-7.504988e+00	8.981388e-01
6.758310e+00	-6.486196e+00	9.039126e-01
6.777798e+00	-5.461334e+00	9.079295e-01
6.797286e+00	-4.420849e+00	9.043159e-01
6.816774e+00	-3.365424e+00	8.931869e-01
6.836262e+00	-2.279418e+00	8.770437e-01
6.855750e+00	-1.162900e+00	8.666173e-01
6.875238e+00	-2.934690e-02	8.666915e-01
6.894726e+00	1.115306e+00	8.609131e-01
6.914214e+00	2.183667e+00	7.766466e-01
6.933702e+00	3.113226e+00	6.054293e-01
6.953190e+00	3.754816e+00	3.743967e-01
6.972678e+00	4.004134e+00	2.629684e-01
6.992166e+00	3.966359e+00	2.673685e-01
7.011654e+00	3.779782e+00	2.699892e-01
7.031141e+00	3.545817e+00	2.614743e-01
7.050629e+00	3.337031e+00	2.555773e-01
7.070117e+00	3.118302e+00	2.501321e-01
7.089605e+00	2.953926e+00	2.480254e-01
7.109093e+00	2.761750e+00	2.428431e-01
7.128581e+00	2.584162e+00	2.364483e-01
7.148069e+00	2.392613e+00	2.314267e-01
7.167557e+00	2.207949e+00	2.262031e-01
7.187045e+00	2.014583e+00	2.228875e-01
7.206533e+00	1.878636e+00	2.237250e-01
7.226021e+00	1.728529e+00	2.286747e-01
7.245509e+00	1.633222e+00	2.360424e-01
7.264997e+00	1.525097e+00	2.367425e-01
7.284484e+00	1.425785e+00	2.345115e-01
7.303972e+00	1.320002e+00	2.321033e-01
7.323460e+00	1.235478e+00	2.325356e-01
7.342948e+00	1.116261e+00	2.328731e-01
7.362436e+00	1.037162e+00	2.301127e-01
7.381924e+00	9.471687e-01	2.320055e-01
7.401412e+00	8.456611e-01	2.363913e-01
7.420900e+00	8.210168e-01	2.351964e-01
7.440388e+00	7.655671e-01	2.416468e-01
7.459876e+00	7.218936e-01	2.409741e-01
7.479364e+00	6.467122e-01	2.451897e-01
7.498852e+00	5.916264e-01	2.477350e-01
7.518340e+00	5.340417e-01	2.536351e-01
7.537827e+00	4.844170e-01	2.563502e-01
7.557315e+00	4.616039e-01	2.487220e-01
7.576803e+00	3.840475e-01	2.505846e-01
7.596291e+00	3.494216e-01	2.585755e-01
7.615779e+00	2.882108e-01	2.693663e-01
7.635267e+00	2.688884e-01	2.850018e-01
7.654755e+00	2.428234e-01	2.929829e-01
7.674243e+00	2.172009e-01	2.742148e-01
7.693731e+00	1.599619e-01	2.663288e-01
7.713219e+00	1.414903e-01	2.313913e-01
7.732707e+00	1.217387e-01	1.946251e-01
7.752195e+00	1.150089e-01	1.656260e-01
7.771683e+00	8.289789e-02	1.487451e-01
7.791171e+00	5.425088e-02	1.449979e-01
7.810658e+00	6.452426e-02	1.513471e-01
7.830146e+00	6.448864e-02	1.589222e-01
7.849634e+00	5.816852e-02	1.612899e-01
7.869122e+00	7.846137e-02	1.686814e-01
7.888610e+00	6.699585e-02	1.470823e-01
7.908098e+00	5.528416e-02	1.323037e-01
7.927586e+00	4.951014e-02	1.111809e-01
7.947074e+00	3.620467e-02	8.899506e-02
7.966562e+00	8.523628e-03	6.210280e-02
7.986050e+00	1.243199e-02	3.792283e-02
8.005538e+00	0.000000e+00	0.000000e+00
8.025026e+00	-1.367071e-02	4.701286e-02
8.044514e+00	9.023299e-03	7.677369e-02
8.064001e+00	2.479060e-02	8.959211e-02
8.083489e+00	4.311791e-02	1.260436e-01
8.102977e+00	3.505704e-02	1.446185e-01
8.122465e+00	5.873445e-02	1.693412e-01
8.141953e+00	5.835387e-02	1.770215e-01
8.161441e+00	5.891421e-02	1.827202e-01
8.180929e+00	5.690372e-02	1.902252e-01
8.200417e+00	5.432542e-02	1.969286e-01
8.219905e+00	8.086281e-02	1.916040e-01
8.239393e+00	7.180744e-02	1.944094e-01
8.258881e+00	4.009585e-02	1.862498e-01
8.278369e+00	5.793239e-02	1.715528e-01
8.297857e+00	2.332413e-02	1.657914e-01
8.317344e+00	1.516052e-02	1.716717e-01
8.336832e+00	-1.344750e-03	1.953900e-01
8.356320e+00	-6.003781e-03	2.327471e-01
8.375808e+00	-1.504607e-02	2.747994e-01
8.395296e+00	-1.431346e-02	3.188529e-01
8.414784e+00	-5.905814e-03	3.365972e-01
8.434272e+00	5.406599e-03	3.691137e-01
8.453760e+00	1.236730e-02	3.869601e-01
8.473248e+00	2.216834e-02	3.776475e-01
8.492736e+00	1.263133e-02	3.607459e-01
8.512224e+00	-7.522276e-03	3.498981e-01
8.531712e+00	-3.009307e-02	3.453720e-01
8.551200e+00	-1.196077e-01	3.412892e-01
8.570688e+00	-2.108950e-01	3.391361e-01
8.590175e+00	-3.286872e-01	3.436967e-01
8.609663e+00	-4.393862e-01	3.428775e-01
8.629151e+00	-5.427071e-01	3.449328e-01
8.648639e+00	-7.010796e-01	3.429559e-01
8.668127e+00	-8.984730e-01	3.499425e-01
8.687615e+00	-1.065896e+00	3.433960e-01
8.707103e+00	-1.216509e+00	3.443783e-01
8.726591e+00	-1.326549e+00	3.448143e-01
8.746079e+00	-1.504441e+00	3.439706e-01
8.765567e+00	-1.560653e+00	3.434351e-01
8.785055e+00	-2.245700e+00	3.430896e-01
8.804543e+00	-1.215950e+00	3.428636e-01
8.824031e+00	-2.561918e+00	3.427145e-01
8.843518e+00	-5.814872e+00	3.426153e-01
8.863006e+00	-9.257499e+00	3.425491e-01
