# Supplementary material for: Viral fusion proteins of classes II and III recognize and reorganize complex biological membranes
Source: Commun Biol. 2025 May 9;8:717. doi: 10.1038/s42003-025-08040-9 (PMC12062360; doi:10.1038/s42003-025-08040-9)
Supplement: Supplementary file 4 — Supplementary Data 1 [file 42003_2025_8040_MOESM4_ESM.zip › Source-Data/Figure2D/RVFV_Gc/RVFV_PIPC_40%CHOL_bsResult.xvg]

4.978287e+00	1.153566e+01	1.312307e+00
4.997606e+00	7.368441e+00	1.313087e+00
5.016926e+00	3.433779e+00	1.314797e+00
5.036246e+00	-6.343868e-01	1.311877e+00
5.055565e+00	-4.500845e+00	1.307191e+00
5.074885e+00	-8.265018e+00	1.316536e+00
5.094204e+00	-1.194326e+01	1.316100e+00
5.113524e+00	-1.543530e+01	1.334069e+00
5.132843e+00	-1.867027e+01	1.343196e+00
5.152163e+00	-2.166849e+01	1.335149e+00
5.171483e+00	-2.446834e+01	1.311091e+00
5.190802e+00	-2.715405e+01	1.291714e+00
5.210122e+00	-2.979841e+01	1.283205e+00
5.229441e+00	-3.243847e+01	1.280213e+00
5.248761e+00	-3.491989e+01	1.274858e+00
5.268081e+00	-3.723675e+01	1.270986e+00
5.287400e+00	-3.932933e+01	1.273160e+00
5.306720e+00	-4.120818e+01	1.278352e+00
5.326039e+00	-4.292889e+01	1.277179e+00
5.345359e+00	-4.454636e+01	1.266868e+00
5.364678e+00	-4.608615e+01	1.259018e+00
5.383998e+00	-4.743825e+01	1.246710e+00
5.403318e+00	-4.856423e+01	1.227570e+00
5.422637e+00	-4.945100e+01	1.216397e+00
5.441957e+00	-5.012412e+01	1.213512e+00
5.461276e+00	-5.058905e+01	1.214474e+00
5.480596e+00	-5.091425e+01	1.218504e+00
5.499916e+00	-5.112119e+01	1.211415e+00
5.519235e+00	-5.124662e+01	1.185233e+00
5.538555e+00	-5.131586e+01	1.162222e+00
5.557874e+00	-5.135242e+01	1.151615e+00
5.577194e+00	-5.128291e+01	1.146526e+00
5.596514e+00	-5.112518e+01	1.151316e+00
5.615833e+00	-5.089672e+01	1.158302e+00
5.635153e+00	-5.055022e+01	1.153362e+00
5.654472e+00	-5.009451e+01	1.129704e+00
5.673792e+00	-4.953144e+01	1.082233e+00
5.693111e+00	-4.883565e+01	1.029984e+00
5.712431e+00	-4.807036e+01	9.786850e-01
5.731751e+00	-4.722228e+01	9.368191e-01
5.751070e+00	-4.635810e+01	9.070038e-01
5.770390e+00	-4.547757e+01	8.861149e-01
5.789709e+00	-4.466328e+01	8.716959e-01
5.809029e+00	-4.385384e+01	8.622251e-01
5.828349e+00	-4.308874e+01	8.525503e-01
5.847668e+00	-4.235596e+01	8.512867e-01
5.866988e+00	-4.167608e+01	8.481759e-01
5.886307e+00	-4.101753e+01	8.479824e-01
5.905627e+00	-4.036911e+01	8.482290e-01
5.924947e+00	-3.973740e+01	8.498315e-01
5.944266e+00	-3.909684e+01	8.509902e-01
5.963586e+00	-3.845778e+01	8.512001e-01
5.982905e+00	-3.783143e+01	8.515908e-01
6.002225e+00	-3.725323e+01	8.509214e-01
6.021544e+00	-3.669789e+01	8.474486e-01
6.040864e+00	-3.611745e+01	8.451466e-01
6.060184e+00	-3.553298e+01	8.530298e-01
6.079503e+00	-3.489412e+01	8.664839e-01
6.098823e+00	-3.420485e+01	8.821977e-01
6.118142e+00	-3.353596e+01	8.910202e-01
6.137462e+00	-3.282865e+01	8.896044e-01
6.156782e+00	-3.215503e+01	8.867035e-01
6.176101e+00	-3.147707e+01	8.834532e-01
6.195421e+00	-3.080853e+01	8.804090e-01
6.214740e+00	-3.014060e+01	8.808601e-01
6.234060e+00	-2.945519e+01	8.824839e-01
6.253379e+00	-2.873940e+01	8.856071e-01
6.272699e+00	-2.798621e+01	8.887297e-01
6.292019e+00	-2.719135e+01	8.897953e-01
6.311338e+00	-2.636315e+01	8.903482e-01
6.330658e+00	-2.551528e+01	8.909349e-01
6.349977e+00	-2.464989e+01	8.948768e-01
6.369297e+00	-2.373886e+01	8.969276e-01
6.388617e+00	-2.283387e+01	8.975363e-01
6.407936e+00	-2.191839e+01	8.957604e-01
6.427256e+00	-2.098915e+01	8.899911e-01
6.446575e+00	-2.002930e+01	8.802148e-01
6.465895e+00	-1.907704e+01	8.691377e-01
6.485215e+00	-1.809666e+01	8.608514e-01
6.504534e+00	-1.708757e+01	8.548209e-01
6.523854e+00	-1.608522e+01	8.529287e-01
6.543173e+00	-1.510758e+01	8.525127e-01
6.562493e+00	-1.409096e+01	8.522655e-01
6.581812e+00	-1.308330e+01	8.533112e-01
6.601132e+00	-1.205897e+01	8.540702e-01
6.620452e+00	-1.103435e+01	8.532765e-01
6.639771e+00	-9.977986e+00	8.488306e-01
6.659091e+00	-8.935738e+00	8.458968e-01
6.678410e+00	-7.910990e+00	8.463453e-01
6.697730e+00	-6.882071e+00	8.487472e-01
6.717050e+00	-5.844746e+00	8.548128e-01
6.736369e+00	-4.825020e+00	8.584076e-01
6.755689e+00	-3.763826e+00	8.587276e-01
6.775008e+00	-2.686113e+00	8.559110e-01
6.794328e+00	-1.632962e+00	8.512698e-01
6.813647e+00	-5.486716e-01	8.549050e-01
6.832967e+00	5.707309e-01	8.706933e-01
6.852287e+00	1.651579e+00	8.697409e-01
6.871606e+00	2.629504e+00	8.357483e-01
6.890926e+00	3.461560e+00	7.328399e-01
6.910245e+00	4.008064e+00	5.872734e-01
6.929565e+00	4.261232e+00	4.497092e-01
6.948885e+00	4.322123e+00	3.536528e-01
6.968204e+00	4.264651e+00	3.054221e-01
6.987524e+00	4.122899e+00	2.891193e-01
7.006843e+00	3.982751e+00	2.867706e-01
7.026163e+00	3.831645e+00	2.672282e-01
7.045483e+00	3.636150e+00	2.498025e-01
7.064802e+00	3.428228e+00	2.412601e-01
7.084122e+00	3.216656e+00	2.351830e-01
7.103441e+00	3.004230e+00	2.334565e-01
7.122761e+00	2.784246e+00	2.328845e-01
7.142080e+00	2.547398e+00	2.325355e-01
7.161400e+00	2.304937e+00	2.342489e-01
7.180720e+00	2.103554e+00	2.403073e-01
7.200039e+00	1.929417e+00	2.439757e-01
7.219359e+00	1.793105e+00	2.458973e-01
7.238678e+00	1.664945e+00	2.343854e-01
7.257998e+00	1.528772e+00	2.265197e-01
7.277318e+00	1.397491e+00	2.089544e-01
7.296637e+00	1.271993e+00	1.987685e-01
7.315957e+00	1.145441e+00	1.979834e-01
7.335276e+00	1.044491e+00	2.056472e-01
7.354596e+00	9.490654e-01	2.139200e-01
7.373915e+00	8.501021e-01	2.235666e-01
7.393235e+00	7.754038e-01	2.265836e-01
7.412555e+00	6.913818e-01	2.243193e-01
7.431874e+00	5.960161e-01	2.314381e-01
7.451194e+00	5.135424e-01	2.152174e-01
7.470513e+00	4.107564e-01	2.027619e-01
7.489833e+00	3.682345e-01	1.892586e-01
7.509153e+00	3.029508e-01	1.758437e-01
7.528472e+00	2.478548e-01	1.742315e-01
7.547792e+00	2.074934e-01	1.780537e-01
7.567111e+00	1.951965e-01	1.804721e-01
7.586431e+00	1.483450e-01	1.925689e-01
7.605751e+00	1.495226e-01	2.004516e-01
7.625070e+00	9.488643e-02	2.018790e-01
7.644390e+00	6.184230e-02	2.117510e-01
7.663709e+00	4.085847e-02	2.121521e-01
7.683029e+00	3.141139e-02	2.113532e-01
7.702348e+00	2.102366e-02	2.210184e-01
7.721668e+00	2.244053e-02	2.295105e-01
7.740988e+00	-1.821789e-02	2.302830e-01
7.760307e+00	-5.233606e-02	2.365886e-01
7.779627e+00	-8.904691e-02	2.344315e-01
7.798946e+00	-1.342076e-01	2.329210e-01
7.818266e+00	-1.620621e-01	2.072927e-01
7.837586e+00	-1.395436e-01	1.911178e-01
7.856905e+00	-1.282168e-01	1.631803e-01
7.876225e+00	-1.196803e-01	1.331614e-01
7.895544e+00	-1.170126e-01	1.162696e-01
7.914864e+00	-8.361370e-02	9.981647e-02
7.934183e+00	-6.062512e-02	8.968925e-02
7.953503e+00	-4.652742e-02	7.138889e-02
7.972823e+00	-3.174312e-02	4.501053e-02
7.992142e+00	0.000000e+00	0.000000e+00
8.011462e+00	4.209638e-02	3.874257e-02
8.030781e+00	8.502083e-02	6.138564e-02
8.050101e+00	1.027462e-01	8.650705e-02
8.069421e+00	1.599671e-01	1.233260e-01
8.088740e+00	1.670864e-01	1.428073e-01
8.108060e+00	1.889534e-01	1.604629e-01
8.127379e+00	1.672939e-01	1.641765e-01
8.146699e+00	1.655706e-01	1.708605e-01
8.166019e+00	1.604236e-01	1.640532e-01
8.185338e+00	1.574449e-01	1.590209e-01
8.204658e+00	1.774066e-01	1.549288e-01
8.223977e+00	1.904900e-01	1.541253e-01
8.243297e+00	2.022015e-01	1.588033e-01
8.262616e+00	1.767819e-01	1.683280e-01
8.281936e+00	1.903005e-01	1.736791e-01
8.301256e+00	1.649409e-01	1.832170e-01
8.320575e+00	1.933246e-01	1.832306e-01
8.339895e+00	1.861238e-01	1.875821e-01
8.359214e+00	1.381760e-01	2.025136e-01
8.378534e+00	1.110378e-01	2.078471e-01
8.397854e+00	7.366359e-02	2.261440e-01
8.417173e+00	7.056262e-02	2.416179e-01
8.436493e+00	8.963815e-02	2.480740e-01
8.455812e+00	1.146141e-01	2.455404e-01
8.475132e+00	1.111865e-01	2.380831e-01
8.494452e+00	9.631377e-02	2.457205e-01
8.513771e+00	8.263782e-02	2.354249e-01
8.533091e+00	7.042960e-02	2.278668e-01
8.552410e+00	-3.895626e-02	2.264203e-01
8.571730e+00	-1.478545e-01	2.247361e-01
8.591049e+00	-3.043617e-01	2.198877e-01
8.610369e+00	-5.149381e-01	2.215745e-01
8.629689e+00	-7.116841e-01	2.221216e-01
8.649008e+00	-9.155656e-01	2.226642e-01
8.668328e+00	-1.049963e+00	2.238733e-01
8.687647e+00	-1.081758e+00	2.234959e-01
8.706967e+00	-1.597911e+00	2.238560e-01
8.726287e+00	-1.714411e+00	2.249885e-01
8.745606e+00	-1.757939e+00	2.254334e-01
8.764926e+00	-1.391510e+00	2.250057e-01
8.784245e+00	-1.814301e+00	2.247436e-01
8.803565e+00	-3.121082e+00	2.245790e-01
8.822884e+00	-1.326396e+00	2.244734e-01
