# Supplementary material for: Viral fusion proteins of classes II and III recognize and reorganize complex biological membranes
Source: Commun Biol. 2025 May 9;8:717. doi: 10.1038/s42003-025-08040-9 (PMC12062360; doi:10.1038/s42003-025-08040-9)
Supplement: Supplementary file 4 — Supplementary Data 1 [file 42003_2025_8040_MOESM4_ESM.zip › Source-Data/Figure2D/RVFV_Gc/RVFV_DPPC_40%CHOL_bsResult.xvg]

5.009250e+00	5.647136e+01	7.181344e-01
5.027750e+00	5.303938e+01	7.216286e-01
5.046250e+00	4.961955e+01	7.216755e-01
5.064750e+00	4.614562e+01	7.264403e-01
5.083250e+00	4.267642e+01	7.295715e-01
5.101750e+00	3.907458e+01	7.390183e-01
5.120250e+00	3.554958e+01	7.478593e-01
5.138750e+00	3.203821e+01	7.594271e-01
5.157250e+00	2.863852e+01	7.578231e-01
5.175750e+00	2.527621e+01	7.511519e-01
5.194250e+00	2.201785e+01	7.464618e-01
5.212750e+00	1.886812e+01	7.223920e-01
5.231250e+00	1.584305e+01	6.920910e-01
5.249750e+00	1.301488e+01	6.603506e-01
5.268250e+00	1.034843e+01	6.234391e-01
5.286750e+00	7.888015e+00	5.942396e-01
5.305250e+00	5.574672e+00	5.729315e-01
5.323750e+00	3.403758e+00	5.538791e-01
5.342250e+00	1.406803e+00	5.388271e-01
5.360750e+00	-4.128839e-01	5.378888e-01
5.379250e+00	-2.072464e+00	5.338954e-01
5.397750e+00	-3.552134e+00	5.311668e-01
5.416250e+00	-4.873576e+00	5.355396e-01
5.434750e+00	-6.073684e+00	5.432783e-01
5.453250e+00	-7.171447e+00	5.509151e-01
5.471750e+00	-8.166791e+00	5.581783e-01
5.490250e+00	-9.033174e+00	5.635181e-01
5.508750e+00	-9.810539e+00	5.605406e-01
5.527250e+00	-1.045775e+01	5.534497e-01
5.545750e+00	-1.100145e+01	5.408262e-01
5.564250e+00	-1.145703e+01	5.246522e-01
5.582750e+00	-1.182384e+01	5.149108e-01
5.601250e+00	-1.213278e+01	5.161807e-01
5.619750e+00	-1.238481e+01	5.323376e-01
5.638250e+00	-1.259196e+01	5.441691e-01
5.656750e+00	-1.271622e+01	5.460713e-01
5.675250e+00	-1.276181e+01	5.394428e-01
5.693750e+00	-1.273872e+01	5.409770e-01
5.712250e+00	-1.266781e+01	5.410290e-01
5.730750e+00	-1.256157e+01	5.385924e-01
5.749250e+00	-1.243163e+01	5.339958e-01
5.767750e+00	-1.230430e+01	5.304853e-01
5.786250e+00	-1.217151e+01	5.314986e-01
5.804750e+00	-1.204263e+01	5.362052e-01
5.823250e+00	-1.190213e+01	5.396144e-01
5.841750e+00	-1.173873e+01	5.440576e-01
5.860250e+00	-1.158566e+01	5.435420e-01
5.878750e+00	-1.140984e+01	5.396653e-01
5.897250e+00	-1.121249e+01	5.321149e-01
5.915750e+00	-1.097090e+01	5.253959e-01
5.934250e+00	-1.070500e+01	5.119431e-01
5.952750e+00	-1.041564e+01	4.948124e-01
5.971250e+00	-1.010353e+01	4.825613e-01
5.989750e+00	-9.763444e+00	4.833310e-01
6.008250e+00	-9.392461e+00	4.944510e-01
6.026750e+00	-9.015796e+00	5.027477e-01
6.045250e+00	-8.617540e+00	5.015505e-01
6.063750e+00	-8.235528e+00	4.971741e-01
6.082250e+00	-7.847876e+00	4.901397e-01
6.100750e+00	-7.460322e+00	4.896333e-01
6.119250e+00	-7.062439e+00	4.963927e-01
6.137750e+00	-6.620033e+00	5.135794e-01
6.156250e+00	-6.195074e+00	5.170364e-01
6.174750e+00	-5.753326e+00	5.155670e-01
6.193250e+00	-5.298974e+00	5.033122e-01
6.211750e+00	-4.885439e+00	4.883707e-01
6.230250e+00	-4.427563e+00	4.717872e-01
6.248750e+00	-3.968541e+00	4.626264e-01
6.267250e+00	-3.467749e+00	4.606463e-01
6.285750e+00	-2.913204e+00	4.697321e-01
6.304250e+00	-2.319995e+00	4.860849e-01
6.322750e+00	-1.669150e+00	4.967288e-01
6.341250e+00	-9.942849e-01	4.993495e-01
6.359750e+00	-2.880836e-01	4.910251e-01
6.378250e+00	4.262518e-01	4.764641e-01
6.396750e+00	1.150628e+00	4.666257e-01
6.415250e+00	1.848694e+00	4.545573e-01
6.433750e+00	2.579627e+00	4.381942e-01
6.452250e+00	3.285799e+00	4.174296e-01
6.470750e+00	4.009029e+00	3.968497e-01
6.489250e+00	4.716454e+00	3.848384e-01
6.507750e+00	5.454003e+00	3.826382e-01
6.526250e+00	6.191513e+00	3.892630e-01
6.544750e+00	6.940742e+00	4.017787e-01
6.563250e+00	7.648533e+00	4.176633e-01
6.581750e+00	8.338321e+00	4.254937e-01
6.600250e+00	8.951256e+00	4.266377e-01
6.618750e+00	9.459307e+00	4.172550e-01
6.637250e+00	9.837578e+00	4.019462e-01
6.655750e+00	1.008396e+01	3.793213e-01
6.674250e+00	1.020702e+01	3.473046e-01
6.692750e+00	1.020059e+01	3.257477e-01
6.711250e+00	1.007590e+01	3.173345e-01
6.729750e+00	9.844743e+00	3.238798e-01
6.748250e+00	9.547650e+00	3.339418e-01
6.766750e+00	9.196747e+00	3.390040e-01
6.785250e+00	8.838529e+00	3.428788e-01
6.803750e+00	8.454664e+00	3.497810e-01
6.822250e+00	8.047350e+00	3.592940e-01
6.840750e+00	7.656200e+00	3.623940e-01
6.859250e+00	7.249592e+00	3.566058e-01
6.877750e+00	6.853139e+00	3.504196e-01
6.896250e+00	6.472190e+00	3.482554e-01
6.914750e+00	6.094109e+00	3.524892e-01
6.933250e+00	5.717535e+00	3.579367e-01
6.951750e+00	5.346456e+00	3.619526e-01
6.970250e+00	4.999921e+00	3.716060e-01
6.988750e+00	4.665470e+00	3.761477e-01
7.007250e+00	4.372865e+00	3.731329e-01
7.025750e+00	4.099342e+00	3.613693e-01
7.044250e+00	3.873530e+00	3.583099e-01
7.062750e+00	3.649429e+00	3.607538e-01
7.081250e+00	3.438952e+00	3.631152e-01
7.099750e+00	3.208203e+00	3.636212e-01
7.118250e+00	2.963951e+00	3.635334e-01
7.136750e+00	2.695052e+00	3.643392e-01
7.155250e+00	2.440552e+00	3.625999e-01
7.173750e+00	2.199340e+00	3.612345e-01
7.192250e+00	1.964132e+00	3.620364e-01
7.210750e+00	1.777351e+00	3.651230e-01
7.229250e+00	1.598621e+00	3.588070e-01
7.247750e+00	1.451013e+00	3.569152e-01
7.266250e+00	1.308986e+00	3.528293e-01
7.284750e+00	1.209484e+00	3.497016e-01
7.303250e+00	1.107631e+00	3.379858e-01
7.321750e+00	1.013798e+00	3.352854e-01
7.340250e+00	9.248505e-01	3.377418e-01
7.358750e+00	8.359174e-01	3.398942e-01
7.377250e+00	7.539432e-01	3.346625e-01
7.395750e+00	6.486242e-01	3.455008e-01
7.414250e+00	5.888590e-01	3.495272e-01
7.432750e+00	4.943225e-01	3.631514e-01
7.451250e+00	4.246897e-01	3.712372e-01
7.469750e+00	3.538502e-01	3.829152e-01
7.488250e+00	2.694717e-01	3.963604e-01
7.506750e+00	1.781997e-01	4.122499e-01
7.525250e+00	9.201970e-02	4.258360e-01
7.543750e+00	1.108458e-02	4.324342e-01
7.562250e+00	-1.474842e-02	4.250665e-01
7.580750e+00	-2.976794e-02	4.309962e-01
7.599250e+00	-6.361710e-02	4.420172e-01
7.617750e+00	-7.509677e-02	4.439319e-01
7.636250e+00	-4.955377e-02	4.340825e-01
7.654750e+00	-4.589139e-02	4.264252e-01
7.673250e+00	-6.481785e-02	4.142934e-01
7.691750e+00	-1.272040e-02	4.036361e-01
7.710250e+00	-1.129017e-02	4.005139e-01
7.728750e+00	-2.463167e-03	4.043140e-01
7.747250e+00	-1.055976e-02	3.995617e-01
7.765750e+00	5.811169e-03	4.007698e-01
7.784250e+00	5.448924e-03	3.991634e-01
7.802750e+00	3.118099e-02	3.921269e-01
7.821250e+00	4.889039e-02	3.931788e-01
7.839750e+00	7.043869e-02	3.967125e-01
7.858250e+00	7.480557e-02	3.844113e-01
7.876750e+00	1.020010e-01	3.603877e-01
7.895250e+00	7.625077e-02	3.340860e-01
7.913750e+00	7.626841e-02	2.996808e-01
7.932250e+00	4.151347e-02	2.577478e-01
7.950750e+00	3.905936e-02	1.957909e-01
7.969250e+00	-1.166743e-02	1.353067e-01
7.987750e+00	-1.390916e-03	6.743774e-02
8.006250e+00	0.000000e+00	0.000000e+00
8.024750e+00	2.024876e-02	4.853138e-02
8.043250e+00	2.065219e-02	1.058306e-01
8.061750e+00	2.781330e-02	1.585405e-01
8.080250e+00	-6.391743e-03	2.109565e-01
8.098750e+00	-5.711183e-02	2.470246e-01
8.117250e+00	-4.090562e-02	2.683753e-01
8.135750e+00	-8.951848e-02	3.026072e-01
8.154250e+00	-1.245564e-01	3.301429e-01
8.172750e+00	-1.215916e-01	3.522645e-01
8.191250e+00	-1.393453e-01	3.812655e-01
8.209750e+00	-1.273628e-01	4.091973e-01
8.228250e+00	-1.205334e-01	4.358958e-01
8.246750e+00	-9.001704e-02	4.555893e-01
8.265250e+00	-7.160665e-02	4.736081e-01
8.283750e+00	-6.201719e-02	4.752936e-01
8.302250e+00	-3.559579e-02	4.737745e-01
8.320750e+00	-1.497640e-02	4.771193e-01
8.339250e+00	-4.239212e-02	4.669135e-01
8.357750e+00	-7.450388e-02	4.692500e-01
8.376250e+00	-1.377211e-01	4.577005e-01
8.394750e+00	-1.612071e-01	4.393946e-01
8.413250e+00	-1.947935e-01	4.309923e-01
8.431750e+00	-2.300459e-01	4.253049e-01
8.450250e+00	-2.580478e-01	4.229565e-01
8.468750e+00	-2.929070e-01	4.307308e-01
8.487250e+00	-3.204653e-01	4.367941e-01
8.505750e+00	-3.571452e-01	4.360415e-01
8.524250e+00	-4.251512e-01	4.374095e-01
8.542750e+00	-4.648068e-01	4.428640e-01
8.561250e+00	-5.864165e-01	4.434575e-01
8.579750e+00	-7.325292e-01	4.472216e-01
8.598250e+00	-9.110177e-01	4.436415e-01
8.616750e+00	-1.159913e+00	4.396799e-01
8.635250e+00	-1.385482e+00	4.332050e-01
8.653750e+00	-1.682323e+00	4.309289e-01
8.672250e+00	-1.954008e+00	4.250482e-01
8.690750e+00	-2.353349e+00	4.306314e-01
