# Supplementary material for: Viral fusion proteins of classes II and III recognize and reorganize complex biological membranes
Source: Commun Biol. 2025 May 9;8:717. doi: 10.1038/s42003-025-08040-9 (PMC12062360; doi:10.1038/s42003-025-08040-9)
Supplement: Supplementary file 4 — Supplementary Data 1 [file 42003_2025_8040_MOESM4_ESM.zip › Source-Data/Figure2D/RVFV_Gc/RVFV_PIPC_PLSM_40%CHOL_bsResult.xvg]

4.955743e+00	1.224017e+01	1.103306e+00
4.975172e+00	7.759811e+00	1.103973e+00
4.994600e+00	3.703275e+00	1.105434e+00
5.014029e+00	-1.871962e-01	1.108638e+00
5.033457e+00	-3.892447e+00	1.115665e+00
5.052886e+00	-7.550832e+00	1.127063e+00
5.072314e+00	-1.094385e+01	1.140704e+00
5.091743e+00	-1.417375e+01	1.162129e+00
5.111171e+00	-1.718262e+01	1.184135e+00
5.130600e+00	-2.007669e+01	1.156818e+00
5.150028e+00	-2.286563e+01	1.112833e+00
5.169457e+00	-2.563583e+01	1.064611e+00
5.188885e+00	-2.835634e+01	1.042312e+00
5.208314e+00	-3.101190e+01	1.038508e+00
5.227742e+00	-3.353124e+01	1.041559e+00
5.247171e+00	-3.583136e+01	1.043010e+00
5.266599e+00	-3.796591e+01	1.043945e+00
5.286027e+00	-3.997957e+01	1.045328e+00
5.305456e+00	-4.184130e+01	1.051793e+00
5.324884e+00	-4.359109e+01	1.060243e+00
5.344313e+00	-4.517438e+01	1.058641e+00
5.363741e+00	-4.658112e+01	1.050339e+00
5.383170e+00	-4.776511e+01	1.037430e+00
5.402598e+00	-4.875705e+01	1.028988e+00
5.422027e+00	-4.953269e+01	1.025114e+00
5.441455e+00	-5.012382e+01	1.027590e+00
5.460884e+00	-5.057362e+01	1.036329e+00
5.480312e+00	-5.091698e+01	1.048283e+00
5.499741e+00	-5.119999e+01	1.058049e+00
5.519169e+00	-5.140057e+01	1.063186e+00
5.538598e+00	-5.146422e+01	1.048350e+00
5.558026e+00	-5.134311e+01	1.020094e+00
5.577455e+00	-5.105183e+01	9.966694e-01
5.596883e+00	-5.064746e+01	9.873768e-01
5.616312e+00	-5.015279e+01	9.829088e-01
5.635740e+00	-4.961098e+01	9.858692e-01
5.655169e+00	-4.905455e+01	9.929398e-01
5.674597e+00	-4.847960e+01	9.983261e-01
5.694025e+00	-4.784405e+01	9.913611e-01
5.713454e+00	-4.718563e+01	9.848821e-01
5.732882e+00	-4.651022e+01	9.728345e-01
5.752311e+00	-4.583534e+01	9.655280e-01
5.771739e+00	-4.513893e+01	9.637320e-01
5.791168e+00	-4.444126e+01	9.629639e-01
5.810596e+00	-4.375283e+01	9.698226e-01
5.830025e+00	-4.313184e+01	9.667866e-01
5.849453e+00	-4.253538e+01	9.450437e-01
5.868882e+00	-4.195250e+01	9.023498e-01
5.888310e+00	-4.130783e+01	8.600684e-01
5.907739e+00	-4.062670e+01	8.290601e-01
5.927167e+00	-3.990769e+01	8.185794e-01
5.946596e+00	-3.911405e+01	8.193478e-01
5.966024e+00	-3.831614e+01	8.234437e-01
5.985453e+00	-3.751476e+01	8.249512e-01
6.004881e+00	-3.668629e+01	8.276952e-01
6.024310e+00	-3.580774e+01	8.318264e-01
6.043738e+00	-3.490839e+01	8.395383e-01
6.063166e+00	-3.401809e+01	8.445517e-01
6.082595e+00	-3.315962e+01	8.473482e-01
6.102023e+00	-3.233394e+01	8.485486e-01
6.121452e+00	-3.156239e+01	8.469191e-01
6.140880e+00	-3.082272e+01	8.462814e-01
6.160309e+00	-3.013331e+01	8.450208e-01
6.179737e+00	-2.944778e+01	8.436197e-01
6.199166e+00	-2.877222e+01	8.404671e-01
6.218594e+00	-2.809398e+01	8.388242e-01
6.238023e+00	-2.733471e+01	8.392833e-01
6.257451e+00	-2.656220e+01	8.416800e-01
6.276880e+00	-2.570116e+01	8.435773e-01
6.296308e+00	-2.479484e+01	8.459988e-01
6.315737e+00	-2.384565e+01	8.505541e-01
6.335165e+00	-2.288411e+01	8.530833e-01
6.354594e+00	-2.192738e+01	8.533337e-01
6.374022e+00	-2.096356e+01	8.503271e-01
6.393451e+00	-2.000461e+01	8.466932e-01
6.412879e+00	-1.903758e+01	8.441701e-01
6.432308e+00	-1.804598e+01	8.397847e-01
6.451736e+00	-1.701927e+01	8.344126e-01
6.471164e+00	-1.601253e+01	8.290453e-01
6.490593e+00	-1.499100e+01	8.288953e-01
6.510021e+00	-1.396621e+01	8.288098e-01
6.529450e+00	-1.294822e+01	8.299821e-01
6.548878e+00	-1.192157e+01	8.283865e-01
6.568307e+00	-1.087740e+01	8.264213e-01
6.587735e+00	-9.832073e+00	8.241337e-01
6.607164e+00	-8.786906e+00	8.247315e-01
6.626592e+00	-7.738492e+00	8.220351e-01
6.646021e+00	-6.704972e+00	8.182069e-01
6.665449e+00	-5.645244e+00	8.147335e-01
6.684878e+00	-4.596496e+00	8.166959e-01
6.704306e+00	-3.517685e+00	8.234673e-01
6.723735e+00	-2.456305e+00	8.316335e-01
6.743163e+00	-1.380457e+00	8.414935e-01
6.762592e+00	-3.233648e-01	8.445650e-01
6.782020e+00	7.475834e-01	8.433516e-01
6.801449e+00	1.749472e+00	8.478314e-01
6.820877e+00	2.694553e+00	8.608042e-01
6.840305e+00	3.533035e+00	8.577503e-01
6.859734e+00	4.216610e+00	8.204895e-01
6.879162e+00	4.650363e+00	7.353258e-01
6.898591e+00	4.836964e+00	6.417407e-01
6.918019e+00	4.804042e+00	5.661730e-01
6.937448e+00	4.630361e+00	5.140407e-01
6.956876e+00	4.372996e+00	4.707341e-01
6.976305e+00	4.081193e+00	4.314129e-01
6.995733e+00	3.808413e+00	4.012023e-01
7.015162e+00	3.551820e+00	3.796074e-01
7.034590e+00	3.316961e+00	3.694811e-01
7.054019e+00	3.111953e+00	3.673678e-01
7.073447e+00	2.859264e+00	3.711327e-01
7.092876e+00	2.624887e+00	3.746183e-01
7.112304e+00	2.392114e+00	3.770025e-01
7.131733e+00	2.142470e+00	3.809933e-01
7.151161e+00	1.908456e+00	3.801908e-01
7.170590e+00	1.709470e+00	3.783333e-01
7.190018e+00	1.532688e+00	3.726869e-01
7.209447e+00	1.365261e+00	3.564196e-01
7.228875e+00	1.242214e+00	3.399116e-01
7.248303e+00	1.118826e+00	3.339774e-01
7.267732e+00	1.029054e+00	3.306980e-01
7.287160e+00	9.459987e-01	3.265219e-01
7.306589e+00	8.748073e-01	3.238731e-01
7.326017e+00	7.678076e-01	3.171880e-01
7.345446e+00	6.928971e-01	3.099075e-01
7.364874e+00	6.273170e-01	3.073496e-01
7.384303e+00	5.162176e-01	3.106657e-01
7.403731e+00	4.644804e-01	3.147031e-01
7.423160e+00	3.904495e-01	3.270541e-01
7.442588e+00	3.258209e-01	3.253636e-01
7.462017e+00	2.294311e-01	3.304487e-01
7.481445e+00	1.202954e-01	3.272053e-01
7.500874e+00	1.706069e-02	3.107218e-01
7.520302e+00	-6.778942e-02	2.953249e-01
7.539731e+00	-1.255500e-01	2.730958e-01
7.559159e+00	-1.658386e-01	2.510229e-01
7.578588e+00	-2.065026e-01	2.398393e-01
7.598016e+00	-2.044403e-01	2.426410e-01
7.617444e+00	-1.720184e-01	2.407472e-01
7.636873e+00	-1.131482e-01	2.414817e-01
7.656301e+00	-1.011033e-01	2.193721e-01
7.675730e+00	-5.276715e-02	2.139949e-01
7.695158e+00	-7.725207e-03	2.171798e-01
7.714587e+00	5.122808e-02	2.257890e-01
7.734015e+00	9.813545e-02	2.385023e-01
7.753444e+00	1.287649e-01	2.440906e-01
7.772872e+00	1.536501e-01	2.437146e-01
7.792301e+00	1.476018e-01	2.342321e-01
7.811729e+00	1.360442e-01	2.147725e-01
7.831158e+00	1.443266e-01	1.985017e-01
7.850586e+00	1.234403e-01	1.924590e-01
7.870015e+00	8.601270e-02	1.732281e-01
7.889443e+00	6.638092e-02	1.415470e-01
7.908872e+00	4.699235e-02	1.185295e-01
7.928300e+00	5.206904e-02	9.190822e-02
7.947729e+00	3.803446e-02	8.593812e-02
7.967157e+00	1.900157e-02	5.727986e-02
7.986585e+00	9.580170e-03	3.682795e-02
8.006014e+00	0.000000e+00	0.000000e+00
8.025442e+00	-2.142129e-02	2.040168e-02
8.044871e+00	-1.817542e-02	4.697080e-02
8.064299e+00	-5.887019e-02	5.422272e-02
8.083728e+00	-9.617966e-02	6.926121e-02
8.103156e+00	-1.393154e-01	7.610554e-02
8.122585e+00	-1.449441e-01	9.191322e-02
8.142013e+00	-1.386954e-01	9.602308e-02
8.161442e+00	-1.555190e-01	1.040718e-01
8.180870e+00	-1.746596e-01	1.213449e-01
8.200299e+00	-1.613653e-01	1.427257e-01
8.219727e+00	-1.429638e-01	1.604441e-01
8.239156e+00	-1.612448e-01	1.827318e-01
8.258584e+00	-1.462101e-01	2.079086e-01
8.278013e+00	-1.493320e-01	2.245390e-01
8.297441e+00	-1.314472e-01	2.284955e-01
8.316870e+00	-1.247622e-01	2.343670e-01
8.336298e+00	-1.182046e-01	2.308788e-01
8.355727e+00	-1.064481e-01	2.189380e-01
8.375155e+00	-1.100812e-01	2.142736e-01
8.394583e+00	-1.326462e-01	2.032166e-01
8.414012e+00	-1.731349e-01	2.029866e-01
8.433440e+00	-1.951743e-01	1.982063e-01
8.452869e+00	-2.347939e-01	2.050217e-01
8.472297e+00	-2.754685e-01	2.024111e-01
8.491726e+00	-3.124913e-01	2.030729e-01
8.511154e+00	-3.187214e-01	1.956206e-01
8.530583e+00	-3.491488e-01	1.918550e-01
8.550011e+00	-4.100680e-01	1.882582e-01
8.569440e+00	-4.452796e-01	1.869300e-01
8.588868e+00	-5.461356e-01	1.877397e-01
8.608297e+00	-6.283886e-01	1.885104e-01
8.627725e+00	-8.607254e-01	1.937365e-01
8.647154e+00	-1.035900e+00	1.932132e-01
8.666582e+00	-1.197380e+00	1.945616e-01
8.686011e+00	-1.312573e+00	1.973436e-01
8.705439e+00	-1.549101e+00	1.917994e-01
8.724868e+00	-2.168254e+00	1.921714e-01
8.744296e+00	-2.795880e+00	1.946387e-01
8.763724e+00	-2.957349e+00	1.936012e-01
8.783153e+00	-3.334618e+00	1.929312e-01
8.802581e+00	-3.910860e+00	1.924929e-01
8.822010e+00	-3.771849e+00	1.922036e-01
