# Supplementary material for: Viral fusion proteins of classes II and III recognize and reorganize complex biological membranes
Source: Commun Biol. 2025 May 9;8:717. doi: 10.1038/s42003-025-08040-9 (PMC12062360; doi:10.1038/s42003-025-08040-9)
Supplement: Supplementary file 4 — Supplementary Data 1 [file 42003_2025_8040_MOESM4_ESM.zip › Source-Data/Figure2D/RVFV_Gc/RVFV_PM_bsResult.xvg]

4.939012e+00	-5.607871e+01	1.005231e+00
4.960924e+00	-2.437175e+01	1.907949e+00
4.982837e+00	-2.794474e+01	1.908447e+00
5.004749e+00	-3.165696e+01	1.909770e+00
5.026661e+00	-3.611791e+01	1.913516e+00
5.048573e+00	-4.022105e+01	1.911026e+00
5.070485e+00	-4.433182e+01	1.912432e+00
5.092397e+00	-4.830401e+01	1.906541e+00
5.114310e+00	-5.212548e+01	1.897538e+00
5.136222e+00	-5.581816e+01	1.887760e+00
5.158134e+00	-5.940162e+01	1.887971e+00
5.180046e+00	-6.274504e+01	1.919339e+00
5.201958e+00	-6.580415e+01	1.965980e+00
5.223870e+00	-6.851147e+01	1.991026e+00
5.245783e+00	-7.088335e+01	1.990732e+00
5.267695e+00	-7.291823e+01	1.984193e+00
5.289607e+00	-7.461783e+01	1.963805e+00
5.311519e+00	-7.599025e+01	1.940895e+00
5.333431e+00	-7.717519e+01	1.929111e+00
5.355343e+00	-7.821628e+01	1.926631e+00
5.377256e+00	-7.923711e+01	1.925690e+00
5.399168e+00	-8.014043e+01	1.927254e+00
5.421080e+00	-8.082603e+01	1.930917e+00
5.442992e+00	-8.128694e+01	1.938825e+00
5.464904e+00	-8.152861e+01	1.949608e+00
5.486816e+00	-8.160807e+01	1.958581e+00
5.508729e+00	-8.154155e+01	1.964231e+00
5.530641e+00	-8.136374e+01	1.971914e+00
5.552553e+00	-8.111102e+01	1.976181e+00
5.574465e+00	-8.083401e+01	1.959179e+00
5.596377e+00	-8.052039e+01	1.906833e+00
5.618289e+00	-8.005213e+01	1.788167e+00
5.640202e+00	-7.942269e+01	1.649351e+00
5.662114e+00	-7.864922e+01	1.528447e+00
5.684026e+00	-7.779744e+01	1.457071e+00
5.705938e+00	-7.687802e+01	1.446708e+00
5.727850e+00	-7.597973e+01	1.468916e+00
5.749762e+00	-7.513151e+01	1.485007e+00
5.771675e+00	-7.429259e+01	1.487382e+00
5.793587e+00	-7.345765e+01	1.476700e+00
5.815499e+00	-7.259041e+01	1.463788e+00
5.837411e+00	-7.170417e+01	1.458834e+00
5.859323e+00	-7.082050e+01	1.461370e+00
5.881235e+00	-6.994816e+01	1.473706e+00
5.903148e+00	-6.905569e+01	1.481248e+00
5.925060e+00	-6.814913e+01	1.483603e+00
5.946972e+00	-6.724137e+01	1.469804e+00
5.968884e+00	-6.629184e+01	1.445288e+00
5.990796e+00	-6.536104e+01	1.418179e+00
6.012708e+00	-6.442516e+01	1.401254e+00
6.034621e+00	-6.345610e+01	1.399032e+00
6.056533e+00	-6.248961e+01	1.396539e+00
6.078445e+00	-6.156537e+01	1.386123e+00
6.100357e+00	-6.071986e+01	1.371388e+00
6.122269e+00	-5.988951e+01	1.363470e+00
6.144182e+00	-5.908937e+01	1.361828e+00
6.166094e+00	-5.829965e+01	1.363907e+00
6.188006e+00	-5.746080e+01	1.360246e+00
6.209918e+00	-5.656903e+01	1.345834e+00
6.231830e+00	-5.559476e+01	1.331550e+00
6.253742e+00	-5.452482e+01	1.321244e+00
6.275655e+00	-5.339185e+01	1.315142e+00
6.297567e+00	-5.223097e+01	1.314101e+00
6.319479e+00	-5.103172e+01	1.311335e+00
6.341391e+00	-4.980409e+01	1.309875e+00
6.363303e+00	-4.854841e+01	1.308795e+00
6.385215e+00	-4.730372e+01	1.309312e+00
6.407128e+00	-4.604474e+01	1.308076e+00
6.429040e+00	-4.478657e+01	1.308623e+00
6.450952e+00	-4.350550e+01	1.312691e+00
6.472864e+00	-4.218673e+01	1.317627e+00
6.494776e+00	-4.081232e+01	1.321839e+00
6.516688e+00	-3.939336e+01	1.324858e+00
6.538601e+00	-3.796894e+01	1.327829e+00
6.560513e+00	-3.650824e+01	1.332337e+00
6.582425e+00	-3.507276e+01	1.332899e+00
6.604337e+00	-3.365432e+01	1.335034e+00
6.626249e+00	-3.223012e+01	1.337717e+00
6.648161e+00	-3.081272e+01	1.340310e+00
6.670074e+00	-2.938010e+01	1.344593e+00
6.691986e+00	-2.797778e+01	1.345551e+00
6.713898e+00	-2.658630e+01	1.344445e+00
6.735810e+00	-2.516949e+01	1.342370e+00
6.757722e+00	-2.377578e+01	1.336522e+00
6.779634e+00	-2.238909e+01	1.333580e+00
6.801547e+00	-2.103186e+01	1.324600e+00
6.823459e+00	-1.964375e+01	1.318393e+00
6.845371e+00	-1.824596e+01	1.319213e+00
6.867283e+00	-1.684880e+01	1.333765e+00
6.889195e+00	-1.544605e+01	1.352998e+00
6.911107e+00	-1.410164e+01	1.345290e+00
6.933020e+00	-1.287063e+01	1.289418e+00
6.954932e+00	-1.170431e+01	1.141784e+00
6.976844e+00	-1.058272e+01	9.174964e-01
6.998756e+00	-9.389742e+00	6.736820e-01
7.020668e+00	-8.107308e+00	5.274382e-01
7.042580e+00	-6.713980e+00	5.051059e-01
7.064493e+00	-5.235161e+00	5.203883e-01
7.086405e+00	-3.719483e+00	5.356961e-01
7.108317e+00	-2.216680e+00	5.479849e-01
7.130229e+00	-8.048500e-01	5.556034e-01
7.152141e+00	3.788613e-01	5.208806e-01
7.174053e+00	1.168467e+00	4.203786e-01
7.195966e+00	1.471008e+00	3.114606e-01
7.217878e+00	1.499965e+00	2.664109e-01
7.239790e+00	1.359034e+00	2.590781e-01
7.261702e+00	1.202947e+00	2.507846e-01
7.283614e+00	1.068155e+00	2.377285e-01
7.305526e+00	9.624770e-01	2.269241e-01
7.327439e+00	8.472577e-01	2.230521e-01
7.349351e+00	7.658915e-01	2.283401e-01
7.371263e+00	6.790106e-01	2.350782e-01
7.393175e+00	6.094523e-01	2.361111e-01
7.415087e+00	5.538722e-01	2.360125e-01
7.436999e+00	4.673942e-01	2.314535e-01
7.458912e+00	4.105481e-01	2.315625e-01
7.480824e+00	3.893697e-01	2.320928e-01
7.502736e+00	3.424400e-01	2.340137e-01
7.524648e+00	2.664710e-01	2.372022e-01
7.546560e+00	1.675272e-01	2.411682e-01
7.568472e+00	5.771594e-02	2.396206e-01
7.590385e+00	-3.791128e-02	2.180323e-01
7.612297e+00	-1.059507e-01	1.886623e-01
7.634209e+00	-1.572657e-01	1.663702e-01
7.656121e+00	-1.400882e-01	1.398254e-01
7.678033e+00	-1.226311e-01	1.347385e-01
7.699945e+00	-1.012715e-01	1.427956e-01
7.721858e+00	-8.497488e-02	1.619405e-01
7.743770e+00	-6.378024e-02	1.749778e-01
7.765682e+00	-2.624377e-02	1.690462e-01
7.787594e+00	-1.713703e-02	1.579199e-01
7.809506e+00	-1.357838e-02	1.541120e-01
7.831418e+00	-3.239480e-02	1.582602e-01
7.853331e+00	-5.792462e-02	1.605983e-01
7.875243e+00	-5.641984e-02	1.474856e-01
7.897155e+00	-5.253661e-02	1.387559e-01
7.919067e+00	-6.066312e-03	1.100593e-01
7.940979e+00	1.199790e-02	7.607631e-02
7.962891e+00	-2.206423e-03	5.148013e-02
7.984804e+00	-8.298305e-03	3.025980e-02
8.006716e+00	0.000000e+00	0.000000e+00
8.028628e+00	1.594327e-02	2.384880e-02
8.050540e+00	1.403917e-02	4.112481e-02
8.072452e+00	1.026675e-02	5.960638e-02
8.094364e+00	1.856456e-02	7.457371e-02
8.116277e+00	3.991601e-02	9.687821e-02
8.138189e+00	4.108164e-02	1.235670e-01
8.160101e+00	4.535230e-02	1.440464e-01
8.182013e+00	4.227950e-02	1.631873e-01
8.203925e+00	4.952639e-02	1.608134e-01
8.225837e+00	3.609216e-02	1.480301e-01
8.247750e+00	1.577836e-02	1.516663e-01
8.269662e+00	-3.070499e-03	1.676078e-01
8.291574e+00	-1.628469e-02	1.766827e-01
8.313486e+00	-3.442150e-02	2.002898e-01
8.335398e+00	-3.642123e-02	2.074740e-01
8.357310e+00	-3.279595e-02	2.211142e-01
8.379223e+00	-3.208362e-02	2.284120e-01
8.401135e+00	9.822957e-03	2.354646e-01
8.423047e+00	4.364536e-02	2.313475e-01
8.444959e+00	9.140838e-02	2.266614e-01
8.466871e+00	9.806298e-02	2.194836e-01
8.488783e+00	1.102757e-01	2.077754e-01
8.510696e+00	1.055353e-01	2.006529e-01
8.532608e+00	9.012436e-02	1.875712e-01
8.554520e+00	8.736603e-02	1.817220e-01
8.576432e+00	8.929212e-02	1.913571e-01
8.598344e+00	8.882798e-02	2.042642e-01
8.620256e+00	8.718017e-02	2.298921e-01
8.642169e+00	1.105752e-01	2.450749e-01
8.664081e+00	9.848775e-02	2.472294e-01
8.685993e+00	8.287615e-02	2.399335e-01
8.707905e+00	7.285363e-02	2.307943e-01
8.729817e+00	6.102379e-02	2.266720e-01
8.751729e+00	3.634656e-02	2.319259e-01
8.773642e+00	1.274417e-05	2.469362e-01
8.795554e+00	-4.291194e-02	2.756726e-01
8.817466e+00	-8.373232e-02	3.004701e-01
8.839378e+00	-9.510968e-02	3.171581e-01
8.861290e+00	-1.080239e-01	3.437609e-01
8.883202e+00	-1.386201e-01	3.727593e-01
8.905115e+00	-1.384161e-01	3.892144e-01
8.927027e+00	-1.399142e-01	4.055742e-01
8.948939e+00	-1.660477e-01	4.046367e-01
8.970851e+00	-1.919644e-01	3.947732e-01
8.992763e+00	-2.151007e-01	3.796269e-01
9.014675e+00	-2.554473e-01	3.702789e-01
9.036588e+00	-3.325215e-01	3.724808e-01
9.058500e+00	-3.854428e-01	3.667905e-01
9.080412e+00	-4.913044e-01	3.666298e-01
9.102324e+00	-5.471343e-01	3.686115e-01
9.124236e+00	-6.727451e-01	3.700831e-01
9.146148e+00	-7.459542e-01	3.734076e-01
9.168061e+00	-9.674319e-01	3.767913e-01
9.189973e+00	-1.167356e+00	3.672023e-01
9.211885e+00	-1.364778e+00	3.758532e-01
9.233797e+00	-1.819394e+00	3.856764e-01
9.255709e+00	-1.635519e+00	3.815029e-01
9.277621e+00	-5.313890e-01	3.789447e-01
9.299534e+00	-1.371347e+00	3.773558e-01
