# Supplementary material for: Viral fusion proteins of classes II and III recognize and reorganize complex biological membranes
Source: Commun Biol. 2025 May 9;8:717. doi: 10.1038/s42003-025-08040-9 (PMC12062360; doi:10.1038/s42003-025-08040-9)
Supplement: Supplementary file 4 — Supplementary Data 1 [file 42003_2025_8040_MOESM4_ESM.zip › Source-Data/Figure2D/RVFV_Gc/RVFV_PIPC_5%PAPI_40%CHOL_bsResult.xvg]

5.009250e+00	-1.385226e+01	1.566803e+00
5.027750e+00	-1.841507e+01	1.569499e+00
5.046250e+00	-2.232871e+01	1.569165e+00
5.064750e+00	-2.630942e+01	1.565697e+00
5.083250e+00	-2.997356e+01	1.573637e+00
5.101750e+00	-3.353264e+01	1.580608e+00
5.120250e+00	-3.697875e+01	1.587638e+00
5.138750e+00	-4.027121e+01	1.584269e+00
5.157250e+00	-4.337567e+01	1.574904e+00
5.175750e+00	-4.626692e+01	1.560870e+00
5.194250e+00	-4.893110e+01	1.546249e+00
5.212750e+00	-5.140109e+01	1.542404e+00
5.231250e+00	-5.369937e+01	1.545342e+00
5.249750e+00	-5.587159e+01	1.554349e+00
5.268250e+00	-5.791765e+01	1.557208e+00
5.286750e+00	-5.986349e+01	1.553204e+00
5.305250e+00	-6.163827e+01	1.532797e+00
5.323750e+00	-6.321424e+01	1.513051e+00
5.342250e+00	-6.453167e+01	1.496884e+00
5.360750e+00	-6.565755e+01	1.476888e+00
5.379250e+00	-6.661412e+01	1.454533e+00
5.397750e+00	-6.756119e+01	1.441550e+00
5.416250e+00	-6.840147e+01	1.432088e+00
5.434750e+00	-6.906018e+01	1.418727e+00
5.453250e+00	-6.952193e+01	1.400758e+00
5.471750e+00	-6.980921e+01	1.386289e+00
5.490250e+00	-6.992542e+01	1.377036e+00
5.508750e+00	-6.994913e+01	1.372970e+00
5.527250e+00	-6.987081e+01	1.368414e+00
5.545750e+00	-6.973703e+01	1.359507e+00
5.564250e+00	-6.951072e+01	1.352397e+00
5.582750e+00	-6.918103e+01	1.349272e+00
5.601250e+00	-6.868653e+01	1.344109e+00
5.619750e+00	-6.808839e+01	1.340914e+00
5.638250e+00	-6.739550e+01	1.334735e+00
5.656750e+00	-6.667037e+01	1.330149e+00
5.675250e+00	-6.587742e+01	1.329928e+00
5.693750e+00	-6.503292e+01	1.330417e+00
5.712250e+00	-6.411061e+01	1.324938e+00
5.730750e+00	-6.315287e+01	1.318384e+00
5.749250e+00	-6.218532e+01	1.312582e+00
5.767750e+00	-6.123600e+01	1.302083e+00
5.786250e+00	-6.032130e+01	1.294808e+00
5.804750e+00	-5.943547e+01	1.287146e+00
5.823250e+00	-5.862285e+01	1.277771e+00
5.841750e+00	-5.784880e+01	1.268886e+00
5.860250e+00	-5.711799e+01	1.261758e+00
5.878750e+00	-5.642016e+01	1.257640e+00
5.897250e+00	-5.574266e+01	1.254147e+00
5.915750e+00	-5.504195e+01	1.254775e+00
5.934250e+00	-5.430606e+01	1.262567e+00
5.952750e+00	-5.352189e+01	1.280673e+00
5.971250e+00	-5.267382e+01	1.303150e+00
5.989750e+00	-5.175501e+01	1.321508e+00
6.008250e+00	-5.081635e+01	1.329393e+00
6.026750e+00	-4.988693e+01	1.332294e+00
6.045250e+00	-4.898517e+01	1.332031e+00
6.063750e+00	-4.806699e+01	1.333801e+00
6.082250e+00	-4.718242e+01	1.334929e+00
6.100750e+00	-4.629173e+01	1.335142e+00
6.119250e+00	-4.542914e+01	1.327949e+00
6.137750e+00	-4.452825e+01	1.314307e+00
6.156250e+00	-4.362918e+01	1.300649e+00
6.174750e+00	-4.270934e+01	1.285208e+00
6.193250e+00	-4.181436e+01	1.269994e+00
6.211750e+00	-4.095714e+01	1.260468e+00
6.230250e+00	-4.009064e+01	1.259991e+00
6.248750e+00	-3.922257e+01	1.266976e+00
6.267250e+00	-3.835388e+01	1.274742e+00
6.285750e+00	-3.743158e+01	1.280647e+00
6.304250e+00	-3.650032e+01	1.287159e+00
6.322750e+00	-3.553249e+01	1.288589e+00
6.341250e+00	-3.457121e+01	1.288088e+00
6.359750e+00	-3.360767e+01	1.288062e+00
6.378250e+00	-3.264091e+01	1.285942e+00
6.396750e+00	-3.168359e+01	1.282928e+00
6.415250e+00	-3.071350e+01	1.279404e+00
6.433750e+00	-2.971065e+01	1.278112e+00
6.452250e+00	-2.868919e+01	1.275622e+00
6.470750e+00	-2.762158e+01	1.275547e+00
6.489250e+00	-2.656680e+01	1.275164e+00
6.507750e+00	-2.548604e+01	1.275178e+00
6.526250e+00	-2.440392e+01	1.276696e+00
6.544750e+00	-2.334354e+01	1.276006e+00
6.563250e+00	-2.226665e+01	1.275021e+00
6.581750e+00	-2.119439e+01	1.272551e+00
6.600250e+00	-2.011917e+01	1.269132e+00
6.618750e+00	-1.903999e+01	1.263124e+00
6.637250e+00	-1.792685e+01	1.260418e+00
6.655750e+00	-1.684227e+01	1.256054e+00
6.674250e+00	-1.576145e+01	1.253848e+00
6.692750e+00	-1.468123e+01	1.251213e+00
6.711250e+00	-1.363264e+01	1.250603e+00
6.729750e+00	-1.256728e+01	1.253011e+00
6.748250e+00	-1.150240e+01	1.255696e+00
6.766750e+00	-1.041647e+01	1.264064e+00
6.785250e+00	-9.321818e+00	1.274694e+00
6.803750e+00	-8.215183e+00	1.286279e+00
6.822250e+00	-7.091054e+00	1.293681e+00
6.840750e+00	-5.972520e+00	1.291808e+00
6.859250e+00	-4.835633e+00	1.284511e+00
6.877750e+00	-3.691484e+00	1.279584e+00
6.896250e+00	-2.520399e+00	1.282392e+00
6.914750e+00	-1.326334e+00	1.306879e+00
6.933250e+00	-9.945427e-02	1.302898e+00
6.951750e+00	1.027446e+00	1.223542e+00
6.970250e+00	2.002269e+00	1.001717e+00
6.988750e+00	2.674224e+00	6.979030e-01
7.007250e+00	2.982217e+00	4.223911e-01
7.025750e+00	2.958596e+00	3.008170e-01
7.044250e+00	2.776060e+00	2.805588e-01
7.062750e+00	2.528493e+00	2.670972e-01
7.081250e+00	2.302599e+00	2.586015e-01
7.099750e+00	2.126945e+00	2.461774e-01
7.118250e+00	1.985847e+00	2.327921e-01
7.136750e+00	1.848756e+00	2.268435e-01
7.155250e+00	1.728414e+00	2.266767e-01
7.173750e+00	1.604588e+00	2.291056e-01
7.192250e+00	1.496614e+00	2.309511e-01
7.210750e+00	1.370906e+00	2.317935e-01
7.229250e+00	1.283450e+00	2.282870e-01
7.247750e+00	1.198340e+00	2.323472e-01
7.266250e+00	1.100049e+00	2.356447e-01
7.284750e+00	9.898320e-01	2.327229e-01
7.303250e+00	8.982996e-01	2.201037e-01
7.321750e+00	8.328828e-01	1.993084e-01
7.340250e+00	7.637830e-01	1.817108e-01
7.358750e+00	6.832401e-01	1.710622e-01
7.377250e+00	6.303191e-01	1.739620e-01
7.395750e+00	5.635878e-01	1.853954e-01
7.414250e+00	5.079399e-01	1.962515e-01
7.432750e+00	4.655145e-01	2.060163e-01
7.451250e+00	4.053695e-01	2.093901e-01
7.469750e+00	3.417052e-01	2.070102e-01
7.488250e+00	2.787341e-01	2.022748e-01
7.506750e+00	2.283270e-01	1.984374e-01
7.525250e+00	1.815612e-01	1.864930e-01
7.543750e+00	1.306587e-01	1.709213e-01
7.562250e+00	9.128229e-02	1.563962e-01
7.580750e+00	7.756659e-02	1.497079e-01
7.599250e+00	6.799064e-02	1.565037e-01
7.617750e+00	4.224480e-02	1.633541e-01
7.636250e+00	5.290079e-02	1.742275e-01
7.654750e+00	6.703343e-02	1.726174e-01
7.673250e+00	5.308113e-02	1.790780e-01
7.691750e+00	4.391995e-02	1.727673e-01
7.710250e+00	3.682316e-02	1.564865e-01
7.728750e+00	1.036543e-02	1.488602e-01
7.747250e+00	2.715440e-02	1.386555e-01
7.765750e+00	1.967297e-03	1.257205e-01
7.784250e+00	-6.972439e-03	1.177034e-01
7.802750e+00	-2.448486e-02	1.252797e-01
7.821250e+00	-6.695466e-02	1.188002e-01
7.839750e+00	-9.303060e-02	1.164827e-01
7.858250e+00	-1.055503e-01	1.109788e-01
7.876750e+00	-1.096318e-01	1.038575e-01
7.895250e+00	-1.166197e-01	1.005197e-01
7.913750e+00	-8.383328e-02	9.225631e-02
7.932250e+00	-5.846086e-02	7.306291e-02
7.950750e+00	-3.643121e-02	5.135787e-02
7.969250e+00	-2.825260e-02	4.152364e-02
7.987750e+00	-2.656966e-02	1.738499e-02
8.006250e+00	0.000000e+00	0.000000e+00
8.024750e+00	2.606633e-02	2.554258e-02
8.043250e+00	3.648852e-02	4.774399e-02
8.061750e+00	2.229420e-02	9.836388e-02
8.080250e+00	2.454027e-02	1.313718e-01
8.098750e+00	2.411627e-02	1.715231e-01
8.117250e+00	-4.281405e-03	2.169608e-01
8.135750e+00	7.365153e-03	2.230767e-01
8.154250e+00	3.708234e-03	2.223654e-01
8.172750e+00	1.025262e-02	2.144396e-01
8.191250e+00	4.615517e-02	1.909658e-01
8.209750e+00	3.071955e-02	1.810538e-01
8.228250e+00	6.707904e-02	1.830625e-01
8.246750e+00	7.200739e-02	2.009397e-01
8.265250e+00	7.751616e-02	2.298459e-01
8.283750e+00	1.038437e-01	2.583922e-01
8.302250e+00	1.173906e-01	2.822651e-01
8.320750e+00	1.366675e-01	2.932054e-01
8.339250e+00	1.561177e-01	2.923891e-01
8.357750e+00	1.301690e-01	2.972010e-01
8.376250e+00	1.308709e-01	2.829451e-01
8.394750e+00	5.903305e-02	2.845001e-01
8.413250e+00	2.243736e-02	2.792256e-01
8.431750e+00	-1.250276e-02	2.765241e-01
8.450250e+00	-5.136600e-02	2.793722e-01
8.468750e+00	-9.636336e-02	2.864626e-01
8.487250e+00	-1.439385e-01	2.953358e-01
8.505750e+00	-1.500177e-01	3.043146e-01
8.524250e+00	-2.170378e-01	3.227553e-01
8.542750e+00	-2.447239e-01	3.402490e-01
8.561250e+00	-3.000765e-01	3.282339e-01
8.579750e+00	-3.348753e-01	3.289280e-01
8.598250e+00	-3.371824e-01	3.087119e-01
8.616750e+00	-3.405825e-01	3.014671e-01
8.635250e+00	-2.882642e-01	2.959215e-01
8.653750e+00	-2.784289e-01	3.083310e-01
8.672250e+00	-2.574898e-01	3.180792e-01
8.690750e+00	-2.155312e-01	3.294112e-01
