# Supplementary material for: Viral fusion proteins of classes II and III recognize and reorganize complex biological membranes
Source: Commun Biol. 2025 May 9;8:717. doi: 10.1038/s42003-025-08040-9 (PMC12062360; doi:10.1038/s42003-025-08040-9)
Supplement: Supplementary file 4 — Supplementary Data 1 [file 42003_2025_8040_MOESM4_ESM.zip › Source-Data/Figure2D/RVFV_Gc/RVFV_30%PAPC_30%PIPC_40%CHOL_bsResult.xvg]

# This file was created Fri May 13 15:31:15 2022
# Created by:
#                       :-) GROMACS - gmx wham, 2021.1 (-:
# 
# Executable:   /data/shared/opt/gromacs/2021.1/bin/gmx
# Data prefix:  /data/shared/opt/gromacs/2021.1
# Working dir:  /data/users/CHETAN/VIRAL_PROTEINS_PROJECT/RVFV/PAPC_PLPC_CHOL/US/run-umb_t500ns/100-500ns
# Command line:
#   gmx wham -it tpr_100-500ns.dat -if pullf_100-500ns.dat -o profile.xvg -hist histo.xvg -b 100000 -e 500000 -nBootstrap 50 -zprof0 8 -bs-method b-hist
# gmx wham is part of G R O M A C S:
#
# Glycine aRginine prOline Methionine Alanine Cystine Serine
#
@    title "Average and stddev from bootstrapping"
@    xaxis  label "\xx\f{} (nm)"
@    yaxis  label "E (kJ mol\S-1\N)"
@TYPE xy
@TYPE xydy
5.012668e+00	1.263742e+00	1.232342e+00
5.030817e+00	-7.504257e-01	1.232159e+00
5.048966e+00	-3.646421e+00	1.231781e+00
5.067114e+00	-6.468220e+00	1.231006e+00
5.085263e+00	-9.973135e+00	1.229437e+00
5.103412e+00	-1.306324e+01	1.230715e+00
5.121560e+00	-1.583532e+01	1.243784e+00
5.139709e+00	-1.865967e+01	1.246130e+00
5.157858e+00	-2.142867e+01	1.243310e+00
5.176006e+00	-2.398577e+01	1.241068e+00
5.194155e+00	-2.641169e+01	1.240367e+00
5.212304e+00	-2.870562e+01	1.232691e+00
5.230452e+00	-3.090119e+01	1.228953e+00
5.248601e+00	-3.300716e+01	1.226248e+00
5.266750e+00	-3.502189e+01	1.228363e+00
5.284898e+00	-3.692287e+01	1.226808e+00
5.303047e+00	-3.870984e+01	1.223331e+00
5.321196e+00	-4.041967e+01	1.221985e+00
5.339344e+00	-4.199544e+01	1.216457e+00
5.357493e+00	-4.345315e+01	1.211875e+00
5.375642e+00	-4.477906e+01	1.206363e+00
5.393790e+00	-4.598144e+01	1.208348e+00
5.411939e+00	-4.699592e+01	1.220703e+00
5.430088e+00	-4.790345e+01	1.228853e+00
5.448236e+00	-4.864967e+01	1.233439e+00
5.466385e+00	-4.922561e+01	1.224701e+00
5.484534e+00	-4.967934e+01	1.209533e+00
5.502682e+00	-4.995806e+01	1.187554e+00
5.520831e+00	-5.012163e+01	1.166539e+00
5.538980e+00	-5.018979e+01	1.149400e+00
5.557128e+00	-5.016270e+01	1.137456e+00
5.575277e+00	-5.005814e+01	1.128096e+00
5.593426e+00	-4.991065e+01	1.125623e+00
5.611574e+00	-4.971072e+01	1.127740e+00
5.629723e+00	-4.945177e+01	1.130274e+00
5.647872e+00	-4.914411e+01	1.132461e+00
5.666020e+00	-4.877041e+01	1.132120e+00
5.684169e+00	-4.832879e+01	1.133306e+00
5.702318e+00	-4.782587e+01	1.130123e+00
5.720466e+00	-4.729694e+01	1.129303e+00
5.738615e+00	-4.671508e+01	1.128432e+00
5.756764e+00	-4.614658e+01	1.122232e+00
5.774912e+00	-4.560129e+01	1.114390e+00
5.793061e+00	-4.508140e+01	1.103737e+00
5.811210e+00	-4.455426e+01	1.097859e+00
5.829358e+00	-4.403948e+01	1.098940e+00
5.847507e+00	-4.347036e+01	1.101028e+00
5.865656e+00	-4.288031e+01	1.095272e+00
5.883805e+00	-4.224901e+01	1.092153e+00
5.901953e+00	-4.159197e+01	1.087280e+00
5.920102e+00	-4.092105e+01	1.075528e+00
5.938251e+00	-4.025912e+01	1.064852e+00
5.956399e+00	-3.959981e+01	1.052024e+00
5.974548e+00	-3.896400e+01	1.033908e+00
5.992697e+00	-3.835900e+01	1.018710e+00
6.010845e+00	-3.778007e+01	1.005636e+00
6.028994e+00	-3.722858e+01	9.928668e-01
6.047143e+00	-3.669317e+01	9.831114e-01
6.065291e+00	-3.614046e+01	9.814691e-01
6.083440e+00	-3.555542e+01	9.853044e-01
6.101589e+00	-3.490810e+01	9.926469e-01
6.119737e+00	-3.423799e+01	9.960318e-01
6.137886e+00	-3.356466e+01	9.951649e-01
6.156035e+00	-3.286966e+01	9.951850e-01
6.174183e+00	-3.220149e+01	9.945043e-01
6.192332e+00	-3.152023e+01	9.971017e-01
6.210481e+00	-3.082249e+01	9.969629e-01
6.228629e+00	-3.014129e+01	9.985482e-01
6.246778e+00	-2.943839e+01	1.000230e+00
6.264927e+00	-2.873477e+01	9.998933e-01
6.283075e+00	-2.805920e+01	1.000040e+00
6.301224e+00	-2.739651e+01	1.001674e+00
6.319373e+00	-2.673481e+01	1.000715e+00
6.337521e+00	-2.608650e+01	9.995984e-01
6.355670e+00	-2.537583e+01	9.935500e-01
6.373819e+00	-2.464288e+01	9.885461e-01
6.391967e+00	-2.388940e+01	9.803615e-01
6.410116e+00	-2.307491e+01	9.768654e-01
6.428265e+00	-2.227233e+01	9.754784e-01
6.446413e+00	-2.144552e+01	9.737803e-01
6.464562e+00	-2.061929e+01	9.732723e-01
6.482711e+00	-1.975989e+01	9.728779e-01
6.500859e+00	-1.890762e+01	9.712661e-01
6.519008e+00	-1.804820e+01	9.740566e-01
6.537157e+00	-1.720671e+01	9.777771e-01
6.555305e+00	-1.635194e+01	9.817799e-01
6.573454e+00	-1.547470e+01	9.837982e-01
6.591603e+00	-1.459383e+01	9.851053e-01
6.609751e+00	-1.368238e+01	9.849133e-01
6.627900e+00	-1.277486e+01	9.865062e-01
6.646049e+00	-1.184868e+01	9.847061e-01
6.664197e+00	-1.089592e+01	9.845262e-01
6.682346e+00	-9.942592e+00	9.828057e-01
6.700495e+00	-8.977096e+00	9.826918e-01
6.718643e+00	-8.001972e+00	9.785630e-01
6.736792e+00	-7.017548e+00	9.782876e-01
6.754941e+00	-6.033180e+00	9.762864e-01
6.773089e+00	-5.052610e+00	9.742562e-01
6.791238e+00	-4.067629e+00	9.712337e-01
6.809387e+00	-3.073444e+00	9.668013e-01
6.827535e+00	-2.079797e+00	9.654423e-01
6.845684e+00	-1.075680e+00	9.743712e-01
6.863833e+00	-8.334852e-02	9.930283e-01
6.881981e+00	8.590593e-01	1.013999e+00
6.900130e+00	1.702693e+00	1.020692e+00
6.918279e+00	2.391536e+00	9.797234e-01
6.936427e+00	2.814486e+00	8.771194e-01
6.954576e+00	3.019737e+00	7.743604e-01
6.972725e+00	3.082405e+00	6.614080e-01
6.990873e+00	3.026146e+00	5.422182e-01
7.009022e+00	2.969252e+00	4.208251e-01
7.027171e+00	2.905353e+00	3.293378e-01
7.045320e+00	2.816816e+00	2.731492e-01
7.063468e+00	2.739918e+00	2.519584e-01
7.081617e+00	2.617280e+00	2.434728e-01
7.099766e+00	2.485564e+00	2.398759e-01
7.117914e+00	2.327412e+00	2.314941e-01
7.136063e+00	2.162801e+00	2.287741e-01
7.154212e+00	1.996627e+00	2.272746e-01
7.172360e+00	1.850445e+00	2.278176e-01
7.190509e+00	1.705610e+00	2.276156e-01
7.208658e+00	1.553789e+00	2.288878e-01
7.226806e+00	1.391285e+00	2.301871e-01
7.244955e+00	1.246504e+00	2.318273e-01
7.263104e+00	1.096655e+00	2.320816e-01
7.281252e+00	9.772879e-01	2.321270e-01
7.299401e+00	8.731611e-01	2.268061e-01
7.317550e+00	7.915306e-01	2.195160e-01
7.335698e+00	6.897728e-01	2.141182e-01
7.353847e+00	6.190715e-01	2.134764e-01
7.371996e+00	5.364637e-01	2.132899e-01
7.390144e+00	4.878752e-01	2.169393e-01
7.408293e+00	4.308450e-01	2.215250e-01
7.426442e+00	3.660239e-01	2.237211e-01
7.444590e+00	3.212179e-01	2.240516e-01
7.462739e+00	2.453275e-01	2.268266e-01
7.480888e+00	1.640425e-01	2.322207e-01
7.499036e+00	1.034285e-01	2.347741e-01
7.517185e+00	4.974174e-02	2.353351e-01
7.535334e+00	-1.233754e-02	2.320644e-01
7.553482e+00	-7.963051e-02	2.372730e-01
7.571631e+00	-1.215363e-01	2.317853e-01
7.589780e+00	-1.452284e-01	2.184667e-01
7.607928e+00	-1.686566e-01	2.071476e-01
7.626077e+00	-1.810682e-01	1.883965e-01
7.644226e+00	-1.914522e-01	1.768685e-01
7.662374e+00	-2.128819e-01	1.624324e-01
7.680523e+00	-1.906510e-01	1.556288e-01
7.698672e+00	-1.610902e-01	1.557243e-01
7.716820e+00	-1.618261e-01	1.589382e-01
7.734969e+00	-1.401644e-01	1.653230e-01
7.753118e+00	-1.383376e-01	1.738805e-01
7.771266e+00	-1.350651e-01	1.748632e-01
7.789415e+00	-1.403564e-01	1.798346e-01
7.807564e+00	-1.262464e-01	1.839318e-01
7.825712e+00	-1.192782e-01	1.920105e-01
7.843861e+00	-9.559000e-02	1.800164e-01
7.862010e+00	-8.576737e-02	1.604864e-01
7.880158e+00	-1.069753e-01	1.314950e-01
7.898307e+00	-1.265988e-01	1.149332e-01
7.916456e+00	-1.252314e-01	9.019049e-02
7.934604e+00	-1.283348e-01	6.292748e-02
7.952753e+00	-1.114673e-01	4.244437e-02
7.970902e+00	-7.788280e-02	2.489314e-02
7.989050e+00	-1.818545e-02	8.869161e-03
8.007199e+00	0.000000e+00	0.000000e+00
8.025348e+00	-1.539440e-02	1.212103e-02
8.043496e+00	3.885234e-03	1.320680e-02
8.061645e+00	-1.874856e-02	1.864797e-02
8.079794e+00	-1.714838e-02	2.700189e-02
8.097942e+00	-4.525442e-02	3.356286e-02
8.116091e+00	-7.045022e-02	5.474531e-02
8.134240e+00	-7.073454e-02	6.190819e-02
8.152388e+00	-8.372698e-02	7.686285e-02
8.170537e+00	-7.593256e-02	9.034911e-02
8.188686e+00	-8.500767e-02	1.011254e-01
8.206835e+00	-6.365343e-02	1.100742e-01
8.224983e+00	-7.522749e-02	1.021754e-01
8.243132e+00	-7.985005e-02	9.365079e-02
8.261281e+00	-9.406828e-02	8.156570e-02
8.279429e+00	-1.277165e-01	8.167222e-02
8.297578e+00	-1.341811e-01	7.890115e-02
8.315727e+00	-1.860830e-01	1.000470e-01
8.333875e+00	-1.850175e-01	1.061468e-01
8.352024e+00	-1.919473e-01	1.028379e-01
8.370173e+00	-1.819302e-01	1.205173e-01
8.388321e+00	-2.276438e-01	1.160673e-01
8.406470e+00	-2.605261e-01	1.117591e-01
8.424619e+00	-2.830872e-01	1.038052e-01
8.442767e+00	-2.662012e-01	1.074433e-01
8.460916e+00	-3.179543e-01	1.097514e-01
8.479065e+00	-3.590493e-01	8.789790e-02
8.497213e+00	-3.950799e-01	7.901251e-02
8.515362e+00	-4.953566e-01	8.344328e-02
8.533511e+00	-3.732130e-01	9.922979e-02
8.551659e+00	-6.443682e-01	2.390061e-01
8.569808e+00	-1.025257e+00	2.748061e-01
8.587957e+00	-1.244229e+00	8.043701e-02
8.606105e+00	-2.387410e+00	7.987845e-02
8.624254e+00	-1.816628e+00	7.970347e-02
