# Supplementary material for: Viral fusion proteins of classes II and III recognize and reorganize complex biological membranes
Source: Commun Biol. 2025 May 9;8:717. doi: 10.1038/s42003-025-08040-9 (PMC12062360; doi:10.1038/s42003-025-08040-9)
Supplement: Supplementary file 4 — Supplementary Data 1 [file 42003_2025_8040_MOESM4_ESM.zip › Source-Data/Figure2D/RVFV_Gc/RVFV_PM_NOGM3_bsResult.xvg]

4.959238e+00	3.916562e+00	1.182917e+00
4.981285e+00	8.471956e-01	1.182698e+00
5.003332e+00	-2.654417e+00	1.182327e+00
5.025379e+00	-6.635339e+00	1.184349e+00
5.047426e+00	-1.107975e+01	1.183335e+00
5.069473e+00	-1.557062e+01	1.185193e+00
5.091520e+00	-1.987001e+01	1.182196e+00
5.113567e+00	-2.390107e+01	1.182269e+00
5.135614e+00	-2.776356e+01	1.183713e+00
5.157661e+00	-3.137993e+01	1.185180e+00
5.179708e+00	-3.477959e+01	1.188941e+00
5.201755e+00	-3.796611e+01	1.187478e+00
5.223802e+00	-4.089442e+01	1.174754e+00
5.245849e+00	-4.346796e+01	1.146319e+00
5.267896e+00	-4.568303e+01	1.135530e+00
5.289943e+00	-4.752292e+01	1.132051e+00
5.311989e+00	-4.909328e+01	1.130725e+00
5.334036e+00	-5.047765e+01	1.136742e+00
5.356083e+00	-5.170091e+01	1.136044e+00
5.378130e+00	-5.274119e+01	1.124390e+00
5.400177e+00	-5.360824e+01	1.113586e+00
5.422224e+00	-5.431878e+01	1.106381e+00
5.444271e+00	-5.486379e+01	1.097702e+00
5.466318e+00	-5.518821e+01	1.090249e+00
5.488365e+00	-5.533616e+01	1.090829e+00
5.510412e+00	-5.529914e+01	1.095388e+00
5.532459e+00	-5.516833e+01	1.090894e+00
5.554506e+00	-5.498935e+01	1.074354e+00
5.576553e+00	-5.476079e+01	1.053693e+00
5.598600e+00	-5.445063e+01	1.027366e+00
5.620647e+00	-5.402393e+01	9.936175e-01
5.642694e+00	-5.342689e+01	9.716048e-01
5.664741e+00	-5.272269e+01	9.626207e-01
5.686788e+00	-5.193522e+01	9.480172e-01
5.708835e+00	-5.113713e+01	9.333756e-01
5.730882e+00	-5.033839e+01	9.212770e-01
5.752929e+00	-4.958782e+01	9.138767e-01
5.774976e+00	-4.882851e+01	9.072584e-01
5.797023e+00	-4.812401e+01	9.001873e-01
5.819070e+00	-4.740062e+01	8.948339e-01
5.841117e+00	-4.668026e+01	8.777841e-01
5.863164e+00	-4.593663e+01	8.649516e-01
5.885211e+00	-4.519765e+01	8.568732e-01
5.907258e+00	-4.449521e+01	8.487747e-01
5.929305e+00	-4.382804e+01	8.494175e-01
5.951352e+00	-4.312590e+01	8.575764e-01
5.973398e+00	-4.241745e+01	8.702502e-01
5.995445e+00	-4.166095e+01	8.708256e-01
6.017492e+00	-4.087878e+01	8.536323e-01
6.039539e+00	-4.008382e+01	8.343649e-01
6.061586e+00	-3.934625e+01	8.108112e-01
6.083633e+00	-3.865107e+01	7.917473e-01
6.105680e+00	-3.800417e+01	7.715122e-01
6.127727e+00	-3.738638e+01	7.543314e-01
6.149774e+00	-3.674347e+01	7.386884e-01
6.171821e+00	-3.604286e+01	7.289278e-01
6.193868e+00	-3.530918e+01	7.276485e-01
6.215915e+00	-3.448715e+01	7.319375e-01
6.237962e+00	-3.362956e+01	7.295880e-01
6.260009e+00	-3.271123e+01	7.262062e-01
6.282056e+00	-3.178106e+01	7.229102e-01
6.304103e+00	-3.082994e+01	7.241302e-01
6.326150e+00	-2.984441e+01	7.223765e-01
6.348197e+00	-2.888639e+01	7.217836e-01
6.370244e+00	-2.791415e+01	7.175113e-01
6.392291e+00	-2.690028e+01	7.150984e-01
6.414338e+00	-2.585818e+01	7.194874e-01
6.436385e+00	-2.480082e+01	7.257578e-01
6.458432e+00	-2.371320e+01	7.266402e-01
6.480479e+00	-2.259824e+01	7.189452e-01
6.502526e+00	-2.145282e+01	7.052944e-01
6.524573e+00	-2.027967e+01	7.039504e-01
6.546620e+00	-1.907975e+01	7.084062e-01
6.568667e+00	-1.788072e+01	7.105092e-01
6.590714e+00	-1.666482e+01	7.098082e-01
6.612761e+00	-1.546882e+01	7.048103e-01
6.634807e+00	-1.424942e+01	6.978191e-01
6.656854e+00	-1.300101e+01	6.909959e-01
6.678901e+00	-1.174847e+01	6.819617e-01
6.700948e+00	-1.051578e+01	6.766470e-01
6.722995e+00	-9.296802e+00	6.760223e-01
6.745042e+00	-8.066504e+00	6.775936e-01
6.767089e+00	-6.867196e+00	6.824932e-01
6.789136e+00	-5.616836e+00	6.804098e-01
6.811183e+00	-4.333001e+00	6.678932e-01
6.833230e+00	-3.056713e+00	6.484577e-01
6.855277e+00	-1.734085e+00	6.395210e-01
6.877324e+00	-3.728817e-01	6.238896e-01
6.899371e+00	9.916040e-01	6.253844e-01
6.921418e+00	2.288561e+00	6.019742e-01
6.943465e+00	3.326814e+00	5.241853e-01
6.965512e+00	3.988973e+00	3.938475e-01
6.987559e+00	4.168725e+00	2.979429e-01
7.009606e+00	4.024743e+00	2.728385e-01
7.031653e+00	3.788452e+00	2.547095e-01
7.053700e+00	3.540797e+00	2.367416e-01
7.075747e+00	3.263936e+00	2.190015e-01
7.097794e+00	3.010992e+00	2.041906e-01
7.119841e+00	2.761540e+00	2.040534e-01
7.141888e+00	2.510427e+00	2.059092e-01
7.163935e+00	2.282757e+00	2.157061e-01
7.185982e+00	2.064187e+00	2.192463e-01
7.208029e+00	1.892171e+00	2.138917e-01
7.230076e+00	1.742510e+00	2.068825e-01
7.252123e+00	1.614551e+00	2.116716e-01
7.274169e+00	1.493545e+00	2.161657e-01
7.296216e+00	1.381110e+00	2.031001e-01
7.318263e+00	1.262461e+00	1.718972e-01
7.340310e+00	1.162640e+00	1.441287e-01
7.362357e+00	1.090481e+00	1.406466e-01
7.384404e+00	1.025824e+00	1.401910e-01
7.406451e+00	9.603889e-01	1.367195e-01
7.428498e+00	9.094766e-01	1.347324e-01
7.450545e+00	8.640045e-01	1.343713e-01
7.472592e+00	8.392078e-01	1.332385e-01
7.494639e+00	8.037761e-01	1.309180e-01
7.516686e+00	7.616149e-01	1.224934e-01
7.538733e+00	6.905478e-01	1.191202e-01
7.560780e+00	5.554536e-01	1.132756e-01
7.582827e+00	4.670464e-01	1.114582e-01
7.604874e+00	3.859012e-01	1.178105e-01
7.626921e+00	3.477027e-01	1.283717e-01
7.648968e+00	3.367533e-01	1.468034e-01
7.671015e+00	2.827722e-01	1.541197e-01
7.693062e+00	2.834515e-01	1.465398e-01
7.715109e+00	2.506270e-01	1.411435e-01
7.737156e+00	2.232970e-01	1.462824e-01
7.759203e+00	1.890903e-01	1.539966e-01
7.781250e+00	1.564776e-01	1.392577e-01
7.803297e+00	1.111823e-01	1.375163e-01
7.825344e+00	1.209802e-01	1.193494e-01
7.847391e+00	1.318525e-01	1.116990e-01
7.869438e+00	1.371966e-01	1.160969e-01
7.891485e+00	1.195465e-01	1.176060e-01
7.913532e+00	5.822097e-02	1.074568e-01
7.935578e+00	5.342274e-02	9.092844e-02
7.957625e+00	3.075537e-02	6.426319e-02
7.979672e+00	2.289914e-02	2.760282e-02
8.001719e+00	0.000000e+00	0.000000e+00
8.023766e+00	-2.691501e-02	3.669542e-02
8.045813e+00	-6.375272e-02	7.873816e-02
8.067860e+00	-7.852768e-02	1.180056e-01
8.089907e+00	-6.536863e-02	1.412898e-01
8.111954e+00	-4.388395e-02	1.763842e-01
8.134001e+00	3.345670e-03	1.942803e-01
8.156048e+00	2.906765e-02	2.048658e-01
8.178095e+00	2.648785e-02	1.937725e-01
8.200142e+00	4.052263e-02	1.871887e-01
8.222189e+00	2.074518e-03	1.779397e-01
8.244236e+00	-3.892044e-04	1.809760e-01
8.266283e+00	2.407835e-02	1.801973e-01
8.288330e+00	3.629489e-02	2.031771e-01
8.310377e+00	6.811596e-02	2.203279e-01
8.332424e+00	1.064597e-01	2.402430e-01
8.354471e+00	1.338551e-01	2.386197e-01
8.376518e+00	1.574081e-01	2.303068e-01
8.398565e+00	1.661692e-01	2.186893e-01
8.420612e+00	1.766343e-01	2.222958e-01
8.442659e+00	1.540484e-01	2.254866e-01
8.464706e+00	1.407451e-01	2.299328e-01
8.486753e+00	1.136824e-01	2.343796e-01
8.508800e+00	1.423681e-01	2.350146e-01
8.530847e+00	1.395900e-01	2.448538e-01
8.552894e+00	1.064442e-01	2.628240e-01
8.574941e+00	7.571249e-02	2.734447e-01
8.596987e+00	6.100950e-02	2.613647e-01
8.619034e+00	4.607209e-02	2.569455e-01
8.641081e+00	3.851732e-02	2.397634e-01
8.663128e+00	5.113180e-02	2.349039e-01
8.685175e+00	4.839343e-02	2.395317e-01
8.707222e+00	4.648014e-02	2.425405e-01
8.729269e+00	7.574873e-02	2.542240e-01
8.751316e+00	8.001167e-02	2.654757e-01
8.773363e+00	1.063467e-01	2.659542e-01
8.795410e+00	1.698915e-01	2.513146e-01
8.817457e+00	1.426021e-01	2.487283e-01
8.839504e+00	1.455094e-01	2.452016e-01
8.861551e+00	1.516399e-01	2.479930e-01
8.883598e+00	1.225473e-01	2.452448e-01
8.905645e+00	1.195682e-01	2.463206e-01
8.927692e+00	1.275046e-01	2.476637e-01
8.949739e+00	1.789424e-01	2.460153e-01
8.971786e+00	1.806493e-01	2.472206e-01
8.993833e+00	1.496821e-01	2.521377e-01
9.015880e+00	1.243226e-01	2.584790e-01
9.037927e+00	6.109554e-02	2.612534e-01
9.059974e+00	-3.144152e-02	2.631990e-01
9.082021e+00	-1.595238e-01	2.556058e-01
9.104068e+00	-3.469170e-01	2.552850e-01
9.126115e+00	-4.996468e-01	2.477931e-01
9.148162e+00	-7.851582e-01	2.508744e-01
9.170209e+00	-1.031807e+00	2.433099e-01
9.192256e+00	-1.451852e+00	2.401400e-01
9.214303e+00	-2.032984e+00	2.413452e-01
9.236350e+00	-2.153119e+00	2.404651e-01
9.258396e+00	-1.831959e+00	2.403896e-01
9.280443e+00	-1.331951e+00	2.404461e-01
9.302490e+00	-1.744562e+00	2.406046e-01
9.324537e+00	-4.318715e+00	2.407576e-01
9.346584e+00	-3.197568e+00	2.408772e-01
