# Supplementary material for: Viral fusion proteins of classes II and III recognize and reorganize complex biological membranes
Source: Commun Biol. 2025 May 9;8:717. doi: 10.1038/s42003-025-08040-9 (PMC12062360; doi:10.1038/s42003-025-08040-9)
Supplement: Supplementary file 4 — Supplementary Data 1 [file 42003_2025_8040_MOESM4_ESM.zip › Source-Data/Figure2D/RVFV_Gc/RVFV_PAPC_40%CHOL_bsResult.xvg]

4.958828e+00	-6.719256e+00	1.336404e+00
4.978253e+00	-1.125972e+01	1.336902e+00
4.997678e+00	-1.468130e+01	1.337992e+00
5.017103e+00	-1.922538e+01	1.340380e+00
5.036528e+00	-2.378365e+01	1.345617e+00
5.055952e+00	-2.791727e+01	1.350433e+00
5.075377e+00	-3.184003e+01	1.354449e+00
5.094802e+00	-3.556891e+01	1.375318e+00
5.114227e+00	-3.904014e+01	1.387782e+00
5.133652e+00	-4.224911e+01	1.397137e+00
5.153077e+00	-4.530925e+01	1.374195e+00
5.172502e+00	-4.826911e+01	1.346983e+00
5.191927e+00	-5.113923e+01	1.319259e+00
5.211352e+00	-5.388830e+01	1.256232e+00
5.230777e+00	-5.641659e+01	1.175767e+00
5.250202e+00	-5.867079e+01	1.111960e+00
5.269627e+00	-6.074514e+01	1.089822e+00
5.289052e+00	-6.261888e+01	1.089667e+00
5.308477e+00	-6.425841e+01	1.096133e+00
5.327902e+00	-6.572597e+01	1.104934e+00
5.347327e+00	-6.699678e+01	1.102384e+00
5.366752e+00	-6.808224e+01	1.094769e+00
5.386176e+00	-6.903227e+01	1.090972e+00
5.405601e+00	-6.991504e+01	1.089705e+00
5.425026e+00	-7.063981e+01	1.095802e+00
5.444451e+00	-7.123462e+01	1.106694e+00
5.463876e+00	-7.170357e+01	1.119522e+00
5.483301e+00	-7.203559e+01	1.132113e+00
5.502726e+00	-7.228159e+01	1.136492e+00
5.522151e+00	-7.243075e+01	1.139541e+00
5.541576e+00	-7.248701e+01	1.142407e+00
5.561001e+00	-7.240447e+01	1.156613e+00
5.580426e+00	-7.221709e+01	1.170693e+00
5.599851e+00	-7.191874e+01	1.181754e+00
5.619276e+00	-7.147729e+01	1.182559e+00
5.638701e+00	-7.088982e+01	1.165495e+00
5.658126e+00	-7.017750e+01	1.149087e+00
5.677551e+00	-6.938076e+01	1.143886e+00
5.696976e+00	-6.850455e+01	1.144828e+00
5.716400e+00	-6.760096e+01	1.150787e+00
5.735825e+00	-6.671147e+01	1.151121e+00
5.755250e+00	-6.582917e+01	1.137134e+00
5.774675e+00	-6.498751e+01	1.119351e+00
5.794100e+00	-6.421516e+01	1.100498e+00
5.813525e+00	-6.351492e+01	1.084424e+00
5.832950e+00	-6.283499e+01	1.073477e+00
5.852375e+00	-6.217614e+01	1.065871e+00
5.871800e+00	-6.151092e+01	1.066855e+00
5.891225e+00	-6.085041e+01	1.069705e+00
5.910650e+00	-6.019418e+01	1.062805e+00
5.930075e+00	-5.947235e+01	1.045931e+00
5.949500e+00	-5.874187e+01	1.024783e+00
5.968925e+00	-5.798805e+01	1.010061e+00
5.988350e+00	-5.724970e+01	1.006872e+00
6.007775e+00	-5.652755e+01	1.011604e+00
6.027200e+00	-5.577842e+01	1.016682e+00
6.046624e+00	-5.503955e+01	1.022502e+00
6.066049e+00	-5.425933e+01	1.017734e+00
6.085474e+00	-5.344136e+01	1.002813e+00
6.104899e+00	-5.260987e+01	9.886747e-01
6.124324e+00	-5.178423e+01	9.717012e-01
6.143749e+00	-5.098390e+01	9.535927e-01
6.163174e+00	-5.021582e+01	9.383103e-01
6.182599e+00	-4.950119e+01	9.168787e-01
6.202024e+00	-4.876991e+01	8.883701e-01
6.221449e+00	-4.800311e+01	8.578538e-01
6.240874e+00	-4.719591e+01	8.252877e-01
6.260299e+00	-4.633373e+01	8.097813e-01
6.279724e+00	-4.544878e+01	8.089841e-01
6.299149e+00	-4.452949e+01	8.183655e-01
6.318574e+00	-4.357715e+01	8.281624e-01
6.337999e+00	-4.261892e+01	8.292569e-01
6.357424e+00	-4.166522e+01	8.248960e-01
6.376848e+00	-4.069860e+01	8.213720e-01
6.396273e+00	-3.970786e+01	8.184619e-01
6.415698e+00	-3.875590e+01	8.163619e-01
6.435123e+00	-3.779402e+01	8.151451e-01
6.454548e+00	-3.683504e+01	8.152480e-01
6.473973e+00	-3.587471e+01	8.180489e-01
6.493398e+00	-3.488447e+01	8.172998e-01
6.512823e+00	-3.386378e+01	8.152539e-01
6.532248e+00	-3.283953e+01	8.116041e-01
6.551673e+00	-3.178205e+01	8.085970e-01
6.571098e+00	-3.071674e+01	8.067394e-01
6.590523e+00	-2.963818e+01	8.021815e-01
6.609948e+00	-2.854456e+01	8.025592e-01
6.629373e+00	-2.744831e+01	7.989370e-01
6.648798e+00	-2.635062e+01	7.982894e-01
6.668223e+00	-2.522849e+01	8.034485e-01
6.687648e+00	-2.412221e+01	8.113079e-01
6.707072e+00	-2.301006e+01	8.185241e-01
6.726497e+00	-2.188959e+01	8.232760e-01
6.745922e+00	-2.075744e+01	8.263726e-01
6.765347e+00	-1.961809e+01	8.174044e-01
6.784772e+00	-1.846903e+01	8.040205e-01
6.804197e+00	-1.729824e+01	7.940954e-01
6.823622e+00	-1.612329e+01	7.890106e-01
6.843047e+00	-1.493450e+01	7.827488e-01
6.862472e+00	-1.375142e+01	7.788380e-01
6.881897e+00	-1.252604e+01	7.769930e-01
6.901322e+00	-1.129685e+01	7.717421e-01
6.920747e+00	-1.007563e+01	7.664158e-01
6.940172e+00	-8.851069e+00	7.671955e-01
6.959597e+00	-7.637509e+00	7.577856e-01
6.979022e+00	-6.456723e+00	7.296888e-01
6.998447e+00	-5.300635e+00	6.850495e-01
7.017872e+00	-4.210429e+00	6.229539e-01
7.037296e+00	-3.192263e+00	5.426706e-01
7.056721e+00	-2.245296e+00	4.714214e-01
7.076146e+00	-1.357655e+00	4.190890e-01
7.095571e+00	-5.500091e-01	3.927147e-01
7.114996e+00	1.732880e-01	3.711999e-01
7.134421e+00	7.423079e-01	3.407193e-01
7.153846e+00	1.155162e+00	2.899892e-01
7.173271e+00	1.419979e+00	2.656310e-01
7.192696e+00	1.517680e+00	2.646843e-01
7.212121e+00	1.535734e+00	2.593799e-01
7.231546e+00	1.491228e+00	2.454147e-01
7.250971e+00	1.400171e+00	2.383907e-01
7.270396e+00	1.316862e+00	2.337368e-01
7.289821e+00	1.254257e+00	2.365705e-01
7.309246e+00	1.200995e+00	2.381667e-01
7.328671e+00	1.127973e+00	2.445391e-01
7.348096e+00	1.065658e+00	2.453804e-01
7.367520e+00	9.928933e-01	2.471285e-01
7.386945e+00	9.244979e-01	2.479659e-01
7.406370e+00	8.247802e-01	2.504485e-01
7.425795e+00	7.668757e-01	2.507087e-01
7.445220e+00	7.118914e-01	2.504020e-01
7.464645e+00	6.484180e-01	2.489616e-01
7.484070e+00	5.466679e-01	2.492059e-01
7.503495e+00	4.931924e-01	2.522011e-01
7.522920e+00	4.714557e-01	2.496306e-01
7.542345e+00	4.166839e-01	2.483385e-01
7.561770e+00	3.527296e-01	2.440723e-01
7.581195e+00	2.844411e-01	2.450694e-01
7.600620e+00	2.158487e-01	2.445542e-01
7.620045e+00	2.247355e-01	2.402621e-01
7.639470e+00	2.122499e-01	2.371140e-01
7.658895e+00	1.762513e-01	2.338054e-01
7.678320e+00	1.688558e-01	2.379442e-01
7.697744e+00	1.631693e-01	2.448851e-01
7.717169e+00	1.470443e-01	2.612999e-01
7.736594e+00	1.517311e-01	2.866964e-01
7.756019e+00	1.308195e-01	3.017556e-01
7.775444e+00	1.332700e-01	2.919427e-01
7.794869e+00	1.004370e-01	2.848179e-01
7.814294e+00	6.607303e-02	2.593238e-01
7.833719e+00	3.745238e-02	2.261008e-01
7.853144e+00	5.111767e-03	2.012680e-01
7.872569e+00	-7.716232e-03	1.448334e-01
7.891994e+00	3.484076e-03	1.188378e-01
7.911419e+00	-5.674929e-03	9.761008e-02
7.930844e+00	3.188509e-02	9.101079e-02
7.950269e+00	1.365447e-02	7.506290e-02
7.969694e+00	-2.832208e-03	5.732671e-02
7.989119e+00	-3.966559e-03	4.540972e-02
8.008544e+00	0.000000e+00	0.000000e+00
8.027968e+00	6.676581e-03	4.783832e-02
8.047393e+00	3.796108e-02	7.874599e-02
8.066818e+00	4.146520e-02	1.237626e-01
8.086243e+00	6.694608e-02	1.599968e-01
8.105668e+00	8.182236e-02	1.906538e-01
8.125093e+00	1.103618e-01	1.965704e-01
8.144518e+00	1.186551e-01	2.047353e-01
8.163943e+00	1.141357e-01	2.033399e-01
8.183368e+00	1.185346e-01	1.921946e-01
8.202793e+00	1.144989e-01	2.011393e-01
8.222218e+00	1.241021e-01	2.086356e-01
8.241643e+00	1.262214e-01	2.157148e-01
8.261068e+00	1.579355e-01	2.291664e-01
8.280493e+00	1.526645e-01	2.417563e-01
8.299918e+00	1.559645e-01	2.442546e-01
8.319343e+00	1.346750e-01	2.462632e-01
8.338768e+00	1.374128e-01	2.422340e-01
8.358192e+00	1.283106e-01	2.405065e-01
8.377617e+00	1.421652e-01	2.326551e-01
8.397042e+00	1.456587e-01	2.307298e-01
8.416467e+00	1.253549e-01	2.374243e-01
8.435892e+00	1.305351e-01	2.418701e-01
8.455317e+00	1.167456e-01	2.381644e-01
8.474742e+00	9.568633e-02	2.286751e-01
8.494167e+00	1.087147e-01	2.216632e-01
8.513592e+00	6.179925e-02	2.253655e-01
8.533017e+00	3.805648e-02	2.311265e-01
8.552442e+00	-9.126854e-02	2.329054e-01
8.571867e+00	-1.384178e-01	2.263650e-01
8.591292e+00	-2.707179e-01	2.238211e-01
8.610717e+00	-3.593498e-01	2.193791e-01
8.630142e+00	-5.077340e-01	2.223446e-01
8.649567e+00	-6.977702e-01	2.176340e-01
8.668992e+00	-9.299302e-01	2.164018e-01
8.688416e+00	-1.241590e+00	2.154920e-01
8.707841e+00	-1.757820e+00	2.167236e-01
8.727266e+00	-1.921975e+00	2.164142e-01
8.746691e+00	-2.344151e+00	2.160950e-01
8.766116e+00	-2.818307e+00	2.159445e-01
8.785541e+00	-3.217698e+00	2.158729e-01
8.804966e+00	-2.211760e+00	2.158385e-01
8.824391e+00	-2.547036e+00	2.158217e-01
