# Supplementary material for: Viral fusion proteins of classes II and III recognize and reorganize complex biological membranes
Source: Commun Biol. 2025 May 9;8:717. doi: 10.1038/s42003-025-08040-9 (PMC12062360; doi:10.1038/s42003-025-08040-9)
Supplement: Supplementary file 4 — Supplementary Data 1 [file 42003_2025_8040_MOESM4_ESM.zip › Source-Data/Figure2D/RVFV_Gc/RVFV_PIPC_5%GM3_40%CHOL_bsResult.xvg]

4.909278e+00	-2.733696e+01	2.133220e+00
4.931465e+00	-2.990377e+01	2.132916e+00
4.953653e+00	-3.195294e+01	2.132183e+00
4.975841e+00	-3.442809e+01	2.130452e+00
4.998029e+00	-3.677674e+01	2.131409e+00
5.020216e+00	-3.970238e+01	2.124456e+00
5.042404e+00	-4.261225e+01	2.117127e+00
5.064592e+00	-4.553028e+01	2.118601e+00
5.086780e+00	-4.849501e+01	2.126736e+00
5.108967e+00	-5.147308e+01	2.131877e+00
5.131155e+00	-5.449314e+01	2.135139e+00
5.153343e+00	-5.738096e+01	2.137347e+00
5.175531e+00	-6.020241e+01	2.141168e+00
5.197718e+00	-6.295801e+01	2.144590e+00
5.219906e+00	-6.560982e+01	2.144792e+00
5.242094e+00	-6.810999e+01	2.146084e+00
5.264282e+00	-7.048798e+01	2.145470e+00
5.286469e+00	-7.275042e+01	2.145236e+00
5.308657e+00	-7.485176e+01	2.150195e+00
5.330845e+00	-7.667535e+01	2.160256e+00
5.353033e+00	-7.820287e+01	2.172638e+00
5.375220e+00	-7.951272e+01	2.162546e+00
5.397408e+00	-8.062626e+01	2.134846e+00
5.419596e+00	-8.151925e+01	2.101993e+00
5.441784e+00	-8.221297e+01	2.058907e+00
5.463971e+00	-8.274618e+01	2.007431e+00
5.486159e+00	-8.314471e+01	1.949199e+00
5.508347e+00	-8.350155e+01	1.901570e+00
5.530535e+00	-8.376241e+01	1.890211e+00
5.552722e+00	-8.381604e+01	1.913214e+00
5.574910e+00	-8.363657e+01	1.942176e+00
5.597098e+00	-8.323271e+01	1.954712e+00
5.619285e+00	-8.270249e+01	1.930575e+00
5.641473e+00	-8.218202e+01	1.892664e+00
5.663661e+00	-8.165324e+01	1.858597e+00
5.685849e+00	-8.109367e+01	1.841081e+00
5.708036e+00	-8.048880e+01	1.846331e+00
5.730224e+00	-7.979271e+01	1.865842e+00
5.752412e+00	-7.907581e+01	1.881321e+00
5.774600e+00	-7.828560e+01	1.883729e+00
5.796787e+00	-7.747778e+01	1.877978e+00
5.818975e+00	-7.660537e+01	1.869212e+00
5.841163e+00	-7.577704e+01	1.858657e+00
5.863351e+00	-7.500832e+01	1.854145e+00
5.885538e+00	-7.428404e+01	1.853444e+00
5.907726e+00	-7.355899e+01	1.854551e+00
5.929914e+00	-7.281859e+01	1.854365e+00
5.952102e+00	-7.200926e+01	1.856086e+00
5.974289e+00	-7.108446e+01	1.859961e+00
5.996477e+00	-7.011442e+01	1.860398e+00
6.018665e+00	-6.912024e+01	1.856372e+00
6.040853e+00	-6.819088e+01	1.851658e+00
6.063040e+00	-6.731313e+01	1.848938e+00
6.085228e+00	-6.643082e+01	1.849642e+00
6.107416e+00	-6.552615e+01	1.853646e+00
6.129604e+00	-6.457484e+01	1.857225e+00
6.151791e+00	-6.354607e+01	1.864074e+00
6.173979e+00	-6.252155e+01	1.871695e+00
6.196167e+00	-6.148298e+01	1.876898e+00
6.218355e+00	-6.042335e+01	1.880859e+00
6.240542e+00	-5.929516e+01	1.881125e+00
6.262730e+00	-5.808042e+01	1.882081e+00
6.284918e+00	-5.681572e+01	1.882343e+00
6.307106e+00	-5.554084e+01	1.879781e+00
6.329293e+00	-5.422623e+01	1.880489e+00
6.351481e+00	-5.290938e+01	1.884915e+00
6.373669e+00	-5.155906e+01	1.889401e+00
6.395856e+00	-5.017312e+01	1.887306e+00
6.418044e+00	-4.872392e+01	1.883281e+00
6.440232e+00	-4.727377e+01	1.881715e+00
6.462420e+00	-4.581607e+01	1.883422e+00
6.484607e+00	-4.440425e+01	1.886037e+00
6.506795e+00	-4.304220e+01	1.889194e+00
6.528983e+00	-4.169417e+01	1.888315e+00
6.551171e+00	-4.035273e+01	1.886542e+00
6.573358e+00	-3.899583e+01	1.884667e+00
6.595546e+00	-3.762682e+01	1.885514e+00
6.617734e+00	-3.621792e+01	1.890235e+00
6.639922e+00	-3.475361e+01	1.895320e+00
6.662109e+00	-3.329376e+01	1.901643e+00
6.684297e+00	-3.177601e+01	1.904725e+00
6.706485e+00	-3.030985e+01	1.900002e+00
6.728673e+00	-2.881269e+01	1.887918e+00
6.750860e+00	-2.728284e+01	1.880597e+00
6.773048e+00	-2.575618e+01	1.874592e+00
6.795236e+00	-2.422980e+01	1.874419e+00
6.817424e+00	-2.272538e+01	1.873213e+00
6.839611e+00	-2.123107e+01	1.872461e+00
6.861799e+00	-1.975318e+01	1.871239e+00
6.883987e+00	-1.828854e+01	1.864972e+00
6.906175e+00	-1.678976e+01	1.860156e+00
6.928362e+00	-1.528445e+01	1.859397e+00
6.950550e+00	-1.379683e+01	1.859271e+00
6.972738e+00	-1.235099e+01	1.856647e+00
6.994926e+00	-1.097865e+01	1.843827e+00
7.017113e+00	-9.715804e+00	1.822828e+00
7.039301e+00	-8.566795e+00	1.794886e+00
7.061489e+00	-7.586482e+00	1.776682e+00
7.083677e+00	-6.783139e+00	1.777572e+00
7.105864e+00	-6.183115e+00	1.796501e+00
7.128052e+00	-5.741651e+00	1.794059e+00
7.150240e+00	-5.441683e+00	1.723645e+00
7.172428e+00	-5.098723e+00	1.570808e+00
7.194615e+00	-4.730105e+00	1.409616e+00
7.216803e+00	-4.325728e+00	1.297056e+00
7.238991e+00	-3.960039e+00	1.218015e+00
7.261178e+00	-3.643894e+00	1.135025e+00
7.283366e+00	-3.353390e+00	1.051123e+00
7.305554e+00	-3.077401e+00	9.930709e-01
7.327742e+00	-2.812490e+00	9.545353e-01
7.349929e+00	-2.512461e+00	9.055032e-01
7.372117e+00	-2.167669e+00	8.244352e-01
7.394305e+00	-1.841004e+00	7.449534e-01
7.416493e+00	-1.541783e+00	6.855046e-01
7.438680e+00	-1.307015e+00	6.356357e-01
7.460868e+00	-1.147267e+00	5.852047e-01
7.483056e+00	-1.027093e+00	5.227736e-01
7.505244e+00	-9.009291e-01	4.715539e-01
7.527431e+00	-8.068239e-01	4.295415e-01
7.549619e+00	-6.939527e-01	3.940255e-01
7.571807e+00	-5.715884e-01	3.398199e-01
7.593995e+00	-4.284447e-01	2.790490e-01
7.616182e+00	-3.037504e-01	2.368222e-01
7.638370e+00	-1.866032e-01	2.083439e-01
7.660558e+00	-1.200577e-01	1.803317e-01
7.682746e+00	-9.493513e-02	1.815655e-01
7.704933e+00	-8.772644e-02	1.623627e-01
7.727121e+00	-5.148401e-02	1.501403e-01
7.749309e+00	-3.179566e-02	1.450137e-01
7.771497e+00	-6.881206e-03	1.503222e-01
7.793684e+00	1.642532e-02	1.425227e-01
7.815872e+00	5.772328e-02	1.493787e-01
7.838060e+00	7.435528e-02	1.559983e-01
7.860248e+00	5.717720e-02	1.712076e-01
7.882435e+00	4.601667e-02	1.729351e-01
7.904623e+00	3.722494e-02	1.620144e-01
7.926811e+00	3.549120e-02	1.314165e-01
7.948999e+00	1.921819e-02	8.795969e-02
7.971186e+00	2.030141e-02	3.970006e-02
7.993374e+00	0.000000e+00	0.000000e+00
8.015562e+00	8.007758e-03	4.942140e-02
8.037750e+00	1.274387e-02	7.364296e-02
8.059937e+00	1.105831e-02	9.358823e-02
8.082125e+00	5.062117e-03	1.211925e-01
8.104313e+00	-1.290056e-03	1.459983e-01
8.126500e+00	2.671766e-03	1.679877e-01
8.148688e+00	-1.416623e-02	1.743920e-01
8.170876e+00	-2.912422e-02	1.814384e-01
8.193064e+00	2.358301e-02	1.690750e-01
8.215251e+00	7.949549e-02	1.759174e-01
8.237439e+00	1.284683e-01	1.785165e-01
8.259627e+00	2.329900e-01	2.012412e-01
8.281815e+00	2.993588e-01	2.316216e-01
8.304002e+00	3.899076e-01	2.415099e-01
8.326190e+00	4.497090e-01	2.572700e-01
8.348378e+00	5.204341e-01	2.614907e-01
8.370566e+00	5.663975e-01	2.553822e-01
8.392753e+00	5.928709e-01	2.411053e-01
8.414941e+00	5.838975e-01	2.254952e-01
8.437129e+00	5.519038e-01	2.173907e-01
8.459317e+00	5.323438e-01	2.187087e-01
8.481504e+00	5.016137e-01	2.240572e-01
8.503692e+00	5.235786e-01	2.312118e-01
8.525880e+00	5.546177e-01	2.419965e-01
8.548068e+00	5.742085e-01	2.465402e-01
8.570255e+00	6.053347e-01	2.450842e-01
8.592443e+00	6.426879e-01	2.348062e-01
8.614631e+00	6.587070e-01	2.191498e-01
8.636819e+00	6.475973e-01	2.186004e-01
8.659006e+00	6.315781e-01	2.176567e-01
8.681194e+00	6.031121e-01	2.192196e-01
8.703382e+00	5.697960e-01	2.209322e-01
8.725570e+00	5.415126e-01	2.285678e-01
8.747757e+00	5.327887e-01	2.337109e-01
8.769945e+00	5.224759e-01	2.370637e-01
8.792133e+00	5.464362e-01	2.448349e-01
8.814321e+00	5.481593e-01	2.539683e-01
8.836508e+00	5.168143e-01	2.624317e-01
8.858696e+00	4.792969e-01	2.742360e-01
8.880884e+00	4.359953e-01	2.850670e-01
8.903071e+00	4.185843e-01	2.886347e-01
8.925259e+00	3.685732e-01	2.939873e-01
8.947447e+00	3.398584e-01	2.855787e-01
8.969635e+00	3.090338e-01	2.806543e-01
8.991822e+00	2.249768e-01	2.784029e-01
9.014010e+00	1.697407e-01	2.763597e-01
9.036198e+00	1.089948e-01	2.767259e-01
9.058386e+00	-2.291597e-03	2.798484e-01
9.080573e+00	-8.350338e-02	2.808534e-01
9.102761e+00	-2.011684e-01	2.770171e-01
9.124949e+00	-3.066806e-01	2.736111e-01
9.147137e+00	-5.338115e-01	2.690841e-01
9.169324e+00	-8.319327e-01	2.700918e-01
9.191512e+00	-1.060552e+00	2.695480e-01
9.213700e+00	-1.517139e+00	2.705121e-01
9.235888e+00	-1.507316e+00	2.693987e-01
9.258075e+00	-1.266779e+00	2.714980e-01
9.280263e+00	-2.196318e+00	2.706600e-01
9.302451e+00	-1.044399e+00	2.702407e-01
9.324639e+00	-4.193961e+00	2.700219e-01
