# Supplementary material for: Viral fusion proteins of classes II and III recognize and reorganize complex biological membranes
Source: Commun Biol. 2025 May 9;8:717. doi: 10.1038/s42003-025-08040-9 (PMC12062360; doi:10.1038/s42003-025-08040-9)
Supplement: Supplementary file 4 — Supplementary Data 1 [file 42003_2025_8040_MOESM4_ESM.zip › Source-Data/Figure2D/RVFV_Gc/RVFV_PIPC_5%PAPS_40%CHOL_bsResult.xvg]

4.933782e+00	4.440376e+00	1.167663e+00
4.953270e+00	5.541297e+00	1.167629e+00
4.972759e+00	1.034306e+00	1.167554e+00
4.992247e+00	-2.324660e+00	1.167398e+00
5.011736e+00	-5.432549e+00	1.167084e+00
5.031225e+00	-9.001947e+00	1.167197e+00
5.050713e+00	-1.240710e+01	1.166568e+00
5.070202e+00	-1.591343e+01	1.166328e+00
5.089690e+00	-1.928955e+01	1.166405e+00
5.109179e+00	-2.255289e+01	1.165837e+00
5.128667e+00	-2.564916e+01	1.167274e+00
5.148156e+00	-2.859224e+01	1.166179e+00
5.167645e+00	-3.144438e+01	1.169643e+00
5.187133e+00	-3.419351e+01	1.171024e+00
5.206622e+00	-3.682613e+01	1.173899e+00
5.226110e+00	-3.938920e+01	1.173009e+00
5.245599e+00	-4.181025e+01	1.162631e+00
5.265087e+00	-4.407006e+01	1.146152e+00
5.284576e+00	-4.619445e+01	1.132933e+00
5.304065e+00	-4.815517e+01	1.122084e+00
5.323553e+00	-4.990200e+01	1.124509e+00
5.343042e+00	-5.143075e+01	1.138972e+00
5.362530e+00	-5.273757e+01	1.148603e+00
5.382019e+00	-5.379237e+01	1.147903e+00
5.401507e+00	-5.469961e+01	1.144588e+00
5.420996e+00	-5.549539e+01	1.145356e+00
5.440485e+00	-5.619571e+01	1.150353e+00
5.459973e+00	-5.679198e+01	1.153239e+00
5.479462e+00	-5.724991e+01	1.155552e+00
5.498950e+00	-5.756210e+01	1.149695e+00
5.518439e+00	-5.773870e+01	1.129915e+00
5.537927e+00	-5.778152e+01	1.099583e+00
5.557416e+00	-5.773582e+01	1.066394e+00
5.576905e+00	-5.759163e+01	1.038931e+00
5.596393e+00	-5.733374e+01	1.018281e+00
5.615882e+00	-5.694328e+01	1.007832e+00
5.635370e+00	-5.646410e+01	1.005419e+00
5.654859e+00	-5.592878e+01	1.006035e+00
5.674347e+00	-5.534817e+01	1.001609e+00
5.693836e+00	-5.479704e+01	9.957993e-01
5.713325e+00	-5.426516e+01	9.947925e-01
5.732813e+00	-5.369962e+01	9.924917e-01
5.752302e+00	-5.308997e+01	9.823534e-01
5.771790e+00	-5.241097e+01	9.824079e-01
5.791279e+00	-5.166827e+01	9.759075e-01
5.810767e+00	-5.086910e+01	9.619379e-01
5.830256e+00	-5.007304e+01	9.282764e-01
5.849745e+00	-4.928915e+01	8.924798e-01
5.869233e+00	-4.856005e+01	8.466316e-01
5.888722e+00	-4.782216e+01	8.088744e-01
5.908210e+00	-4.706081e+01	7.765805e-01
5.927699e+00	-4.625404e+01	7.621606e-01
5.947187e+00	-4.538689e+01	7.579115e-01
5.966676e+00	-4.446445e+01	7.576524e-01
5.986165e+00	-4.351916e+01	7.618072e-01
6.005653e+00	-4.258795e+01	7.655307e-01
6.025142e+00	-4.172757e+01	7.627609e-01
6.044630e+00	-4.092461e+01	7.567081e-01
6.064119e+00	-4.015253e+01	7.449590e-01
6.083607e+00	-3.939552e+01	7.365429e-01
6.103096e+00	-3.861043e+01	7.333721e-01
6.122585e+00	-3.779683e+01	7.352156e-01
6.142073e+00	-3.698530e+01	7.428900e-01
6.161562e+00	-3.615816e+01	7.540459e-01
6.181050e+00	-3.531671e+01	7.679751e-01
6.200539e+00	-3.447240e+01	7.728292e-01
6.220027e+00	-3.361245e+01	7.718576e-01
6.239516e+00	-3.276416e+01	7.677685e-01
6.259005e+00	-3.190210e+01	7.673013e-01
6.278493e+00	-3.108218e+01	7.595252e-01
6.297982e+00	-3.027853e+01	7.505986e-01
6.317470e+00	-2.948345e+01	7.470390e-01
6.336959e+00	-2.867847e+01	7.374651e-01
6.356447e+00	-2.787456e+01	7.282364e-01
6.375936e+00	-2.701515e+01	7.133816e-01
6.395425e+00	-2.611635e+01	7.000140e-01
6.414913e+00	-2.515486e+01	6.878318e-01
6.434402e+00	-2.417741e+01	6.842413e-01
6.453890e+00	-2.319591e+01	6.855072e-01
6.473379e+00	-2.220102e+01	6.856334e-01
6.492867e+00	-2.118891e+01	6.867417e-01
6.512356e+00	-2.017326e+01	6.856149e-01
6.531845e+00	-1.915115e+01	6.835806e-01
6.551333e+00	-1.814159e+01	6.856131e-01
6.570822e+00	-1.712184e+01	6.877386e-01
6.590310e+00	-1.611470e+01	6.939376e-01
6.609799e+00	-1.508523e+01	7.013573e-01
6.629287e+00	-1.404790e+01	6.966552e-01
6.648776e+00	-1.300886e+01	6.875095e-01
6.668265e+00	-1.195955e+01	6.698852e-01
6.687753e+00	-1.089897e+01	6.567084e-01
6.707242e+00	-9.836384e+00	6.549141e-01
6.726730e+00	-8.737034e+00	6.578227e-01
6.746219e+00	-7.645177e+00	6.637962e-01
6.765707e+00	-6.549018e+00	6.605493e-01
6.785196e+00	-5.456496e+00	6.509355e-01
6.804685e+00	-4.385514e+00	6.270816e-01
6.824173e+00	-3.311441e+00	6.015875e-01
6.843662e+00	-2.251601e+00	5.772120e-01
6.863150e+00	-1.203740e+00	5.606190e-01
6.882639e+00	-1.509426e-01	5.554279e-01
6.902127e+00	8.216168e-01	5.540476e-01
6.921616e+00	1.745192e+00	5.535267e-01
6.941105e+00	2.480103e+00	5.490180e-01
6.960593e+00	2.994010e+00	5.366536e-01
6.980082e+00	3.284428e+00	5.095785e-01
6.999570e+00	3.394636e+00	4.696584e-01
7.019059e+00	3.395399e+00	4.091088e-01
7.038547e+00	3.355025e+00	3.586557e-01
7.058036e+00	3.300994e+00	2.975916e-01
7.077525e+00	3.234316e+00	2.468612e-01
7.097013e+00	3.132516e+00	2.169962e-01
7.116502e+00	3.029186e+00	1.918478e-01
7.135990e+00	2.919642e+00	1.820663e-01
7.155479e+00	2.796602e+00	1.831147e-01
7.174967e+00	2.666644e+00	1.998819e-01
7.194456e+00	2.535350e+00	2.136711e-01
7.213945e+00	2.404808e+00	2.185424e-01
7.233433e+00	2.288105e+00	2.100330e-01
7.252922e+00	2.214775e+00	1.960990e-01
7.272410e+00	2.086339e+00	1.839796e-01
7.291899e+00	1.996372e+00	1.744675e-01
7.311387e+00	1.889739e+00	1.714125e-01
7.330876e+00	1.813628e+00	1.747110e-01
7.350365e+00	1.707291e+00	1.780375e-01
7.369853e+00	1.607236e+00	1.826103e-01
7.389342e+00	1.515710e+00	1.883504e-01
7.408830e+00	1.419638e+00	1.882906e-01
7.428319e+00	1.338728e+00	1.946977e-01
7.447807e+00	1.269390e+00	1.918782e-01
7.467296e+00	1.162212e+00	1.930011e-01
7.486785e+00	1.059510e+00	2.015598e-01
7.506273e+00	9.771930e-01	1.938960e-01
7.525762e+00	8.989949e-01	1.867526e-01
7.545250e+00	8.386083e-01	1.671436e-01
7.564739e+00	7.559159e-01	1.578933e-01
7.584227e+00	7.089898e-01	1.468141e-01
7.603716e+00	6.497560e-01	1.471077e-01
7.623205e+00	6.248611e-01	1.561604e-01
7.642693e+00	6.189106e-01	1.607582e-01
7.662182e+00	5.659834e-01	1.601656e-01
7.681670e+00	5.488469e-01	1.594959e-01
7.701159e+00	4.954908e-01	1.600544e-01
7.720647e+00	4.908799e-01	1.592580e-01
7.740136e+00	4.218319e-01	1.713303e-01
7.759625e+00	4.150540e-01	1.720701e-01
7.779113e+00	4.016009e-01	1.642419e-01
7.798602e+00	3.540576e-01	1.644222e-01
7.818090e+00	3.339096e-01	1.553177e-01
7.837579e+00	2.863015e-01	1.627305e-01
7.857067e+00	2.619868e-01	1.521764e-01
7.876556e+00	2.479009e-01	1.475604e-01
7.896045e+00	2.196219e-01	1.446625e-01
7.915533e+00	1.794239e-01	1.412279e-01
7.935022e+00	1.313053e-01	1.191160e-01
7.954510e+00	8.810295e-02	8.015665e-02
7.973999e+00	2.623281e-02	4.427454e-02
7.993487e+00	0.000000e+00	0.000000e+00
8.012976e+00	-2.211627e-02	6.455481e-02
8.032465e+00	4.573461e-02	1.195012e-01
8.051953e+00	9.028205e-02	1.784584e-01
8.071442e+00	1.787253e-01	2.334267e-01
8.090930e+00	2.116711e-01	2.837137e-01
8.110419e+00	3.055353e-01	3.151680e-01
8.129907e+00	3.210354e-01	3.339042e-01
8.149396e+00	3.569667e-01	3.405666e-01
8.168885e+00	3.908999e-01	3.397738e-01
8.188373e+00	4.348554e-01	3.288800e-01
8.207862e+00	4.309245e-01	3.287510e-01
8.227350e+00	4.240321e-01	3.330781e-01
8.246839e+00	4.165664e-01	3.386386e-01
8.266327e+00	3.957839e-01	3.554658e-01
8.285816e+00	3.918985e-01	3.725730e-01
8.305305e+00	3.737451e-01	3.818868e-01
8.324793e+00	3.528978e-01	3.870783e-01
8.344282e+00	3.605669e-01	3.940245e-01
8.363770e+00	3.803968e-01	3.937333e-01
8.383259e+00	3.963574e-01	3.919657e-01
8.402747e+00	3.684829e-01	3.928438e-01
8.422236e+00	3.593388e-01	3.923735e-01
8.441725e+00	3.235411e-01	3.948516e-01
8.461213e+00	3.102127e-01	3.872959e-01
8.480702e+00	2.698821e-01	3.846688e-01
8.500190e+00	2.622703e-01	3.815745e-01
8.519679e+00	1.922850e-01	3.813922e-01
8.539167e+00	1.558261e-01	3.792321e-01
8.558656e+00	6.625598e-02	3.800383e-01
8.578145e+00	-6.962004e-02	3.783812e-01
8.597633e+00	-1.537608e-01	3.775778e-01
8.617122e+00	-2.889570e-01	3.781985e-01
8.636610e+00	-5.171800e-01	3.794132e-01
8.656099e+00	-6.190762e-01	3.785241e-01
8.675587e+00	-7.778862e-01	3.810584e-01
8.695076e+00	-1.095374e+00	3.803216e-01
8.714565e+00	-1.414510e+00	3.740361e-01
8.734053e+00	-1.350633e+00	3.763135e-01
8.753542e+00	-1.935964e+00	3.791893e-01
8.773030e+00	-1.874062e+00	3.735073e-01
8.792519e+00	-1.435817e+00	3.831959e-01
8.812007e+00	-1.660416e+00	3.828881e-01
