# Supplementary material for: Viral fusion proteins of classes II and III recognize and reorganize complex biological membranes
Source: Commun Biol. 2025 May 9;8:717. doi: 10.1038/s42003-025-08040-9 (PMC12062360; doi:10.1038/s42003-025-08040-9)
Supplement: Supplementary file 4 — Supplementary Data 1 [file 42003_2025_8040_MOESM4_ESM.zip › Source-Data/Figure2D/RVFV_Gc/RVFV_PIPC_DPSM_40%CHOL_bsResult.xvg]

4.977959e+00	2.676680e+01	1.151198e+00
4.997258e+00	2.306926e+01	1.151091e+00
5.016557e+00	1.891026e+01	1.150871e+00
5.035856e+00	1.499432e+01	1.150447e+00
5.055155e+00	1.119961e+01	1.149782e+00
5.074454e+00	7.518203e+00	1.149613e+00
5.093752e+00	3.954825e+00	1.149384e+00
5.113051e+00	4.578161e-01	1.149117e+00
5.132350e+00	-2.921742e+00	1.149743e+00
5.151649e+00	-6.266576e+00	1.152168e+00
5.170948e+00	-9.514164e+00	1.154751e+00
5.190247e+00	-1.265580e+01	1.160089e+00
5.209545e+00	-1.568576e+01	1.160204e+00
5.228844e+00	-1.862912e+01	1.152232e+00
5.248143e+00	-2.138569e+01	1.124648e+00
5.267442e+00	-2.395813e+01	1.102396e+00
5.286741e+00	-2.629299e+01	1.085302e+00
5.306040e+00	-2.839771e+01	1.073660e+00
5.325338e+00	-3.028791e+01	1.068518e+00
5.344637e+00	-3.203436e+01	1.069295e+00
5.363936e+00	-3.363234e+01	1.071063e+00
5.383235e+00	-3.504395e+01	1.072114e+00
5.402534e+00	-3.627157e+01	1.077103e+00
5.421833e+00	-3.725416e+01	1.081417e+00
5.441132e+00	-3.803690e+01	1.080903e+00
5.460430e+00	-3.865629e+01	1.078205e+00
5.479729e+00	-3.909836e+01	1.072404e+00
5.499028e+00	-3.938269e+01	1.069793e+00
5.518327e+00	-3.954737e+01	1.068680e+00
5.537626e+00	-3.960097e+01	1.065091e+00
5.556925e+00	-3.957190e+01	1.059456e+00
5.576223e+00	-3.948824e+01	1.046059e+00
5.595522e+00	-3.935659e+01	1.033377e+00
5.614821e+00	-3.916243e+01	1.019581e+00
5.634120e+00	-3.889719e+01	1.008892e+00
5.653419e+00	-3.853213e+01	1.002269e+00
5.672718e+00	-3.807955e+01	1.000343e+00
5.692016e+00	-3.760972e+01	1.002893e+00
5.711315e+00	-3.714599e+01	1.006426e+00
5.730614e+00	-3.666061e+01	1.009301e+00
5.749913e+00	-3.615880e+01	1.005886e+00
5.769212e+00	-3.557465e+01	1.001553e+00
5.788511e+00	-3.496053e+01	9.874016e-01
5.807810e+00	-3.429403e+01	9.634114e-01
5.827108e+00	-3.363461e+01	9.380575e-01
5.846407e+00	-3.293785e+01	9.123334e-01
5.865706e+00	-3.222740e+01	8.954663e-01
5.885005e+00	-3.153242e+01	8.795703e-01
5.904304e+00	-3.079874e+01	8.720906e-01
5.923603e+00	-3.006738e+01	8.677613e-01
5.942901e+00	-2.930575e+01	8.640042e-01
5.962200e+00	-2.852423e+01	8.594616e-01
5.981499e+00	-2.773810e+01	8.559782e-01
6.000798e+00	-2.697720e+01	8.546372e-01
6.020097e+00	-2.626200e+01	8.557919e-01
6.039396e+00	-2.555665e+01	8.567892e-01
6.058694e+00	-2.492610e+01	8.585686e-01
6.077993e+00	-2.431512e+01	8.598169e-01
6.097292e+00	-2.373039e+01	8.623559e-01
6.116591e+00	-2.313299e+01	8.664584e-01
6.135890e+00	-2.252655e+01	8.709878e-01
6.155189e+00	-2.190959e+01	8.665683e-01
6.174488e+00	-2.125767e+01	8.597648e-01
6.193786e+00	-2.060867e+01	8.534130e-01
6.213085e+00	-1.993732e+01	8.482363e-01
6.232384e+00	-1.922992e+01	8.427561e-01
6.251683e+00	-1.849855e+01	8.415348e-01
6.270982e+00	-1.775083e+01	8.471677e-01
6.290281e+00	-1.695032e+01	8.539603e-01
6.309579e+00	-1.614710e+01	8.609527e-01
6.328878e+00	-1.532831e+01	8.688202e-01
6.348177e+00	-1.448775e+01	8.720073e-01
6.367476e+00	-1.360431e+01	8.686851e-01
6.386775e+00	-1.270747e+01	8.625607e-01
6.406074e+00	-1.179398e+01	8.605809e-01
6.425372e+00	-1.085313e+01	8.609987e-01
6.444671e+00	-9.881901e+00	8.600601e-01
6.463970e+00	-8.904032e+00	8.581437e-01
6.483269e+00	-7.934664e+00	8.572470e-01
6.502568e+00	-6.923424e+00	8.579497e-01
6.521867e+00	-5.896354e+00	8.605966e-01
6.541166e+00	-4.865374e+00	8.621920e-01
6.560464e+00	-3.824260e+00	8.565988e-01
6.579763e+00	-2.804067e+00	8.502219e-01
6.599062e+00	-1.793884e+00	8.467371e-01
6.618361e+00	-7.820223e-01	8.474427e-01
6.637660e+00	2.556156e-01	8.580962e-01
6.656959e+00	1.290224e+00	8.728057e-01
6.676257e+00	2.288678e+00	8.667353e-01
6.695556e+00	3.224782e+00	8.294729e-01
6.714855e+00	4.107130e+00	7.656935e-01
6.734154e+00	4.891501e+00	6.602226e-01
6.753453e+00	5.603851e+00	5.382378e-01
6.772752e+00	6.158768e+00	4.218982e-01
6.792050e+00	6.615153e+00	3.549051e-01
6.811349e+00	6.909703e+00	3.393533e-01
6.830648e+00	7.013819e+00	3.453517e-01
6.849947e+00	6.972116e+00	3.572315e-01
6.869246e+00	6.795907e+00	3.675900e-01
6.888545e+00	6.550411e+00	3.713034e-01
6.907844e+00	6.237631e+00	3.548702e-01
6.927142e+00	5.900714e+00	3.341239e-01
6.946441e+00	5.594395e+00	3.223160e-01
6.965740e+00	5.283064e+00	3.214360e-01
6.985039e+00	4.982530e+00	3.239476e-01
7.004338e+00	4.677704e+00	3.232834e-01
7.023637e+00	4.360307e+00	3.190851e-01
7.042935e+00	4.070983e+00	3.165253e-01
7.062234e+00	3.808593e+00	3.164239e-01
7.081533e+00	3.541872e+00	3.181805e-01
7.100832e+00	3.294280e+00	3.262614e-01
7.120131e+00	3.070846e+00	3.286855e-01
7.139430e+00	2.854575e+00	3.344791e-01
7.158728e+00	2.628957e+00	3.387868e-01
7.178027e+00	2.414216e+00	3.377540e-01
7.197326e+00	2.196440e+00	3.383093e-01
7.216625e+00	1.998808e+00	3.365101e-01
7.235924e+00	1.817370e+00	3.234479e-01
7.255223e+00	1.654543e+00	3.126008e-01
7.274522e+00	1.538476e+00	3.041228e-01
7.293820e+00	1.416124e+00	2.999485e-01
7.313119e+00	1.286014e+00	2.966334e-01
7.332418e+00	1.196570e+00	3.009435e-01
7.351717e+00	1.066114e+00	3.091139e-01
7.371016e+00	9.622941e-01	3.168238e-01
7.390315e+00	8.903938e-01	3.044938e-01
7.409613e+00	7.914528e-01	2.998970e-01
7.428912e+00	6.863671e-01	2.796793e-01
7.448211e+00	5.822344e-01	2.555906e-01
7.467510e+00	5.410822e-01	2.313453e-01
7.486809e+00	4.896283e-01	2.223656e-01
7.506108e+00	4.358491e-01	2.281558e-01
7.525406e+00	3.896908e-01	2.445309e-01
7.544705e+00	3.854131e-01	2.535673e-01
7.564004e+00	3.608139e-01	2.600294e-01
7.583303e+00	2.971810e-01	2.653372e-01
7.602602e+00	2.192484e-01	2.713416e-01
7.621901e+00	1.155198e-01	2.789433e-01
7.641200e+00	1.436480e-02	2.742154e-01
7.660498e+00	-6.539110e-02	2.848337e-01
7.679797e+00	-1.068472e-01	2.661149e-01
7.699096e+00	-1.443598e-01	2.571777e-01
7.718395e+00	-1.820201e-01	2.455502e-01
7.737694e+00	-2.097129e-01	2.326810e-01
7.756993e+00	-2.015388e-01	2.254794e-01
7.776291e+00	-1.747428e-01	2.055001e-01
7.795590e+00	-1.383192e-01	2.125310e-01
7.814889e+00	-7.973963e-02	1.771615e-01
7.834188e+00	-2.711375e-02	1.616458e-01
7.853487e+00	-2.691744e-03	1.429354e-01
7.872786e+00	2.834900e-02	1.168170e-01
7.892084e+00	4.726295e-02	8.714416e-02
7.911383e+00	6.860459e-02	6.174870e-02
7.930682e+00	8.123799e-02	5.293351e-02
7.949981e+00	5.780521e-02	4.925825e-02
7.969280e+00	6.111267e-02	2.927442e-02
7.988579e+00	4.087797e-02	1.872236e-02
8.007878e+00	0.000000e+00	0.000000e+00
8.027176e+00	9.722599e-03	2.469637e-02
8.046475e+00	-2.938455e-02	6.162501e-02
8.065774e+00	-5.532025e-02	1.144048e-01
8.085073e+00	-6.659798e-02	1.526337e-01
8.104372e+00	-7.194798e-02	1.691941e-01
8.123671e+00	-8.395335e-02	1.929356e-01
8.142969e+00	-7.316414e-02	2.074321e-01
8.162268e+00	-4.657130e-02	2.253758e-01
8.181567e+00	-5.674130e-02	2.332342e-01
8.200866e+00	-2.441478e-02	2.369827e-01
8.220165e+00	-2.367727e-02	2.461261e-01
8.239464e+00	-1.056519e-02	2.368350e-01
8.258762e+00	-3.466512e-02	2.398661e-01
8.278061e+00	-2.969556e-02	2.380497e-01
8.297360e+00	-3.045307e-03	2.493906e-01
8.316659e+00	-3.015175e-04	2.448903e-01
8.335958e+00	-9.561751e-03	2.435851e-01
8.355257e+00	8.574049e-03	2.358729e-01
8.374556e+00	4.061275e-02	2.298804e-01
8.393854e+00	4.771375e-02	2.233216e-01
8.413153e+00	7.797235e-02	2.132772e-01
8.432452e+00	9.414265e-02	2.064413e-01
8.451751e+00	1.017251e-01	2.047903e-01
8.471050e+00	1.406064e-01	2.087420e-01
8.490349e+00	1.886324e-01	2.196771e-01
8.509647e+00	2.052725e-01	2.265799e-01
8.528946e+00	1.800111e-01	2.305313e-01
8.548245e+00	1.621995e-01	2.387559e-01
8.567544e+00	1.416795e-01	2.499900e-01
8.586843e+00	1.110190e-01	2.517043e-01
8.606142e+00	1.178064e-01	2.503556e-01
8.625440e+00	7.466612e-02	2.515692e-01
8.644739e+00	-7.037774e-02	2.475825e-01
8.664038e+00	-2.557343e-01	2.355595e-01
8.683337e+00	-4.223606e-01	2.370092e-01
8.702636e+00	-4.576820e-01	2.452310e-01
8.721935e+00	-1.030410e+00	2.312941e-01
8.741234e+00	-1.113741e+00	2.396448e-01
8.760532e+00	-1.759933e+00	2.247195e-01
8.779831e+00	-2.614585e+00	2.127035e-01
8.799130e+00	-2.121861e+00	2.131359e-01
8.818429e+00	-3.186720e+00	2.134361e-01
