# Supplementary material for: Viral fusion proteins of classes II and III recognize and reorganize complex biological membranes
Source: Commun Biol. 2025 May 9;8:717. doi: 10.1038/s42003-025-08040-9 (PMC12062360; doi:10.1038/s42003-025-08040-9)
Supplement: Supplementary file 4 — Supplementary Data 1 [file 42003_2025_8040_MOESM4_ESM.zip › Source-Data/Figure2D/RVFV_Gc/RVFV_PIPC_PNSM_40%CHOL_bsResult.xvg]

4.943110e+00	1.282793e+01	1.489679e+00
4.962441e+00	9.924420e+00	1.489737e+00
4.981772e+00	7.029585e+00	1.489864e+00
5.001103e+00	4.196098e+00	1.490144e+00
5.020434e+00	9.103839e-01	1.490775e+00
5.039765e+00	-2.580798e+00	1.490078e+00
5.059096e+00	-6.134863e+00	1.492219e+00
5.078427e+00	-9.594145e+00	1.494384e+00
5.097758e+00	-1.301189e+01	1.500987e+00
5.117089e+00	-1.627045e+01	1.500138e+00
5.136420e+00	-1.946621e+01	1.493257e+00
5.155751e+00	-2.261409e+01	1.487450e+00
5.175082e+00	-2.565496e+01	1.488422e+00
5.194413e+00	-2.855235e+01	1.493702e+00
5.213744e+00	-3.130571e+01	1.496235e+00
5.233075e+00	-3.384161e+01	1.491574e+00
5.252406e+00	-3.616601e+01	1.466044e+00
5.271738e+00	-3.825632e+01	1.435450e+00
5.291069e+00	-4.011342e+01	1.416473e+00
5.310400e+00	-4.179864e+01	1.407734e+00
5.329731e+00	-4.328420e+01	1.411111e+00
5.349062e+00	-4.462861e+01	1.407015e+00
5.368393e+00	-4.584014e+01	1.399504e+00
5.387724e+00	-4.689412e+01	1.399397e+00
5.407055e+00	-4.780116e+01	1.405029e+00
5.426386e+00	-4.853941e+01	1.407823e+00
5.445717e+00	-4.908408e+01	1.407595e+00
5.465048e+00	-4.948157e+01	1.395141e+00
5.484379e+00	-4.972502e+01	1.371816e+00
5.503710e+00	-4.986047e+01	1.341846e+00
5.523041e+00	-4.992305e+01	1.312204e+00
5.542372e+00	-4.986236e+01	1.285650e+00
5.561703e+00	-4.966179e+01	1.274551e+00
5.581034e+00	-4.934419e+01	1.276848e+00
5.600365e+00	-4.891538e+01	1.280163e+00
5.619696e+00	-4.837979e+01	1.276346e+00
5.639027e+00	-4.774333e+01	1.264808e+00
5.658358e+00	-4.702385e+01	1.253966e+00
5.677689e+00	-4.625352e+01	1.236524e+00
5.697020e+00	-4.552618e+01	1.220252e+00
5.716351e+00	-4.488365e+01	1.205299e+00
5.735682e+00	-4.430780e+01	1.196138e+00
5.755013e+00	-4.376819e+01	1.191318e+00
5.774344e+00	-4.328032e+01	1.195348e+00
5.793675e+00	-4.279329e+01	1.200382e+00
5.813006e+00	-4.231223e+01	1.201024e+00
5.832337e+00	-4.175331e+01	1.185802e+00
5.851668e+00	-4.114448e+01	1.151475e+00
5.870999e+00	-4.047828e+01	1.089802e+00
5.890330e+00	-3.979649e+01	1.037002e+00
5.909661e+00	-3.904886e+01	9.998002e-01
5.928992e+00	-3.829322e+01	9.874476e-01
5.948324e+00	-3.754180e+01	9.854912e-01
5.967655e+00	-3.674715e+01	9.749773e-01
5.986986e+00	-3.597624e+01	9.613394e-01
6.006317e+00	-3.520783e+01	9.457398e-01
6.025648e+00	-3.443983e+01	9.355685e-01
6.044979e+00	-3.370004e+01	9.287437e-01
6.064310e+00	-3.293121e+01	9.207459e-01
6.083641e+00	-3.215099e+01	9.138908e-01
6.102972e+00	-3.136425e+01	9.074286e-01
6.122303e+00	-3.057448e+01	8.964992e-01
6.141634e+00	-2.978159e+01	8.892269e-01
6.160965e+00	-2.899726e+01	8.852888e-01
6.180296e+00	-2.816979e+01	8.848689e-01
6.199627e+00	-2.737933e+01	8.857303e-01
6.218958e+00	-2.659394e+01	8.852909e-01
6.238289e+00	-2.577908e+01	8.878948e-01
6.257620e+00	-2.496906e+01	8.924739e-01
6.276951e+00	-2.413386e+01	8.963394e-01
6.296282e+00	-2.328202e+01	8.982064e-01
6.315613e+00	-2.239548e+01	8.975549e-01
6.334944e+00	-2.145657e+01	8.970810e-01
6.354275e+00	-2.047632e+01	8.942792e-01
6.373606e+00	-1.949223e+01	8.919396e-01
6.392937e+00	-1.846582e+01	8.899072e-01
6.412268e+00	-1.744331e+01	8.903145e-01
6.431599e+00	-1.643530e+01	8.925369e-01
6.450930e+00	-1.544189e+01	8.963677e-01
6.470261e+00	-1.443804e+01	9.013801e-01
6.489592e+00	-1.343662e+01	9.064007e-01
6.508923e+00	-1.237515e+01	9.061386e-01
6.528254e+00	-1.130426e+01	9.067209e-01
6.547585e+00	-1.024581e+01	9.073489e-01
6.566916e+00	-9.154949e+00	9.080167e-01
6.586247e+00	-8.057149e+00	9.129978e-01
6.605578e+00	-6.991423e+00	9.144761e-01
6.624910e+00	-5.905407e+00	9.130413e-01
6.644241e+00	-4.840873e+00	9.046384e-01
6.663572e+00	-3.821553e+00	8.892869e-01
6.682903e+00	-2.762088e+00	8.620975e-01
6.702234e+00	-1.717864e+00	8.444243e-01
6.721565e+00	-6.431314e-01	8.511221e-01
6.740896e+00	4.292440e-01	8.626181e-01
6.760227e+00	1.512075e+00	8.829598e-01
6.779558e+00	2.536856e+00	8.761156e-01
6.798889e+00	3.444381e+00	8.547030e-01
6.818220e+00	4.191584e+00	8.323408e-01
6.837551e+00	4.729588e+00	8.211185e-01
6.856882e+00	5.054007e+00	8.180708e-01
6.876213e+00	5.160689e+00	7.995279e-01
6.895544e+00	5.133012e+00	7.467600e-01
6.914875e+00	5.019637e+00	6.495938e-01
6.934206e+00	4.882434e+00	5.165508e-01
6.953537e+00	4.709582e+00	3.667457e-01
6.972868e+00	4.538715e+00	2.516513e-01
6.992199e+00	4.348280e+00	2.157787e-01
7.011530e+00	4.162842e+00	2.177263e-01
7.030861e+00	3.940735e+00	2.198467e-01
7.050192e+00	3.745141e+00	2.162496e-01
7.069523e+00	3.532837e+00	2.153070e-01
7.088854e+00	3.312692e+00	2.156980e-01
7.108185e+00	3.118008e+00	2.149802e-01
7.127516e+00	2.911277e+00	2.171610e-01
7.146847e+00	2.706230e+00	2.160922e-01
7.166178e+00	2.507331e+00	2.190362e-01
7.185509e+00	2.306611e+00	2.264982e-01
7.204840e+00	2.129443e+00	2.326101e-01
7.224171e+00	1.962587e+00	2.369724e-01
7.243502e+00	1.811682e+00	2.253236e-01
7.262833e+00	1.686568e+00	2.201817e-01
7.282164e+00	1.564370e+00	2.109504e-01
7.301496e+00	1.421400e+00	2.096447e-01
7.320827e+00	1.314153e+00	2.119469e-01
7.340158e+00	1.186490e+00	2.137840e-01
7.359489e+00	1.082007e+00	2.020861e-01
7.378820e+00	9.694074e-01	1.876505e-01
7.398151e+00	8.856844e-01	1.786968e-01
7.417482e+00	8.164920e-01	1.578109e-01
7.436813e+00	7.646606e-01	1.420790e-01
7.456144e+00	6.798682e-01	1.258463e-01
7.475475e+00	6.603300e-01	1.282897e-01
7.494806e+00	6.248845e-01	1.336418e-01
7.514137e+00	6.362783e-01	1.333045e-01
7.533468e+00	6.129449e-01	1.356873e-01
7.552799e+00	5.735904e-01	1.337467e-01
7.572130e+00	5.290142e-01	1.364181e-01
7.591461e+00	5.050491e-01	1.339283e-01
7.610792e+00	4.381272e-01	1.449527e-01
7.630123e+00	4.169387e-01	1.495806e-01
7.649454e+00	3.754030e-01	1.441895e-01
7.668785e+00	3.834496e-01	1.249334e-01
7.688116e+00	3.606486e-01	1.214863e-01
7.707447e+00	3.289446e-01	1.139581e-01
7.726778e+00	3.242048e-01	1.213136e-01
7.746109e+00	3.051742e-01	1.236244e-01
7.765440e+00	2.770728e-01	1.242430e-01
7.784771e+00	2.916428e-01	1.270585e-01
7.804102e+00	2.691783e-01	1.281860e-01
7.823433e+00	2.386193e-01	1.281788e-01
7.842764e+00	2.463424e-01	1.303228e-01
7.862095e+00	2.330976e-01	1.346272e-01
7.881426e+00	2.086869e-01	1.313877e-01
7.900757e+00	1.734283e-01	1.273187e-01
7.920088e+00	1.127596e-01	1.159344e-01
7.939419e+00	8.709081e-02	8.789955e-02
7.958750e+00	4.956727e-02	6.074568e-02
7.978082e+00	3.195995e-02	3.233644e-02
7.997413e+00	0.000000e+00	0.000000e+00
8.016744e+00	-1.731455e-02	2.005487e-02
8.036075e+00	-1.305841e-02	2.141657e-02
8.055406e+00	-5.514980e-02	5.745496e-02
8.074737e+00	-7.437611e-02	7.140161e-02
8.094068e+00	-1.388033e-01	8.018609e-02
8.113399e+00	-1.857996e-01	1.054685e-01
8.132730e+00	-2.399513e-01	1.242587e-01
8.152061e+00	-3.024247e-01	1.497259e-01
8.171392e+00	-3.548873e-01	1.713944e-01
8.190723e+00	-3.642071e-01	1.841824e-01
8.210054e+00	-3.783967e-01	2.039745e-01
8.229385e+00	-3.940455e-01	2.229428e-01
8.248716e+00	-3.836382e-01	2.498945e-01
8.268047e+00	-3.485316e-01	2.496788e-01
8.287378e+00	-3.292790e-01	2.506333e-01
8.306709e+00	-3.152458e-01	2.348507e-01
8.326040e+00	-3.728409e-01	2.303988e-01
8.345371e+00	-3.818826e-01	2.244815e-01
8.364702e+00	-4.259778e-01	2.211918e-01
8.384033e+00	-4.797656e-01	2.144014e-01
8.403364e+00	-5.143503e-01	2.148725e-01
8.422695e+00	-5.387749e-01	2.194848e-01
8.442026e+00	-5.828175e-01	2.191821e-01
8.461357e+00	-5.713726e-01	2.292418e-01
8.480688e+00	-5.508597e-01	2.350319e-01
8.500019e+00	-5.572557e-01	2.353122e-01
8.519350e+00	-5.577970e-01	2.378426e-01
8.538681e+00	-5.458266e-01	2.481420e-01
8.558012e+00	-5.823003e-01	2.514507e-01
8.577343e+00	-5.835989e-01	2.591978e-01
8.596674e+00	-6.453539e-01	2.564656e-01
8.616005e+00	-6.973270e-01	2.545094e-01
8.635336e+00	-8.047094e-01	2.487401e-01
8.654668e+00	-9.630618e-01	2.571271e-01
8.673999e+00	-1.221901e+00	2.485010e-01
8.693330e+00	-1.391700e+00	2.421300e-01
8.712661e+00	-1.736365e+00	2.696787e-01
8.731992e+00	-1.486513e+00	2.917180e-01
8.751323e+00	-2.271028e+00	3.761154e-01
8.770654e+00	-2.379228e+00	4.214232e-01
8.789985e+00	-2.337440e+00	3.267933e-01
