# Supplementary material for: Viral fusion proteins of classes II and III recognize and reorganize complex biological membranes
Source: Commun Biol. 2025 May 9;8:717. doi: 10.1038/s42003-025-08040-9 (PMC12062360; doi:10.1038/s42003-025-08040-9)
Supplement: Supplementary file 4 — Supplementary Data 1 [file 42003_2025_8040_MOESM4_ESM.zip › Source-Data/Figure2D/RVFV_Gc/RVFV_POPC_40%CHOL_bsResult.xvg]

5.000911e+00	2.782671e+01	7.747376e-01
5.020149e+00	2.376566e+01	7.736787e-01
5.039386e+00	1.885691e+01	7.898756e-01
5.058623e+00	1.403334e+01	7.886795e-01
5.077860e+00	9.604029e+00	7.994745e-01
5.097097e+00	5.233371e+00	8.164961e-01
5.116334e+00	1.098177e+00	7.989879e-01
5.135571e+00	-2.785205e+00	7.942393e-01
5.154808e+00	-6.465873e+00	7.875012e-01
5.174045e+00	-9.971367e+00	7.802356e-01
5.193282e+00	-1.332981e+01	7.742323e-01
5.212519e+00	-1.649956e+01	7.677385e-01
5.231756e+00	-1.945888e+01	7.641765e-01
5.250993e+00	-2.222816e+01	7.542092e-01
5.270230e+00	-2.477153e+01	7.361244e-01
5.289467e+00	-2.711938e+01	7.233344e-01
5.308704e+00	-2.931152e+01	7.208787e-01
5.327941e+00	-3.134458e+01	7.228345e-01
5.347178e+00	-3.316375e+01	7.282834e-01
5.366416e+00	-3.481761e+01	7.255018e-01
5.385653e+00	-3.620794e+01	7.207134e-01
5.404890e+00	-3.739031e+01	7.090584e-01
5.424127e+00	-3.837161e+01	6.926694e-01
5.443364e+00	-3.920703e+01	6.785242e-01
5.462601e+00	-3.989784e+01	6.702048e-01
5.481838e+00	-4.044156e+01	6.646653e-01
5.501075e+00	-4.085204e+01	6.642664e-01
5.520312e+00	-4.112027e+01	6.662670e-01
5.539549e+00	-4.122187e+01	6.638073e-01
5.558786e+00	-4.119322e+01	6.582472e-01
5.578023e+00	-4.105229e+01	6.518725e-01
5.597260e+00	-4.084482e+01	6.438446e-01
5.616497e+00	-4.060129e+01	6.383050e-01
5.635734e+00	-4.029183e+01	6.323422e-01
5.654971e+00	-3.991899e+01	6.193256e-01
5.674208e+00	-3.950091e+01	6.101107e-01
5.693446e+00	-3.905074e+01	5.980693e-01
5.712683e+00	-3.851879e+01	5.766408e-01
5.731920e+00	-3.794336e+01	5.609885e-01
5.751157e+00	-3.728589e+01	5.434126e-01
5.770394e+00	-3.662551e+01	5.278994e-01
5.789631e+00	-3.594716e+01	5.181624e-01
5.808868e+00	-3.524427e+01	4.957935e-01
5.828105e+00	-3.454200e+01	4.695607e-01
5.847342e+00	-3.385472e+01	4.455231e-01
5.866579e+00	-3.317807e+01	4.311095e-01
5.885816e+00	-3.249121e+01	4.204998e-01
5.905053e+00	-3.182899e+01	4.120350e-01
5.924290e+00	-3.119269e+01	4.097253e-01
5.943527e+00	-3.055589e+01	4.084749e-01
5.962764e+00	-2.988932e+01	4.108140e-01
5.982001e+00	-2.921720e+01	4.139490e-01
6.001238e+00	-2.847098e+01	4.131950e-01
6.020475e+00	-2.767665e+01	4.119150e-01
6.039713e+00	-2.684231e+01	4.106657e-01
6.058950e+00	-2.598731e+01	4.062068e-01
6.078187e+00	-2.512161e+01	4.024833e-01
6.097424e+00	-2.425495e+01	3.909563e-01
6.116661e+00	-2.340095e+01	3.850081e-01
6.135898e+00	-2.246861e+01	3.822846e-01
6.155135e+00	-2.153553e+01	3.827366e-01
6.174372e+00	-2.059710e+01	3.814013e-01
6.193609e+00	-1.963092e+01	3.811777e-01
6.212846e+00	-1.870286e+01	3.824391e-01
6.232083e+00	-1.776238e+01	3.832741e-01
6.251320e+00	-1.683193e+01	3.779583e-01
6.270557e+00	-1.591522e+01	3.714243e-01
6.289794e+00	-1.499972e+01	3.596062e-01
6.309031e+00	-1.409521e+01	3.497709e-01
6.328268e+00	-1.316488e+01	3.426206e-01
6.347505e+00	-1.219544e+01	3.380289e-01
6.366742e+00	-1.120862e+01	3.372214e-01
6.385980e+00	-1.022205e+01	3.379953e-01
6.405217e+00	-9.240039e+00	3.360989e-01
6.424454e+00	-8.229759e+00	3.393020e-01
6.443691e+00	-7.179906e+00	3.413761e-01
6.462928e+00	-6.107834e+00	3.472776e-01
6.482165e+00	-5.031653e+00	3.535565e-01
6.501402e+00	-3.933035e+00	3.623817e-01
6.520639e+00	-2.822861e+00	3.549926e-01
6.539876e+00	-1.741168e+00	3.394295e-01
6.559113e+00	-6.505976e-01	3.149456e-01
6.578350e+00	4.503853e-01	2.958593e-01
6.597587e+00	1.552548e+00	2.865881e-01
6.616824e+00	2.664766e+00	2.887031e-01
6.636061e+00	3.763257e+00	3.023117e-01
6.655298e+00	4.827767e+00	3.154674e-01
6.674535e+00	5.794881e+00	3.311094e-01
6.693772e+00	6.679879e+00	3.439487e-01
6.713009e+00	7.346426e+00	3.475831e-01
6.732247e+00	7.773373e+00	3.558494e-01
6.751484e+00	8.014450e+00	3.557440e-01
6.770721e+00	8.076068e+00	3.327004e-01
6.789958e+00	7.970254e+00	3.048452e-01
6.809195e+00	7.752916e+00	2.760027e-01
6.828432e+00	7.458831e+00	2.578228e-01
6.847669e+00	7.133497e+00	2.514832e-01
6.866906e+00	6.792587e+00	2.512511e-01
6.886143e+00	6.436634e+00	2.539830e-01
6.905380e+00	6.095950e+00	2.542126e-01
6.924617e+00	5.730251e+00	2.523032e-01
6.943854e+00	5.379139e+00	2.484251e-01
6.963091e+00	5.036914e+00	2.488483e-01
6.982328e+00	4.720531e+00	2.563149e-01
7.001565e+00	4.448917e+00	2.658315e-01
7.020802e+00	4.210926e+00	2.694251e-01
7.040039e+00	3.991968e+00	2.729251e-01
7.059277e+00	3.768285e+00	2.731660e-01
7.078514e+00	3.565754e+00	2.734909e-01
7.097751e+00	3.346429e+00	2.716261e-01
7.116988e+00	3.122474e+00	2.691763e-01
7.136225e+00	2.899633e+00	2.665008e-01
7.155462e+00	2.684018e+00	2.616812e-01
7.174699e+00	2.490016e+00	2.606507e-01
7.193936e+00	2.304492e+00	2.627187e-01
7.213173e+00	2.168296e+00	2.634224e-01
7.232410e+00	2.045936e+00	2.643241e-01
7.251647e+00	1.917349e+00	2.651503e-01
7.270884e+00	1.777600e+00	2.615214e-01
7.290121e+00	1.631677e+00	2.616175e-01
7.309358e+00	1.523357e+00	2.696374e-01
7.328595e+00	1.410123e+00	2.748664e-01
7.347832e+00	1.305296e+00	2.759405e-01
7.367069e+00	1.202530e+00	2.766292e-01
7.386306e+00	1.103832e+00	2.674254e-01
7.405544e+00	1.027138e+00	2.587851e-01
7.424781e+00	9.114117e-01	2.410008e-01
7.444018e+00	8.026608e-01	2.295906e-01
7.463255e+00	7.018893e-01	2.126287e-01
7.482492e+00	5.873452e-01	1.849045e-01
7.501729e+00	4.885722e-01	1.700792e-01
7.520966e+00	4.166602e-01	1.720262e-01
7.540203e+00	3.829526e-01	1.807946e-01
7.559440e+00	3.518011e-01	1.857413e-01
7.578677e+00	3.003605e-01	1.932697e-01
7.597914e+00	2.718686e-01	1.986650e-01
7.617151e+00	2.657724e-01	1.935016e-01
7.636388e+00	2.021326e-01	1.945334e-01
7.655625e+00	1.738023e-01	1.974674e-01
7.674862e+00	1.450822e-01	1.957561e-01
7.694099e+00	8.284240e-02	2.063076e-01
7.713336e+00	3.108880e-02	2.191468e-01
7.732573e+00	-4.625738e-03	2.230851e-01
7.751811e+00	-2.054673e-02	2.217340e-01
7.771048e+00	-2.737129e-02	2.056156e-01
7.790285e+00	-1.796695e-02	1.949570e-01
7.809522e+00	-5.245701e-03	1.771225e-01
7.828759e+00	5.055093e-03	1.723977e-01
7.847996e+00	-3.021691e-03	1.581594e-01
7.867233e+00	2.419042e-03	1.437978e-01
7.886470e+00	-1.276559e-03	1.290430e-01
7.905707e+00	-3.451528e-03	1.052700e-01
7.924944e+00	-1.730630e-02	8.698650e-02
7.944181e+00	-2.568667e-02	5.711241e-02
7.963418e+00	-1.200840e-02	4.236826e-02
7.982655e+00	-5.795083e-03	2.492143e-02
8.001892e+00	0.000000e+00	0.000000e+00
8.021129e+00	3.000111e-02	2.446473e-02
8.040366e+00	7.002590e-02	4.711164e-02
8.059603e+00	1.019911e-01	4.888212e-02
8.078841e+00	8.829151e-02	6.193063e-02
8.098078e+00	1.078835e-01	6.907376e-02
8.117315e+00	1.146451e-01	7.949658e-02
8.136552e+00	1.304839e-01	9.335519e-02
8.155789e+00	1.105434e-01	1.100623e-01
8.175026e+00	1.273576e-01	1.168641e-01
8.194263e+00	1.480417e-01	1.218049e-01
8.213500e+00	1.503147e-01	1.252201e-01
8.232737e+00	1.494020e-01	1.344920e-01
8.251974e+00	1.607488e-01	1.348953e-01
8.271211e+00	1.512814e-01	1.320171e-01
8.290448e+00	1.237417e-01	1.317679e-01
8.309685e+00	1.443655e-01	1.242891e-01
8.328922e+00	1.082735e-01	1.226274e-01
8.348159e+00	1.013999e-01	1.307646e-01
8.367396e+00	8.910989e-02	1.454110e-01
8.386633e+00	6.791312e-02	1.718563e-01
8.405870e+00	6.720561e-02	2.064309e-01
8.425108e+00	8.786903e-02	2.244321e-01
8.444345e+00	1.140977e-01	2.486568e-01
8.463582e+00	1.378454e-01	2.608765e-01
8.482819e+00	1.572879e-01	2.601839e-01
8.502056e+00	1.850805e-01	2.463822e-01
8.521293e+00	1.686627e-01	2.397870e-01
8.540530e+00	1.771081e-01	2.312297e-01
8.559767e+00	1.462067e-01	2.254285e-01
8.579004e+00	9.864697e-02	2.212383e-01
8.598241e+00	3.780475e-02	2.208125e-01
8.617478e+00	-6.208470e-02	2.225831e-01
8.636715e+00	-1.019729e-01	2.219918e-01
8.655952e+00	-1.452666e-01	2.223934e-01
8.675189e+00	-1.661856e-01	2.236227e-01
8.694426e+00	-3.328083e-01	2.249498e-01
8.713663e+00	-5.706130e-01	2.253059e-01
8.732900e+00	-9.416532e-01	2.247569e-01
8.752137e+00	-2.960146e-02	2.244716e-01
8.771375e+00	-4.068026e-01	2.243189e-01
8.790612e+00	-1.393963e+00	2.242344e-01
8.809849e+00	-1.852773e+00	2.241860e-01
8.829086e+00	-3.921799e+00	2.241572e-01
