# Supplementary material for: Viral fusion proteins of classes II and III recognize and reorganize complex biological membranes
Source: Commun Biol. 2025 May 9;8:717. doi: 10.1038/s42003-025-08040-9 (PMC12062360; doi:10.1038/s42003-025-08040-9)
Supplement: Supplementary file 4 — Supplementary Data 1 [file 42003_2025_8040_MOESM4_ESM.zip › Source-Data/Figure2D/PrV_gB/PrV_PIPC_40%CHOL_bsResult.xvg]

6.877145e+00	4.731092e+00	1.457485e+00
6.896980e+00	2.464384e+00	1.457066e+00
6.916815e+00	1.417801e+00	1.456139e+00
6.936650e+00	2.571643e-01	1.470653e+00
6.956485e+00	-1.835700e+00	1.454210e+00
6.976320e+00	-3.925132e+00	1.463315e+00
6.996154e+00	-5.999750e+00	1.487470e+00
7.015989e+00	-8.033534e+00	1.484437e+00
7.035824e+00	-1.001849e+01	1.499502e+00
7.055659e+00	-1.195893e+01	1.508619e+00
7.075494e+00	-1.379939e+01	1.493397e+00
7.095328e+00	-1.552174e+01	1.458304e+00
7.115163e+00	-1.707859e+01	1.425881e+00
7.134998e+00	-1.848321e+01	1.402399e+00
7.154833e+00	-1.976495e+01	1.392403e+00
7.174668e+00	-2.090956e+01	1.395061e+00
7.194503e+00	-2.198060e+01	1.394138e+00
7.214337e+00	-2.299967e+01	1.387846e+00
7.234172e+00	-2.398213e+01	1.383115e+00
7.254007e+00	-2.489483e+01	1.377012e+00
7.273842e+00	-2.559950e+01	1.363986e+00
7.293677e+00	-2.610555e+01	1.342735e+00
7.313512e+00	-2.641702e+01	1.320763e+00
7.333346e+00	-2.658540e+01	1.306690e+00
7.353181e+00	-2.673382e+01	1.306943e+00
7.373016e+00	-2.688052e+01	1.302790e+00
7.392851e+00	-2.701867e+01	1.289575e+00
7.412686e+00	-2.708522e+01	1.273935e+00
7.432520e+00	-2.709044e+01	1.260511e+00
7.452355e+00	-2.698051e+01	1.254347e+00
7.472190e+00	-2.671995e+01	1.260970e+00
7.492025e+00	-2.629847e+01	1.274138e+00
7.511860e+00	-2.574890e+01	1.277504e+00
7.531695e+00	-2.516363e+01	1.277475e+00
7.551529e+00	-2.456362e+01	1.271523e+00
7.571364e+00	-2.392308e+01	1.264577e+00
7.591199e+00	-2.323134e+01	1.260798e+00
7.611034e+00	-2.244873e+01	1.258839e+00
7.630869e+00	-2.158102e+01	1.262708e+00
7.650704e+00	-2.065590e+01	1.273457e+00
7.670538e+00	-1.963016e+01	1.285797e+00
7.690373e+00	-1.861062e+01	1.288026e+00
7.710208e+00	-1.759181e+01	1.288055e+00
7.730043e+00	-1.655624e+01	1.291264e+00
7.749878e+00	-1.549027e+01	1.293729e+00
7.769712e+00	-1.440178e+01	1.297956e+00
7.789547e+00	-1.330857e+01	1.299058e+00
7.809382e+00	-1.221467e+01	1.298462e+00
7.829217e+00	-1.114635e+01	1.302489e+00
7.849052e+00	-1.007859e+01	1.308667e+00
7.868887e+00	-9.077970e+00	1.314704e+00
7.888721e+00	-8.112886e+00	1.309872e+00
7.908556e+00	-7.254218e+00	1.302196e+00
7.928391e+00	-6.524197e+00	1.298193e+00
7.948226e+00	-5.887917e+00	1.302073e+00
7.968061e+00	-5.406861e+00	1.320734e+00
7.987895e+00	-5.026665e+00	1.335776e+00
8.007730e+00	-4.691988e+00	1.310808e+00
8.027565e+00	-4.350279e+00	1.206310e+00
8.047400e+00	-3.972022e+00	1.029033e+00
8.067235e+00	-3.561336e+00	8.192479e-01
8.087070e+00	-3.110597e+00	6.466282e-01
8.106904e+00	-2.569251e+00	5.376616e-01
8.126739e+00	-2.035612e+00	4.902893e-01
8.146574e+00	-1.594223e+00	4.569557e-01
8.166409e+00	-1.275679e+00	4.289695e-01
8.186244e+00	-1.111628e+00	4.188437e-01
8.206079e+00	-1.067424e+00	4.206718e-01
8.225913e+00	-1.048355e+00	4.234904e-01
8.245748e+00	-1.054747e+00	4.217168e-01
8.265583e+00	-1.059996e+00	4.177778e-01
8.285418e+00	-1.054931e+00	4.129909e-01
8.305253e+00	-9.992470e-01	4.072816e-01
8.325087e+00	-9.697172e-01	4.073991e-01
8.344922e+00	-9.508340e-01	4.051320e-01
8.364757e+00	-9.178657e-01	4.042212e-01
8.384592e+00	-8.845905e-01	3.989113e-01
8.404427e+00	-8.492684e-01	3.951166e-01
8.424262e+00	-8.209917e-01	3.945368e-01
8.444096e+00	-7.725672e-01	3.928507e-01
8.463931e+00	-7.505780e-01	3.879003e-01
8.483766e+00	-7.650397e-01	3.765799e-01
8.503601e+00	-7.928399e-01	3.590521e-01
8.523436e+00	-8.282379e-01	3.397402e-01
8.543270e+00	-8.151349e-01	3.201103e-01
8.563105e+00	-7.786179e-01	3.079084e-01
8.582940e+00	-7.280733e-01	3.081639e-01
8.602775e+00	-7.013790e-01	3.114580e-01
8.622610e+00	-6.891522e-01	3.180771e-01
8.642445e+00	-6.973598e-01	3.280277e-01
8.662279e+00	-6.947378e-01	3.329194e-01
8.682114e+00	-7.095702e-01	3.327960e-01
8.701949e+00	-6.864204e-01	3.240867e-01
8.721784e+00	-6.805918e-01	3.193048e-01
8.741619e+00	-6.622411e-01	3.135784e-01
8.761454e+00	-6.314312e-01	3.037081e-01
8.781288e+00	-6.227352e-01	2.866227e-01
8.801123e+00	-6.073474e-01	2.729594e-01
8.820958e+00	-5.811545e-01	2.711929e-01
8.840793e+00	-5.564789e-01	2.785933e-01
8.860628e+00	-5.187400e-01	2.821114e-01
8.880462e+00	-4.738008e-01	2.844965e-01
8.900297e+00	-4.719351e-01	2.800258e-01
8.920132e+00	-4.764360e-01	2.769437e-01
8.939967e+00	-4.998926e-01	2.783258e-01
8.959802e+00	-5.230413e-01	2.819624e-01
8.979637e+00	-5.204103e-01	2.792877e-01
8.999471e+00	-5.115992e-01	2.772966e-01
9.019306e+00	-4.857420e-01	2.723202e-01
9.039141e+00	-4.749236e-01	2.704860e-01
9.058976e+00	-4.715788e-01	2.523962e-01
9.078811e+00	-4.555468e-01	2.323767e-01
9.098646e+00	-4.488282e-01	2.110124e-01
9.118480e+00	-4.711342e-01	1.935528e-01
9.138315e+00	-5.079244e-01	1.769070e-01
9.158150e+00	-5.152693e-01	1.525482e-01
9.177985e+00	-5.031094e-01	1.434319e-01
9.197820e+00	-4.555555e-01	1.531965e-01
9.217654e+00	-4.093997e-01	1.612494e-01
9.237489e+00	-3.194904e-01	1.676159e-01
9.257324e+00	-2.461063e-01	1.729082e-01
9.277159e+00	-1.491004e-01	1.796256e-01
9.296994e+00	-1.071573e-01	1.687536e-01
9.316829e+00	-7.330803e-02	1.445982e-01
9.336663e+00	-4.142645e-02	1.208597e-01
9.356498e+00	-1.972052e-02	1.017093e-01
9.376333e+00	3.056580e-03	7.348541e-02
9.396168e+00	1.704329e-02	5.597154e-02
9.416003e+00	4.087281e-02	6.568959e-02
9.435837e+00	6.813940e-02	7.094597e-02
9.455672e+00	5.766102e-02	6.437317e-02
9.475507e+00	3.071961e-02	3.172353e-02
9.495342e+00	0.000000e+00	0.000000e+00
9.515177e+00	-7.714950e-03	1.938430e-02
9.535012e+00	-6.179759e-02	2.759514e-02
9.554846e+00	-1.091088e-01	3.380041e-02
9.574681e+00	-1.914609e-01	3.998487e-02
9.594516e+00	-2.739971e-01	5.934212e-02
9.614351e+00	-3.505447e-01	6.346460e-02
9.634186e+00	-4.205932e-01	8.715664e-02
9.654021e+00	-4.953906e-01	1.376626e-01
9.673855e+00	-5.757923e-01	1.788984e-01
9.693690e+00	-6.203907e-01	2.348955e-01
9.713525e+00	-6.486447e-01	2.539306e-01
9.733360e+00	-6.733839e-01	2.725913e-01
9.753195e+00	-7.070090e-01	2.887313e-01
9.773029e+00	-7.242141e-01	2.828528e-01
9.792864e+00	-7.149787e-01	2.773297e-01
9.812699e+00	-7.343574e-01	2.655003e-01
9.832534e+00	-7.189072e-01	2.552775e-01
9.852369e+00	-7.043742e-01	2.451844e-01
9.872204e+00	-6.777271e-01	2.386097e-01
9.892038e+00	-6.675257e-01	2.342065e-01
9.911873e+00	-6.405346e-01	2.344199e-01
9.931708e+00	-6.063595e-01	2.341404e-01
9.951543e+00	-5.953318e-01	2.388327e-01
9.971378e+00	-5.890350e-01	2.418359e-01
9.991213e+00	-5.523281e-01	2.442891e-01
1.001105e+01	-5.221402e-01	2.478083e-01
1.003088e+01	-4.676466e-01	2.539501e-01
1.005072e+01	-4.149483e-01	2.488950e-01
1.007055e+01	-3.896475e-01	2.461221e-01
1.009039e+01	-3.414727e-01	2.469084e-01
1.011022e+01	-3.117034e-01	2.482828e-01
1.013006e+01	-3.075981e-01	2.514100e-01
1.014989e+01	-2.787504e-01	2.584020e-01
1.016973e+01	-2.949360e-01	2.695477e-01
1.018956e+01	-2.787506e-01	2.770864e-01
1.020940e+01	-2.615050e-01	2.937298e-01
1.022923e+01	-2.624296e-01	2.993641e-01
1.024907e+01	-2.526858e-01	3.029853e-01
1.026890e+01	-2.253479e-01	2.983805e-01
1.028873e+01	-1.739974e-01	2.877886e-01
1.030857e+01	-1.490419e-01	2.799827e-01
1.032840e+01	-1.337036e-01	2.804318e-01
1.034824e+01	-9.185846e-02	2.891134e-01
1.036807e+01	-7.523679e-02	3.022337e-01
1.038791e+01	-5.127917e-02	3.121861e-01
1.040774e+01	-1.752592e-02	3.246001e-01
1.042758e+01	-3.989527e-02	3.431090e-01
1.044741e+01	-7.602954e-02	3.552203e-01
1.046725e+01	-1.318191e-01	3.673534e-01
1.048708e+01	-1.442786e-01	3.731280e-01
1.050692e+01	-2.131320e-01	3.742190e-01
1.052675e+01	-2.910888e-01	3.698633e-01
1.054659e+01	-4.194919e-01	3.720249e-01
1.056642e+01	-5.281197e-01	3.672145e-01
1.058626e+01	-6.437255e-01	3.646506e-01
1.060609e+01	-8.503078e-01	3.621616e-01
1.062593e+01	-1.029075e+00	3.583045e-01
1.064576e+01	-1.307189e+00	3.608693e-01
1.066560e+01	-1.508015e+00	3.560240e-01
1.068543e+01	-1.541533e+00	3.595603e-01
1.070527e+01	-1.878255e+00	3.641274e-01
1.072510e+01	-2.280772e+00	3.625261e-01
1.074494e+01	-3.035712e+00	3.606898e-01
1.076477e+01	-2.419217e+00	3.594886e-01
1.078461e+01	-2.532559e+00	3.586972e-01
1.080444e+01	-3.103434e+00	3.581730e-01
1.082428e+01	-3.500024e+00	3.578245e-01
