# Supplementary material for: Viral fusion proteins of classes II and III recognize and reorganize complex biological membranes
Source: Commun Biol. 2025 May 9;8:717. doi: 10.1038/s42003-025-08040-9 (PMC12062360; doi:10.1038/s42003-025-08040-9)
Supplement: Supplementary file 4 — Supplementary Data 1 [file 42003_2025_8040_MOESM4_ESM.zip › Source-Data/Figure2D/PrV_gB/PrV_30%PAPC_30%PIPC_40%CHOL_bsResult.xvg]

# This file was created Fri May 13 15:29:44 2022
# Created by:
#                       :-) GROMACS - gmx wham, 2021.1 (-:
# 
# Executable:   /data/shared/opt/gromacs/2021.1/bin/gmx
# Data prefix:  /data/shared/opt/gromacs/2021.1
# Working dir:  /data/users/CHETAN/VIRAL_PROTEINS_PROJECT/PrV/PAPC_PLPC_CHOL/US/run-umb_t500ns/100-500ns
# Command line:
#   gmx wham -it tpr_100-500ns.dat -if pullf_100-500ns.dat -o profile.xvg -hist histo.xvg -b 100000 -e 500000 -nBootstrap 50 -zprof0 9.5 -bs-method b-hist
# gmx wham is part of G R O M A C S:
#
# Good gRace! Old Maple Actually Chews Slate
#
@    title "Average and stddev from bootstrapping"
@    xaxis  label "\xx\f{} (nm)"
@    yaxis  label "E (kJ mol\S-1\N)"
@TYPE xy
@TYPE xydy
6.788002e+00	2.144187e+01	8.863452e-01
6.805060e+00	1.776301e+01	8.861566e-01
6.822118e+00	1.702288e+01	8.857824e-01
6.839176e+00	1.455649e+01	8.850426e-01
6.856234e+00	1.239120e+01	8.835900e-01
6.873292e+00	1.026630e+01	8.862037e-01
6.890350e+00	8.065314e+00	8.888789e-01
6.907408e+00	6.154328e+00	8.916255e-01
6.924466e+00	4.265619e+00	8.941546e-01
6.941524e+00	2.335401e+00	8.975748e-01
6.958581e+00	3.207477e-01	9.440665e-01
6.975639e+00	-1.654890e+00	9.647916e-01
6.992697e+00	-3.654257e+00	9.539111e-01
7.009755e+00	-5.587574e+00	9.313007e-01
7.026813e+00	-7.442520e+00	8.864151e-01
7.043871e+00	-9.211708e+00	8.456986e-01
7.060929e+00	-1.085207e+01	8.173052e-01
7.077987e+00	-1.238169e+01	8.009379e-01
7.095045e+00	-1.380623e+01	7.905875e-01
7.112103e+00	-1.525117e+01	7.881177e-01
7.129161e+00	-1.667976e+01	7.891926e-01
7.146219e+00	-1.804273e+01	7.896514e-01
7.163277e+00	-1.934961e+01	7.873013e-01
7.180334e+00	-2.060115e+01	7.866297e-01
7.197392e+00	-2.176690e+01	7.879827e-01
7.214450e+00	-2.282578e+01	7.823743e-01
7.231508e+00	-2.382123e+01	7.758528e-01
7.248566e+00	-2.473732e+01	7.757169e-01
7.265624e+00	-2.550761e+01	7.878325e-01
7.282682e+00	-2.615968e+01	8.001207e-01
7.299740e+00	-2.672973e+01	8.082119e-01
7.316798e+00	-2.719468e+01	8.124275e-01
7.333856e+00	-2.755885e+01	8.111354e-01
7.350914e+00	-2.787827e+01	8.128018e-01
7.367972e+00	-2.811977e+01	8.085616e-01
7.385029e+00	-2.828244e+01	7.936393e-01
7.402087e+00	-2.834035e+01	7.738210e-01
7.419145e+00	-2.828979e+01	7.526273e-01
7.436203e+00	-2.819418e+01	7.364245e-01
7.453261e+00	-2.809555e+01	7.181709e-01
7.470319e+00	-2.794198e+01	7.098587e-01
7.487377e+00	-2.776325e+01	7.043460e-01
7.504435e+00	-2.750825e+01	6.946700e-01
7.521493e+00	-2.720615e+01	6.880938e-01
7.538551e+00	-2.683380e+01	6.850976e-01
7.555609e+00	-2.641777e+01	6.777059e-01
7.572667e+00	-2.594828e+01	6.709395e-01
7.589724e+00	-2.543019e+01	6.638223e-01
7.606782e+00	-2.490504e+01	6.554324e-01
7.623840e+00	-2.434600e+01	6.504281e-01
7.640898e+00	-2.374954e+01	6.500814e-01
7.657956e+00	-2.314266e+01	6.509968e-01
7.675014e+00	-2.248708e+01	6.516359e-01
7.692072e+00	-2.180493e+01	6.505559e-01
7.709130e+00	-2.111451e+01	6.496666e-01
7.726188e+00	-2.039540e+01	6.486210e-01
7.743246e+00	-1.964919e+01	6.464165e-01
7.760304e+00	-1.889254e+01	6.486946e-01
7.777362e+00	-1.808959e+01	6.558054e-01
7.794420e+00	-1.728863e+01	6.652830e-01
7.811477e+00	-1.646535e+01	6.762456e-01
7.828535e+00	-1.558984e+01	6.817413e-01
7.845593e+00	-1.472106e+01	6.838130e-01
7.862651e+00	-1.384461e+01	6.810709e-01
7.879709e+00	-1.295912e+01	6.819949e-01
7.896767e+00	-1.210983e+01	6.854939e-01
7.913825e+00	-1.122910e+01	6.925881e-01
7.930883e+00	-1.036595e+01	6.952856e-01
7.947941e+00	-9.469073e+00	6.950023e-01
7.964999e+00	-8.574499e+00	6.869310e-01
7.982057e+00	-7.697875e+00	6.673233e-01
7.999115e+00	-6.818373e+00	6.357851e-01
8.016172e+00	-5.954123e+00	6.083077e-01
8.033230e+00	-5.126690e+00	5.811138e-01
8.050288e+00	-4.271066e+00	5.623232e-01
8.067346e+00	-3.442570e+00	5.502763e-01
8.084404e+00	-2.664243e+00	5.337390e-01
8.101462e+00	-1.980596e+00	5.039349e-01
8.118520e+00	-1.464131e+00	4.681084e-01
8.135578e+00	-1.174785e+00	4.448593e-01
8.152636e+00	-1.062413e+00	4.384619e-01
8.169694e+00	-1.021439e+00	4.365852e-01
8.186752e+00	-1.034727e+00	4.262787e-01
8.203810e+00	-1.052872e+00	4.161942e-01
8.220868e+00	-1.039616e+00	4.061900e-01
8.237925e+00	-1.000130e+00	3.992749e-01
8.254983e+00	-9.543653e-01	3.986897e-01
8.272041e+00	-9.016321e-01	3.978839e-01
8.289099e+00	-8.721592e-01	3.994599e-01
8.306157e+00	-8.439061e-01	4.010867e-01
8.323215e+00	-7.965749e-01	4.045191e-01
8.340273e+00	-7.543269e-01	4.028365e-01
8.357331e+00	-7.039039e-01	3.997853e-01
8.374389e+00	-6.865333e-01	3.942940e-01
8.391447e+00	-6.612290e-01	3.853705e-01
8.408505e+00	-6.150078e-01	3.808542e-01
8.425563e+00	-5.680950e-01	3.764898e-01
8.442620e+00	-5.113316e-01	3.748239e-01
8.459678e+00	-4.586968e-01	3.652574e-01
8.476736e+00	-4.365460e-01	3.524524e-01
8.493794e+00	-4.211359e-01	3.381181e-01
8.510852e+00	-4.375422e-01	3.220819e-01
8.527910e+00	-4.809194e-01	3.052068e-01
8.544968e+00	-5.069725e-01	2.888070e-01
8.562026e+00	-5.194787e-01	2.768808e-01
8.579084e+00	-5.267629e-01	2.726401e-01
8.596142e+00	-5.253123e-01	2.715719e-01
8.613200e+00	-5.395172e-01	2.735719e-01
8.630258e+00	-5.675131e-01	2.761811e-01
8.647316e+00	-5.808220e-01	2.755732e-01
8.664373e+00	-5.603043e-01	2.732503e-01
8.681431e+00	-5.547570e-01	2.692316e-01
8.698489e+00	-5.008817e-01	2.572549e-01
8.715547e+00	-4.576230e-01	2.492722e-01
8.732605e+00	-3.873195e-01	2.402648e-01
8.749663e+00	-3.267462e-01	2.367554e-01
8.766721e+00	-2.528615e-01	2.352347e-01
8.783779e+00	-1.943596e-01	2.368156e-01
8.800837e+00	-1.445882e-01	2.361370e-01
8.817895e+00	-1.069248e-01	2.318883e-01
8.834953e+00	-7.205802e-02	2.308659e-01
8.852011e+00	-4.426194e-02	2.281634e-01
8.869068e+00	-2.593040e-02	2.290039e-01
8.886126e+00	-3.492106e-02	2.315058e-01
8.903184e+00	-4.689259e-02	2.357680e-01
8.920242e+00	-4.325011e-02	2.399605e-01
8.937300e+00	-5.184358e-02	2.384957e-01
8.954358e+00	-3.280153e-02	2.350205e-01
8.971416e+00	-1.170066e-02	2.299491e-01
8.988474e+00	-3.888659e-03	2.192362e-01
9.005532e+00	5.210450e-02	2.083914e-01
9.022590e+00	1.014484e-01	1.962896e-01
9.039648e+00	1.707794e-01	1.882151e-01
9.056706e+00	2.300500e-01	1.895055e-01
9.073764e+00	3.015901e-01	1.835534e-01
9.090821e+00	3.501119e-01	1.857070e-01
9.107879e+00	3.839936e-01	1.809348e-01
9.124937e+00	4.042671e-01	1.761499e-01
9.141995e+00	3.993416e-01	1.717434e-01
9.159053e+00	3.886162e-01	1.706890e-01
9.176111e+00	3.795660e-01	1.633533e-01
9.193169e+00	3.396447e-01	1.612220e-01
9.210227e+00	3.260566e-01	1.578268e-01
9.227285e+00	2.912157e-01	1.579353e-01
9.244343e+00	2.674576e-01	1.639209e-01
9.261401e+00	2.648619e-01	1.637031e-01
9.278459e+00	2.445706e-01	1.711750e-01
9.295516e+00	2.183089e-01	1.815670e-01
9.312574e+00	2.255671e-01	1.867619e-01
9.329632e+00	1.953576e-01	1.878796e-01
9.346690e+00	1.784991e-01	1.845846e-01
9.363748e+00	1.756684e-01	1.849095e-01
9.380806e+00	1.619885e-01	1.673159e-01
9.397864e+00	1.534906e-01	1.461352e-01
9.414922e+00	1.354604e-01	1.267407e-01
9.431980e+00	1.192853e-01	9.570929e-02
9.449038e+00	1.038793e-01	7.251185e-02
9.466096e+00	5.399934e-02	5.584583e-02
9.483154e+00	3.563311e-02	3.330377e-02
9.500212e+00	0.000000e+00	0.000000e+00
9.517269e+00	-1.904171e-02	1.842855e-02
9.534327e+00	-2.551441e-02	2.782526e-02
9.551385e+00	-3.751905e-02	4.345803e-02
9.568443e+00	-3.739800e-02	5.940891e-02
9.585501e+00	-4.830599e-02	7.483274e-02
9.602559e+00	-5.055705e-02	7.875535e-02
9.619617e+00	-7.365773e-02	8.476731e-02
9.636675e+00	-1.048055e-01	9.709936e-02
9.653733e+00	-1.474397e-01	1.017361e-01
9.670791e+00	-2.039087e-01	1.238182e-01
9.687849e+00	-2.530643e-01	1.353143e-01
9.704907e+00	-2.904982e-01	1.452634e-01
9.721964e+00	-3.490008e-01	1.544677e-01
9.739022e+00	-4.072313e-01	1.615670e-01
9.756080e+00	-4.484221e-01	1.651013e-01
9.773138e+00	-5.029164e-01	1.776819e-01
9.790196e+00	-5.364088e-01	1.920858e-01
9.807254e+00	-5.600081e-01	2.010710e-01
9.824312e+00	-5.813863e-01	2.105604e-01
9.841370e+00	-5.855270e-01	2.266425e-01
9.858428e+00	-5.998654e-01	2.471281e-01
9.875486e+00	-6.148187e-01	2.487487e-01
9.892544e+00	-6.263984e-01	2.602804e-01
9.909602e+00	-6.725365e-01	2.642880e-01
9.926660e+00	-6.615281e-01	2.598958e-01
9.943717e+00	-6.693751e-01	2.657438e-01
9.960775e+00	-6.868960e-01	2.698412e-01
9.977833e+00	-7.278981e-01	2.759322e-01
9.994891e+00	-7.470793e-01	2.869132e-01
1.001195e+01	-8.567877e-01	2.849058e-01
1.002901e+01	-8.977112e-01	2.744547e-01
1.004606e+01	-1.033486e+00	2.670502e-01
1.006312e+01	-1.124034e+00	2.603634e-01
1.008018e+01	-1.055488e+00	2.628346e-01
1.009724e+01	-1.065014e+00	2.500607e-01
1.011430e+01	-7.680335e-01	2.426275e-01
1.013135e+01	-7.678116e-01	2.290645e-01
1.014841e+01	7.258074e-02	2.434057e-01
1.016547e+01	-1.671294e-01	2.203993e-01
1.018253e+01	1.569050e-01	2.644761e-01
