# Supplementary material for: Viral fusion proteins of classes II and III recognize and reorganize complex biological membranes
Source: Commun Biol. 2025 May 9;8:717. doi: 10.1038/s42003-025-08040-9 (PMC12062360; doi:10.1038/s42003-025-08040-9)
Supplement: Supplementary file 4 — Supplementary Data 1 [file 42003_2025_8040_MOESM4_ESM.zip › Source-Data/Figure2D/PrV_gB/PrV_PIPC_5%PAPS_40%CHOL_bsResult.xvg]

6.886368e+00	4.977564e+00	5.672948e-01
6.906050e+00	3.160335e+00	5.674866e-01
6.925732e+00	7.146429e-01	5.679180e-01
6.945414e+00	-1.337960e+00	5.689049e-01
6.965097e+00	-3.521966e+00	5.712411e-01
6.984779e+00	-5.461472e+00	5.749775e-01
7.004461e+00	-7.401817e+00	5.771328e-01
7.024143e+00	-9.196983e+00	5.866610e-01
7.043825e+00	-1.091691e+01	5.815590e-01
7.063508e+00	-1.260942e+01	5.776035e-01
7.083190e+00	-1.431633e+01	5.623250e-01
7.102872e+00	-1.603528e+01	5.554972e-01
7.122554e+00	-1.775488e+01	5.556830e-01
7.142236e+00	-1.940015e+01	5.659661e-01
7.161919e+00	-2.086820e+01	5.757774e-01
7.181601e+00	-2.214532e+01	5.986493e-01
7.201283e+00	-2.324846e+01	6.229985e-01
7.220965e+00	-2.419274e+01	6.322905e-01
7.240647e+00	-2.499798e+01	6.132568e-01
7.260329e+00	-2.569699e+01	5.796166e-01
7.280012e+00	-2.629749e+01	5.457806e-01
7.299694e+00	-2.672973e+01	5.155139e-01
7.319376e+00	-2.701028e+01	4.969273e-01
7.339058e+00	-2.717700e+01	4.832679e-01
7.358740e+00	-2.730432e+01	4.688821e-01
7.378423e+00	-2.736714e+01	4.583218e-01
7.398105e+00	-2.738384e+01	4.526868e-01
7.417787e+00	-2.732415e+01	4.501307e-01
7.437469e+00	-2.720942e+01	4.500366e-01
7.457151e+00	-2.702757e+01	4.572638e-01
7.476834e+00	-2.677095e+01	4.649008e-01
7.496516e+00	-2.646045e+01	4.703240e-01
7.516198e+00	-2.605651e+01	4.770046e-01
7.535880e+00	-2.558188e+01	4.789569e-01
7.555562e+00	-2.508502e+01	4.743411e-01
7.575244e+00	-2.454986e+01	4.719408e-01
7.594927e+00	-2.399293e+01	4.673051e-01
7.614609e+00	-2.338142e+01	4.585118e-01
7.634291e+00	-2.274976e+01	4.407675e-01
7.653973e+00	-2.201205e+01	4.271014e-01
7.673655e+00	-2.122932e+01	4.234416e-01
7.693338e+00	-2.040204e+01	4.234340e-01
7.713020e+00	-1.954895e+01	4.233726e-01
7.732702e+00	-1.870718e+01	4.247527e-01
7.752384e+00	-1.787816e+01	4.272752e-01
7.772066e+00	-1.704571e+01	4.286687e-01
7.791749e+00	-1.619940e+01	4.273283e-01
7.811431e+00	-1.531869e+01	4.221092e-01
7.831113e+00	-1.441352e+01	4.181234e-01
7.850795e+00	-1.346822e+01	4.151830e-01
7.870477e+00	-1.249565e+01	4.142392e-01
7.890159e+00	-1.147358e+01	4.129829e-01
7.909842e+00	-1.047751e+01	4.136091e-01
7.929524e+00	-9.471053e+00	4.124542e-01
7.949206e+00	-8.481947e+00	4.098645e-01
7.968888e+00	-7.465909e+00	4.053860e-01
7.988570e+00	-6.420834e+00	4.020038e-01
8.008253e+00	-5.367344e+00	4.035649e-01
8.027935e+00	-4.275819e+00	4.076177e-01
8.047617e+00	-3.220044e+00	4.142413e-01
8.067299e+00	-2.235023e+00	4.104916e-01
8.086981e+00	-1.376081e+00	4.069365e-01
8.106664e+00	-6.766341e-01	3.940409e-01
8.126346e+00	-1.171980e-01	3.785533e-01
8.146028e+00	2.508968e-01	3.697256e-01
8.165710e+00	4.713448e-01	3.659036e-01
8.185392e+00	5.503207e-01	3.648739e-01
8.205074e+00	5.550387e-01	3.592714e-01
8.224757e+00	5.146667e-01	3.473860e-01
8.244439e+00	4.358425e-01	3.297449e-01
8.264121e+00	3.650633e-01	3.219559e-01
8.283803e+00	3.090377e-01	3.321788e-01
8.303485e+00	2.864950e-01	3.420710e-01
8.323168e+00	2.656593e-01	3.372452e-01
8.342850e+00	2.838768e-01	3.202030e-01
8.362532e+00	2.978327e-01	2.990285e-01
8.382214e+00	3.329747e-01	2.855777e-01
8.401896e+00	3.663808e-01	2.801047e-01
8.421579e+00	3.961686e-01	2.774558e-01
8.441261e+00	4.445809e-01	2.763514e-01
8.460943e+00	4.895476e-01	2.723167e-01
8.480625e+00	5.242205e-01	2.720364e-01
8.500307e+00	5.181943e-01	2.747934e-01
8.519989e+00	5.091867e-01	2.773674e-01
8.539672e+00	4.641766e-01	2.789154e-01
8.559354e+00	4.247517e-01	2.812310e-01
8.579036e+00	3.771067e-01	2.825309e-01
8.598718e+00	3.193744e-01	2.800217e-01
8.618400e+00	2.564655e-01	2.714490e-01
8.638083e+00	2.165171e-01	2.573029e-01
8.657765e+00	1.900416e-01	2.480368e-01
8.677447e+00	1.822600e-01	2.481151e-01
8.697129e+00	1.718949e-01	2.573130e-01
8.716811e+00	1.589531e-01	2.604034e-01
8.736494e+00	1.543978e-01	2.658383e-01
8.756176e+00	1.598634e-01	2.538560e-01
8.775858e+00	1.536080e-01	2.360187e-01
8.795540e+00	1.481438e-01	2.119861e-01
8.815222e+00	1.560448e-01	1.983901e-01
8.834904e+00	1.636535e-01	1.882872e-01
8.854587e+00	1.738543e-01	1.769859e-01
8.874269e+00	1.574098e-01	1.736087e-01
8.893951e+00	9.998366e-02	1.769590e-01
8.913633e+00	4.533643e-02	1.800628e-01
8.933315e+00	-2.447885e-02	1.826591e-01
8.952998e+00	-8.318746e-02	1.846696e-01
8.972680e+00	-1.211374e-01	1.829326e-01
8.992362e+00	-1.152626e-01	1.791472e-01
9.012044e+00	-9.033112e-02	1.780625e-01
9.031726e+00	-7.225928e-02	1.768096e-01
9.051409e+00	-5.980238e-02	1.775950e-01
9.071091e+00	-7.834886e-02	1.782495e-01
9.090773e+00	-1.151699e-01	1.804574e-01
9.110455e+00	-1.481950e-01	1.767652e-01
9.130137e+00	-1.909783e-01	1.680581e-01
9.149819e+00	-2.578247e-01	1.623274e-01
9.169502e+00	-3.046214e-01	1.554903e-01
9.189184e+00	-3.415673e-01	1.660005e-01
9.208866e+00	-3.374759e-01	1.656909e-01
9.228548e+00	-3.145226e-01	1.549002e-01
9.248230e+00	-2.600086e-01	1.348426e-01
9.267913e+00	-2.515964e-01	1.181164e-01
9.287595e+00	-2.262247e-01	1.057829e-01
9.307277e+00	-1.933888e-01	9.680476e-02
9.326959e+00	-1.453918e-01	1.045644e-01
9.346641e+00	-1.501909e-01	1.045264e-01
9.366324e+00	-1.325298e-01	1.130995e-01
9.386006e+00	-1.267341e-01	1.066844e-01
9.405688e+00	-1.361057e-01	9.646892e-02
9.425370e+00	-1.192118e-01	8.019415e-02
9.445052e+00	-5.733884e-02	4.860519e-02
9.464735e+00	-4.773890e-02	3.405307e-02
9.484417e+00	-1.574554e-02	1.078361e-02
9.504099e+00	0.000000e+00	0.000000e+00
9.523781e+00	-2.561303e-03	1.310801e-02
9.543463e+00	-3.699828e-02	1.484934e-02
9.563145e+00	-4.629749e-02	1.994878e-02
9.582828e+00	-9.703902e-02	4.121910e-02
9.602510e+00	-1.494668e-01	6.940146e-02
9.622192e+00	-2.032949e-01	1.091833e-01
9.641874e+00	-2.416049e-01	1.459936e-01
9.661556e+00	-2.809322e-01	1.809855e-01
9.681239e+00	-3.169348e-01	2.248841e-01
9.700921e+00	-3.344377e-01	2.427267e-01
9.720603e+00	-3.494669e-01	2.590180e-01
9.740285e+00	-3.779835e-01	2.669043e-01
9.759967e+00	-4.028911e-01	2.580571e-01
9.779650e+00	-4.257423e-01	2.481263e-01
9.799332e+00	-4.492592e-01	2.399971e-01
9.819014e+00	-5.035542e-01	2.280714e-01
9.838696e+00	-5.016067e-01	2.219250e-01
9.858378e+00	-4.982445e-01	2.262703e-01
9.878060e+00	-5.406075e-01	2.460124e-01
9.897743e+00	-5.244339e-01	2.661688e-01
9.917425e+00	-5.354857e-01	2.873281e-01
9.937107e+00	-5.035813e-01	3.074803e-01
9.956789e+00	-4.477610e-01	3.129344e-01
9.976471e+00	-4.094991e-01	3.112699e-01
9.996154e+00	-4.031364e-01	3.102181e-01
1.001584e+01	-3.821606e-01	3.037408e-01
1.003552e+01	-3.900381e-01	2.988207e-01
1.005520e+01	-4.092897e-01	3.022022e-01
1.007488e+01	-4.302385e-01	2.997453e-01
1.009456e+01	-4.348489e-01	2.982430e-01
1.011425e+01	-4.277992e-01	2.944049e-01
1.013393e+01	-4.397658e-01	2.910141e-01
1.015361e+01	-4.412046e-01	2.854646e-01
1.017329e+01	-4.428709e-01	2.840331e-01
1.019298e+01	-4.500142e-01	2.784828e-01
1.021266e+01	-4.587640e-01	2.731927e-01
1.023234e+01	-4.778679e-01	2.707093e-01
1.025202e+01	-5.158875e-01	2.786035e-01
1.027170e+01	-5.110790e-01	2.785351e-01
1.029139e+01	-5.045687e-01	2.739289e-01
1.031107e+01	-5.133806e-01	2.773629e-01
1.033075e+01	-4.853983e-01	2.850316e-01
1.035043e+01	-4.701411e-01	2.985788e-01
1.037012e+01	-4.565842e-01	3.080536e-01
1.038980e+01	-4.570937e-01	3.145758e-01
1.040948e+01	-4.386964e-01	3.174759e-01
1.042916e+01	-4.259516e-01	3.277196e-01
1.044884e+01	-4.093200e-01	3.266726e-01
1.046853e+01	-4.318290e-01	3.316669e-01
1.048821e+01	-4.558660e-01	3.316552e-01
1.050789e+01	-4.341406e-01	3.241873e-01
1.052757e+01	-4.685911e-01	3.236856e-01
1.054725e+01	-5.235828e-01	3.214681e-01
1.056694e+01	-6.244861e-01	3.180198e-01
1.058662e+01	-6.822187e-01	3.190494e-01
1.060630e+01	-7.753904e-01	3.182059e-01
1.062598e+01	-8.412711e-01	3.192419e-01
1.064567e+01	-1.045269e+00	3.194314e-01
1.066535e+01	-1.260443e+00	3.193886e-01
1.068503e+01	-1.369385e+00	3.201103e-01
1.070471e+01	-1.648126e+00	3.213277e-01
1.072439e+01	-1.615784e+00	3.205476e-01
1.074408e+01	-1.192395e+00	3.216914e-01
1.076376e+01	-1.264313e+00	3.213796e-01
1.078344e+01	-2.502693e+00	3.211894e-01
1.080312e+01	-9.509451e-01	3.210704e-01
