# Supplementary material for: Viral fusion proteins of classes II and III recognize and reorganize complex biological membranes
Source: Commun Biol. 2025 May 9;8:717. doi: 10.1038/s42003-025-08040-9 (PMC12062360; doi:10.1038/s42003-025-08040-9)
Supplement: Supplementary file 4 — Supplementary Data 1 [file 42003_2025_8040_MOESM4_ESM.zip › Source-Data/Figure2D/PrV_gB/PrV_DPPC_40%CHOL_bsResult.xvg]

6.895278e+00	3.360125e+01	5.688322e-01
6.915011e+00	3.136515e+01	5.688898e-01
6.934744e+00	2.873485e+01	5.690291e-01
6.954478e+00	2.671549e+01	5.685223e-01
6.974211e+00	2.461817e+01	5.683313e-01
6.993945e+00	2.250047e+01	5.700654e-01
7.013678e+00	2.039212e+01	5.710071e-01
7.033412e+00	1.831058e+01	5.758929e-01
7.053145e+00	1.624688e+01	5.727545e-01
7.072879e+00	1.426272e+01	5.710948e-01
7.092612e+00	1.235258e+01	5.649414e-01
7.112346e+00	1.048723e+01	5.755692e-01
7.132079e+00	8.718861e+00	5.961098e-01
7.151812e+00	7.060184e+00	6.074215e-01
7.171546e+00	5.507270e+00	6.097328e-01
7.191279e+00	4.111116e+00	5.877113e-01
7.211013e+00	2.801525e+00	5.680585e-01
7.230746e+00	1.622968e+00	5.543231e-01
7.250480e+00	5.238725e-01	5.537025e-01
7.270213e+00	-4.595882e-01	5.609402e-01
7.289947e+00	-1.399219e+00	5.788078e-01
7.309680e+00	-2.236763e+00	5.891738e-01
7.329414e+00	-2.977090e+00	5.570623e-01
7.349147e+00	-3.572756e+00	5.057076e-01
7.368880e+00	-4.046627e+00	4.523106e-01
7.388614e+00	-4.361721e+00	4.233685e-01
7.408347e+00	-4.580589e+00	4.150394e-01
7.428081e+00	-4.737018e+00	4.146627e-01
7.447814e+00	-4.869096e+00	4.236005e-01
7.467548e+00	-4.900821e+00	4.476041e-01
7.487281e+00	-4.848879e+00	4.844175e-01
7.507015e+00	-4.735840e+00	5.141539e-01
7.526748e+00	-4.530205e+00	5.205562e-01
7.546482e+00	-4.263621e+00	5.113962e-01
7.566215e+00	-3.945648e+00	5.010654e-01
7.585948e+00	-3.589512e+00	5.059008e-01
7.605682e+00	-3.185641e+00	5.271772e-01
7.625415e+00	-2.714548e+00	5.396613e-01
7.645149e+00	-2.200786e+00	5.489001e-01
7.664882e+00	-1.667304e+00	5.554250e-01
7.684616e+00	-1.109011e+00	5.636622e-01
7.704349e+00	-5.519589e-01	5.653456e-01
7.724083e+00	-2.880305e-02	5.469238e-01
7.743816e+00	4.443553e-01	5.269063e-01
7.763550e+00	7.993796e-01	5.136980e-01
7.783283e+00	1.050570e+00	5.038749e-01
7.803016e+00	1.195757e+00	5.086990e-01
7.822750e+00	1.260619e+00	5.021283e-01
7.842483e+00	1.274905e+00	4.743577e-01
7.862217e+00	1.254141e+00	4.382444e-01
7.881950e+00	1.173857e+00	4.174655e-01
7.901684e+00	1.087633e+00	4.189175e-01
7.921417e+00	9.826300e-01	4.295677e-01
7.941151e+00	9.081629e-01	4.385127e-01
7.960884e+00	8.303537e-01	4.319870e-01
7.980618e+00	7.313078e-01	4.041533e-01
8.000351e+00	6.709924e-01	3.831261e-01
8.020084e+00	5.750117e-01	3.774660e-01
8.039818e+00	4.732008e-01	3.876146e-01
8.059551e+00	3.837910e-01	3.951703e-01
8.079285e+00	3.152626e-01	3.869302e-01
8.099018e+00	2.341509e-01	3.731019e-01
8.118752e+00	1.443619e-01	3.619851e-01
8.138485e+00	8.436036e-02	3.733046e-01
8.158219e+00	-4.564723e-03	3.976135e-01
8.177952e+00	-4.443469e-02	4.144139e-01
8.197686e+00	-9.458097e-02	4.139087e-01
8.217419e+00	-1.050861e-01	4.112698e-01
8.237152e+00	-1.219125e-01	4.025737e-01
8.256886e+00	-1.441964e-01	3.936659e-01
8.276619e+00	-1.713004e-01	3.894756e-01
8.296353e+00	-2.023488e-01	3.873290e-01
8.316086e+00	-2.217928e-01	3.847938e-01
8.335820e+00	-2.379001e-01	3.821488e-01
8.355553e+00	-2.454251e-01	3.775579e-01
8.375287e+00	-2.467042e-01	3.779964e-01
8.395020e+00	-2.464267e-01	3.768874e-01
8.414754e+00	-2.221465e-01	3.792573e-01
8.434487e+00	-2.126966e-01	3.803360e-01
8.454220e+00	-2.102851e-01	3.743899e-01
8.473954e+00	-2.197466e-01	3.669852e-01
8.493687e+00	-2.353296e-01	3.569659e-01
8.513421e+00	-2.439287e-01	3.453644e-01
8.533154e+00	-2.448628e-01	3.368073e-01
8.552888e+00	-2.422177e-01	3.316919e-01
8.572621e+00	-2.352796e-01	3.236917e-01
8.592355e+00	-2.453753e-01	3.121455e-01
8.612088e+00	-2.509607e-01	3.053568e-01
8.631822e+00	-2.825538e-01	3.166834e-01
8.651555e+00	-3.150773e-01	3.440035e-01
8.671288e+00	-3.463484e-01	3.734365e-01
8.691022e+00	-3.832445e-01	3.956659e-01
8.710755e+00	-4.353061e-01	4.241015e-01
8.730489e+00	-4.510403e-01	4.269642e-01
8.750222e+00	-4.792988e-01	4.125995e-01
8.769956e+00	-4.926790e-01	3.834795e-01
8.789689e+00	-5.027882e-01	3.552974e-01
8.809423e+00	-4.885173e-01	3.397190e-01
8.829156e+00	-4.627209e-01	3.375962e-01
8.848890e+00	-3.978431e-01	3.343813e-01
8.868623e+00	-3.642459e-01	3.346182e-01
8.888356e+00	-3.057253e-01	3.331151e-01
8.908090e+00	-2.767830e-01	3.273777e-01
8.927823e+00	-2.191674e-01	3.260123e-01
8.947557e+00	-1.822381e-01	3.281590e-01
8.967290e+00	-1.528425e-01	3.324045e-01
8.987024e+00	-9.709023e-02	3.322834e-01
9.006757e+00	-4.231988e-02	3.251105e-01
9.026491e+00	1.813274e-02	3.195487e-01
9.046224e+00	8.398540e-02	3.247322e-01
9.065958e+00	1.310502e-01	3.282622e-01
9.085691e+00	1.282008e-01	3.310726e-01
9.105424e+00	1.011014e-01	3.291326e-01
9.125158e+00	4.893612e-02	3.248560e-01
9.144891e+00	-4.923190e-02	3.192420e-01
9.164625e+00	-1.118595e-01	3.152555e-01
9.184358e+00	-1.679441e-01	3.304058e-01
9.204092e+00	-1.957617e-01	3.436942e-01
9.223825e+00	-2.047034e-01	3.524843e-01
9.243559e+00	-2.093221e-01	3.522882e-01
9.263292e+00	-1.970508e-01	3.385517e-01
9.283026e+00	-1.887630e-01	3.284054e-01
9.302759e+00	-1.282507e-01	3.035354e-01
9.322492e+00	-1.194529e-01	2.921230e-01
9.342226e+00	-5.452827e-02	2.858891e-01
9.361959e+00	-5.209046e-03	2.628499e-01
9.381693e+00	8.825674e-03	2.454348e-01
9.401426e+00	4.982381e-02	2.385635e-01
9.421160e+00	1.807776e-02	2.153428e-01
9.440893e+00	3.227502e-02	1.840538e-01
9.460627e+00	2.552356e-02	1.207363e-01
9.480360e+00	6.039322e-03	7.264858e-02
9.500094e+00	0.000000e+00	0.000000e+00
9.519827e+00	-6.622915e-02	6.751339e-02
9.539560e+00	-5.643893e-02	1.317857e-01
9.559294e+00	-4.818389e-02	1.992937e-01
9.579027e+00	-3.888368e-02	2.671098e-01
9.598761e+00	-3.570430e-02	3.335105e-01
9.618494e+00	-1.743888e-03	3.878254e-01
9.638228e+00	5.508647e-02	4.346817e-01
9.657961e+00	9.435257e-02	4.796890e-01
9.677695e+00	1.435901e-01	5.158109e-01
9.697428e+00	2.335908e-01	5.433680e-01
9.717162e+00	3.148941e-01	5.584166e-01
9.736895e+00	3.920225e-01	5.620356e-01
9.756628e+00	4.556884e-01	5.676096e-01
9.776362e+00	5.487059e-01	5.538866e-01
9.796095e+00	6.097507e-01	5.289059e-01
9.815829e+00	6.597072e-01	5.048712e-01
9.835562e+00	7.008757e-01	4.829160e-01
9.855296e+00	7.398741e-01	4.631802e-01
9.875029e+00	7.597283e-01	4.467716e-01
9.894763e+00	7.718349e-01	4.357409e-01
9.914496e+00	7.414030e-01	4.312636e-01
9.934230e+00	7.063911e-01	4.356271e-01
9.953963e+00	6.778426e-01	4.446930e-01
9.973696e+00	6.338386e-01	4.692804e-01
9.993430e+00	6.119978e-01	4.929813e-01
1.001316e+01	5.944909e-01	5.177220e-01
1.003290e+01	5.679113e-01	5.360511e-01
1.005263e+01	5.426218e-01	5.462897e-01
1.007236e+01	5.575494e-01	5.449924e-01
1.009210e+01	5.482398e-01	5.589159e-01
1.011183e+01	5.339463e-01	5.781858e-01
1.013156e+01	5.428546e-01	6.097131e-01
1.015130e+01	5.151252e-01	6.473768e-01
1.017103e+01	5.327276e-01	6.973569e-01
1.019076e+01	5.574902e-01	7.385259e-01
1.021050e+01	6.019494e-01	7.641352e-01
1.023023e+01	6.322557e-01	7.878954e-01
1.024996e+01	6.930409e-01	8.044695e-01
1.026970e+01	7.253976e-01	7.914416e-01
1.028943e+01	7.603439e-01	7.814530e-01
1.030917e+01	7.558192e-01	7.569758e-01
1.032890e+01	7.561108e-01	7.355775e-01
1.034863e+01	7.571537e-01	7.197341e-01
1.036837e+01	7.557038e-01	7.100269e-01
1.038810e+01	7.484409e-01	6.973034e-01
1.040783e+01	7.725373e-01	6.964411e-01
1.042757e+01	7.769341e-01	7.103227e-01
1.044730e+01	7.765332e-01	7.229250e-01
1.046703e+01	7.563238e-01	7.392598e-01
1.048677e+01	7.411895e-01	7.496465e-01
1.050650e+01	7.603800e-01	7.572329e-01
1.052623e+01	7.441244e-01	7.701371e-01
1.054597e+01	6.889424e-01	7.810414e-01
1.056570e+01	6.146527e-01	7.852109e-01
1.058543e+01	5.423621e-01	7.827733e-01
1.060517e+01	4.221142e-01	7.810369e-01
1.062490e+01	2.147148e-01	7.828753e-01
1.064463e+01	1.055314e-01	7.766519e-01
1.066437e+01	-1.868830e-01	7.663512e-01
1.068410e+01	-4.509655e-01	7.730615e-01
1.070383e+01	-7.205515e-01	7.586889e-01
1.072357e+01	-9.862643e-01	7.519575e-01
1.074330e+01	-1.213554e+00	7.397496e-01
1.076303e+01	-1.951656e+00	7.364105e-01
1.078277e+01	-1.924647e+00	7.371590e-01
1.080250e+01	-1.830508e+00	7.376673e-01
1.082224e+01	-2.191599e+00	7.380113e-01
