# Supplementary material for: Viral fusion proteins of classes II and III recognize and reorganize complex biological membranes
Source: Commun Biol. 2025 May 9;8:717. doi: 10.1038/s42003-025-08040-9 (PMC12062360; doi:10.1038/s42003-025-08040-9)
Supplement: Supplementary file 4 — Supplementary Data 1 [file 42003_2025_8040_MOESM4_ESM.zip › Source-Data/Figure2D/PrV_gB/PrV_PAPC_40%CHOL_bsResult.xvg]

6.868289e+00	-1.723003e+01	1.298687e+00
6.888321e+00	-1.877939e+01	1.298586e+00
6.908354e+00	-2.183131e+01	1.298361e+00
6.928387e+00	-2.384709e+01	1.301443e+00
6.948420e+00	-2.588540e+01	1.301412e+00
6.968453e+00	-2.762868e+01	1.298974e+00
6.988486e+00	-2.936412e+01	1.298733e+00
7.008519e+00	-3.105021e+01	1.300260e+00
7.028551e+00	-3.265003e+01	1.299622e+00
7.048584e+00	-3.423189e+01	1.299709e+00
7.068617e+00	-3.576926e+01	1.299847e+00
7.088650e+00	-3.722918e+01	1.302716e+00
7.108683e+00	-3.867721e+01	1.300605e+00
7.128716e+00	-4.001051e+01	1.296655e+00
7.148749e+00	-4.125852e+01	1.287836e+00
7.168782e+00	-4.242344e+01	1.281045e+00
7.188814e+00	-4.345802e+01	1.280424e+00
7.208847e+00	-4.439441e+01	1.286029e+00
7.228880e+00	-4.520705e+01	1.295443e+00
7.248913e+00	-4.591254e+01	1.305477e+00
7.268946e+00	-4.651161e+01	1.311522e+00
7.288979e+00	-4.696477e+01	1.318479e+00
7.309012e+00	-4.734922e+01	1.321044e+00
7.329045e+00	-4.762780e+01	1.317615e+00
7.349077e+00	-4.785682e+01	1.309752e+00
7.369110e+00	-4.795285e+01	1.300336e+00
7.389143e+00	-4.794730e+01	1.296792e+00
7.409176e+00	-4.782828e+01	1.295372e+00
7.429209e+00	-4.761369e+01	1.294134e+00
7.449242e+00	-4.733825e+01	1.293004e+00
7.469275e+00	-4.700587e+01	1.290872e+00
7.489308e+00	-4.660837e+01	1.287909e+00
7.509340e+00	-4.613253e+01	1.285110e+00
7.529373e+00	-4.558341e+01	1.286683e+00
7.549406e+00	-4.497210e+01	1.293513e+00
7.569439e+00	-4.431362e+01	1.300295e+00
7.589472e+00	-4.356881e+01	1.302622e+00
7.609505e+00	-4.279664e+01	1.300389e+00
7.629538e+00	-4.197068e+01	1.299739e+00
7.649571e+00	-4.107507e+01	1.302239e+00
7.669603e+00	-4.014743e+01	1.304183e+00
7.689636e+00	-3.917407e+01	1.303612e+00
7.709669e+00	-3.817803e+01	1.297882e+00
7.729702e+00	-3.713891e+01	1.290486e+00
7.749735e+00	-3.604953e+01	1.283500e+00
7.769768e+00	-3.493201e+01	1.279826e+00
7.789801e+00	-3.379237e+01	1.277592e+00
7.809833e+00	-3.260864e+01	1.277973e+00
7.829866e+00	-3.140542e+01	1.281647e+00
7.849899e+00	-3.019937e+01	1.287823e+00
7.869932e+00	-2.899871e+01	1.294548e+00
7.889965e+00	-2.780392e+01	1.297493e+00
7.909998e+00	-2.660372e+01	1.302399e+00
7.930031e+00	-2.540279e+01	1.302823e+00
7.950064e+00	-2.418503e+01	1.295024e+00
7.970096e+00	-2.296917e+01	1.283670e+00
7.990129e+00	-2.172658e+01	1.272311e+00
8.010162e+00	-2.048294e+01	1.265953e+00
8.030195e+00	-1.922605e+01	1.259931e+00
8.050228e+00	-1.796600e+01	1.260377e+00
8.070261e+00	-1.671463e+01	1.263637e+00
8.090294e+00	-1.545362e+01	1.267171e+00
8.110327e+00	-1.421746e+01	1.272548e+00
8.130359e+00	-1.295236e+01	1.272706e+00
8.150392e+00	-1.168735e+01	1.275951e+00
8.170425e+00	-1.042431e+01	1.274949e+00
8.190458e+00	-9.144513e+00	1.267826e+00
8.210491e+00	-7.879240e+00	1.254169e+00
8.230524e+00	-6.594103e+00	1.247258e+00
8.250557e+00	-5.293087e+00	1.247287e+00
8.270590e+00	-4.038354e+00	1.216600e+00
8.290622e+00	-2.894998e+00	1.085593e+00
8.310655e+00	-1.997091e+00	8.519612e-01
8.330688e+00	-1.416841e+00	5.533186e-01
8.350721e+00	-1.139511e+00	3.608316e-01
8.370754e+00	-1.110583e+00	3.246792e-01
8.390787e+00	-1.184021e+00	3.392269e-01
8.410820e+00	-1.260236e+00	3.446586e-01
8.430852e+00	-1.310758e+00	3.221029e-01
8.450885e+00	-1.332035e+00	2.928763e-01
8.470918e+00	-1.324030e+00	2.575964e-01
8.490951e+00	-1.306504e+00	2.258619e-01
8.510984e+00	-1.287924e+00	1.979401e-01
8.531017e+00	-1.255703e+00	1.817539e-01
8.551050e+00	-1.171148e+00	1.770928e-01
8.571083e+00	-1.100777e+00	1.767278e-01
8.591115e+00	-1.023676e+00	1.848819e-01
8.611148e+00	-9.561933e-01	1.942092e-01
8.631181e+00	-9.104808e-01	1.975603e-01
8.651214e+00	-8.934245e-01	1.967462e-01
8.671247e+00	-8.625436e-01	1.960050e-01
8.691280e+00	-8.319468e-01	1.950156e-01
8.711313e+00	-8.132353e-01	1.983188e-01
8.731346e+00	-8.061269e-01	2.046572e-01
8.751378e+00	-8.047625e-01	1.958216e-01
8.771411e+00	-7.745778e-01	1.782086e-01
8.791444e+00	-7.479119e-01	1.632663e-01
8.811477e+00	-7.433914e-01	1.576827e-01
8.831510e+00	-7.344438e-01	1.655300e-01
8.851543e+00	-7.540625e-01	1.722544e-01
8.871576e+00	-7.584578e-01	1.731247e-01
8.891609e+00	-7.754778e-01	1.661399e-01
8.911641e+00	-7.980713e-01	1.609478e-01
8.931674e+00	-8.132618e-01	1.589630e-01
8.951707e+00	-8.058175e-01	1.670141e-01
8.971740e+00	-8.016359e-01	1.731587e-01
8.991773e+00	-7.532658e-01	1.623838e-01
9.011806e+00	-7.310597e-01	1.574106e-01
9.031839e+00	-7.075484e-01	1.589463e-01
9.051872e+00	-6.988554e-01	1.678030e-01
9.071904e+00	-6.734552e-01	1.780140e-01
9.091937e+00	-6.631627e-01	1.781828e-01
9.111970e+00	-6.580390e-01	1.700453e-01
9.132003e+00	-6.626189e-01	1.605539e-01
9.152036e+00	-6.907432e-01	1.413607e-01
9.172069e+00	-6.984529e-01	1.373544e-01
9.192102e+00	-6.710621e-01	1.470413e-01
9.212134e+00	-6.496086e-01	1.588696e-01
9.232167e+00	-6.004965e-01	1.689792e-01
9.252200e+00	-5.274912e-01	1.623888e-01
9.272233e+00	-4.807037e-01	1.613803e-01
9.292266e+00	-4.660242e-01	1.472351e-01
9.312299e+00	-4.104547e-01	1.402258e-01
9.332332e+00	-3.736562e-01	1.150048e-01
9.352365e+00	-3.035528e-01	9.492673e-02
9.372397e+00	-2.334832e-01	6.571937e-02
9.392430e+00	-1.839553e-01	4.698387e-02
9.412463e+00	-1.100543e-01	4.596304e-02
9.432496e+00	-6.918692e-02	3.202000e-02
9.452529e+00	-1.603764e-02	3.062590e-02
9.472562e+00	-2.195578e-02	1.442432e-02
9.492595e+00	0.000000e+00	0.000000e+00
9.512628e+00	-2.414184e-02	2.760146e-02
9.532660e+00	-7.276334e-02	5.157007e-02
9.552693e+00	-1.222689e-01	8.366892e-02
9.572726e+00	-1.727348e-01	1.181359e-01
9.592759e+00	-2.334116e-01	1.457392e-01
9.612792e+00	-2.594560e-01	1.883288e-01
9.632825e+00	-2.552235e-01	1.933149e-01
9.652858e+00	-2.553022e-01	1.949213e-01
9.672891e+00	-2.932712e-01	1.901921e-01
9.692923e+00	-2.824339e-01	1.842836e-01
9.712956e+00	-2.948906e-01	1.818705e-01
9.732989e+00	-2.568880e-01	1.945148e-01
9.753022e+00	-2.130932e-01	2.041007e-01
9.773055e+00	-1.487723e-01	2.148947e-01
9.793088e+00	-1.126286e-01	2.234629e-01
9.813121e+00	-7.845460e-02	2.280641e-01
9.833153e+00	-3.981560e-02	2.161732e-01
9.853186e+00	-6.701055e-03	2.095133e-01
9.873219e+00	3.200003e-02	2.032584e-01
9.893252e+00	5.405311e-02	2.009712e-01
9.913285e+00	9.763748e-02	2.049743e-01
9.933318e+00	1.267131e-01	1.986720e-01
9.953351e+00	1.499047e-01	1.915762e-01
9.973384e+00	1.590301e-01	1.862075e-01
9.993416e+00	1.527139e-01	1.838258e-01
1.001345e+01	1.708669e-01	1.820452e-01
1.003348e+01	1.918840e-01	1.896870e-01
1.005352e+01	2.021823e-01	1.991830e-01
1.007355e+01	2.031971e-01	2.050363e-01
1.009358e+01	1.992135e-01	2.075274e-01
1.011361e+01	2.124224e-01	2.097796e-01
1.013365e+01	2.175480e-01	2.116228e-01
1.015368e+01	2.169339e-01	2.246664e-01
1.017371e+01	2.562796e-01	2.308521e-01
1.019375e+01	2.955342e-01	2.407136e-01
1.021378e+01	3.458374e-01	2.492116e-01
1.023381e+01	3.912712e-01	2.568404e-01
1.025384e+01	4.179261e-01	2.559800e-01
1.027388e+01	4.565253e-01	2.515246e-01
1.029391e+01	4.974698e-01	2.374879e-01
1.031394e+01	5.011067e-01	2.259691e-01
1.033398e+01	5.033182e-01	2.236474e-01
1.035401e+01	5.133310e-01	2.229325e-01
1.037404e+01	4.936861e-01	2.199751e-01
1.039407e+01	4.391016e-01	2.161002e-01
1.041411e+01	3.856747e-01	2.162109e-01
1.043414e+01	3.656076e-01	2.284134e-01
1.045417e+01	3.386811e-01	2.437779e-01
1.047421e+01	3.235087e-01	2.713308e-01
1.049424e+01	2.896494e-01	2.915549e-01
1.051427e+01	2.932510e-01	3.087818e-01
1.053430e+01	2.742816e-01	3.345951e-01
1.055434e+01	2.591802e-01	3.363388e-01
1.057437e+01	2.604132e-01	3.450101e-01
1.059440e+01	3.112686e-01	3.470891e-01
1.061444e+01	3.103264e-01	3.190666e-01
1.063447e+01	2.711557e-01	3.054838e-01
1.065450e+01	2.800170e-01	2.968857e-01
1.067453e+01	1.855982e-01	2.882632e-01
1.069457e+01	1.729601e-01	2.942195e-01
1.071460e+01	1.715411e-01	2.903734e-01
1.073463e+01	1.813848e-01	2.818802e-01
1.075467e+01	-1.136015e-01	2.724982e-01
1.077470e+01	-4.557758e-02	2.742219e-01
1.079473e+01	-9.835701e-01	2.753881e-01
1.081476e+01	-2.701852e+00	2.761734e-01
1.083480e+01	-5.122166e+00	2.767007e-01
1.085483e+01	-4.588816e+00	2.770541e-01
