# Supplementary material for: Viral fusion proteins of classes II and III recognize and reorganize complex biological membranes
Source: Commun Biol. 2025 May 9;8:717. doi: 10.1038/s42003-025-08040-9 (PMC12062360; doi:10.1038/s42003-025-08040-9)
Supplement: Supplementary file 4 — Supplementary Data 1 [file 42003_2025_8040_MOESM4_ESM.zip › Source-Data/Figure2D/PrV_gB/PrV_PIPC_5%GM3_40%CHOL_bsResult.xvg]

6.929458e+00	-3.229478e+01	2.473062e+00
6.952980e+00	-3.723639e+01	2.476687e+00
6.976502e+00	-4.129934e+01	2.466975e+00
7.000024e+00	-4.497252e+01	2.466595e+00
7.023547e+00	-4.843185e+01	2.470071e+00
7.047069e+00	-5.166335e+01	2.479150e+00
7.070591e+00	-5.463195e+01	2.482875e+00
7.094113e+00	-5.736970e+01	2.479521e+00
7.117635e+00	-5.978824e+01	2.468416e+00
7.141158e+00	-6.187363e+01	2.461858e+00
7.164680e+00	-6.369268e+01	2.462467e+00
7.188202e+00	-6.534324e+01	2.468124e+00
7.211724e+00	-6.684346e+01	2.469884e+00
7.235247e+00	-6.814359e+01	2.466388e+00
7.258769e+00	-6.919927e+01	2.458828e+00
7.282291e+00	-7.006686e+01	2.446315e+00
7.305813e+00	-7.075054e+01	2.442319e+00
7.329336e+00	-7.121808e+01	2.446238e+00
7.352858e+00	-7.144851e+01	2.452453e+00
7.376380e+00	-7.151416e+01	2.467167e+00
7.399902e+00	-7.141098e+01	2.489031e+00
7.423425e+00	-7.114245e+01	2.507146e+00
7.446947e+00	-7.074110e+01	2.519288e+00
7.470469e+00	-7.017808e+01	2.524979e+00
7.493991e+00	-6.950887e+01	2.528662e+00
7.517513e+00	-6.877452e+01	2.531154e+00
7.541036e+00	-6.795583e+01	2.518481e+00
7.564558e+00	-6.703235e+01	2.487974e+00
7.588080e+00	-6.594617e+01	2.462787e+00
7.611602e+00	-6.473881e+01	2.454302e+00
7.635125e+00	-6.347404e+01	2.466275e+00
7.658647e+00	-6.216779e+01	2.494708e+00
7.682169e+00	-6.079902e+01	2.534944e+00
7.705691e+00	-5.936816e+01	2.565362e+00
7.729214e+00	-5.785952e+01	2.562445e+00
7.752736e+00	-5.624080e+01	2.531119e+00
7.776258e+00	-5.452963e+01	2.501241e+00
7.799780e+00	-5.277325e+01	2.483996e+00
7.823303e+00	-5.103383e+01	2.472631e+00
7.846825e+00	-4.930539e+01	2.464832e+00
7.870347e+00	-4.760985e+01	2.454367e+00
7.893869e+00	-4.592344e+01	2.445106e+00
7.917391e+00	-4.425749e+01	2.438121e+00
7.940914e+00	-4.260978e+01	2.434143e+00
7.964436e+00	-4.098645e+01	2.433458e+00
7.987958e+00	-3.942442e+01	2.439112e+00
8.011480e+00	-3.788579e+01	2.447379e+00
8.035003e+00	-3.634040e+01	2.467881e+00
8.058525e+00	-3.473789e+01	2.508809e+00
8.082047e+00	-3.310833e+01	2.531289e+00
8.105569e+00	-3.153991e+01	2.504792e+00
8.129092e+00	-3.011870e+01	2.426953e+00
8.152614e+00	-2.882911e+01	2.343323e+00
8.176136e+00	-2.760335e+01	2.289579e+00
8.199658e+00	-2.636987e+01	2.271032e+00
8.223181e+00	-2.513212e+01	2.279872e+00
8.246703e+00	-2.400645e+01	2.294893e+00
8.270225e+00	-2.303767e+01	2.303545e+00
8.293747e+00	-2.222274e+01	2.296497e+00
8.317269e+00	-2.149274e+01	2.283924e+00
8.340792e+00	-2.076534e+01	2.270720e+00
8.364314e+00	-2.002711e+01	2.260638e+00
8.387836e+00	-1.935626e+01	2.253963e+00
8.411358e+00	-1.874762e+01	2.243738e+00
8.434881e+00	-1.822705e+01	2.223925e+00
8.458403e+00	-1.772235e+01	2.185671e+00
8.481925e+00	-1.715900e+01	2.137283e+00
8.505447e+00	-1.653025e+01	2.101246e+00
8.528970e+00	-1.586484e+01	2.091230e+00
8.552492e+00	-1.517744e+01	2.092105e+00
8.576014e+00	-1.453657e+01	2.088212e+00
8.599536e+00	-1.412835e+01	2.083109e+00
8.623059e+00	-1.396142e+01	2.085866e+00
8.646581e+00	-1.395120e+01	2.067916e+00
8.670103e+00	-1.384915e+01	2.013863e+00
8.693625e+00	-1.356892e+01	1.947500e+00
8.717147e+00	-1.305290e+01	1.904757e+00
8.740670e+00	-1.240173e+01	1.896956e+00
8.764192e+00	-1.165508e+01	1.910051e+00
8.787714e+00	-1.095678e+01	1.913378e+00
8.811236e+00	-1.037906e+01	1.899710e+00
8.834759e+00	-9.940970e+00	1.893741e+00
8.858281e+00	-9.602184e+00	1.891322e+00
8.881803e+00	-9.301509e+00	1.890305e+00
8.905325e+00	-9.019337e+00	1.889715e+00
8.928848e+00	-8.753791e+00	1.890023e+00
8.952370e+00	-8.521569e+00	1.895021e+00
8.975892e+00	-8.352195e+00	1.903550e+00
8.999414e+00	-8.231664e+00	1.914956e+00
9.022937e+00	-8.182480e+00	1.910961e+00
9.046459e+00	-8.094380e+00	1.876829e+00
9.069981e+00	-7.946755e+00	1.820319e+00
9.093503e+00	-7.738282e+00	1.762665e+00
9.117025e+00	-7.449468e+00	1.728826e+00
9.140548e+00	-7.090363e+00	1.699185e+00
9.164070e+00	-6.659492e+00	1.626809e+00
9.187592e+00	-6.134532e+00	1.502314e+00
9.211114e+00	-5.508532e+00	1.350611e+00
9.234637e+00	-4.820674e+00	1.217246e+00
9.258159e+00	-4.231232e+00	1.121680e+00
9.281681e+00	-3.768702e+00	1.080941e+00
9.305203e+00	-3.472349e+00	1.080206e+00
9.328726e+00	-3.292067e+00	1.090928e+00
9.352248e+00	-3.184266e+00	1.082975e+00
9.375770e+00	-3.036110e+00	1.056275e+00
9.399292e+00	-2.857942e+00	1.045462e+00
9.422815e+00	-2.633720e+00	1.058339e+00
9.446337e+00	-2.347259e+00	1.074014e+00
9.469859e+00	-2.077932e+00	1.073400e+00
9.493381e+00	-1.875721e+00	1.056885e+00
9.516903e+00	-1.740389e+00	1.031764e+00
9.540426e+00	-1.707557e+00	1.006308e+00
9.563948e+00	-1.725190e+00	9.886189e-01
9.587470e+00	-1.745751e+00	9.883662e-01
9.610992e+00	-1.720070e+00	1.008559e+00
9.634515e+00	-1.698818e+00	1.032462e+00
9.658037e+00	-1.637036e+00	1.051933e+00
9.681559e+00	-1.632486e+00	1.069193e+00
9.705081e+00	-1.646799e+00	1.075016e+00
9.728604e+00	-1.631241e+00	1.029240e+00
9.752126e+00	-1.567491e+00	9.262888e-01
9.775648e+00	-1.443449e+00	7.980522e-01
9.799170e+00	-1.281717e+00	6.297179e-01
9.822693e+00	-1.068179e+00	4.656621e-01
9.846215e+00	-8.303481e-01	3.045288e-01
9.869737e+00	-5.911195e-01	1.638485e-01
9.893259e+00	-3.801338e-01	7.749795e-02
9.916781e+00	-2.285360e-01	5.175899e-02
9.940304e+00	-1.502311e-01	4.617297e-02
9.963826e+00	-8.210252e-02	5.030770e-02
9.987348e+00	-6.352070e-02	2.176964e-02
1.001087e+01	0.000000e+00	0.000000e+00
1.003439e+01	-2.298902e-02	1.977349e-02
1.005791e+01	-3.486605e-02	2.825709e-02
1.008144e+01	-7.100597e-02	4.030653e-02
1.010496e+01	-1.049601e-01	6.591079e-02
1.012848e+01	-1.051393e-01	7.535245e-02
1.015200e+01	-1.786784e-01	7.612406e-02
1.017553e+01	-2.409771e-01	7.112404e-02
1.019905e+01	-2.673351e-01	1.087933e-01
1.022257e+01	-2.909709e-01	1.337654e-01
1.024609e+01	-3.091593e-01	1.671301e-01
1.026962e+01	-3.272467e-01	2.141658e-01
1.029314e+01	-2.975011e-01	2.287120e-01
1.031666e+01	-3.177905e-01	2.435957e-01
1.034018e+01	-3.513944e-01	2.365050e-01
1.036370e+01	-4.012041e-01	2.375005e-01
1.038723e+01	-4.602177e-01	2.422649e-01
1.041075e+01	-5.350081e-01	2.559329e-01
1.043427e+01	-5.862649e-01	2.784889e-01
1.045779e+01	-6.019111e-01	3.179665e-01
1.048132e+01	-5.755879e-01	3.344982e-01
1.050484e+01	-5.070418e-01	3.345992e-01
1.052836e+01	-4.343045e-01	3.273763e-01
1.055188e+01	-3.570804e-01	3.224572e-01
1.057540e+01	-2.990398e-01	3.251205e-01
1.059893e+01	-2.658792e-01	3.310894e-01
1.062245e+01	-2.168049e-01	3.395566e-01
1.064597e+01	-1.638188e-01	3.460152e-01
1.066949e+01	-1.397651e-01	3.520669e-01
1.069302e+01	-1.169243e-01	3.525937e-01
1.071654e+01	-1.079244e-01	3.506575e-01
1.074006e+01	-8.555148e-02	3.378580e-01
1.076358e+01	-1.100054e-01	3.291910e-01
1.078710e+01	-1.017992e-01	3.193630e-01
1.081063e+01	-1.016224e-01	3.115177e-01
1.083415e+01	-9.261362e-02	3.141449e-01
1.085767e+01	-1.181622e-01	3.312858e-01
1.088119e+01	-1.330417e-01	3.522521e-01
1.090472e+01	-1.411973e-01	3.775111e-01
1.092824e+01	-1.713797e-01	4.055798e-01
1.095176e+01	-1.428065e-01	4.148120e-01
1.097528e+01	-7.963415e-02	4.150927e-01
1.099880e+01	-1.393343e-02	4.190472e-01
1.102233e+01	4.195023e-02	4.114351e-01
1.104585e+01	1.363277e-01	4.057825e-01
1.106937e+01	1.847089e-01	4.060568e-01
1.109289e+01	2.291742e-01	3.976253e-01
1.111642e+01	2.637328e-01	3.936868e-01
1.113994e+01	2.490773e-01	3.900077e-01
1.116346e+01	2.557720e-01	3.979040e-01
1.118698e+01	2.278700e-01	4.014143e-01
1.121050e+01	1.835668e-01	3.994142e-01
1.123403e+01	1.197924e-01	4.000523e-01
1.125755e+01	9.088305e-02	4.005481e-01
1.128107e+01	8.852123e-02	4.024716e-01
1.130459e+01	4.510598e-02	4.111645e-01
1.132812e+01	4.234902e-03	4.285428e-01
1.135164e+01	-6.671181e-02	4.452703e-01
1.137516e+01	-1.717566e-01	4.594569e-01
1.139868e+01	-2.922654e-01	4.643082e-01
1.142220e+01	-3.675555e-01	4.547420e-01
1.144573e+01	-5.963826e-01	4.520531e-01
1.146925e+01	-7.174763e-01	4.490907e-01
1.149277e+01	-8.732930e-01	4.350501e-01
1.151629e+01	-6.962658e-01	4.101330e-01
1.153982e+01	-8.563258e-01	4.204204e-01
1.156334e+01	-1.309177e+00	4.052861e-01
1.158686e+01	-2.614365e+00	4.060440e-01
1.161038e+01	-1.556550e+00	4.066100e-01
