# Supplementary material for: Viral fusion proteins of classes II and III recognize and reorganize complex biological membranes
Source: Commun Biol. 2025 May 9;8:717. doi: 10.1038/s42003-025-08040-9 (PMC12062360; doi:10.1038/s42003-025-08040-9)
Supplement: Supplementary file 4 — Supplementary Data 1 [file 42003_2025_8040_MOESM4_ESM.zip › Source-Data/Figure2D/PrV_gB/PrV_POPC_40%CHOL_bsResult.xvg]

6.878738e+00	1.341761e+01	1.553346e+00
6.898690e+00	1.194258e+01	1.553293e+00
6.918643e+00	9.918350e+00	1.553175e+00
6.938595e+00	8.385437e+00	1.552924e+00
6.958547e+00	6.641919e+00	1.552891e+00
6.978500e+00	4.636281e+00	1.552627e+00
6.998452e+00	2.852578e+00	1.551765e+00
7.018404e+00	1.001034e+00	1.551994e+00
7.038357e+00	-8.093483e-01	1.553393e+00
7.058309e+00	-2.593117e+00	1.556571e+00
7.078261e+00	-4.413702e+00	1.556554e+00
7.098214e+00	-6.153140e+00	1.553918e+00
7.118166e+00	-7.800376e+00	1.552865e+00
7.138118e+00	-9.338587e+00	1.555502e+00
7.158071e+00	-1.075441e+01	1.558865e+00
7.178023e+00	-1.200190e+01	1.562943e+00
7.197975e+00	-1.304498e+01	1.560259e+00
7.217927e+00	-1.384722e+01	1.541171e+00
7.237880e+00	-1.442683e+01	1.510959e+00
7.257832e+00	-1.485960e+01	1.497439e+00
7.277784e+00	-1.508445e+01	1.505929e+00
7.297737e+00	-1.518222e+01	1.520449e+00
7.317689e+00	-1.521929e+01	1.525432e+00
7.337641e+00	-1.522761e+01	1.522796e+00
7.357594e+00	-1.521477e+01	1.520331e+00
7.377546e+00	-1.517398e+01	1.519904e+00
7.397498e+00	-1.508662e+01	1.519541e+00
7.417451e+00	-1.489595e+01	1.519804e+00
7.437403e+00	-1.461058e+01	1.518799e+00
7.457355e+00	-1.425904e+01	1.518887e+00
7.477308e+00	-1.382443e+01	1.514938e+00
7.497260e+00	-1.328527e+01	1.511766e+00
7.517212e+00	-1.263829e+01	1.507038e+00
7.537164e+00	-1.189088e+01	1.505209e+00
7.557117e+00	-1.103368e+01	1.507182e+00
7.577069e+00	-1.011368e+01	1.514317e+00
7.597021e+00	-9.150599e+00	1.540891e+00
7.616974e+00	-8.126881e+00	1.578777e+00
7.636926e+00	-7.040976e+00	1.617933e+00
7.656878e+00	-5.973546e+00	1.628785e+00
7.676831e+00	-4.980827e+00	1.591701e+00
7.696783e+00	-4.184043e+00	1.477346e+00
7.716735e+00	-3.579188e+00	1.261061e+00
7.736688e+00	-3.103938e+00	9.951903e-01
7.756640e+00	-2.713904e+00	7.187039e-01
7.776592e+00	-2.386259e+00	5.178982e-01
7.796545e+00	-2.046537e+00	4.611168e-01
7.816497e+00	-1.702752e+00	4.521751e-01
7.836449e+00	-1.317366e+00	4.405669e-01
7.856401e+00	-1.002355e+00	4.135071e-01
7.876354e+00	-8.234502e-01	3.814472e-01
7.896306e+00	-7.968478e-01	3.694867e-01
7.916258e+00	-8.570255e-01	3.652337e-01
7.936211e+00	-9.689350e-01	3.625433e-01
7.956163e+00	-1.052942e+00	3.631939e-01
7.976115e+00	-1.112075e+00	3.690935e-01
7.996068e+00	-1.129829e+00	3.777009e-01
8.016020e+00	-1.167062e+00	3.822891e-01
8.035972e+00	-1.218253e+00	3.771972e-01
8.055925e+00	-1.294591e+00	3.616100e-01
8.075877e+00	-1.332634e+00	3.434887e-01
8.095829e+00	-1.376348e+00	3.227605e-01
8.115782e+00	-1.414611e+00	3.160481e-01
8.135734e+00	-1.394544e+00	3.205252e-01
8.155686e+00	-1.337745e+00	3.203333e-01
8.175638e+00	-1.303216e+00	3.203144e-01
8.195591e+00	-1.274954e+00	3.158140e-01
8.215543e+00	-1.231596e+00	3.135333e-01
8.235495e+00	-1.205321e+00	3.169912e-01
8.255448e+00	-1.148491e+00	3.202939e-01
8.275400e+00	-1.107239e+00	3.210578e-01
8.295352e+00	-1.048543e+00	3.175280e-01
8.315305e+00	-9.879262e-01	3.162581e-01
8.335257e+00	-9.194964e-01	3.145714e-01
8.355209e+00	-9.067546e-01	3.139966e-01
8.375162e+00	-8.622929e-01	3.071146e-01
8.395114e+00	-8.666715e-01	3.033225e-01
8.415066e+00	-8.496553e-01	3.001177e-01
8.435019e+00	-8.062749e-01	3.017962e-01
8.454971e+00	-7.664854e-01	3.025165e-01
8.474923e+00	-7.236466e-01	3.033387e-01
8.494875e+00	-6.861810e-01	3.075681e-01
8.514828e+00	-6.901634e-01	3.133998e-01
8.534780e+00	-6.986242e-01	3.212158e-01
8.554732e+00	-7.153468e-01	3.217611e-01
8.574685e+00	-7.308156e-01	3.218947e-01
8.594637e+00	-7.179514e-01	3.233736e-01
8.614589e+00	-7.142634e-01	3.281693e-01
8.634542e+00	-7.083098e-01	3.327588e-01
8.654494e+00	-6.994021e-01	3.342488e-01
8.674446e+00	-6.876283e-01	3.243088e-01
8.694399e+00	-6.320841e-01	3.165945e-01
8.714351e+00	-6.231256e-01	3.063303e-01
8.734303e+00	-5.866409e-01	3.061396e-01
8.754256e+00	-5.658246e-01	3.038207e-01
8.774208e+00	-5.392384e-01	2.937589e-01
8.794160e+00	-5.434493e-01	2.831831e-01
8.814112e+00	-5.229317e-01	2.680851e-01
8.834065e+00	-5.156386e-01	2.591504e-01
8.854017e+00	-5.286831e-01	2.575167e-01
8.873969e+00	-5.322080e-01	2.573401e-01
8.893922e+00	-5.308129e-01	2.569252e-01
8.913874e+00	-5.361431e-01	2.539050e-01
8.933826e+00	-5.365770e-01	2.449773e-01
8.953779e+00	-5.118170e-01	2.435655e-01
8.973731e+00	-4.598714e-01	2.475707e-01
8.993683e+00	-4.271503e-01	2.539076e-01
9.013636e+00	-4.166585e-01	2.537884e-01
9.033588e+00	-4.156336e-01	2.470803e-01
9.053540e+00	-4.249077e-01	2.415581e-01
9.073493e+00	-4.304822e-01	2.310785e-01
9.093445e+00	-4.507580e-01	2.272352e-01
9.113397e+00	-4.694235e-01	2.270085e-01
9.133349e+00	-4.796831e-01	2.349319e-01
9.153302e+00	-4.706883e-01	2.287315e-01
9.173254e+00	-4.601193e-01	2.159716e-01
9.193206e+00	-4.442300e-01	1.981809e-01
9.213159e+00	-3.686680e-01	1.781411e-01
9.233111e+00	-3.159183e-01	1.570435e-01
9.253063e+00	-2.451820e-01	1.357402e-01
9.273016e+00	-1.424504e-01	1.253456e-01
9.292968e+00	-5.797578e-02	1.159513e-01
9.312920e+00	1.813108e-03	1.166184e-01
9.332873e+00	3.975918e-02	1.060774e-01
9.352825e+00	5.899146e-02	1.015468e-01
9.372777e+00	7.781774e-02	7.994744e-02
9.392729e+00	1.145400e-01	7.507326e-02
9.412682e+00	9.633207e-02	5.632605e-02
9.432634e+00	6.176998e-02	3.675652e-02
9.452586e+00	4.706734e-02	2.643281e-02
9.472539e+00	4.460434e-02	1.491279e-02
9.492491e+00	0.000000e+00	0.000000e+00
9.512443e+00	1.086687e-02	1.064992e-02
9.532396e+00	-1.725378e-02	4.134737e-02
9.552348e+00	-1.375781e-02	5.979483e-02
9.572300e+00	-8.551098e-03	8.882152e-02
9.592253e+00	-1.262964e-02	1.016264e-01
9.612205e+00	-3.495562e-02	1.264044e-01
9.632157e+00	-3.051222e-02	1.402460e-01
9.652110e+00	-2.027450e-02	1.441979e-01
9.672062e+00	-3.548243e-02	1.464691e-01
9.692014e+00	-3.762288e-02	1.529801e-01
9.711966e+00	-2.005097e-02	1.516146e-01
9.731919e+00	-1.659089e-03	1.603069e-01
9.751871e+00	4.594249e-02	1.576728e-01
9.771823e+00	1.493490e-02	1.587184e-01
9.791776e+00	8.453956e-03	1.473294e-01
9.811728e+00	2.870247e-02	1.371283e-01
9.831680e+00	4.065905e-02	1.425196e-01
9.851633e+00	7.081442e-02	1.524472e-01
9.871585e+00	8.729527e-02	1.623584e-01
9.891537e+00	8.758483e-02	1.714679e-01
9.911490e+00	8.268351e-02	1.757604e-01
9.931442e+00	4.501745e-02	1.733277e-01
9.951394e+00	2.364985e-02	1.667526e-01
9.971347e+00	-6.210614e-02	1.670978e-01
9.991299e+00	-1.187436e-01	1.585877e-01
1.001125e+01	-2.163231e-01	1.578302e-01
1.003120e+01	-2.583859e-01	1.688607e-01
1.005116e+01	-2.855792e-01	1.956449e-01
1.007111e+01	-2.566393e-01	2.305072e-01
1.009106e+01	-2.380886e-01	2.608310e-01
1.011101e+01	-1.781027e-01	2.767322e-01
1.013097e+01	-1.524141e-01	2.732090e-01
1.015092e+01	-8.989568e-02	2.699909e-01
1.017087e+01	-2.132179e-02	2.628242e-01
1.019082e+01	2.938598e-02	2.574802e-01
1.021077e+01	7.000822e-02	2.469120e-01
1.023073e+01	1.292431e-01	2.433442e-01
1.025068e+01	1.530065e-01	2.438735e-01
1.027063e+01	1.472286e-01	2.427920e-01
1.029058e+01	1.111886e-01	2.323323e-01
1.031054e+01	4.968179e-02	2.267214e-01
1.033049e+01	-5.313977e-03	2.241986e-01
1.035044e+01	-7.303498e-02	2.220347e-01
1.037039e+01	-1.341627e-01	2.234284e-01
1.039035e+01	-1.914229e-01	2.317162e-01
1.041030e+01	-2.278376e-01	2.444827e-01
1.043025e+01	-2.570937e-01	2.719591e-01
1.045020e+01	-2.614659e-01	2.975104e-01
1.047015e+01	-2.459423e-01	3.244282e-01
1.049011e+01	-2.302033e-01	3.600310e-01
1.051006e+01	-2.107980e-01	3.707529e-01
1.053001e+01	-1.604924e-01	3.782742e-01
1.054996e+01	-1.663014e-01	3.818373e-01
1.056992e+01	-1.584127e-01	3.736745e-01
1.058987e+01	-1.385214e-01	3.631334e-01
1.060982e+01	-1.953783e-01	3.480387e-01
1.062977e+01	-2.675619e-01	3.513741e-01
1.064973e+01	-4.303407e-01	3.293086e-01
1.066968e+01	-6.707349e-01	3.434925e-01
1.068963e+01	-7.396527e-01	3.263452e-01
1.070958e+01	-7.046562e-01	3.152724e-01
1.072953e+01	-7.825275e-01	3.134188e-01
1.074949e+01	-1.189266e+00	3.156618e-01
1.076944e+01	-1.983473e+00	3.172004e-01
1.078939e+01	-2.130940e+00	3.182464e-01
1.080934e+01	-2.974724e-01	3.189535e-01
1.082930e+01	-4.749669e+00	3.194297e-01
1.084925e+01	-4.147206e+00	3.197496e-01
