# Supplementary material for: Viral fusion proteins of classes II and III recognize and reorganize complex biological membranes
Source: Commun Biol. 2025 May 9;8:717. doi: 10.1038/s42003-025-08040-9 (PMC12062360; doi:10.1038/s42003-025-08040-9)
Supplement: Supplementary file 4 — Supplementary Data 1 [file 42003_2025_8040_MOESM4_ESM.zip › Source-Data/Figure2D/PrV_gB/PrV_PIPC_5%PAPI_40%CHOL_bsResult.xvg]

6.906401e+00	-1.525875e+01	2.541691e+00
6.928639e+00	-1.726338e+01	2.538507e+00
6.950877e+00	-1.968986e+01	2.531267e+00
6.973116e+00	-2.188055e+01	2.524136e+00
6.995354e+00	-2.425615e+01	2.535737e+00
7.017592e+00	-2.651218e+01	2.543613e+00
7.039831e+00	-2.882380e+01	2.555712e+00
7.062069e+00	-3.104958e+01	2.571655e+00
7.084307e+00	-3.315086e+01	2.564806e+00
7.106546e+00	-3.512629e+01	2.545441e+00
7.128784e+00	-3.690070e+01	2.517040e+00
7.151022e+00	-3.852661e+01	2.496403e+00
7.173261e+00	-3.991551e+01	2.494400e+00
7.195499e+00	-4.110010e+01	2.501495e+00
7.217737e+00	-4.207533e+01	2.506488e+00
7.239976e+00	-4.292952e+01	2.495450e+00
7.262214e+00	-4.367948e+01	2.466962e+00
7.284452e+00	-4.430158e+01	2.446100e+00
7.306691e+00	-4.471518e+01	2.448822e+00
7.328929e+00	-4.499429e+01	2.461641e+00
7.351167e+00	-4.513693e+01	2.466657e+00
7.373406e+00	-4.517753e+01	2.451966e+00
7.395644e+00	-4.516765e+01	2.433028e+00
7.417883e+00	-4.517194e+01	2.424733e+00
7.440121e+00	-4.513252e+01	2.429484e+00
7.462359e+00	-4.500936e+01	2.441402e+00
7.484598e+00	-4.474396e+01	2.451889e+00
7.506836e+00	-4.429591e+01	2.447986e+00
7.529074e+00	-4.371027e+01	2.434245e+00
7.551313e+00	-4.300257e+01	2.425401e+00
7.573551e+00	-4.218707e+01	2.429293e+00
7.595789e+00	-4.123661e+01	2.440466e+00
7.618028e+00	-4.021485e+01	2.446182e+00
7.640266e+00	-3.918722e+01	2.442856e+00
7.662504e+00	-3.816192e+01	2.433573e+00
7.684743e+00	-3.714804e+01	2.431018e+00
7.706981e+00	-3.609949e+01	2.439453e+00
7.729219e+00	-3.501813e+01	2.451960e+00
7.751458e+00	-3.395488e+01	2.460963e+00
7.773696e+00	-3.287186e+01	2.462985e+00
7.795934e+00	-3.179831e+01	2.464817e+00
7.818173e+00	-3.069892e+01	2.452788e+00
7.840411e+00	-2.956428e+01	2.441015e+00
7.862649e+00	-2.840704e+01	2.436800e+00
7.884888e+00	-2.724787e+01	2.438006e+00
7.907126e+00	-2.607513e+01	2.437805e+00
7.929364e+00	-2.490078e+01	2.434770e+00
7.951603e+00	-2.374094e+01	2.431369e+00
7.973841e+00	-2.255523e+01	2.430798e+00
7.996080e+00	-2.135666e+01	2.431075e+00
8.018318e+00	-2.013993e+01	2.424453e+00
8.040556e+00	-1.890853e+01	2.420639e+00
8.062795e+00	-1.767735e+01	2.419181e+00
8.085033e+00	-1.650225e+01	2.417051e+00
8.107271e+00	-1.538649e+01	2.410483e+00
8.129510e+00	-1.431973e+01	2.404692e+00
8.151748e+00	-1.326048e+01	2.392575e+00
8.173986e+00	-1.218736e+01	2.375818e+00
8.196225e+00	-1.103670e+01	2.365347e+00
8.218463e+00	-9.847030e+00	2.354403e+00
8.240701e+00	-8.694138e+00	2.311387e+00
8.262940e+00	-7.768363e+00	2.239293e+00
8.285178e+00	-7.193453e+00	2.193518e+00
8.307416e+00	-6.887947e+00	2.145887e+00
8.329655e+00	-6.627035e+00	2.026975e+00
8.351893e+00	-6.261205e+00	1.850381e+00
8.374131e+00	-5.687562e+00	1.652139e+00
8.396370e+00	-4.864032e+00	1.477681e+00
8.418608e+00	-3.851202e+00	1.339981e+00
8.440846e+00	-2.733455e+00	1.172671e+00
8.463085e+00	-1.709453e+00	9.031659e-01
8.485323e+00	-9.870222e-01	5.991992e-01
8.507561e+00	-5.770101e-01	3.985691e-01
8.529800e+00	-3.867497e-01	3.247752e-01
8.552038e+00	-2.947729e-01	3.121441e-01
8.574277e+00	-2.268344e-01	3.149216e-01
8.596515e+00	-1.184394e-01	3.203043e-01
8.618753e+00	8.776732e-03	3.097359e-01
8.640992e+00	1.343871e-01	2.761914e-01
8.663230e+00	2.580548e-01	2.372639e-01
8.685468e+00	3.880546e-01	2.076764e-01
8.707707e+00	5.073964e-01	2.007312e-01
8.729945e+00	5.783012e-01	1.981479e-01
8.752183e+00	6.056445e-01	1.955905e-01
8.774422e+00	6.204594e-01	1.975981e-01
8.796660e+00	5.995790e-01	2.031356e-01
8.818898e+00	5.939278e-01	2.114436e-01
8.841137e+00	5.726284e-01	2.099389e-01
8.863375e+00	5.220829e-01	2.112767e-01
8.885613e+00	4.950833e-01	2.183248e-01
8.907852e+00	4.758147e-01	2.171461e-01
8.930090e+00	4.637005e-01	2.053437e-01
8.952328e+00	4.753889e-01	1.795694e-01
8.974567e+00	4.951168e-01	1.683884e-01
8.996805e+00	5.151066e-01	1.681963e-01
9.019043e+00	5.180159e-01	1.720998e-01
9.041282e+00	4.884142e-01	1.738381e-01
9.063520e+00	4.530705e-01	1.706293e-01
9.085758e+00	3.936024e-01	1.706362e-01
9.107997e+00	3.130674e-01	1.720893e-01
9.130235e+00	2.161966e-01	1.704850e-01
9.152474e+00	1.407892e-01	1.635333e-01
9.174712e+00	5.234733e-02	1.616034e-01
9.196950e+00	8.664660e-03	1.717511e-01
9.219189e+00	-5.393938e-02	1.849970e-01
9.241427e+00	-8.494476e-02	1.889863e-01
9.263665e+00	-1.131790e-01	1.875983e-01
9.285904e+00	-1.439785e-01	1.642274e-01
9.308142e+00	-1.393437e-01	1.276406e-01
9.330380e+00	-1.215677e-01	1.008299e-01
9.352619e+00	-1.012813e-01	1.001927e-01
9.374857e+00	-8.387295e-02	1.101518e-01
9.397095e+00	-5.141415e-02	1.116797e-01
9.419334e+00	4.533091e-04	1.001636e-01
9.441572e+00	6.064341e-03	7.401142e-02
9.463810e+00	1.855141e-02	5.431557e-02
9.486049e+00	1.022282e-02	2.782850e-02
9.508287e+00	0.000000e+00	0.000000e+00
9.530525e+00	-1.080689e-02	4.204959e-02
9.552764e+00	-1.499696e-02	8.519837e-02
9.575002e+00	-1.390086e-02	1.377839e-01
9.597240e+00	1.029474e-02	2.058815e-01
9.619479e+00	4.830868e-02	2.589167e-01
9.641717e+00	1.259011e-01	2.835091e-01
9.663955e+00	2.348549e-01	2.823768e-01
9.686194e+00	3.163813e-01	2.747379e-01
9.708432e+00	3.981334e-01	2.699516e-01
9.730670e+00	4.005951e-01	2.628743e-01
9.752909e+00	4.534450e-01	2.616171e-01
9.775147e+00	4.882668e-01	2.612383e-01
9.797386e+00	4.677555e-01	2.701277e-01
9.819624e+00	4.256260e-01	2.731214e-01
9.841862e+00	3.742539e-01	2.695161e-01
9.864101e+00	3.097229e-01	2.663162e-01
9.886339e+00	2.609473e-01	2.703080e-01
9.908577e+00	2.058335e-01	2.784673e-01
9.930816e+00	1.728346e-01	2.939552e-01
9.953054e+00	1.538233e-01	3.134468e-01
9.975292e+00	1.447884e-01	3.395961e-01
9.997531e+00	1.489984e-01	3.555110e-01
1.001977e+01	1.537629e-01	3.748606e-01
1.004201e+01	1.484230e-01	3.741019e-01
1.006425e+01	1.323757e-01	3.717934e-01
1.008648e+01	1.059732e-01	3.609064e-01
1.010872e+01	8.485318e-02	3.538956e-01
1.013096e+01	1.001770e-02	3.539090e-01
1.015320e+01	-4.328761e-02	3.695890e-01
1.017544e+01	-1.178276e-01	4.020444e-01
1.019768e+01	-1.895026e-01	4.433618e-01
1.021991e+01	-2.247499e-01	4.794418e-01
1.024215e+01	-2.559649e-01	5.001634e-01
1.026439e+01	-3.130040e-01	5.042396e-01
1.028663e+01	-3.870840e-01	5.069362e-01
1.030887e+01	-4.530079e-01	5.162382e-01
1.033111e+01	-5.340799e-01	5.231393e-01
1.035334e+01	-5.518075e-01	5.383619e-01
1.037558e+01	-5.649477e-01	5.600757e-01
1.039782e+01	-5.907109e-01	5.785623e-01
1.042006e+01	-6.167324e-01	5.977937e-01
1.044230e+01	-5.900945e-01	6.017620e-01
1.046454e+01	-5.893720e-01	6.019253e-01
1.048677e+01	-5.958793e-01	6.011550e-01
1.050901e+01	-5.754852e-01	5.995634e-01
1.053125e+01	-5.904677e-01	5.953959e-01
1.055349e+01	-6.110267e-01	5.891340e-01
1.057573e+01	-6.649891e-01	5.837307e-01
1.059797e+01	-7.048591e-01	5.847715e-01
1.062020e+01	-7.757534e-01	5.901897e-01
1.064244e+01	-8.173386e-01	5.978736e-01
1.066468e+01	-8.592852e-01	6.047588e-01
1.068692e+01	-9.057373e-01	6.129493e-01
1.070916e+01	-9.514717e-01	6.189723e-01
1.073140e+01	-1.012820e+00	6.170083e-01
1.075363e+01	-1.044786e+00	6.125462e-01
1.077587e+01	-1.041097e+00	6.094671e-01
1.079811e+01	-1.007016e+00	6.077415e-01
1.082035e+01	-9.840375e-01	6.094897e-01
1.084259e+01	-9.549188e-01	6.123253e-01
1.086483e+01	-9.016965e-01	6.147445e-01
1.088706e+01	-8.806117e-01	6.093433e-01
1.090930e+01	-8.253894e-01	6.027484e-01
1.093154e+01	-7.930065e-01	5.934147e-01
1.095378e+01	-7.418236e-01	5.880284e-01
1.097602e+01	-7.052165e-01	5.859185e-01
1.099826e+01	-7.041718e-01	5.874605e-01
1.102049e+01	-7.253142e-01	5.894793e-01
1.104273e+01	-8.145886e-01	5.924184e-01
1.106497e+01	-8.900061e-01	5.952029e-01
1.108721e+01	-1.013034e+00	5.944956e-01
1.110945e+01	-1.201599e+00	5.950668e-01
1.113169e+01	-1.395331e+00	5.933835e-01
1.115392e+01	-1.573950e+00	5.913547e-01
1.117616e+01	-1.851238e+00	5.903271e-01
1.119840e+01	-2.289010e+00	5.898834e-01
1.122064e+01	-2.298975e+00	5.891286e-01
1.124288e+01	-2.443534e+00	5.891417e-01
1.126512e+01	-2.968536e+00	5.894937e-01
1.128735e+01	-3.245527e+00	5.898052e-01
1.130959e+01	-4.849307e+00	5.900405e-01
