# Supplementary material for: Viral fusion proteins of classes II and III recognize and reorganize complex biological membranes
Source: Commun Biol. 2025 May 9;8:717. doi: 10.1038/s42003-025-08040-9 (PMC12062360; doi:10.1038/s42003-025-08040-9)
Supplement: Supplementary file 4 — Supplementary Data 1 [file 42003_2025_8040_MOESM4_ESM.zip › Source-Data/Figure2D/PrV_gB/PrV_PM_NOGM3_bsResult.xvg]

6.905104e+00	-7.605342e+00	8.019821e-01
6.927239e+00	-1.075742e+01	8.011081e-01
6.949374e+00	-1.382112e+01	7.996706e-01
6.971509e+00	-1.630091e+01	7.991558e-01
6.993644e+00	-1.867899e+01	8.001342e-01
7.015779e+00	-2.092958e+01	8.019685e-01
7.037915e+00	-2.312614e+01	8.085039e-01
7.060050e+00	-2.526898e+01	8.132031e-01
7.082185e+00	-2.729199e+01	8.151666e-01
7.104320e+00	-2.918725e+01	8.076488e-01
7.126455e+00	-3.090097e+01	7.920220e-01
7.148590e+00	-3.242098e+01	7.769495e-01
7.170725e+00	-3.373877e+01	7.775830e-01
7.192860e+00	-3.490713e+01	7.929253e-01
7.214995e+00	-3.591677e+01	8.042859e-01
7.237130e+00	-3.683947e+01	8.033277e-01
7.259265e+00	-3.765246e+01	8.030385e-01
7.281400e+00	-3.834031e+01	8.046835e-01
7.303535e+00	-3.893870e+01	8.043674e-01
7.325670e+00	-3.940655e+01	7.941404e-01
7.347805e+00	-3.973555e+01	7.789386e-01
7.369940e+00	-3.992777e+01	7.731561e-01
7.392075e+00	-3.997379e+01	7.725687e-01
7.414210e+00	-3.988355e+01	7.613326e-01
7.436345e+00	-3.968991e+01	7.464621e-01
7.458480e+00	-3.939310e+01	7.335474e-01
7.480615e+00	-3.901012e+01	7.286169e-01
7.502750e+00	-3.855627e+01	7.265149e-01
7.524885e+00	-3.799981e+01	7.248280e-01
7.547020e+00	-3.737051e+01	7.160189e-01
7.569155e+00	-3.666670e+01	7.015908e-01
7.591290e+00	-3.587966e+01	6.899249e-01
7.613425e+00	-3.502864e+01	6.832260e-01
7.635560e+00	-3.410535e+01	6.771506e-01
7.657696e+00	-3.316983e+01	6.712184e-01
7.679831e+00	-3.219058e+01	6.650460e-01
7.701966e+00	-3.116892e+01	6.674274e-01
7.724101e+00	-3.011301e+01	6.665909e-01
7.746236e+00	-2.898638e+01	6.612244e-01
7.768371e+00	-2.786512e+01	6.554836e-01
7.790506e+00	-2.670178e+01	6.492157e-01
7.812641e+00	-2.553436e+01	6.450047e-01
7.834776e+00	-2.433827e+01	6.475665e-01
7.856911e+00	-2.312414e+01	6.565285e-01
7.879046e+00	-2.190436e+01	6.630107e-01
7.901181e+00	-2.062557e+01	6.589329e-01
7.923316e+00	-1.930966e+01	6.432742e-01
7.945451e+00	-1.791354e+01	6.261145e-01
7.967586e+00	-1.652114e+01	6.169845e-01
7.989721e+00	-1.512500e+01	6.187064e-01
8.011856e+00	-1.373032e+01	6.209417e-01
8.033991e+00	-1.234290e+01	6.175759e-01
8.056126e+00	-1.095697e+01	6.147588e-01
8.078261e+00	-9.534508e+00	6.104340e-01
8.100396e+00	-8.101094e+00	6.105227e-01
8.122531e+00	-6.651905e+00	6.127296e-01
8.144666e+00	-5.257251e+00	6.047128e-01
8.166801e+00	-3.939930e+00	5.901959e-01
8.188936e+00	-2.809905e+00	5.830016e-01
8.211071e+00	-1.956608e+00	5.816764e-01
8.233206e+00	-1.370410e+00	5.861402e-01
8.255341e+00	-1.032304e+00	6.006744e-01
8.277477e+00	-8.492059e-01	6.170254e-01
8.299612e+00	-7.679549e-01	6.111320e-01
8.321747e+00	-6.831942e-01	5.516299e-01
8.343882e+00	-5.865094e-01	4.530033e-01
8.366017e+00	-4.669140e-01	3.632900e-01
8.388152e+00	-3.537138e-01	3.327037e-01
8.410287e+00	-2.464627e-01	3.349775e-01
8.432422e+00	-1.893019e-01	3.425683e-01
8.454557e+00	-1.580073e-01	3.457694e-01
8.476692e+00	-1.948804e-01	3.433622e-01
8.498827e+00	-2.492571e-01	3.385330e-01
8.520962e+00	-3.190842e-01	3.366476e-01
8.543097e+00	-3.817854e-01	3.376621e-01
8.565232e+00	-4.457619e-01	3.419457e-01
8.587367e+00	-5.025025e-01	3.469194e-01
8.609502e+00	-5.228212e-01	3.498976e-01
8.631637e+00	-5.364497e-01	3.459119e-01
8.653772e+00	-5.151964e-01	3.398775e-01
8.675907e+00	-4.661718e-01	3.372893e-01
8.698042e+00	-4.352905e-01	3.402609e-01
8.720177e+00	-3.874433e-01	3.456028e-01
8.742312e+00	-4.010977e-01	3.507494e-01
8.764447e+00	-4.084294e-01	3.505782e-01
8.786582e+00	-4.114936e-01	3.447912e-01
8.808717e+00	-3.872592e-01	3.336517e-01
8.830852e+00	-3.476925e-01	3.249280e-01
8.852987e+00	-2.563495e-01	3.203019e-01
8.875122e+00	-1.450473e-01	3.243071e-01
8.897258e+00	-6.532278e-02	3.235103e-01
8.919393e+00	-1.445433e-02	3.244203e-01
8.941528e+00	1.030362e-02	3.293414e-01
8.963663e+00	-2.071124e-02	3.368506e-01
8.985798e+00	-6.706638e-02	3.496677e-01
9.007933e+00	-1.282228e-01	3.434880e-01
9.030068e+00	-1.362659e-01	3.168323e-01
9.052203e+00	-1.269404e-01	2.896367e-01
9.074338e+00	-1.051477e-01	2.743741e-01
9.096473e+00	-8.053604e-02	2.717168e-01
9.118608e+00	-7.578247e-02	2.669985e-01
9.140743e+00	-7.742235e-02	2.620037e-01
9.162878e+00	-8.310773e-02	2.659763e-01
9.185013e+00	-8.256353e-02	2.806428e-01
9.207148e+00	-7.625359e-02	2.940656e-01
9.229283e+00	-4.007236e-02	2.982676e-01
9.251418e+00	6.298298e-03	2.872787e-01
9.273553e+00	1.562666e-02	2.772175e-01
9.295688e+00	4.055757e-02	2.639688e-01
9.317823e+00	8.090228e-02	2.562354e-01
9.339958e+00	1.273096e-01	2.528423e-01
9.362093e+00	1.684860e-01	2.514088e-01
9.384228e+00	2.079288e-01	2.487894e-01
9.406363e+00	2.418982e-01	2.460350e-01
9.428498e+00	2.896565e-01	2.317086e-01
9.450633e+00	3.332898e-01	2.149245e-01
9.472768e+00	3.523950e-01	2.046331e-01
9.494904e+00	3.654628e-01	1.972124e-01
9.517039e+00	3.711988e-01	1.948235e-01
9.539174e+00	3.628513e-01	1.974384e-01
9.561309e+00	3.216801e-01	1.951107e-01
9.583444e+00	2.777362e-01	2.011176e-01
9.605579e+00	2.524971e-01	2.102289e-01
9.627714e+00	1.948242e-01	2.137245e-01
9.649849e+00	1.485996e-01	2.155789e-01
9.671984e+00	1.066970e-01	2.161887e-01
9.694119e+00	7.666376e-02	2.204614e-01
9.716254e+00	3.651850e-02	2.263599e-01
9.738389e+00	1.337692e-02	2.381335e-01
9.760524e+00	7.276423e-04	2.465060e-01
9.782659e+00	1.061293e-02	2.541416e-01
9.804794e+00	-2.788451e-02	2.423905e-01
9.826929e+00	-5.656879e-02	1.953749e-01
9.849064e+00	-5.055533e-02	1.375800e-01
9.871199e+00	-6.260050e-02	9.858506e-02
9.893334e+00	-4.816820e-02	7.336457e-02
9.915469e+00	-2.166279e-02	7.015423e-02
9.937604e+00	2.193931e-03	5.890930e-02
9.959739e+00	1.389406e-02	4.333250e-02
9.981874e+00	2.144092e-02	3.214805e-02
1.000401e+01	0.000000e+00	0.000000e+00
1.002614e+01	-1.841970e-02	3.705194e-02
1.004828e+01	-4.467583e-03	7.472082e-02
1.007041e+01	2.362939e-02	1.126802e-01
1.009255e+01	2.620804e-02	1.312749e-01
1.011468e+01	3.718717e-02	1.526404e-01
1.013682e+01	5.500518e-02	1.549465e-01
1.015895e+01	4.363798e-02	1.545694e-01
1.018109e+01	1.352051e-02	1.555280e-01
1.020322e+01	-3.371978e-06	1.562584e-01
1.022536e+01	-5.775361e-02	1.568907e-01
1.024749e+01	-8.618236e-02	1.439540e-01
1.026963e+01	-1.142669e-01	1.253335e-01
1.029176e+01	-1.130171e-01	1.240434e-01
1.031390e+01	-1.187309e-01	1.537538e-01
1.033603e+01	-8.848168e-02	1.974159e-01
1.035817e+01	-6.984165e-02	2.577554e-01
1.038030e+01	-6.273796e-03	3.031026e-01
1.040244e+01	3.362213e-02	3.186654e-01
1.042458e+01	6.999735e-02	3.278155e-01
1.044671e+01	1.310235e-01	3.188885e-01
1.046885e+01	1.725058e-01	3.224204e-01
1.049098e+01	2.343344e-01	3.009929e-01
1.051312e+01	2.446024e-01	2.838972e-01
1.053525e+01	2.851910e-01	2.727711e-01
1.055739e+01	3.252415e-01	2.688613e-01
1.057952e+01	3.973784e-01	2.747082e-01
1.060166e+01	4.337115e-01	2.753149e-01
1.062379e+01	4.561947e-01	2.816994e-01
1.064593e+01	4.418227e-01	2.892443e-01
1.066806e+01	4.265454e-01	2.878144e-01
1.069020e+01	4.219654e-01	2.828253e-01
1.071233e+01	3.933080e-01	2.720165e-01
1.073447e+01	3.711600e-01	2.678498e-01
1.075660e+01	3.606041e-01	2.683574e-01
1.077874e+01	3.265824e-01	2.681632e-01
1.080087e+01	3.012613e-01	2.668589e-01
1.082301e+01	2.762114e-01	2.747339e-01
1.084514e+01	2.511236e-01	2.816814e-01
1.086728e+01	2.313746e-01	2.987707e-01
1.088941e+01	2.262500e-01	3.173304e-01
1.091155e+01	2.507733e-01	3.381384e-01
1.093368e+01	2.816547e-01	3.494654e-01
1.095582e+01	3.137468e-01	3.547467e-01
1.097795e+01	3.740771e-01	3.559660e-01
1.100009e+01	4.114437e-01	3.467625e-01
1.102222e+01	4.129983e-01	3.456486e-01
1.104436e+01	4.024781e-01	3.453314e-01
1.106649e+01	3.737567e-01	3.468116e-01
1.108863e+01	3.537375e-01	3.415523e-01
1.111076e+01	2.458945e-01	3.378202e-01
1.113290e+01	8.195220e-02	3.377537e-01
1.115503e+01	-4.585957e-02	3.374951e-01
1.117717e+01	-2.570886e-01	3.343973e-01
1.119930e+01	-2.783419e-01	3.346236e-01
1.122144e+01	-4.363112e-01	3.406138e-01
1.124357e+01	-9.090847e-01	3.694853e-01
1.126571e+01	-8.895151e-01	4.633278e-01
1.128784e+01	5.075957e-01	6.900498e-01
1.130998e+01	-8.588615e-01	3.365390e-01
