# Supplementary material for: Viral fusion proteins of classes II and III recognize and reorganize complex biological membranes
Source: Commun Biol. 2025 May 9;8:717. doi: 10.1038/s42003-025-08040-9 (PMC12062360; doi:10.1038/s42003-025-08040-9)
Supplement: Supplementary file 4 — Supplementary Data 1 [file 42003_2025_8040_MOESM4_ESM.zip › Source-Data/Figure2D/PrV_gB/PrV_PIPC_PLSM_40%CHOL_bsResult.xvg]

6.939258e+00	1.015525e+01	1.188632e+00
6.958625e+00	6.107728e+00	1.188388e+00
6.977991e+00	2.966215e+00	1.198776e+00
6.997358e+00	2.939979e-02	1.194957e+00
7.016725e+00	-2.602686e+00	1.193863e+00
7.036091e+00	-5.061452e+00	1.196087e+00
7.055458e+00	-7.306083e+00	1.198587e+00
7.074824e+00	-9.432714e+00	1.195985e+00
7.094191e+00	-1.145283e+01	1.190407e+00
7.113558e+00	-1.333350e+01	1.204573e+00
7.132924e+00	-1.502502e+01	1.205896e+00
7.152291e+00	-1.655427e+01	1.191985e+00
7.171658e+00	-1.784714e+01	1.141224e+00
7.191024e+00	-1.895186e+01	1.081050e+00
7.210391e+00	-1.986148e+01	1.027798e+00
7.229757e+00	-2.063055e+01	9.977235e-01
7.249124e+00	-2.127258e+01	9.891790e-01
7.268491e+00	-2.192707e+01	9.891030e-01
7.287857e+00	-2.254458e+01	9.840217e-01
7.307224e+00	-2.306186e+01	9.696424e-01
7.326590e+00	-2.342008e+01	9.554543e-01
7.345957e+00	-2.366648e+01	9.305070e-01
7.365324e+00	-2.376744e+01	9.111894e-01
7.384690e+00	-2.379327e+01	8.893267e-01
7.404057e+00	-2.375603e+01	8.678976e-01
7.423423e+00	-2.365947e+01	8.527669e-01
7.442790e+00	-2.348466e+01	8.444254e-01
7.462157e+00	-2.323891e+01	8.350648e-01
7.481523e+00	-2.285989e+01	8.200001e-01
7.500890e+00	-2.235087e+01	8.075837e-01
7.520256e+00	-2.175263e+01	7.941062e-01
7.539623e+00	-2.108806e+01	7.811500e-01
7.558990e+00	-2.041151e+01	7.739075e-01
7.578356e+00	-1.970312e+01	7.709368e-01
7.597723e+00	-1.899218e+01	7.616508e-01
7.617089e+00	-1.823859e+01	7.589154e-01
7.636456e+00	-1.743482e+01	7.651177e-01
7.655823e+00	-1.653431e+01	7.788025e-01
7.675189e+00	-1.555790e+01	7.834994e-01
7.694556e+00	-1.451275e+01	7.866016e-01
7.713922e+00	-1.345787e+01	7.848892e-01
7.733289e+00	-1.237141e+01	7.828829e-01
7.752656e+00	-1.126008e+01	7.797455e-01
7.772022e+00	-1.011855e+01	7.822668e-01
7.791389e+00	-9.006182e+00	7.828408e-01
7.810755e+00	-7.868233e+00	7.909057e-01
7.830122e+00	-6.730272e+00	7.875143e-01
7.849489e+00	-5.632794e+00	7.799569e-01
7.868855e+00	-4.572010e+00	7.335935e-01
7.888222e+00	-3.520554e+00	6.679199e-01
7.907588e+00	-2.621877e+00	6.072729e-01
7.926955e+00	-1.857629e+00	5.534643e-01
7.946322e+00	-1.303219e+00	5.217184e-01
7.965688e+00	-9.341387e-01	5.046303e-01
7.985055e+00	-6.934830e-01	4.992482e-01
8.004421e+00	-6.027007e-01	4.993879e-01
8.023788e+00	-5.785406e-01	5.021006e-01
8.043155e+00	-5.478134e-01	5.034999e-01
8.062521e+00	-5.215898e-01	4.999053e-01
8.081888e+00	-4.517417e-01	4.974811e-01
8.101254e+00	-3.779651e-01	4.952882e-01
8.120621e+00	-3.391602e-01	4.921590e-01
8.139988e+00	-3.102362e-01	4.926985e-01
8.159354e+00	-3.151004e-01	4.975364e-01
8.178721e+00	-3.559988e-01	4.993336e-01
8.198087e+00	-4.070840e-01	4.922739e-01
8.217454e+00	-4.234515e-01	4.814919e-01
8.236821e+00	-4.298934e-01	4.588698e-01
8.256187e+00	-4.055334e-01	4.389349e-01
8.275554e+00	-3.570574e-01	4.160730e-01
8.294921e+00	-2.709995e-01	3.988212e-01
8.314287e+00	-1.853421e-01	3.903065e-01
8.333654e+00	-1.020452e-01	3.878120e-01
8.353020e+00	-2.972056e-02	3.829150e-01
8.372387e+00	6.075569e-02	3.738057e-01
8.391754e+00	1.636655e-01	3.694530e-01
8.411120e+00	2.789437e-01	3.698976e-01
8.430487e+00	3.852473e-01	3.757092e-01
8.449853e+00	4.452178e-01	3.804626e-01
8.469220e+00	4.834724e-01	3.800333e-01
8.488587e+00	4.832925e-01	3.689225e-01
8.507953e+00	4.856233e-01	3.563857e-01
8.527320e+00	5.155555e-01	3.417482e-01
8.546686e+00	5.477046e-01	3.313440e-01
8.566053e+00	5.732706e-01	3.268681e-01
8.585420e+00	5.765835e-01	3.242012e-01
8.604786e+00	5.583408e-01	3.288816e-01
8.624153e+00	5.407999e-01	3.240249e-01
8.643519e+00	5.038928e-01	3.250675e-01
8.662886e+00	4.702175e-01	3.275446e-01
8.682253e+00	4.306833e-01	3.298129e-01
8.701619e+00	4.020623e-01	3.283231e-01
8.720986e+00	3.487977e-01	3.339293e-01
8.740352e+00	3.009499e-01	3.426817e-01
8.759719e+00	2.424593e-01	3.350688e-01
8.779086e+00	1.848166e-01	3.190778e-01
8.798452e+00	1.336420e-01	3.033959e-01
8.817819e+00	1.041460e-01	2.975629e-01
8.837185e+00	6.057311e-02	2.991293e-01
8.856552e+00	3.618400e-02	3.040544e-01
8.875919e+00	1.976716e-02	3.067325e-01
8.895285e+00	3.010128e-02	3.042679e-01
8.914652e+00	1.127890e-02	2.990169e-01
8.934018e+00	5.731150e-03	2.949139e-01
8.953385e+00	1.528267e-02	2.922695e-01
8.972752e+00	1.445066e-02	2.915509e-01
8.992118e+00	3.464066e-02	2.887229e-01
9.011485e+00	5.733324e-02	2.844468e-01
9.030851e+00	7.187737e-02	2.800726e-01
9.050218e+00	8.808228e-02	2.770264e-01
9.069585e+00	9.339976e-02	2.672865e-01
9.088951e+00	6.574337e-02	2.607244e-01
9.108318e+00	6.943950e-02	2.498430e-01
9.127684e+00	6.741775e-02	2.407378e-01
9.147051e+00	2.410976e-02	2.339104e-01
9.166418e+00	-2.735115e-02	2.326707e-01
9.185784e+00	-5.452254e-02	2.380045e-01
9.205151e+00	-7.573967e-02	2.503392e-01
9.224517e+00	-8.827643e-02	2.634511e-01
9.243884e+00	-6.544955e-02	2.764797e-01
9.263251e+00	-7.026743e-02	2.841809e-01
9.282617e+00	-9.352291e-02	2.778449e-01
9.301984e+00	-1.281170e-01	2.688944e-01
9.321350e+00	-1.667590e-01	2.500246e-01
9.340717e+00	-1.574573e-01	2.223231e-01
9.360084e+00	-1.407591e-01	1.898151e-01
9.379450e+00	-1.197280e-01	1.733809e-01
9.398817e+00	-1.429149e-01	1.431830e-01
9.418183e+00	-1.072104e-01	1.080534e-01
9.437550e+00	-8.759094e-02	8.240034e-02
9.456917e+00	-6.025277e-02	4.881387e-02
9.476283e+00	-3.392005e-02	3.391048e-02
9.495650e+00	0.000000e+00	0.000000e+00
9.515017e+00	-2.616974e-03	2.417076e-02
9.534383e+00	-1.727664e-02	5.046902e-02
9.553750e+00	-4.517911e-02	6.359857e-02
9.573116e+00	-8.881600e-02	7.612356e-02
9.592483e+00	-1.655885e-01	8.942268e-02
9.611850e+00	-2.212625e-01	8.206571e-02
9.631216e+00	-2.578830e-01	7.392152e-02
9.650583e+00	-2.898729e-01	8.282306e-02
9.669949e+00	-3.380966e-01	9.512762e-02
9.689316e+00	-3.812404e-01	1.259891e-01
9.708683e+00	-4.103511e-01	1.489541e-01
9.728049e+00	-4.592694e-01	1.698565e-01
9.747416e+00	-5.085200e-01	1.861790e-01
9.766782e+00	-5.283797e-01	1.859412e-01
9.786149e+00	-5.260069e-01	1.868251e-01
9.805516e+00	-5.078564e-01	1.815551e-01
9.824882e+00	-5.200293e-01	1.668203e-01
9.844249e+00	-5.314007e-01	1.738065e-01
9.863615e+00	-5.277836e-01	1.695936e-01
9.882982e+00	-5.078694e-01	1.778890e-01
9.902349e+00	-5.402754e-01	1.954638e-01
9.921715e+00	-5.616417e-01	2.028296e-01
9.941082e+00	-6.005972e-01	2.091222e-01
9.960448e+00	-6.210932e-01	2.115510e-01
9.979815e+00	-6.516100e-01	2.056993e-01
9.999182e+00	-6.689359e-01	1.987476e-01
1.001855e+01	-6.714298e-01	1.913979e-01
1.003791e+01	-6.915992e-01	1.902641e-01
1.005728e+01	-7.128375e-01	1.911864e-01
1.007665e+01	-7.433777e-01	1.982611e-01
1.009601e+01	-7.470781e-01	1.993348e-01
1.011538e+01	-7.255921e-01	1.994177e-01
1.013475e+01	-7.349688e-01	2.023972e-01
1.015411e+01	-7.355850e-01	1.996700e-01
1.017348e+01	-7.373164e-01	2.053727e-01
1.019285e+01	-7.498927e-01	2.107273e-01
1.021221e+01	-7.868448e-01	2.085967e-01
1.023158e+01	-8.004457e-01	2.258287e-01
1.025095e+01	-7.903726e-01	2.193584e-01
1.027031e+01	-7.551106e-01	2.307353e-01
1.028968e+01	-7.338913e-01	2.164595e-01
1.030905e+01	-6.775684e-01	2.108350e-01
1.032841e+01	-6.577949e-01	2.023581e-01
1.034778e+01	-6.367580e-01	2.142833e-01
1.036715e+01	-6.252618e-01	2.178685e-01
1.038651e+01	-6.156296e-01	2.313908e-01
1.040588e+01	-5.897417e-01	2.419330e-01
1.042525e+01	-5.682832e-01	2.595566e-01
1.044461e+01	-5.457216e-01	2.642001e-01
1.046398e+01	-5.278289e-01	2.629921e-01
1.048335e+01	-5.572414e-01	2.574361e-01
1.050271e+01	-5.830521e-01	2.492614e-01
1.052208e+01	-6.132950e-01	2.405264e-01
1.054145e+01	-6.249325e-01	2.427382e-01
1.056081e+01	-6.864876e-01	2.410818e-01
1.058018e+01	-7.468367e-01	2.403034e-01
1.059955e+01	-8.012227e-01	2.404193e-01
1.061891e+01	-8.914183e-01	2.406465e-01
1.063828e+01	-1.006020e+00	2.436286e-01
1.065765e+01	-1.138076e+00	2.440317e-01
1.067701e+01	-1.436545e+00	2.444298e-01
1.069638e+01	-1.477692e+00	2.444523e-01
1.071575e+01	-1.733586e+00	2.439137e-01
1.073511e+01	-2.068871e+00	2.455871e-01
1.075448e+01	-1.795073e+00	2.450641e-01
1.077385e+01	-1.775224e+00	2.447446e-01
1.079321e+01	-1.087652e+00	2.445444e-01
