# Supplementary material for: Viral fusion proteins of classes II and III recognize and reorganize complex biological membranes
Source: Commun Biol. 2025 May 9;8:717. doi: 10.1038/s42003-025-08040-9 (PMC12062360; doi:10.1038/s42003-025-08040-9)
Supplement: Supplementary file 4 — Supplementary Data 1 [file 42003_2025_8040_MOESM4_ESM.zip › Source-Data/Figure2D/PrV_gB/PrV_PIPC_5%PAPE_40%CHOL_bsResult.xvg]

6.882304e+00	4.528707e+00	7.554764e-01
6.902034e+00	3.437451e+00	7.556013e-01
6.921764e+00	1.843817e-01	7.558816e-01
6.941495e+00	-1.853747e+00	7.565191e-01
6.961225e+00	-3.764990e+00	7.538962e-01
6.980955e+00	-5.508375e+00	7.516076e-01
7.000685e+00	-7.291301e+00	7.504061e-01
7.020415e+00	-9.185080e+00	7.496603e-01
7.040146e+00	-1.109443e+01	7.504412e-01
7.059876e+00	-1.294727e+01	7.519619e-01
7.079606e+00	-1.478332e+01	7.551859e-01
7.099336e+00	-1.654777e+01	7.614590e-01
7.119066e+00	-1.821866e+01	7.727134e-01
7.138797e+00	-1.987443e+01	7.893779e-01
7.158527e+00	-2.144761e+01	7.800787e-01
7.178257e+00	-2.292570e+01	7.552114e-01
7.197987e+00	-2.419083e+01	7.066752e-01
7.217717e+00	-2.529191e+01	6.757900e-01
7.237447e+00	-2.618612e+01	6.714583e-01
7.257178e+00	-2.698207e+01	6.836790e-01
7.276908e+00	-2.765104e+01	6.977941e-01
7.296638e+00	-2.821496e+01	7.010629e-01
7.316368e+00	-2.870604e+01	7.004989e-01
7.336098e+00	-2.906098e+01	6.982802e-01
7.355829e+00	-2.931594e+01	6.904551e-01
7.375559e+00	-2.946406e+01	6.716791e-01
7.395289e+00	-2.952165e+01	6.531333e-01
7.415019e+00	-2.948965e+01	6.413298e-01
7.434749e+00	-2.941410e+01	6.296290e-01
7.454480e+00	-2.929539e+01	6.182428e-01
7.474210e+00	-2.910613e+01	6.118718e-01
7.493940e+00	-2.882486e+01	6.058767e-01
7.513670e+00	-2.849596e+01	6.024395e-01
7.533400e+00	-2.808461e+01	6.076814e-01
7.553131e+00	-2.761866e+01	6.146950e-01
7.572861e+00	-2.703432e+01	6.143040e-01
7.592591e+00	-2.642153e+01	6.136992e-01
7.612321e+00	-2.573419e+01	6.096771e-01
7.632051e+00	-2.499636e+01	6.051484e-01
7.651782e+00	-2.418388e+01	6.049160e-01
7.671512e+00	-2.331410e+01	6.022238e-01
7.691242e+00	-2.238147e+01	5.977474e-01
7.710972e+00	-2.142124e+01	5.956233e-01
7.730702e+00	-2.043411e+01	5.956982e-01
7.750433e+00	-1.943120e+01	6.045140e-01
7.770163e+00	-1.845403e+01	6.128048e-01
7.789893e+00	-1.743622e+01	6.007974e-01
7.809623e+00	-1.643356e+01	5.766432e-01
7.829353e+00	-1.538210e+01	5.523259e-01
7.849083e+00	-1.431830e+01	5.308619e-01
7.868814e+00	-1.318042e+01	5.179557e-01
7.888544e+00	-1.208028e+01	5.161064e-01
7.908274e+00	-1.096143e+01	5.195190e-01
7.928004e+00	-9.845964e+00	5.247036e-01
7.947734e+00	-8.769691e+00	5.254785e-01
7.967465e+00	-7.731558e+00	5.221387e-01
7.987195e+00	-6.677146e+00	5.163857e-01
8.006925e+00	-5.639000e+00	5.126019e-01
8.026655e+00	-4.581400e+00	5.209362e-01
8.046385e+00	-3.534276e+00	5.380087e-01
8.066116e+00	-2.562516e+00	5.330954e-01
8.085846e+00	-1.705789e+00	4.945167e-01
8.105576e+00	-1.102964e+00	4.230390e-01
8.125306e+00	-7.217679e-01	3.883709e-01
8.145036e+00	-5.389624e-01	3.827355e-01
8.164767e+00	-4.880053e-01	3.821670e-01
8.184497e+00	-4.655590e-01	3.829150e-01
8.204227e+00	-4.447947e-01	3.875220e-01
8.223957e+00	-4.250008e-01	3.891998e-01
8.243687e+00	-3.881201e-01	3.808736e-01
8.263418e+00	-3.155222e-01	3.686209e-01
8.283148e+00	-2.447107e-01	3.519362e-01
8.302878e+00	-1.581355e-01	3.391673e-01
8.322608e+00	-7.761763e-02	3.275873e-01
8.342338e+00	4.838063e-03	3.234929e-01
8.362069e+00	1.022262e-01	3.267082e-01
8.381799e+00	1.945507e-01	3.299803e-01
8.401529e+00	2.891509e-01	3.358364e-01
8.421259e+00	3.577058e-01	3.415837e-01
8.440989e+00	4.011311e-01	3.416485e-01
8.460719e+00	3.913668e-01	3.387536e-01
8.480450e+00	3.969814e-01	3.347181e-01
8.500180e+00	3.773361e-01	3.363274e-01
8.519910e+00	3.677748e-01	3.420477e-01
8.539640e+00	3.630596e-01	3.469437e-01
8.559370e+00	3.906981e-01	3.454525e-01
8.579101e+00	4.243726e-01	3.330758e-01
8.598831e+00	4.531358e-01	3.176292e-01
8.618561e+00	4.803509e-01	3.130488e-01
8.638291e+00	5.022093e-01	3.076819e-01
8.658021e+00	5.134824e-01	3.060413e-01
8.677752e+00	5.168288e-01	2.985750e-01
8.697482e+00	5.062503e-01	2.858775e-01
8.717212e+00	4.898999e-01	2.677796e-01
8.736942e+00	4.853312e-01	2.562235e-01
8.756672e+00	5.143629e-01	2.565413e-01
8.776403e+00	5.358754e-01	2.622233e-01
8.796133e+00	5.584772e-01	2.654769e-01
8.815863e+00	5.296235e-01	2.663640e-01
8.835593e+00	4.490628e-01	2.694175e-01
8.855323e+00	3.779990e-01	2.721632e-01
8.875054e+00	2.970929e-01	2.696458e-01
8.894784e+00	2.056850e-01	2.686012e-01
8.914514e+00	1.241954e-01	2.579208e-01
8.934244e+00	9.250868e-02	2.465760e-01
8.953974e+00	8.486463e-02	2.297959e-01
8.973705e+00	1.106306e-01	2.136910e-01
8.993435e+00	1.419709e-01	2.009321e-01
9.013165e+00	1.636012e-01	1.923411e-01
9.032895e+00	1.822555e-01	1.867750e-01
9.052625e+00	1.985755e-01	1.804012e-01
9.072355e+00	2.387779e-01	1.745036e-01
9.092086e+00	2.571656e-01	1.694820e-01
9.111816e+00	2.666579e-01	1.711299e-01
9.131546e+00	2.485071e-01	1.746515e-01
9.151276e+00	2.360665e-01	1.795225e-01
9.171006e+00	2.192603e-01	1.956166e-01
9.190737e+00	1.616591e-01	2.099414e-01
9.210467e+00	1.135519e-01	2.245925e-01
9.230197e+00	6.060361e-02	2.319798e-01
9.249927e+00	2.390971e-02	2.342056e-01
9.269657e+00	-8.085465e-03	2.165808e-01
9.289388e+00	-3.036305e-02	2.135788e-01
9.309118e+00	-5.018024e-02	1.757960e-01
9.328848e+00	-6.583098e-02	1.505286e-01
9.348578e+00	-6.530922e-02	1.171796e-01
9.368308e+00	-4.440185e-02	8.617652e-02
9.388039e+00	-1.691827e-02	8.003439e-02
9.407769e+00	3.802807e-02	8.852707e-02
9.427499e+00	4.302047e-02	9.951653e-02
9.447229e+00	4.264846e-02	8.923769e-02
9.466959e+00	4.520796e-02	7.775857e-02
9.486690e+00	-1.836948e-04	4.597936e-02
9.506420e+00	0.000000e+00	0.000000e+00
9.526150e+00	-2.013525e-02	4.776847e-02
9.545880e+00	1.137305e-02	7.529052e-02
9.565610e+00	3.428752e-02	1.113899e-01
9.585341e+00	5.505823e-02	1.276335e-01
9.605071e+00	6.267369e-02	1.312878e-01
9.624801e+00	8.577327e-02	1.366036e-01
9.644531e+00	8.594775e-02	1.374512e-01
9.664261e+00	9.866985e-02	1.339600e-01
9.683991e+00	6.483643e-02	1.356284e-01
9.703722e+00	3.670115e-02	1.407156e-01
9.723452e+00	5.723082e-02	1.524098e-01
9.743182e+00	2.189302e-02	1.625791e-01
9.762912e+00	3.028074e-02	1.755211e-01
9.782642e+00	2.020685e-02	2.010501e-01
9.802373e+00	2.753836e-02	2.284740e-01
9.822103e+00	5.170349e-02	2.471453e-01
9.841833e+00	7.060773e-02	2.560615e-01
9.861563e+00	6.907391e-02	2.402666e-01
9.881293e+00	6.325255e-02	2.326708e-01
9.901024e+00	7.128074e-02	2.221004e-01
9.920754e+00	3.638127e-02	2.127016e-01
9.940484e+00	1.336939e-02	2.111197e-01
9.960214e+00	-2.246749e-02	2.171527e-01
9.979944e+00	-4.959186e-02	2.158391e-01
9.999675e+00	-6.793386e-02	2.199512e-01
1.001940e+01	-9.032952e-02	2.332752e-01
1.003913e+01	-1.185061e-01	2.528774e-01
1.005887e+01	-1.136727e-01	2.717250e-01
1.007860e+01	-1.078207e-01	3.057423e-01
1.009833e+01	-9.416419e-02	3.283892e-01
1.011806e+01	-1.062964e-01	3.391480e-01
1.013779e+01	-1.061064e-01	3.479905e-01
1.015752e+01	-1.107405e-01	3.477903e-01
1.017725e+01	-1.082903e-01	3.453512e-01
1.019698e+01	-9.409644e-02	3.355104e-01
1.021671e+01	-1.062368e-01	3.314317e-01
1.023644e+01	-1.104520e-01	3.306671e-01
1.025617e+01	-1.221218e-01	3.407707e-01
1.027590e+01	-1.087202e-01	3.538002e-01
1.029563e+01	-8.040116e-02	3.676160e-01
1.031536e+01	-4.976923e-02	3.772263e-01
1.033509e+01	-5.348736e-02	3.774052e-01
1.035482e+01	-5.579966e-02	3.730696e-01
1.037455e+01	-4.857748e-02	3.625408e-01
1.039428e+01	-7.918199e-02	3.543193e-01
1.041401e+01	-8.165812e-02	3.461354e-01
1.043374e+01	-9.314695e-02	3.436193e-01
1.045347e+01	-1.305149e-01	3.450025e-01
1.047320e+01	-1.240867e-01	3.422669e-01
1.049293e+01	-1.660829e-01	3.412948e-01
1.051266e+01	-1.995191e-01	3.406796e-01
1.053239e+01	-2.218062e-01	3.411448e-01
1.055212e+01	-2.606603e-01	3.412401e-01
1.057185e+01	-3.065943e-01	3.422764e-01
1.059158e+01	-4.659110e-01	3.419847e-01
1.061131e+01	-5.292297e-01	3.403584e-01
1.063104e+01	-6.646535e-01	3.403922e-01
1.065077e+01	-8.583602e-01	3.400383e-01
1.067050e+01	-9.584351e-01	3.402620e-01
1.069023e+01	-1.085013e+00	3.402692e-01
1.070996e+01	-1.222138e+00	3.402409e-01
1.072969e+01	-1.009185e+00	3.431241e-01
1.074942e+01	-8.145073e-01	3.431401e-01
1.076915e+01	-3.857036e-01	3.407303e-01
1.078888e+01	1.459058e+00	3.405980e-01
1.080861e+01	2.498211e+00	3.405167e-01
