# Supplementary material for: Viral fusion proteins of classes II and III recognize and reorganize complex biological membranes
Source: Commun Biol. 2025 May 9;8:717. doi: 10.1038/s42003-025-08040-9 (PMC12062360; doi:10.1038/s42003-025-08040-9)
Supplement: Supplementary file 4 — Supplementary Data 1 [file 42003_2025_8040_MOESM4_ESM.zip › Source-Data/Figure2D/PrV_gB/PrV_PIPC_PNSM_40%CHOL_bsResult.xvg]

6.883932e+00	-2.742501e+00	9.236927e-01
6.903787e+00	-4.753264e+00	9.232057e-01
6.923642e+00	-6.875663e+00	9.221453e-01
6.943497e+00	-9.249545e+00	9.314453e-01
6.963353e+00	-1.095215e+01	9.261002e-01
6.983208e+00	-1.268575e+01	9.411522e-01
7.003063e+00	-1.442376e+01	9.732898e-01
7.022919e+00	-1.612914e+01	1.004099e+00
7.042774e+00	-1.785097e+01	1.033057e+00
7.062629e+00	-1.953569e+01	1.017525e+00
7.082485e+00	-2.113912e+01	9.630876e-01
7.102340e+00	-2.261212e+01	8.922922e-01
7.122195e+00	-2.395266e+01	8.475121e-01
7.142050e+00	-2.512617e+01	8.429445e-01
7.161906e+00	-2.619239e+01	8.589411e-01
7.181761e+00	-2.711482e+01	8.757647e-01
7.201616e+00	-2.795475e+01	8.726793e-01
7.221472e+00	-2.869818e+01	8.472390e-01
7.241327e+00	-2.934249e+01	8.249300e-01
7.261182e+00	-2.990363e+01	8.111490e-01
7.281038e+00	-3.036865e+01	8.069666e-01
7.300893e+00	-3.070773e+01	8.175556e-01
7.320748e+00	-3.087968e+01	8.300983e-01
7.340603e+00	-3.095459e+01	8.335736e-01
7.360459e+00	-3.093488e+01	8.295528e-01
7.380314e+00	-3.081043e+01	8.218189e-01
7.400169e+00	-3.059429e+01	8.138560e-01
7.420025e+00	-3.024979e+01	8.103755e-01
7.439880e+00	-2.982740e+01	8.131388e-01
7.459735e+00	-2.932561e+01	8.193478e-01
7.479591e+00	-2.877425e+01	8.253856e-01
7.499446e+00	-2.819446e+01	8.302828e-01
7.519301e+00	-2.754693e+01	8.313708e-01
7.539156e+00	-2.684388e+01	8.289393e-01
7.559012e+00	-2.606951e+01	8.297908e-01
7.578867e+00	-2.525903e+01	8.359107e-01
7.598722e+00	-2.437792e+01	8.409951e-01
7.618578e+00	-2.347474e+01	8.449448e-01
7.638433e+00	-2.255239e+01	8.315974e-01
7.658288e+00	-2.156731e+01	8.012245e-01
7.678144e+00	-2.053062e+01	7.683089e-01
7.697999e+00	-1.942608e+01	7.573380e-01
7.717854e+00	-1.828485e+01	7.632085e-01
7.737710e+00	-1.710922e+01	7.736738e-01
7.757565e+00	-1.594194e+01	7.842968e-01
7.777420e+00	-1.477164e+01	7.868227e-01
7.797275e+00	-1.360299e+01	7.836261e-01
7.817131e+00	-1.243597e+01	7.807955e-01
7.836986e+00	-1.125520e+01	7.797142e-01
7.856841e+00	-1.005464e+01	7.800705e-01
7.876697e+00	-8.852566e+00	7.780621e-01
7.896552e+00	-7.650929e+00	7.836430e-01
7.916407e+00	-6.477346e+00	7.862202e-01
7.936263e+00	-5.340920e+00	7.876397e-01
7.956118e+00	-4.224768e+00	7.705264e-01
7.975973e+00	-3.113116e+00	7.647780e-01
7.995828e+00	-2.069898e+00	7.617379e-01
8.015684e+00	-1.061409e+00	7.547390e-01
8.035539e+00	-2.546950e-01	6.955287e-01
8.055394e+00	2.871035e-01	5.858443e-01
8.075250e+00	5.178407e-01	5.129988e-01
8.095105e+00	4.932325e-01	4.935063e-01
8.114960e+00	3.541021e-01	4.928784e-01
8.134816e+00	1.733965e-01	4.974176e-01
8.154671e+00	1.702008e-02	4.961161e-01
8.174526e+00	-1.131011e-01	4.815056e-01
8.194381e+00	-2.304375e-01	4.519114e-01
8.214237e+00	-3.253935e-01	4.229858e-01
8.234092e+00	-4.150605e-01	3.970723e-01
8.253947e+00	-5.091851e-01	3.826399e-01
8.273803e+00	-5.909249e-01	3.772421e-01
8.293658e+00	-6.683756e-01	3.700026e-01
8.313513e+00	-7.288241e-01	3.662302e-01
8.333369e+00	-7.733788e-01	3.628804e-01
8.353224e+00	-8.152744e-01	3.606675e-01
8.373079e+00	-8.421087e-01	3.580392e-01
8.392934e+00	-8.280684e-01	3.555353e-01
8.412790e+00	-8.121125e-01	3.542921e-01
8.432645e+00	-7.769196e-01	3.536477e-01
8.452500e+00	-7.481308e-01	3.546498e-01
8.472356e+00	-7.372543e-01	3.643009e-01
8.492211e+00	-7.469194e-01	3.696491e-01
8.512066e+00	-7.533875e-01	3.658706e-01
8.531922e+00	-7.747758e-01	3.457448e-01
8.551777e+00	-7.886076e-01	3.225871e-01
8.571632e+00	-8.254399e-01	3.007169e-01
8.591487e+00	-8.434447e-01	2.830935e-01
8.611343e+00	-8.435290e-01	2.694039e-01
8.631198e+00	-8.777892e-01	2.489067e-01
8.651053e+00	-8.821070e-01	2.373615e-01
8.670909e+00	-8.950532e-01	2.330594e-01
8.690764e+00	-8.932063e-01	2.358309e-01
8.710619e+00	-9.003291e-01	2.396331e-01
8.730475e+00	-9.133541e-01	2.415782e-01
8.750330e+00	-9.355209e-01	2.406871e-01
8.770185e+00	-9.854645e-01	2.379041e-01
8.790041e+00	-9.920132e-01	2.365714e-01
8.809896e+00	-1.009320e+00	2.325817e-01
8.829751e+00	-1.015530e+00	2.307720e-01
8.849606e+00	-9.964623e-01	2.246555e-01
8.869462e+00	-9.677486e-01	2.244335e-01
8.889317e+00	-9.343696e-01	2.249719e-01
8.909172e+00	-9.185021e-01	2.227799e-01
8.929028e+00	-9.095136e-01	2.181239e-01
8.948883e+00	-8.933359e-01	2.105505e-01
8.968738e+00	-8.689354e-01	2.013447e-01
8.988594e+00	-8.230904e-01	1.946361e-01
9.008449e+00	-7.819110e-01	1.889851e-01
9.028304e+00	-7.441398e-01	1.849994e-01
9.048159e+00	-7.359077e-01	1.719151e-01
9.068015e+00	-7.274222e-01	1.653301e-01
9.087870e+00	-7.227043e-01	1.654216e-01
9.107725e+00	-7.263358e-01	1.663208e-01
9.127581e+00	-7.593134e-01	1.666872e-01
9.147436e+00	-8.057443e-01	1.703568e-01
9.167291e+00	-8.372357e-01	1.599011e-01
9.187147e+00	-8.269449e-01	1.442400e-01
9.207002e+00	-8.252294e-01	1.223473e-01
9.226857e+00	-8.031599e-01	1.071039e-01
9.246712e+00	-7.280538e-01	9.975746e-02
9.266568e+00	-6.563096e-01	9.697081e-02
9.286423e+00	-5.978557e-01	1.036545e-01
9.306278e+00	-5.339805e-01	9.971946e-02
9.326134e+00	-4.973031e-01	1.010996e-01
9.345989e+00	-4.234058e-01	8.274077e-02
9.365844e+00	-3.622262e-01	6.763966e-02
9.385700e+00	-2.971472e-01	5.065565e-02
9.405555e+00	-2.361930e-01	4.052497e-02
9.425410e+00	-1.896307e-01	4.774930e-02
9.445265e+00	-1.254758e-01	2.650196e-02
9.465121e+00	-4.317318e-02	1.919701e-02
9.484976e+00	-5.682492e-03	1.040817e-02
9.504831e+00	0.000000e+00	0.000000e+00
9.524687e+00	-1.919498e-02	3.012189e-02
9.544542e+00	-2.262120e-03	4.024826e-02
9.564397e+00	-1.196805e-02	5.488491e-02
9.584253e+00	-4.257951e-02	7.810789e-02
9.604108e+00	-6.768568e-02	7.208030e-02
9.623963e+00	-1.071096e-01	7.365518e-02
9.643818e+00	-1.263519e-01	7.616018e-02
9.663674e+00	-1.512482e-01	7.312897e-02
9.683529e+00	-1.528322e-01	7.451932e-02
9.703384e+00	-1.667461e-01	8.107749e-02
9.723240e+00	-1.518940e-01	9.692842e-02
9.743095e+00	-1.373097e-01	1.103880e-01
9.762950e+00	-1.118393e-01	1.357760e-01
9.782806e+00	-9.770012e-02	1.707881e-01
9.802661e+00	-6.588894e-02	1.866836e-01
9.822516e+00	-6.166133e-02	2.052841e-01
9.842372e+00	-3.393596e-02	2.064058e-01
9.862227e+00	-3.923364e-02	2.022248e-01
9.882082e+00	1.674757e-04	1.873160e-01
9.901937e+00	-4.894595e-02	1.903335e-01
9.921793e+00	-8.380061e-02	1.860396e-01
9.941648e+00	-1.373648e-01	1.708042e-01
9.961503e+00	-1.844324e-01	1.719802e-01
9.981359e+00	-1.958787e-01	1.760815e-01
1.000121e+01	-2.630568e-01	1.867892e-01
1.002107e+01	-2.804023e-01	2.002737e-01
1.004092e+01	-2.948098e-01	2.147633e-01
1.006078e+01	-3.198249e-01	2.233297e-01
1.008064e+01	-3.408039e-01	2.279624e-01
1.010049e+01	-3.359146e-01	2.300678e-01
1.012035e+01	-3.504664e-01	2.315149e-01
1.014020e+01	-4.211939e-01	2.397778e-01
1.016006e+01	-4.390499e-01	2.563440e-01
1.017991e+01	-4.539830e-01	2.768083e-01
1.019977e+01	-4.880361e-01	2.878655e-01
1.021962e+01	-5.572192e-01	3.013010e-01
1.023948e+01	-5.650479e-01	3.170495e-01
1.025933e+01	-5.888740e-01	3.187821e-01
1.027919e+01	-6.023161e-01	3.148660e-01
1.029904e+01	-6.259529e-01	3.079855e-01
1.031890e+01	-6.450392e-01	2.943536e-01
1.033875e+01	-6.790233e-01	2.848263e-01
1.035861e+01	-7.187362e-01	2.802386e-01
1.037846e+01	-7.440880e-01	2.831858e-01
1.039832e+01	-7.738245e-01	2.889801e-01
1.041818e+01	-7.676801e-01	2.942324e-01
1.043803e+01	-7.994764e-01	2.991814e-01
1.045789e+01	-8.425344e-01	2.916736e-01
1.047774e+01	-8.767518e-01	2.868863e-01
1.049760e+01	-9.514366e-01	2.869754e-01
1.051745e+01	-9.899429e-01	2.868007e-01
1.053731e+01	-1.043760e+00	2.840767e-01
1.055716e+01	-1.136334e+00	2.867148e-01
1.057702e+01	-1.223902e+00	2.880752e-01
1.059687e+01	-1.367570e+00	2.937148e-01
1.061673e+01	-1.475848e+00	2.936984e-01
1.063658e+01	-1.648948e+00	2.930926e-01
1.065644e+01	-1.850975e+00	2.950349e-01
1.067629e+01	-2.046812e+00	2.874384e-01
1.069615e+01	-2.409995e+00	2.878381e-01
1.071600e+01	-2.602063e+00	2.847759e-01
1.073586e+01	-3.113270e+00	2.836531e-01
1.075572e+01	-3.701238e+00	2.838541e-01
1.077557e+01	-4.008978e+00	2.840285e-01
1.079543e+01	-3.579009e+00	2.841633e-01
1.081528e+01	-5.671477e+00	2.842618e-01
1.083514e+01	-4.263119e+00	2.843314e-01
