# Supplementary material for: Viral fusion proteins of classes II and III recognize and reorganize complex biological membranes
Source: Commun Biol. 2025 May 9;8:717. doi: 10.1038/s42003-025-08040-9 (PMC12062360; doi:10.1038/s42003-025-08040-9)
Supplement: Supplementary file 4 — Supplementary Data 1 [file 42003_2025_8040_MOESM4_ESM.zip › Source-Data/Figure2D/PrV_gB/PrV_PIPC_DPSM_40%CHOL_bsResult.xvg]

6.877006e+00	5.349404e+00	1.128476e+00
6.896825e+00	3.522270e+00	1.128613e+00
6.916645e+00	2.102349e+00	1.128923e+00
6.936465e+00	2.914380e-01	1.129627e+00
6.956284e+00	-1.604617e+00	1.131263e+00
6.976104e+00	-3.638338e+00	1.129252e+00
6.995923e+00	-5.694887e+00	1.128800e+00
7.015743e+00	-7.683699e+00	1.128267e+00
7.035563e+00	-9.544933e+00	1.121575e+00
7.055382e+00	-1.131195e+01	1.119615e+00
7.075202e+00	-1.309096e+01	1.121650e+00
7.095021e+00	-1.477523e+01	1.132180e+00
7.114841e+00	-1.632275e+01	1.141680e+00
7.134661e+00	-1.776458e+01	1.150854e+00
7.154480e+00	-1.901211e+01	1.153162e+00
7.174300e+00	-2.016712e+01	1.151439e+00
7.194120e+00	-2.117039e+01	1.118668e+00
7.213939e+00	-2.201583e+01	1.074056e+00
7.233759e+00	-2.264291e+01	1.040469e+00
7.253578e+00	-2.308247e+01	1.029606e+00
7.273398e+00	-2.341049e+01	1.031868e+00
7.293218e+00	-2.373992e+01	1.039098e+00
7.313037e+00	-2.406903e+01	1.051080e+00
7.332857e+00	-2.440402e+01	1.051318e+00
7.352676e+00	-2.463434e+01	1.047309e+00
7.372496e+00	-2.483838e+01	1.039468e+00
7.392316e+00	-2.493521e+01	1.024019e+00
7.412135e+00	-2.494346e+01	1.008205e+00
7.431955e+00	-2.491603e+01	9.982351e-01
7.451774e+00	-2.480004e+01	9.866784e-01
7.471594e+00	-2.459700e+01	9.762967e-01
7.491414e+00	-2.425444e+01	9.615180e-01
7.511233e+00	-2.381540e+01	9.478238e-01
7.531053e+00	-2.322328e+01	9.367334e-01
7.550873e+00	-2.254002e+01	9.332010e-01
7.570692e+00	-2.177733e+01	9.344043e-01
7.590512e+00	-2.097001e+01	9.352899e-01
7.610331e+00	-2.012400e+01	9.319006e-01
7.630151e+00	-1.925485e+01	9.251890e-01
7.649971e+00	-1.831685e+01	9.193901e-01
7.669790e+00	-1.731010e+01	9.200435e-01
7.689610e+00	-1.624568e+01	9.237639e-01
7.709429e+00	-1.514629e+01	9.251131e-01
7.729249e+00	-1.404551e+01	9.211335e-01
7.749069e+00	-1.294996e+01	9.139037e-01
7.768888e+00	-1.187053e+01	9.059652e-01
7.788708e+00	-1.078773e+01	9.000885e-01
7.808528e+00	-9.685539e+00	8.955797e-01
7.828347e+00	-8.555169e+00	8.957975e-01
7.848167e+00	-7.421310e+00	8.992016e-01
7.867986e+00	-6.268598e+00	9.113725e-01
7.887806e+00	-5.172202e+00	9.161068e-01
7.907626e+00	-4.186590e+00	9.120083e-01
7.927445e+00	-3.359713e+00	8.758805e-01
7.947265e+00	-2.700419e+00	8.175628e-01
7.967084e+00	-2.152043e+00	7.490677e-01
7.986904e+00	-1.753112e+00	6.988580e-01
8.006724e+00	-1.519845e+00	6.645234e-01
8.026543e+00	-1.381635e+00	6.393581e-01
8.046363e+00	-1.314713e+00	6.052187e-01
8.066182e+00	-1.274255e+00	5.708955e-01
8.086002e+00	-1.220772e+00	5.431148e-01
8.105822e+00	-1.157012e+00	5.347900e-01
8.125641e+00	-1.078517e+00	5.389581e-01
8.145461e+00	-9.780282e-01	5.486749e-01
8.165281e+00	-9.116370e-01	5.564174e-01
8.185100e+00	-8.863928e-01	5.519740e-01
8.204920e+00	-8.781774e-01	5.443297e-01
8.224739e+00	-8.658979e-01	5.378025e-01
8.244559e+00	-8.674108e-01	5.342995e-01
8.264379e+00	-8.617157e-01	5.406263e-01
8.284198e+00	-8.639979e-01	5.427715e-01
8.304018e+00	-8.747483e-01	5.399341e-01
8.323837e+00	-8.710364e-01	5.312669e-01
8.343657e+00	-8.553623e-01	5.214991e-01
8.363477e+00	-7.993306e-01	5.152167e-01
8.383296e+00	-7.410165e-01	5.098070e-01
8.403116e+00	-6.644910e-01	5.043904e-01
8.422935e+00	-6.187714e-01	5.030723e-01
8.442755e+00	-5.359483e-01	5.088241e-01
8.462575e+00	-4.762304e-01	5.156817e-01
8.482394e+00	-4.434796e-01	5.201151e-01
8.502214e+00	-4.111650e-01	5.192825e-01
8.522034e+00	-3.964156e-01	5.115423e-01
8.541853e+00	-3.977125e-01	4.993885e-01
8.561673e+00	-3.838622e-01	4.921187e-01
8.581492e+00	-3.730979e-01	4.892585e-01
8.601312e+00	-3.788339e-01	4.884545e-01
8.621132e+00	-3.989356e-01	4.786557e-01
8.640951e+00	-4.132950e-01	4.697570e-01
8.660771e+00	-4.195366e-01	4.629197e-01
8.680590e+00	-4.229321e-01	4.622120e-01
8.700410e+00	-4.144107e-01	4.677728e-01
8.720230e+00	-4.220626e-01	4.733431e-01
8.740049e+00	-4.538393e-01	4.688971e-01
8.759869e+00	-4.703460e-01	4.587293e-01
8.779688e+00	-4.811201e-01	4.501245e-01
8.799508e+00	-4.629000e-01	4.348290e-01
8.819328e+00	-4.401430e-01	4.230047e-01
8.839147e+00	-4.434016e-01	4.111101e-01
8.858967e+00	-4.297737e-01	4.087397e-01
8.878787e+00	-4.350878e-01	4.145282e-01
8.898606e+00	-4.332432e-01	4.256313e-01
8.918426e+00	-4.296010e-01	4.258047e-01
8.938245e+00	-4.313711e-01	4.197496e-01
8.958065e+00	-4.132133e-01	4.061652e-01
8.977885e+00	-3.872201e-01	3.924309e-01
8.997704e+00	-3.505153e-01	3.816996e-01
9.017524e+00	-2.994495e-01	3.764391e-01
9.037343e+00	-2.626598e-01	3.730679e-01
9.057163e+00	-2.602201e-01	3.706827e-01
9.076983e+00	-2.538134e-01	3.732512e-01
9.096802e+00	-2.655365e-01	3.762269e-01
9.116622e+00	-2.995502e-01	3.834775e-01
9.136441e+00	-3.530087e-01	3.937421e-01
9.156261e+00	-4.007924e-01	3.896243e-01
9.176081e+00	-4.538737e-01	3.887953e-01
9.195900e+00	-5.383869e-01	3.784594e-01
9.215720e+00	-5.744131e-01	3.724970e-01
9.235540e+00	-6.160884e-01	3.640201e-01
9.255359e+00	-6.478028e-01	3.456960e-01
9.275179e+00	-6.607150e-01	3.114187e-01
9.294998e+00	-6.496483e-01	2.740234e-01
9.314818e+00	-6.122089e-01	2.353113e-01
9.334638e+00	-5.622185e-01	2.020203e-01
9.354457e+00	-4.764733e-01	1.785860e-01
9.374277e+00	-3.500041e-01	1.481944e-01
9.394096e+00	-2.453780e-01	1.161398e-01
9.413916e+00	-1.439184e-01	1.062239e-01
9.433736e+00	-8.159531e-02	8.294983e-02
9.453555e+00	-1.829273e-02	5.184212e-02
9.473375e+00	1.257295e-02	2.709878e-02
9.493194e+00	0.000000e+00	0.000000e+00
9.513014e+00	-1.399843e-02	2.004346e-02
9.532834e+00	-7.811789e-02	4.823999e-02
9.552653e+00	-1.217676e-01	5.962115e-02
9.572473e+00	-1.990919e-01	8.151117e-02
9.592293e+00	-2.348751e-01	1.135648e-01
9.612112e+00	-2.617771e-01	1.612777e-01
9.631932e+00	-2.481241e-01	2.170746e-01
9.651751e+00	-2.487842e-01	2.635690e-01
9.671571e+00	-2.248343e-01	3.060582e-01
9.691391e+00	-1.912744e-01	3.318948e-01
9.711210e+00	-1.539020e-01	3.616488e-01
9.731030e+00	-9.419711e-02	3.865001e-01
9.750849e+00	-7.142074e-02	3.983968e-01
9.770669e+00	-5.461932e-02	3.839419e-01
9.790489e+00	-6.212884e-02	3.755593e-01
9.810308e+00	-6.633713e-02	3.512793e-01
9.830128e+00	-5.355421e-02	3.366478e-01
9.849948e+00	-4.804773e-02	3.256958e-01
9.869767e+00	-4.383005e-02	3.230989e-01
9.889587e+00	-5.500922e-02	3.178339e-01
9.909406e+00	-6.328504e-02	3.173479e-01
9.929226e+00	-9.155464e-02	3.143513e-01
9.949046e+00	-1.378466e-01	3.118415e-01
9.968865e+00	-1.590158e-01	3.093044e-01
9.988685e+00	-1.614851e-01	3.102472e-01
1.000850e+01	-1.869854e-01	3.160483e-01
1.002832e+01	-2.139377e-01	3.232653e-01
1.004814e+01	-2.465856e-01	3.270626e-01
1.006796e+01	-2.808271e-01	3.329936e-01
1.008778e+01	-2.719429e-01	3.387106e-01
1.010760e+01	-2.570246e-01	3.428796e-01
1.012742e+01	-2.625487e-01	3.467339e-01
1.014724e+01	-2.720245e-01	3.554983e-01
1.016706e+01	-2.511594e-01	3.647918e-01
1.018688e+01	-2.638091e-01	3.864285e-01
1.020670e+01	-2.305642e-01	3.918013e-01
1.022652e+01	-2.076029e-01	4.054486e-01
1.024634e+01	-1.636485e-01	4.149549e-01
1.026616e+01	-1.597171e-01	4.206347e-01
1.028598e+01	-1.101578e-01	4.165467e-01
1.030580e+01	-1.199268e-01	4.142700e-01
1.032562e+01	-1.565686e-01	4.129195e-01
1.034544e+01	-1.700479e-01	4.064805e-01
1.036526e+01	-1.990418e-01	4.044506e-01
1.038508e+01	-2.121378e-01	4.063407e-01
1.040490e+01	-2.660847e-01	4.095937e-01
1.042472e+01	-2.778724e-01	4.215842e-01
1.044454e+01	-2.974060e-01	4.383506e-01
1.046436e+01	-2.890486e-01	4.627572e-01
1.048418e+01	-2.709123e-01	4.936277e-01
1.050399e+01	-2.350942e-01	5.164143e-01
1.052381e+01	-2.087915e-01	5.376518e-01
1.054363e+01	-1.866407e-01	5.451566e-01
1.056345e+01	-1.557356e-01	5.559221e-01
1.058327e+01	-1.429094e-01	5.462008e-01
1.060309e+01	-2.053625e-01	5.431351e-01
1.062291e+01	-1.926053e-01	5.361238e-01
1.064273e+01	-2.182219e-01	5.146477e-01
1.066255e+01	-2.741693e-01	4.965023e-01
1.068237e+01	-4.227012e-01	5.062710e-01
1.070219e+01	-6.064218e-01	4.967196e-01
1.072201e+01	-5.609607e-01	5.005130e-01
1.074183e+01	-4.737369e-01	4.790888e-01
1.076165e+01	-1.606131e+00	5.729197e-01
1.078147e+01	-2.506235e+00	4.826298e-01
1.080129e+01	-3.252139e+00	4.835970e-01
1.082111e+01	-4.288865e+00	4.842488e-01
