# Supplementary material for: Viral fusion proteins of classes II and III recognize and reorganize complex biological membranes
Source: Commun Biol. 2025 May 9;8:717. doi: 10.1038/s42003-025-08040-9 (PMC12062360; doi:10.1038/s42003-025-08040-9)
Supplement: Supplementary file 4 — Supplementary Data 1 [file 42003_2025_8040_MOESM4_ESM.zip › Source-Data/Figure2D/PrV_gB/PrV_DOPC_40%CHOL_bsResult.xvg]

6.890559e+00	1.238709e+01	1.348030e+00
6.910315e+00	8.288163e+00	1.348601e+00
6.930070e+00	5.972598e+00	1.349870e+00
6.949826e+00	3.850077e+00	1.345877e+00
6.969582e+00	1.726609e+00	1.348328e+00
6.989338e+00	-1.349016e-01	1.353270e+00
7.009093e+00	-1.827019e+00	1.356534e+00
7.028849e+00	-3.451041e+00	1.354346e+00
7.048605e+00	-5.085469e+00	1.354110e+00
7.068361e+00	-6.666273e+00	1.352209e+00
7.088116e+00	-8.205905e+00	1.350884e+00
7.107872e+00	-9.641041e+00	1.347505e+00
7.127628e+00	-1.098605e+01	1.339461e+00
7.147384e+00	-1.232528e+01	1.328690e+00
7.167139e+00	-1.361714e+01	1.318895e+00
7.186895e+00	-1.482183e+01	1.317894e+00
7.206651e+00	-1.590291e+01	1.318468e+00
7.226407e+00	-1.681264e+01	1.319863e+00
7.246162e+00	-1.756808e+01	1.320969e+00
7.265918e+00	-1.818009e+01	1.326565e+00
7.285674e+00	-1.865131e+01	1.330304e+00
7.305430e+00	-1.902819e+01	1.320355e+00
7.325185e+00	-1.929401e+01	1.296548e+00
7.344941e+00	-1.946784e+01	1.264110e+00
7.364697e+00	-1.951860e+01	1.241388e+00
7.384453e+00	-1.943363e+01	1.231543e+00
7.404208e+00	-1.922025e+01	1.231057e+00
7.423964e+00	-1.892275e+01	1.231676e+00
7.443720e+00	-1.860288e+01	1.230266e+00
7.463476e+00	-1.826020e+01	1.229777e+00
7.483231e+00	-1.786356e+01	1.238647e+00
7.502987e+00	-1.737454e+01	1.249870e+00
7.522743e+00	-1.675214e+01	1.260689e+00
7.542499e+00	-1.601788e+01	1.264099e+00
7.562254e+00	-1.521296e+01	1.261941e+00
7.582010e+00	-1.433307e+01	1.260191e+00
7.601766e+00	-1.346009e+01	1.251830e+00
7.621521e+00	-1.251122e+01	1.229236e+00
7.641277e+00	-1.151651e+01	1.205030e+00
7.661033e+00	-1.045695e+01	1.191509e+00
7.680789e+00	-9.350018e+00	1.182907e+00
7.700544e+00	-8.233702e+00	1.180890e+00
7.720300e+00	-7.065107e+00	1.186653e+00
7.740056e+00	-5.920938e+00	1.193488e+00
7.759812e+00	-4.802327e+00	1.198323e+00
7.779567e+00	-3.702226e+00	1.197116e+00
7.799323e+00	-2.683386e+00	1.155678e+00
7.819079e+00	-1.759737e+00	1.074808e+00
7.838835e+00	-9.781395e-01	9.724520e-01
7.858590e+00	-3.517335e-01	8.836666e-01
7.878346e+00	1.298336e-01	8.068254e-01
7.898102e+00	4.650288e-01	7.575012e-01
7.917858e+00	6.996137e-01	7.198327e-01
7.937613e+00	8.308895e-01	6.644448e-01
7.957369e+00	9.724837e-01	6.058503e-01
7.977125e+00	9.832202e-01	5.540201e-01
7.996881e+00	9.290341e-01	5.221379e-01
8.016636e+00	8.186606e-01	5.051758e-01
8.036392e+00	7.116225e-01	4.980062e-01
8.056148e+00	6.704497e-01	4.969865e-01
8.075904e+00	6.355085e-01	4.989384e-01
8.095659e+00	5.908243e-01	5.015033e-01
8.115415e+00	5.167268e-01	5.040260e-01
8.135171e+00	4.258120e-01	5.081233e-01
8.154927e+00	3.217488e-01	5.082249e-01
8.174682e+00	2.336432e-01	5.038981e-01
8.194438e+00	1.621637e-01	5.024313e-01
8.214194e+00	9.616101e-02	5.069637e-01
8.233950e+00	5.496060e-02	5.134753e-01
8.253705e+00	-1.676809e-03	5.162237e-01
8.273461e+00	-5.036631e-02	5.130328e-01
8.293217e+00	-7.827320e-02	5.040057e-01
8.312973e+00	-7.248318e-02	4.944687e-01
8.332728e+00	-3.113144e-02	4.895394e-01
8.352484e+00	-7.986299e-03	4.830012e-01
8.372240e+00	2.480293e-02	4.841237e-01
8.391996e+00	5.218388e-02	4.862745e-01
8.411751e+00	7.059002e-02	4.867460e-01
8.431507e+00	1.185702e-01	4.847332e-01
8.451263e+00	1.514577e-01	4.797229e-01
8.471019e+00	1.655629e-01	4.778088e-01
8.490774e+00	1.186594e-01	4.778969e-01
8.510530e+00	8.964227e-02	4.766800e-01
8.530286e+00	7.157201e-02	4.767568e-01
8.550042e+00	2.879449e-02	4.700227e-01
8.569797e+00	-2.321704e-02	4.674462e-01
8.589553e+00	-7.589303e-02	4.627668e-01
8.609309e+00	-1.490432e-01	4.591651e-01
8.629064e+00	-2.230041e-01	4.618390e-01
8.648820e+00	-2.828034e-01	4.756188e-01
8.668576e+00	-2.997242e-01	4.874211e-01
8.688332e+00	-3.107223e-01	4.897813e-01
8.708087e+00	-2.872946e-01	4.822255e-01
8.727843e+00	-2.566044e-01	4.653737e-01
8.747599e+00	-2.236724e-01	4.442212e-01
8.767355e+00	-2.082455e-01	4.254394e-01
8.787110e+00	-1.828119e-01	4.135167e-01
8.806866e+00	-1.536937e-01	4.099270e-01
8.826622e+00	-1.484655e-01	4.119176e-01
8.846378e+00	-1.332153e-01	4.142166e-01
8.866133e+00	-1.134929e-01	4.124851e-01
8.885889e+00	-1.090316e-01	4.129942e-01
8.905645e+00	-1.025914e-01	4.116010e-01
8.925401e+00	-1.043713e-01	4.145724e-01
8.945156e+00	-8.685528e-02	4.170880e-01
8.964912e+00	-1.172766e-01	4.188156e-01
8.984668e+00	-1.123828e-01	4.118348e-01
9.004424e+00	-1.021053e-01	3.945690e-01
9.024179e+00	-7.064663e-02	3.774339e-01
9.043935e+00	-6.174421e-02	3.670838e-01
9.063691e+00	-3.841390e-02	3.517405e-01
9.083447e+00	-3.357394e-02	3.378303e-01
9.103202e+00	-5.741936e-02	3.230194e-01
9.122958e+00	-1.212247e-01	3.157328e-01
9.142714e+00	-2.347513e-01	3.130646e-01
9.162470e+00	-3.137980e-01	3.046964e-01
9.182225e+00	-4.033631e-01	2.951670e-01
9.201981e+00	-4.652960e-01	2.677034e-01
9.221737e+00	-4.630945e-01	2.412558e-01
9.241493e+00	-4.637846e-01	2.021746e-01
9.261248e+00	-4.367450e-01	1.499213e-01
9.281004e+00	-4.058822e-01	1.069187e-01
9.300760e+00	-2.918128e-01	8.008671e-02
9.320516e+00	-2.037623e-01	6.993136e-02
9.340271e+00	-1.148188e-01	8.030876e-02
9.360027e+00	-7.673186e-02	8.765450e-02
9.379783e+00	-2.899177e-02	9.530746e-02
9.399539e+00	2.289710e-02	1.127715e-01
9.419294e+00	5.459508e-02	1.118107e-01
9.439050e+00	5.126437e-02	1.008563e-01
9.458806e+00	6.142378e-02	7.632199e-02
9.478562e+00	1.400495e-02	5.087282e-02
9.498317e+00	0.000000e+00	0.000000e+00
9.518073e+00	1.309840e-02	3.214738e-02
9.537829e+00	2.424443e-02	7.439668e-02
9.557585e+00	-4.149780e-03	7.937490e-02
9.577340e+00	-4.692893e-02	1.118265e-01
9.597096e+00	-6.484906e-02	1.151834e-01
9.616852e+00	-9.037490e-02	1.290401e-01
9.636608e+00	-9.091670e-02	1.357191e-01
9.656363e+00	-1.277351e-01	1.417467e-01
9.676119e+00	-1.453155e-01	1.457251e-01
9.695875e+00	-1.482759e-01	1.535904e-01
9.715630e+00	-1.938353e-01	1.679433e-01
9.735386e+00	-2.367202e-01	1.816037e-01
9.755142e+00	-3.229864e-01	1.868417e-01
9.774898e+00	-3.682699e-01	1.722943e-01
9.794653e+00	-4.242240e-01	1.627765e-01
9.814409e+00	-4.837647e-01	1.502315e-01
9.834165e+00	-5.240763e-01	1.419885e-01
9.853921e+00	-5.361691e-01	1.400167e-01
9.873676e+00	-5.813439e-01	1.542571e-01
9.893432e+00	-5.896891e-01	1.690675e-01
9.913188e+00	-5.813821e-01	1.851101e-01
9.932944e+00	-5.733614e-01	2.044200e-01
9.952699e+00	-5.736614e-01	2.213199e-01
9.972455e+00	-5.792201e-01	2.307157e-01
9.992211e+00	-5.690534e-01	2.241682e-01
1.001197e+01	-5.699272e-01	2.139748e-01
1.003172e+01	-5.809205e-01	2.075403e-01
1.005148e+01	-5.448856e-01	2.080219e-01
1.007123e+01	-5.708015e-01	2.053684e-01
1.009099e+01	-5.853169e-01	2.074707e-01
1.011075e+01	-5.532196e-01	2.170919e-01
1.013050e+01	-5.227771e-01	2.225030e-01
1.015026e+01	-4.713070e-01	2.363504e-01
1.017001e+01	-4.172432e-01	2.452386e-01
1.018977e+01	-3.580780e-01	2.541622e-01
1.020952e+01	-2.842166e-01	2.473680e-01
1.022928e+01	-2.409191e-01	2.433476e-01
1.024904e+01	-1.895741e-01	2.484517e-01
1.026879e+01	-1.577400e-01	2.576300e-01
1.028855e+01	-1.368170e-01	2.501790e-01
1.030830e+01	-1.051945e-01	2.449610e-01
1.032806e+01	-7.440557e-02	2.403442e-01
1.034781e+01	-4.554207e-02	2.374173e-01
1.036757e+01	-6.196600e-02	2.329097e-01
1.038733e+01	-5.359421e-02	2.312160e-01
1.040708e+01	-5.242210e-02	2.310787e-01
1.042684e+01	-6.375515e-02	2.313337e-01
1.044659e+01	-1.376500e-01	2.364480e-01
1.046635e+01	-1.778375e-01	2.409450e-01
1.048610e+01	-2.372991e-01	2.462425e-01
1.050586e+01	-2.676390e-01	2.562068e-01
1.052562e+01	-2.971849e-01	2.612105e-01
1.054537e+01	-3.832209e-01	2.595767e-01
1.056513e+01	-4.875093e-01	2.575415e-01
1.058488e+01	-6.601860e-01	2.513124e-01
1.060464e+01	-8.754709e-01	2.539430e-01
1.062439e+01	-1.117723e+00	2.453611e-01
1.064415e+01	-1.388248e+00	2.467506e-01
1.066391e+01	-1.618197e+00	2.407121e-01
1.068366e+01	-1.910287e+00	2.367770e-01
1.070342e+01	-2.080391e+00	2.409274e-01
1.072317e+01	-2.709889e+00	2.390899e-01
1.074293e+01	-3.111379e+00	2.410439e-01
1.076268e+01	-3.823841e+00	2.424291e-01
1.078244e+01	-3.909259e+00	2.433920e-01
1.080220e+01	-3.949278e+00	2.440532e-01
1.082195e+01	-4.558962e+00	2.445038e-01
