# Supplementary material for: Viral fusion proteins of classes II and III recognize and reorganize complex biological membranes
Source: Commun Biol. 2025 May 9;8:717. doi: 10.1038/s42003-025-08040-9 (PMC12062360; doi:10.1038/s42003-025-08040-9)
Supplement: Supplementary file 4 — Supplementary Data 1 [file 42003_2025_8040_MOESM4_ESM.zip › Source-Data/Figure2C/PrV-gB/shell_0_65_nm_PM_SYM_CHOL.xvg]

# This file was created Wed Jun 16 02:25:03 2021
# Created by:
#                      :-) GROMACS - gmx select, 2020.2 (-:
# 
# Executable:   /data/shared/opt/gromacs/2020.2/bin/gmx
# Data prefix:  /data/shared/opt/gromacs/2020.2
# Working dir:  /data/users/CHETAN/VIRAL_PROTEINS_PROJECT/PrV/PM_SYM/NO_CYP/NEW_RUNS/Density_Maps_PM_SYM
# Command line:
#   gmx select -s minim_hexa_nowat.pdb -f all_hexa.xtc -select 'res_cog of resname CHOL and name ROH and within 0.65 of name BB SC1 SC2 SC3 SC4 SC5' -tu us -os shell_0_65_nm_PM_SYM_CHOL.xvg -pbc yes
# gmx select is part of G R O M A C S:
#
# GROwing Monsters And Cloning Shrimps
#
@    title "Selection size"
@    xaxis  label "Time (us)"
@    yaxis  label "Number"
@TYPE xy
@ view 0.15, 0.15, 0.75, 0.85
@ legend on
@ legend box on
@ legend loctype view
@ legend 0.78, 0.8
@ legend length 2
@ s0 legend "res_cog of resname CHOL and name ROH and within 0.65 of name BB SC1 SC2 SC3 SC4 SC5"
      0.000    3.000
      0.000    2.000
      0.000    4.000
      0.001    1.000
      0.001    3.000
      0.001    2.000
      0.001    1.000
      0.001    3.000
      0.002    2.000
      0.002    3.000
      0.002    2.000
      0.002    2.000
      0.002    3.000
      0.003    2.000
      0.003    2.000
      0.003    2.000
      0.003    2.000
      0.003    2.000
      0.004    2.000
      0.004    1.000
      0.004    1.000
      0.004    4.000
      0.004    3.000
      0.005    3.000
      0.005    5.000
      0.005    3.000
      0.005    4.000
      0.005    3.000
      0.006    3.000
      0.006    3.000
      0.006    2.000
      0.006    3.000
      0.006    1.000
      0.007    1.000
      0.007    2.000
      0.007    4.000
      0.007    4.000
      0.007    2.000
      0.008    3.000
      0.008    4.000
      0.008    2.000
      0.008    2.000
      0.008    5.000
      0.009    1.000
      0.009    0.000
      0.009    2.000
      0.009    3.000
      0.009    0.000
      0.010    0.000
      0.010    4.000
      0.010    2.000
      0.010    4.000
      0.010    3.000
      0.011    2.000
      0.011    2.000
      0.011    2.000
      0.011    2.000
      0.011    2.000
      0.012    1.000
      0.012    1.000
      0.012    2.000
      0.012    1.000
      0.012    1.000
      0.013    1.000
      0.013    1.000
      0.013    3.000
      0.013    1.000
      0.013    3.000
      0.014    1.000
      0.014    1.000
      0.014    2.000
      0.014    1.000
      0.014    2.000
      0.015    2.000
      0.015    4.000
      0.015    2.000
      0.015    1.000
      0.015    1.000
      0.016    0.000
      0.016    1.000
      0.016    1.000
      0.016    0.000
      0.016    0.000
      0.017    0.000
      0.017    0.000
      0.017    0.000
      0.017    1.000
      0.017    1.000
      0.018    1.000
      0.018    1.000
      0.018    1.000
      0.018    0.000
      0.018    1.000
      0.019    1.000
      0.019    1.000
      0.019    2.000
      0.019    1.000
      0.019    1.000
      0.020    1.000
      0.020    0.000
      0.020    1.000
      0.020    2.000
      0.020    3.000
      0.021    2.000
      0.021    2.000
      0.021    2.000
      0.021    3.000
      0.021    2.000
      0.022    3.000
      0.022    2.000
      0.022    2.000
      0.022    3.000
      0.022    6.000
      0.023    4.000
      0.023    4.000
      0.023    3.000
      0.023    4.000
      0.023    4.000
      0.024    3.000
      0.024    4.000
      0.024    4.000
      0.024    2.000
      0.024    2.000
      0.025    2.000
      0.025    3.000
      0.025    3.000
      0.025    4.000
      0.025    4.000
      0.026    1.000
      0.026    2.000
      0.026    2.000
      0.026    2.000
      0.026    3.000
      0.027    3.000
      0.027    3.000
      0.027    2.000
      0.027    2.000
      0.027    2.000
      0.028    3.000
      0.028    3.000
      0.028    3.000
      0.028    4.000
      0.028    3.000
      0.029    3.000
      0.029    3.000
      0.029    3.000
      0.029    3.000
      0.029    3.000
      0.030    2.000
      0.030    2.000
      0.030    3.000
      0.030    3.000
      0.030    2.000
      0.031    2.000
      0.031    3.000
      0.031    3.000
      0.031    3.000
      0.031    1.000
      0.032    3.000
      0.032    1.000
      0.032    2.000
      0.032    2.000
      0.032    2.000
      0.033    1.000
      0.033    1.000
      0.033    2.000
      0.033    1.000
      0.033    0.000
      0.034    2.000
      0.034    2.000
      0.034    1.000
      0.034    1.000
      0.034    3.000
      0.035    0.000
      0.035    2.000
      0.035    3.000
      0.035    1.000
      0.035    0.000
      0.036    0.000
      0.036    1.000
      0.036    0.000
      0.036    1.000
      0.036    3.000
      0.037    1.000
      0.037    0.000
      0.037    2.000
      0.037    2.000
      0.037    2.000
      0.038    4.000
      0.038    4.000
      0.038    3.000
      0.038    3.000
      0.038    5.000
      0.039    6.000
      0.039    4.000
      0.039    3.000
      0.039    5.000
      0.039    3.000
      0.040    3.000
      0.040    4.000
      0.040    2.000
      0.040    3.000
      0.040    4.000
      0.041    3.000
      0.041    2.000
      0.041    4.000
      0.041    2.000
      0.041    3.000
      0.042    3.000
      0.042    1.000
      0.042    2.000
      0.042    3.000
      0.042    4.000
      0.043    4.000
      0.043    4.000
      0.043    4.000
      0.043    4.000
      0.043    3.000
      0.044    2.000
      0.044    2.000
      0.044    4.000
      0.044    3.000
      0.044    5.000
      0.045    2.000
      0.045    3.000
      0.045    3.000
      0.045    3.000
      0.045    4.000
      0.046    2.000
      0.046    5.000
      0.046    4.000
      0.046    7.000
      0.046    6.000
      0.047    6.000
      0.047    6.000
      0.047    5.000
      0.047    8.000
      0.047    5.000
      0.048    5.000
      0.048    7.000
      0.048    6.000
      0.048    3.000
      0.048    6.000
      0.049    6.000
      0.049    9.000
      0.049    5.000
      0.049    6.000
      0.049    4.000
      0.050    4.000
      0.050    5.000
      0.050    6.000
      0.050    4.000
      0.050    3.000
      0.051    2.000
      0.051    4.000
      0.051    3.000
      0.051    5.000
      0.051    6.000
      0.052    5.000
      0.052    5.000
      0.052    5.000
      0.052    5.000
      0.052    6.000
      0.053    5.000
      0.053    8.000
      0.053    6.000
      0.053    7.000
      0.053    5.000
      0.054    7.000
      0.054    4.000
      0.054    6.000
      0.054    6.000
      0.054    5.000
      0.055    4.000
      0.055    5.000
      0.055    4.000
      0.055    6.000
      0.055    6.000
      0.056    4.000
      0.056    6.000
      0.056    6.000
      0.056    6.000
      0.056    6.000
      0.057    6.000
      0.057    5.000
      0.057    6.000
      0.057    2.000
      0.057    3.000
      0.058    3.000
      0.058    4.000
      0.058    4.000
      0.058    5.000
      0.058    5.000
      0.059    5.000
      0.059    5.000
      0.059    7.000
      0.059    4.000
      0.059    5.000
      0.060    6.000
      0.060    5.000
      0.060    4.000
      0.060    6.000
      0.060    2.000
      0.061    4.000
      0.061    3.000
      0.061    2.000
      0.061    3.000
      0.061    4.000
      0.062    3.000
      0.062    3.000
      0.062    2.000
      0.062    2.000
      0.062    1.000
      0.063    3.000
      0.063    1.000
      0.063    2.000
      0.063    2.000
      0.063    3.000
      0.064    2.000
      0.064    3.000
      0.064    3.000
      0.064    1.000
      0.064    1.000
      0.065    2.000
      0.065    3.000
      0.065    4.000
      0.065    4.000
      0.065    3.000
      0.066    4.000
      0.066    4.000
      0.066    3.000
      0.066    2.000
      0.066    1.000
      0.067    2.000
      0.067    1.000
      0.067    1.000
      0.067    4.000
      0.067    3.000
      0.068    2.000
      0.068    4.000
      0.068    3.000
      0.068    4.000
      0.068    2.000
      0.069    2.000
      0.069    2.000
      0.069    4.000
      0.069    4.000
      0.069    4.000
      0.070    3.000
      0.070    2.000
      0.070    5.000
      0.070    6.000
      0.070    5.000
      0.071    4.000
      0.071    6.000
      0.071    3.000
      0.071    5.000
      0.071    4.000
      0.072    4.000
      0.072    6.000
      0.072    3.000
      0.072    4.000
      0.072    5.000
      0.073    5.000
      0.073    5.000
      0.073    3.000
      0.073    4.000
      0.073    2.000
      0.074    4.000
      0.074    4.000
      0.074    6.000
      0.074    6.000
      0.074    4.000
      0.075    5.000
      0.075    7.000
      0.075    6.000
      0.075    7.000
      0.075    6.000
      0.076    6.000
      0.076    5.000
      0.076    5.000
      0.076    4.000
      0.076    5.000
      0.077    5.000
      0.077    5.000
      0.077    6.000
      0.077    8.000
      0.077   10.000
      0.078    8.000
      0.078   11.000
      0.078    9.000
      0.078   10.000
      0.078    5.000
      0.079    7.000
      0.079    8.000
      0.079    9.000
      0.079    9.000
      0.079    7.000
      0.080    8.000
      0.080    6.000
      0.080    7.000
      0.080    9.000
      0.080    8.000
      0.081    9.000
      0.081    6.000
      0.081    7.000
      0.081   10.000
      0.081    8.000
      0.082    8.000
      0.082    7.000
      0.082    8.000
      0.082    8.000
      0.082   10.000
      0.083    9.000
      0.083    7.000
      0.083    6.000
      0.083    9.000
      0.083    9.000
      0.084    9.000
      0.084    9.000
      0.084    7.000
      0.084    7.000
      0.084   10.000
      0.085    9.000
      0.085   10.000
      0.085   10.000
      0.085    8.000
      0.085    7.000
      0.086    7.000
      0.086    6.000
      0.086    7.000
      0.086    7.000
      0.086    8.000
      0.087    6.000
      0.087    6.000
      0.087    6.000
      0.087    9.000
      0.087    7.000
      0.088    8.000
      0.088    7.000
      0.088    8.000
      0.088    8.000
      0.088    8.000
      0.089    8.000
      0.089    9.000
      0.089    8.000
      0.089    8.000
      0.089    8.000
      0.090    7.000
      0.090    9.000
      0.090    8.000
      0.090    8.000
      0.090    7.000
      0.091    6.000
      0.091    8.000
      0.091    6.000
      0.091    5.000
      0.091    5.000
      0.092    7.000
      0.092    8.000
      0.092    8.000
      0.092   10.000
      0.092    9.000
      0.093    8.000
      0.093    8.000
      0.093    7.000
      0.093   10.000
      0.093   10.000
      0.094    8.000
      0.094   10.000
      0.094    9.000
      0.094    9.000
      0.094   10.000
      0.095   10.000
      0.095    9.000
      0.095    8.000
      0.095    8.000
      0.095    9.000
      0.096   11.000
      0.096   10.000
      0.096   11.000
      0.096   11.000
      0.096    6.000
      0.097    7.000
      0.097    9.000
      0.097    7.000
      0.097    8.000
      0.097    6.000
      0.098    7.000
      0.098    4.000
      0.098    6.000
      0.098    4.000
      0.098    7.000
      0.099    7.000
      0.099    7.000
      0.099    5.000
      0.099    8.000
      0.099    7.000
      0.100    6.000
      0.100    8.000
      0.100    8.000
      0.100    7.000
      0.100    7.000
      0.101    8.000
      0.101    9.000
      0.101    9.000
      0.101    7.000
      0.101    9.000
      0.102    9.000
      0.102    8.000
      0.102    9.000
      0.102    8.000
      0.102    7.000
      0.103    9.000
      0.103    8.000
      0.103    7.000
      0.103    8.000
      0.103    6.000
      0.104    6.000
      0.104    7.000
      0.104    6.000
      0.104    6.000
      0.104    6.000
      0.105    6.000
      0.105    5.000
      0.105    6.000
      0.105    6.000
      0.105    7.000
      0.106    7.000
      0.106    4.000
      0.106    6.000
      0.106    5.000
      0.106   10.000
      0.107   10.000
      0.107   12.000
      0.107   12.000
      0.107    9.000
      0.107    8.000
      0.108    8.000
      0.108    8.000
      0.108    7.000
      0.108    5.000
      0.108    8.000
      0.109    6.000
      0.109    7.000
      0.109    8.000
      0.109   10.000
      0.109    7.000
      0.110    7.000
      0.110    8.000
      0.110    8.000
      0.110    6.000
      0.110    5.000
      0.111    5.000
      0.111    4.000
      0.111    6.000
      0.111    5.000
      0.111    4.000
      0.112    6.000
      0.112    6.000
      0.112    5.000
      0.112    7.000
      0.112    6.000
      0.113    4.000
      0.113    5.000
      0.113    6.000
      0.113    4.000
      0.113    6.000
      0.114    5.000
      0.114    5.000
      0.114    6.000
      0.114    5.000
      0.114    5.000
      0.115    6.000
      0.115    7.000
      0.115    6.000
      0.115    6.000
      0.115    7.000
      0.116    9.000
      0.116    8.000
      0.116    8.000
      0.116    7.000
      0.116    9.000
      0.117    8.000
      0.117    8.000
      0.117    9.000
      0.117    8.000
      0.117   12.000
      0.118   10.000
      0.118   11.000
      0.118    8.000
      0.118   10.000
      0.118   10.000
      0.119   10.000
      0.119    9.000
      0.119    8.000
      0.119   10.000
      0.119    9.000
      0.120   10.000
      0.120   11.000
      0.120    9.000
      0.120    8.000
      0.120    9.000
      0.121    9.000
      0.121    9.000
      0.121    8.000
      0.121    6.000
      0.121    7.000
      0.122    7.000
      0.122    5.000
      0.122    5.000
      0.122    6.000
      0.122    4.000
      0.123    9.000
      0.123    7.000
      0.123    8.000
      0.123    7.000
      0.123    8.000
      0.124    7.000
      0.124    7.000
      0.124    8.000
      0.124   12.000
      0.124   10.000
      0.125    9.000
      0.125   11.000
      0.125   11.000
      0.125    9.000
      0.125   10.000
      0.126    8.000
      0.126   12.000
      0.126    8.000
      0.126    6.000
      0.126    7.000
      0.127    5.000
      0.127    5.000
      0.127    4.000
      0.127    3.000
      0.127    3.000
      0.128    5.000
      0.128    4.000
      0.128    5.000
      0.128    2.000
      0.128    4.000
      0.129    3.000
      0.129    2.000
      0.129    2.000
      0.129    2.000
      0.129    3.000
      0.130    2.000
      0.130    2.000
      0.130    2.000
      0.130    4.000
      0.130    6.000
      0.131    5.000
      0.131    3.000
      0.131    4.000
      0.131    4.000
      0.131    3.000
      0.132    3.000
      0.132    6.000
      0.132    6.000
      0.132    5.000
      0.132    5.000
      0.133    6.000
      0.133    2.000
      0.133    3.000
      0.133    3.000
      0.133    2.000
      0.134    4.000
      0.134    4.000
      0.134    7.000
      0.134    4.000
      0.134    5.000
      0.135    5.000
      0.135    4.000
      0.135    4.000
      0.135    4.000
      0.135    6.000
      0.136    5.000
      0.136    2.000
      0.136    5.000
      0.136    8.000
      0.136    8.000
      0.137    6.000
      0.137    6.000
      0.137    3.000
      0.137    3.000
      0.137    5.000
      0.138    3.000
      0.138    3.000
      0.138    3.000
      0.138    4.000
      0.138    2.000
      0.139    2.000
      0.139    2.000
      0.139    4.000
      0.139    4.000
      0.139    4.000
      0.140    4.000
      0.140    6.000
      0.140    2.000
      0.140    4.000
      0.140    2.000
      0.141    5.000
      0.141    3.000
      0.141    2.000
      0.141    2.000
      0.141    2.000
      0.142    1.000
      0.142    1.000
      0.142    0.000
      0.142    1.000
      0.142    2.000
      0.143    2.000
      0.143    2.000
      0.143    4.000
      0.143    2.000
      0.143    1.000
      0.144    1.000
      0.144    1.000
      0.144    3.000
      0.144    3.000
      0.144    3.000
      0.145    3.000
      0.145    1.000
      0.145    1.000
      0.145    2.000
      0.145    2.000
      0.146    0.000
      0.146    2.000
      0.146    0.000
      0.146    2.000
      0.146    1.000
      0.147    0.000
      0.147    1.000
      0.147    2.000
      0.147    1.000
      0.147    3.000
      0.148    2.000
      0.148    1.000
      0.148    0.000
      0.148    0.000
      0.148    3.000
      0.149    0.000
      0.149    0.000
      0.149    0.000
      0.149    2.000
      0.149    3.000
      0.150    2.000
      0.150    4.000
      0.150    2.000
      0.150    4.000
      0.150    4.000
      0.151    8.000
      0.151    3.000
      0.151    4.000
      0.151    4.000
      0.151    3.000
      0.152    3.000
      0.152    4.000
      0.152    2.000
      0.152    5.000
      0.152    4.000
      0.153    3.000
      0.153    3.000
      0.153    3.000
      0.153    4.000
      0.153    2.000
      0.154    4.000
      0.154    3.000
      0.154    4.000
      0.154    2.000
      0.154    4.000
      0.155    5.000
      0.155    5.000
      0.155    2.000
      0.155    4.000
      0.155    4.000
      0.156    3.000
      0.156    2.000
      0.156    5.000
      0.156    5.000
      0.156    4.000
      0.157    5.000
      0.157    3.000
      0.157    4.000
      0.157    4.000
      0.157    3.000
      0.158    6.000
      0.158    5.000
      0.158    5.000
      0.158    3.000
      0.158    4.000
      0.159    5.000
      0.159    6.000
      0.159    6.000
      0.159    3.000
      0.159    3.000
      0.160    4.000
      0.160    5.000
      0.160    3.000
      0.160    6.000
      0.160    4.000
      0.161    5.000
      0.161    5.000
      0.161    6.000
      0.161    5.000
      0.161    7.000
      0.162    8.000
      0.162    8.000
      0.162    7.000
      0.162    7.000
      0.162    4.000
      0.163    5.000
      0.163    5.000
      0.163    4.000
      0.163    4.000
      0.163    3.000
      0.164    3.000
      0.164    4.000
      0.164    4.000
      0.164    3.000
      0.164    2.000
      0.165    2.000
      0.165    2.000
      0.165    3.000
      0.165    3.000
      0.165    6.000
      0.166    2.000
      0.166    3.000
      0.166    2.000
      0.166    3.000
      0.166    5.000
      0.167    4.000
      0.167    4.000
      0.167    3.000
      0.167    2.000
      0.167    6.000
      0.168    3.000
      0.168    3.000
      0.168    2.000
      0.168    4.000
      0.168    3.000
      0.169    5.000
      0.169    5.000
      0.169    3.000
      0.169    3.000
      0.169    5.000
      0.170    4.000
      0.170    6.000
      0.170    7.000
      0.170    5.000
      0.170    4.000
      0.171    5.000
      0.171    4.000
      0.171    4.000
      0.171    3.000
      0.171    3.000
      0.172    3.000
      0.172    2.000
      0.172    1.000
      0.172    3.000
      0.172    3.000
      0.173    2.000
      0.173    2.000
      0.173    3.000
      0.173    2.000
      0.173    3.000
      0.174    4.000
      0.174    5.000
      0.174    5.000
      0.174    4.000
      0.174    4.000
      0.175    4.000
      0.175    5.000
      0.175    6.000
      0.175    4.000
      0.175    4.000
      0.176    6.000
      0.176    6.000
      0.176    5.000
      0.176    5.000
      0.176    5.000
      0.177    5.000
      0.177    4.000
      0.177    3.000
      0.177    3.000
      0.177    5.000
      0.178    3.000
      0.178    2.000
      0.178    4.000
      0.178    4.000
      0.178    1.000
      0.179    2.000
      0.179    4.000
      0.179    4.000
      0.179    3.000
      0.179    3.000
      0.180    2.000
      0.180    3.000
      0.180    3.000
      0.180    2.000
      0.180    2.000
      0.181    2.000
      0.181    3.000
      0.181    4.000
      0.181    4.000
      0.181    4.000
      0.182    3.000
      0.182    4.000
      0.182    4.000
      0.182    3.000
      0.182    2.000
      0.183    3.000
      0.183    4.000
      0.183    5.000
      0.183    5.000
      0.183    4.000
      0.184    6.000
      0.184    6.000
      0.184    8.000
      0.184    6.000
      0.184    8.000
      0.185    8.000
      0.185    9.000
      0.185    7.000
      0.185    3.000
      0.185    2.000
      0.186    7.000
      0.186    3.000
      0.186    4.000
      0.186    5.000
      0.186    3.000
      0.187    6.000
      0.187    5.000
      0.187    3.000
      0.187    2.000
      0.187    4.000
      0.188    2.000
      0.188    2.000
      0.188    2.000
      0.188    2.000
      0.188    1.000
      0.189    3.000
      0.189    1.000
      0.189    3.000
      0.189    3.000
      0.189    3.000
      0.190    3.000
      0.190    3.000
      0.190    2.000
      0.190    3.000
      0.190    3.000
      0.191    2.000
      0.191    2.000
      0.191    3.000
      0.191    2.000
      0.191    2.000
      0.192    2.000
      0.192    2.000
      0.192    1.000
      0.192    2.000
      0.192    0.000
      0.193    0.000
      0.193    0.000
      0.193    2.000
      0.193    1.000
      0.193    1.000
      0.194    3.000
      0.194    3.000
      0.194    1.000
      0.194    2.000
      0.194    3.000
      0.195    5.000
      0.195    4.000
      0.195    3.000
      0.195    4.000
      0.195    4.000
      0.196    1.000
      0.196    3.000
      0.196    6.000
      0.196    6.000
      0.196    3.000
      0.197    2.000
      0.197    2.000
      0.197    2.000
      0.197    3.000
      0.197    3.000
      0.198    1.000
      0.198    4.000
      0.198    4.000
      0.198    4.000
      0.198    3.000
      0.199    3.000
      0.199    3.000
      0.199    3.000
      0.199    2.000
      0.199    1.000
      0.200    1.000
      0.200    3.000
      0.200    4.000
      0.200    4.000
      0.200    3.000
      0.201    3.000
      0.201    2.000
      0.201    2.000
      0.201    1.000
      0.201    2.000
      0.202    2.000
      0.202    2.000
      0.202    1.000
      0.202    2.000
      0.202    2.000
      0.203    2.000
      0.203    2.000
      0.203    2.000
      0.203    1.000
      0.203    1.000
      0.204    1.000
      0.204    1.000
      0.204    0.000
      0.204    2.000
      0.204    1.000
      0.205    1.000
      0.205    1.000
      0.205    1.000
      0.205    0.000
      0.205    0.000
      0.206    1.000
      0.206    0.000
      0.206    0.000
      0.206    0.000
      0.206    1.000
      0.207    0.000
      0.207    0.000
      0.207    0.000
      0.207    0.000
      0.207    1.000
      0.208    0.000
      0.208    0.000
      0.208    0.000
      0.208    2.000
      0.208    0.000
      0.209    0.000
      0.209    1.000
      0.209    1.000
      0.209    2.000
      0.209    2.000
      0.210    1.000
      0.210    1.000
      0.210    2.000
      0.210    1.000
      0.210    0.000
      0.211    0.000
      0.211    0.000
      0.211    1.000
      0.211    0.000
      0.211    4.000
      0.212    2.000
      0.212    2.000
      0.212    3.000
      0.212    3.000
      0.212    4.000
      0.213    4.000
      0.213    3.000
      0.213    4.000
      0.213    3.000
      0.213    3.000
      0.214    4.000
      0.214    5.000
      0.214    4.000
      0.214    4.000
      0.214    4.000
      0.215    7.000
      0.215    6.000
      0.215    5.000
      0.215    4.000
      0.215    6.000
      0.216    6.000
      0.216    3.000
      0.216    3.000
      0.216    3.000
      0.216    2.000
      0.217    3.000
      0.217    3.000
      0.217    2.000
      0.217    5.000
      0.217    6.000
      0.218    4.000
      0.218    4.000
      0.218    4.000
      0.218    4.000
      0.218    6.000
      0.219    6.000
      0.219    7.000
      0.219    6.000
      0.219    5.000
      0.219    4.000
      0.220    5.000
      0.220    5.000
      0.220    4.000
      0.220    2.000
      0.220    2.000
      0.221    1.000
      0.221    1.000
      0.221    1.000
      0.221    1.000
      0.221    2.000
      0.222    1.000
      0.222    1.000
      0.222    2.000
      0.222    3.000
      0.222    2.000
      0.223    2.000
      0.223    4.000
      0.223    3.000
      0.223    3.000
      0.223    3.000
      0.224    1.000
      0.224    2.000
      0.224    1.000
      0.224    2.000
      0.224    1.000
      0.225    1.000
      0.225    0.000
      0.225    1.000
      0.225    1.000
      0.225    2.000
      0.226    2.000
      0.226    3.000
      0.226    3.000
      0.226    2.000
      0.226    2.000
      0.227    4.000
      0.227    5.000
      0.227    1.000
      0.227    1.000
      0.227    1.000
      0.228    1.000
      0.228    1.000
      0.228    2.000
      0.228    2.000
      0.228    2.000
      0.229    2.000
      0.229    5.000
      0.229    3.000
      0.229    1.000
      0.229    1.000
      0.230    3.000
      0.230    2.000
      0.230    2.000
      0.230    2.000
      0.230    2.000
      0.231    2.000
      0.231    2.000
      0.231    2.000
      0.231    3.000
      0.231    4.000
      0.232    2.000
      0.232    3.000
      0.232    3.000
      0.232    3.000
      0.232    3.000
      0.233    4.000
      0.233    2.000
      0.233    3.000
      0.233    3.000
      0.233    4.000
      0.234    4.000
      0.234    4.000
      0.234    3.000
      0.234    5.000
      0.234    5.000
      0.235    5.000
      0.235    3.000
      0.235    4.000
      0.235    4.000
      0.235    2.000
      0.236    3.000
      0.236    3.000
      0.236    3.000
      0.236    5.000
      0.236    3.000
      0.237    2.000
      0.237    2.000
      0.237    2.000
      0.237    2.000
      0.237    4.000
      0.238    3.000
      0.238    2.000
      0.238    1.000
      0.238    2.000
      0.238    1.000
      0.239    2.000
      0.239    1.000
      0.239    5.000
      0.239    3.000
      0.239    3.000
      0.240    4.000
      0.240    4.000
      0.240    3.000
      0.240    4.000
      0.240    4.000
      0.241    4.000
      0.241    2.000
      0.241    2.000
      0.241    1.000
      0.241    2.000
      0.242    2.000
      0.242    2.000
      0.242    2.000
      0.242    1.000
      0.242    2.000
      0.243    1.000
      0.243    1.000
      0.243    2.000
      0.243    2.000
      0.243    1.000
      0.244    1.000
      0.244    0.000
      0.244    0.000
      0.244    1.000
      0.244    1.000
      0.245    1.000
      0.245    1.000
      0.245    1.000
      0.245    2.000
      0.245    3.000
      0.246    2.000
      0.246    2.000
      0.246    1.000
      0.246    2.000
      0.246    2.000
      0.247    4.000
      0.247    4.000
      0.247    4.000
      0.247    3.000
      0.247    3.000
      0.248    3.000
      0.248    4.000
      0.248    4.000
      0.248    2.000
      0.248    3.000
      0.249    3.000
      0.249    3.000
      0.249    2.000
      0.249    3.000
      0.249    2.000
      0.250    3.000
      0.250    6.000
      0.250    5.000
      0.250    5.000
      0.250    2.000
      0.251    3.000
      0.251    2.000
      0.251    3.000
      0.251    1.000
      0.251    3.000
      0.252    3.000
      0.252    3.000
      0.252    2.000
      0.252    1.000
      0.252    3.000
      0.253    5.000
      0.253    3.000
      0.253    4.000
      0.253    5.000
      0.253    4.000
      0.254    6.000
      0.254    4.000
      0.254    3.000
      0.254    2.000
      0.254    2.000
      0.255    2.000
      0.255    2.000
      0.255    2.000
      0.255    2.000
      0.255    2.000
      0.256    5.000
      0.256    4.000
      0.256    4.000
      0.256    2.000
      0.256    3.000
      0.257    4.000
      0.257    3.000
      0.257    2.000
      0.257    3.000
      0.257    4.000
      0.258    4.000
      0.258    4.000
      0.258    3.000
      0.258    3.000
      0.258    3.000
      0.259    3.000
      0.259    3.000
      0.259    3.000
      0.259    2.000
      0.259    3.000
      0.260    3.000
      0.260    2.000
      0.260    3.000
      0.260    3.000
      0.260    3.000
      0.261    2.000
      0.261    3.000
      0.261    2.000
      0.261    3.000
      0.261    4.000
      0.262    3.000
      0.262    1.000
      0.262    3.000
      0.262    3.000
      0.262    3.000
      0.263    3.000
      0.263    1.000
      0.263    0.000
      0.263    0.000
      0.263    1.000
      0.264    0.000
      0.264    1.000
      0.264    2.000
      0.264    2.000
      0.264    2.000
      0.265    2.000
      0.265    2.000
      0.265    2.000
      0.265    0.000
      0.265    0.000
      0.266    0.000
      0.266    2.000
      0.266    2.000
      0.266    1.000
      0.266    2.000
      0.267    3.000
      0.267    2.000
      0.267    2.000
      0.267    2.000
      0.267    2.000
      0.268    1.000
      0.268    2.000
      0.268    1.000
      0.268    0.000
      0.268    1.000
      0.269    1.000
      0.269    2.000
      0.269    3.000
      0.269    2.000
      0.269    2.000
      0.270    2.000
      0.270    2.000
      0.270    0.000
      0.270    3.000
      0.270    3.000
      0.271    5.000
      0.271    5.000
      0.271    5.000
      0.271    3.000
      0.271    3.000
      0.272    5.000
      0.272    5.000
      0.272    5.000
      0.272    5.000
      0.272    5.000
      0.273    4.000
      0.273    1.000
      0.273    2.000
      0.273    0.000
      0.273    0.000
      0.274    4.000
      0.274    2.000
      0.274    1.000
      0.274    2.000
      0.274    3.000
      0.275    5.000
      0.275    3.000
      0.275    3.000
      0.275    3.000
      0.275    3.000
      0.276    4.000
      0.276    3.000
      0.276    4.000
      0.276    3.000
      0.276    4.000
      0.277    3.000
      0.277    4.000
      0.277    6.000
      0.277    6.000
      0.277    6.000
      0.278    6.000
      0.278    5.000
      0.278    4.000
      0.278    3.000
      0.278    4.000
      0.279    5.000
      0.279    3.000
      0.279    6.000
      0.279    6.000
      0.279    3.000
      0.280    3.000
      0.280    3.000
      0.280    4.000
      0.280    5.000
      0.280    7.000
      0.281    8.000
      0.281    6.000
      0.281    2.000
      0.281    6.000
      0.281    7.000
      0.282    6.000
      0.282    4.000
      0.282    6.000
      0.282    7.000
      0.282    4.000
      0.283    4.000
      0.283    5.000
      0.283    7.000
      0.283    7.000
      0.283    4.000
      0.284    6.000
      0.284    4.000
      0.284    3.000
      0.284    7.000
      0.284    4.000
      0.285    6.000
      0.285    5.000
      0.285    5.000
      0.285    4.000
      0.285    4.000
      0.286    4.000
      0.286    3.000
      0.286    5.000
      0.286    3.000
      0.286    1.000
      0.287    3.000
      0.287    3.000
      0.287    3.000
      0.287    1.000
      0.287    1.000
      0.288    2.000
      0.288    3.000
      0.288    3.000
      0.288    1.000
      0.288    1.000
      0.289    1.000
      0.289    1.000
      0.289    1.000
      0.289    1.000
      0.289    1.000
      0.290    2.000
      0.290    2.000
      0.290    1.000
      0.290    3.000
      0.290    3.000
      0.291    2.000
      0.291    2.000
      0.291    4.000
      0.291    2.000
      0.291    2.000
      0.292    2.000
      0.292    2.000
      0.292    1.000
      0.292    2.000
      0.292    2.000
      0.293    2.000
      0.293    2.000
      0.293    2.000
      0.293    3.000
      0.293    3.000
      0.294    2.000
      0.294    1.000
      0.294    2.000
      0.294    1.000
      0.294    1.000
      0.295    1.000
      0.295    2.000
      0.295    3.000
      0.295    4.000
      0.295    3.000
      0.296    2.000
      0.296    2.000
      0.296    3.000
      0.296    3.000
      0.296    2.000
      0.297    2.000
      0.297    3.000
      0.297    4.000
      0.297    4.000
      0.297    3.000
      0.298    3.000
      0.298    4.000
      0.298    3.000
      0.298    4.000
      0.298    4.000
      0.299    2.000
      0.299    3.000
      0.299    2.000
      0.299    3.000
      0.299    2.000
      0.300    3.000
      0.300    2.000
      0.300    2.000
      0.300    1.000
      0.300    2.000
      0.301    1.000
      0.301    2.000
      0.301    3.000
      0.301    5.000
      0.301    5.000
      0.302    7.000
      0.302    7.000
      0.302    6.000
      0.302    7.000
      0.302    6.000
      0.303    7.000
      0.303    6.000
      0.303    5.000
      0.303    6.000
      0.303    5.000
      0.304    7.000
      0.304    5.000
      0.304    5.000
      0.304    6.000
      0.304    6.000
      0.305    4.000
      0.305    2.000
      0.305    3.000
      0.305    2.000
      0.305    1.000
      0.306    2.000
      0.306    1.000
      0.306    3.000
      0.306    3.000
      0.306    1.000
      0.307    2.000
      0.307    1.000
      0.307    2.000
      0.307    2.000
      0.307    3.000
      0.308    2.000
      0.308    2.000
      0.308    3.000
      0.308    3.000
      0.308    1.000
      0.309    2.000
      0.309    4.000
      0.309    2.000
      0.309    3.000
      0.309    1.000
      0.310    1.000
      0.310    2.000
      0.310    2.000
      0.310    1.000
      0.310    3.000
      0.311    3.000
      0.311    4.000
      0.311    4.000
      0.311    3.000
      0.311    5.000
      0.312    5.000
      0.312    4.000
      0.312    3.000
      0.312    2.000
      0.312    2.000
      0.313    3.000
      0.313    5.000
      0.313    4.000
      0.313    6.000
      0.313    7.000
      0.314    6.000
      0.314    6.000
      0.314    6.000
      0.314    7.000
      0.314    8.000
      0.315    7.000
      0.315    6.000
      0.315    6.000
      0.315    5.000
      0.315    5.000
      0.316    6.000
      0.316    6.000
      0.316    9.000
      0.316    7.000
      0.316    8.000
      0.317    6.000
      0.317    7.000
      0.317   11.000
      0.317    8.000
      0.317    9.000
      0.318    9.000
      0.318    7.000
      0.318    7.000
      0.318    7.000
      0.318    7.000
      0.319    7.000
      0.319    7.000
      0.319    7.000
      0.319    9.000
      0.319    9.000
      0.320    8.000
      0.320    7.000
      0.320    7.000
      0.320    7.000
      0.320    9.000
      0.321    9.000
      0.321    8.000
      0.321    8.000
      0.321   10.000
      0.321    8.000
      0.322    6.000
      0.322    7.000
      0.322    7.000
      0.322    6.000
      0.322   10.000
      0.323   10.000
      0.323    8.000
      0.323    8.000
      0.323    8.000
      0.323    9.000
      0.324    9.000
      0.324    7.000
      0.324    7.000
      0.324    7.000
      0.324    7.000
      0.325    7.000
      0.325    6.000
      0.325    6.000
      0.325    7.000
      0.325    6.000
      0.326    6.000
      0.326    7.000
      0.326    8.000
      0.326    6.000
      0.326    6.000
      0.327    5.000
      0.327    7.000
      0.327    7.000
      0.327    7.000
      0.327    6.000
      0.328    5.000
      0.328    5.000
      0.328    3.000
      0.328    5.000
      0.328    7.000
      0.329    4.000
      0.329    3.000
      0.329    2.000
      0.329    6.000
      0.329    4.000
      0.330    4.000
      0.330    5.000
      0.330    6.000
      0.330    4.000
      0.330    5.000
      0.331    4.000
      0.331    5.000
      0.331    7.000
      0.331    7.000
      0.331    8.000
      0.332   10.000
      0.332    6.000
      0.332    7.000
      0.332    8.000
      0.332    7.000
      0.333    7.000
      0.333    5.000
      0.333    8.000
      0.333    6.000
      0.333    6.000
      0.334    5.000
      0.334    6.000
      0.334    5.000
      0.334    5.000
      0.334    6.000
      0.335    5.000
      0.335    6.000
      0.335    6.000
      0.335    6.000
      0.335    3.000
      0.336    4.000
      0.336    8.000
      0.336    8.000
      0.336    8.000
      0.336    7.000
      0.337    6.000
      0.337    8.000
      0.337    4.000
      0.337    5.000
      0.337    7.000
      0.338    6.000
      0.338    1.000
      0.338    2.000
      0.338    3.000
      0.338    5.000
      0.339    6.000
      0.339    5.000
      0.339    3.000
      0.339    5.000
      0.339    3.000
      0.340    3.000
      0.340    3.000
      0.340    4.000
      0.340    4.000
      0.340    5.000
      0.341    4.000
      0.341    4.000
      0.341    3.000
      0.341    3.000
      0.341    4.000
      0.342    5.000
      0.342    4.000
      0.342    5.000
      0.342    4.000
      0.342    4.000
      0.343    5.000
      0.343    4.000
      0.343    2.000
      0.343    3.000
      0.343    4.000
      0.344    3.000
      0.344    3.000
      0.344    4.000
      0.344    3.000
      0.344    3.000
      0.345    2.000
      0.345    4.000
      0.345    4.000
      0.345    2.000
      0.345    3.000
      0.346    3.000
      0.346    2.000
      0.346    2.000
      0.346    4.000
      0.346    4.000
      0.347    4.000
      0.347    3.000
      0.347    2.000
      0.347    3.000
      0.347    2.000
      0.348    4.000
      0.348    2.000
      0.348    2.000
      0.348    2.000
      0.348    1.000
      0.349    3.000
      0.349    2.000
      0.349    2.000
      0.349    3.000
      0.349    2.000
      0.350    2.000
      0.350    2.000
      0.350    3.000
      0.350    4.000
      0.350    3.000
      0.351    3.000
      0.351    4.000
      0.351    4.000
      0.351    5.000
      0.351    3.000
      0.352    3.000
      0.352    4.000
      0.352    5.000
      0.352    5.000
      0.352    5.000
      0.353    5.000
      0.353    3.000
      0.353    4.000
      0.353    6.000
      0.353    6.000
      0.354    6.000
      0.354    6.000
      0.354    6.000
      0.354    7.000
      0.354    5.000
      0.355    4.000
      0.355    4.000
      0.355    5.000
      0.355    5.000
      0.355    6.000
      0.356    6.000
      0.356    5.000
      0.356    5.000
      0.356    5.000
      0.356    5.000
      0.357    4.000
      0.357    3.000
      0.357    4.000
      0.357    2.000
      0.357    4.000
      0.358    5.000
      0.358    5.000
      0.358    6.000
      0.358    5.000
      0.358    5.000
      0.359    5.000
      0.359    5.000
      0.359    4.000
      0.359    6.000
      0.359    5.000
      0.360    5.000
      0.360    4.000
      0.360    4.000
      0.360    4.000
      0.360    5.000
      0.361    2.000
      0.361    4.000
      0.361    3.000
      0.361    1.000
      0.361    1.000
      0.362    4.000
      0.362    2.000
      0.362    3.000
      0.362    3.000
      0.362    3.000
      0.363    4.000
      0.363    2.000
      0.363    2.000
      0.363    3.000
      0.363    5.000
      0.364    3.000
      0.364    3.000
      0.364    3.000
      0.364    2.000
      0.364    2.000
      0.365    2.000
      0.365    4.000
      0.365    1.000
      0.365    2.000
      0.365    1.000
      0.366    4.000
      0.366    2.000
      0.366    2.000
      0.366    1.000
      0.366    2.000
      0.367    0.000
      0.367    2.000
      0.367    2.000
      0.367    3.000
      0.367    3.000
      0.368    2.000
      0.368    6.000
      0.368    6.000
      0.368    5.000
      0.368    6.000
      0.369    6.000
      0.369    4.000
      0.369    6.000
      0.369    6.000
      0.369    5.000
      0.370    7.000
      0.370    4.000
      0.370    5.000
      0.370    4.000
      0.370    5.000
      0.371    6.000
      0.371    6.000
      0.371    5.000
      0.371    3.000
      0.371    3.000
      0.372    3.000
      0.372    3.000
      0.372    5.000
      0.372    3.000
      0.372    1.000
      0.373    3.000
      0.373    2.000
      0.373    2.000
      0.373    7.000
      0.373    3.000
      0.374    3.000
      0.374    3.000
      0.374    0.000
      0.374    1.000
      0.374    2.000
      0.375    1.000
      0.375    2.000
      0.375    1.000
      0.375    2.000
      0.375    3.000
      0.376    3.000
      0.376    2.000
      0.376    2.000
      0.376    3.000
      0.376    4.000
      0.377    2.000
      0.377    2.000
      0.377    3.000
      0.377    3.000
      0.377    4.000
      0.378    3.000
      0.378    1.000
      0.378    3.000
      0.378    1.000
      0.378    2.000
      0.379    5.000
      0.379    6.000
      0.379    2.000
      0.379    3.000
      0.379    3.000
      0.380    5.000
      0.380    4.000
      0.380    5.000
      0.380    3.000
      0.380    4.000
      0.381    2.000
      0.381    2.000
      0.381    4.000
      0.381    5.000
      0.381    4.000
      0.382    6.000
      0.382    4.000
      0.382    3.000
      0.382    7.000
      0.382    5.000
      0.383    3.000
      0.383    7.000
      0.383    4.000
      0.383    5.000
      0.383    4.000
      0.384    4.000
      0.384    5.000
      0.384    5.000
      0.384    5.000
      0.384    7.000
      0.385    6.000
      0.385    6.000
      0.385    7.000
      0.385    4.000
      0.385    7.000
      0.386    7.000
      0.386    6.000
      0.386    6.000
      0.386    9.000
      0.386    6.000
      0.387    4.000
      0.387    3.000
      0.387    4.000
      0.387    3.000
      0.387    5.000
      0.388    6.000
      0.388    6.000
      0.388    6.000
      0.388    4.000
      0.388    4.000
      0.389    4.000
      0.389    4.000
      0.389    4.000
      0.389    4.000
      0.389    3.000
      0.390    2.000
      0.390    3.000
      0.390    4.000
      0.390    4.000
      0.390    3.000
      0.391    1.000
      0.391    2.000
      0.391    5.000
      0.391    3.000
      0.391    4.000
      0.392    4.000
      0.392    3.000
      0.392    2.000
      0.392    2.000
      0.392    3.000
      0.393    5.000
      0.393    4.000
      0.393    2.000
      0.393    2.000
      0.393    1.000
      0.394    2.000
      0.394    3.000
      0.394    3.000
      0.394    4.000
      0.394    1.000
      0.395    3.000
      0.395    3.000
      0.395    2.000
      0.395    3.000
      0.395    4.000
      0.396    4.000
      0.396    3.000
      0.396    2.000
      0.396    1.000
      0.396    3.000
      0.397    1.000
      0.397    3.000
      0.397    2.000
      0.397    2.000
      0.397    1.000
      0.398    1.000
      0.398    2.000
      0.398    2.000
      0.398    2.000
      0.398    1.000
      0.399    1.000
      0.399    0.000
      0.399    1.000
      0.399    1.000
      0.399    1.000
      0.400    1.000
      0.400    0.000
      0.400    0.000
      0.400    2.000
      0.400    1.000
      0.401    1.000
      0.401    2.000
      0.401    2.000
      0.401    2.000
      0.401    2.000
      0.402    1.000
      0.402    0.000
      0.402    0.000
      0.402    0.000
      0.402    0.000
      0.403    0.000
      0.403    0.000
      0.403    0.000
      0.403    1.000
      0.403    0.000
      0.404    0.000
      0.404    2.000
      0.404    0.000
      0.404    1.000
      0.404    1.000
      0.405    0.000
      0.405    2.000
      0.405    1.000
      0.405    0.000
      0.405    1.000
      0.406    2.000
      0.406    1.000
      0.406    0.000
      0.406    1.000
      0.406    2.000
      0.407    1.000
      0.407    0.000
      0.407    0.000
      0.407    0.000
      0.407    0.000
      0.408    0.000
      0.408    1.000
      0.408    0.000
      0.408    0.000
      0.408    0.000
      0.409    0.000
      0.409    0.000
      0.409    0.000
      0.409    0.000
      0.409    0.000
      0.410    1.000
      0.410    2.000
      0.410    2.000
      0.410    2.000
      0.410    2.000
      0.411    1.000
      0.411    1.000
      0.411    2.000
      0.411    2.000
      0.411    3.000
      0.412    3.000
      0.412    4.000
      0.412    3.000
      0.412    3.000
      0.412    6.000
      0.413    6.000
      0.413    6.000
      0.413    5.000
      0.413    4.000
      0.413    5.000
      0.414    3.000
      0.414    3.000
      0.414    3.000
      0.414    3.000
      0.414    2.000
      0.415    2.000
      0.415    2.000
      0.415    3.000
      0.415    3.000
      0.415    3.000
      0.416    2.000
      0.416    3.000
      0.416    3.000
      0.416    3.000
      0.416    3.000
      0.417    3.000
      0.417    4.000
      0.417    6.000
      0.417    6.000
      0.417    3.000
      0.418    6.000
      0.418    4.000
      0.418    5.000
      0.418    5.000
      0.418    6.000
      0.419    5.000
      0.419    6.000
      0.419    5.000
      0.419    4.000
      0.419    5.000
      0.420    5.000
      0.420    5.000
      0.420    9.000
      0.420    9.000
      0.420    7.000
      0.421    7.000
      0.421    3.000
      0.421    4.000
      0.421    4.000
      0.421    4.000
      0.422    6.000
      0.422    4.000
      0.422    5.000
      0.422    4.000
      0.422    4.000
      0.423    5.000
      0.423    5.000
      0.423    6.000
      0.423    4.000
      0.423    7.000
      0.424    5.000
      0.424    7.000
      0.424    4.000
      0.424    4.000
      0.424    4.000
      0.425    5.000
      0.425    5.000
      0.425    7.000
      0.425    6.000
      0.425    6.000
      0.426    6.000
      0.426    6.000
      0.426    4.000
      0.426    4.000
      0.426    6.000
      0.427    6.000
      0.427    6.000
      0.427    8.000
      0.427    5.000
      0.427    4.000
      0.428    4.000
      0.428    4.000
      0.428    4.000
      0.428    2.000
      0.428    4.000
      0.429    5.000
      0.429    2.000
      0.429    2.000
      0.429    3.000
      0.429    3.000
      0.430    2.000
      0.430    2.000
      0.430    3.000
      0.430    7.000
      0.430    5.000
      0.431    7.000
      0.431    3.000
      0.431    4.000
      0.431    8.000
      0.431    3.000
      0.432    5.000
      0.432    2.000
      0.432    4.000
      0.432    4.000
      0.432    3.000
      0.433    2.000
      0.433    1.000
      0.433    2.000
      0.433    3.000
      0.433    2.000
      0.434    3.000
      0.434    4.000
      0.434    3.000
      0.434    3.000
      0.434    1.000
      0.435    4.000
      0.435    2.000
      0.435    1.000
      0.435    3.000
      0.435    6.000
      0.436    4.000
      0.436    2.000
      0.436    3.000
      0.436    2.000
      0.436    1.000
      0.437    3.000
      0.437    2.000
      0.437    1.000
      0.437    4.000
      0.437    4.000
      0.438    1.000
      0.438    3.000
      0.438    2.000
      0.438    2.000
      0.438    4.000
      0.439    2.000
      0.439    3.000
      0.439    2.000
      0.439    2.000
      0.439    3.000
      0.440    2.000
      0.440    3.000
      0.440    1.000
      0.440    4.000
      0.440    1.000
      0.441    2.000
      0.441    4.000
      0.441    2.000
      0.441    2.000
      0.441    3.000
      0.442    3.000
      0.442    5.000
      0.442    6.000
      0.442    5.000
      0.442    4.000
      0.443    4.000
      0.443    4.000
      0.443    2.000
      0.443    3.000
      0.443    6.000
      0.444    3.000
      0.444    3.000
      0.444    3.000
      0.444    3.000
      0.444    2.000
      0.445    2.000
      0.445    2.000
      0.445    2.000
      0.445    3.000
      0.445    1.000
      0.446    1.000
      0.446    2.000
      0.446    3.000
      0.446    3.000
      0.446    2.000
      0.447    2.000
      0.447    2.000
      0.447    2.000
      0.447    2.000
      0.447    2.000
      0.448    4.000
      0.448    1.000
      0.448    2.000
      0.448    2.000
      0.448    3.000
      0.449    2.000
      0.449    5.000
      0.449    3.000
      0.449    3.000
      0.449    2.000
      0.450    4.000
      0.450    3.000
      0.450    3.000
      0.450    2.000
      0.450    3.000
      0.451    5.000
      0.451    4.000
      0.451    3.000
      0.451    3.000
      0.451    1.000
      0.452    2.000
      0.452    1.000
      0.452    1.000
      0.452    2.000
      0.452    1.000
      0.453    1.000
      0.453    0.000
      0.453    1.000
      0.453    0.000
      0.453    2.000
      0.454    1.000
      0.454    3.000
      0.454    3.000
      0.454    3.000
      0.454    3.000
      0.455    4.000
      0.455    3.000
      0.455    3.000
      0.455    2.000
      0.455    4.000
      0.456    5.000
      0.456    2.000
      0.456    3.000
      0.456    4.000
      0.456    4.000
      0.457    4.000
      0.457    3.000
      0.457    3.000
      0.457    5.000
      0.457    3.000
      0.458    4.000
      0.458    3.000
      0.458    2.000
      0.458    4.000
      0.458    3.000
      0.459    3.000
      0.459    3.000
      0.459    4.000
      0.459    5.000
      0.459    4.000
      0.460    4.000
      0.460    4.000
      0.460    4.000
      0.460    4.000
      0.460    7.000
      0.461    5.000
      0.461    4.000
      0.461    6.000
      0.461    4.000
      0.461    5.000
      0.462    3.000
      0.462    4.000
      0.462    4.000
      0.462    4.000
      0.462    4.000
      0.463    2.000
      0.463    3.000
      0.463    3.000
      0.463    4.000
      0.463    3.000
      0.464    2.000
      0.464    3.000
      0.464    5.000
      0.464    4.000
      0.464    3.000
      0.465    4.000
      0.465    2.000
      0.465    2.000
      0.465    1.000
      0.465    1.000
      0.466    1.000
      0.466    2.000
      0.466    3.000
      0.466    3.000
      0.466    3.000
      0.467    3.000
      0.467    4.000
      0.467    3.000
      0.467    2.000
      0.467    3.000
      0.468    1.000
      0.468    1.000
      0.468    1.000
      0.468    2.000
      0.468    2.000
      0.469    2.000
      0.469    0.000
      0.469    0.000
      0.469    0.000
      0.469    1.000
      0.470    1.000
      0.470    1.000
      0.470    1.000
      0.470    1.000
      0.470    2.000
      0.471    3.000
      0.471    1.000
      0.471    2.000
      0.471    0.000
      0.471    2.000
      0.472    1.000
      0.472    1.000
      0.472    3.000
      0.472    2.000
      0.472    1.000
      0.473    2.000
      0.473    3.000
      0.473    1.000
      0.473    4.000
      0.473    2.000
      0.474    5.000
      0.474    3.000
      0.474    4.000
      0.474    2.000
      0.474    3.000
      0.475    3.000
      0.475    1.000
      0.475    1.000
      0.475    1.000
      0.475    3.000
      0.476    3.000
      0.476    3.000
      0.476    3.000
      0.476    3.000
      0.476    0.000
      0.477    2.000
      0.477    1.000
      0.477    2.000
      0.477    1.000
      0.477    1.000
      0.478    2.000
      0.478    1.000
      0.478    1.000
      0.478    3.000
      0.478    3.000
      0.479    3.000
      0.479    1.000
      0.479    1.000
      0.479    2.000
      0.479    2.000
      0.480    0.000
      0.480    2.000
      0.480    2.000
      0.480    4.000
      0.480    4.000
      0.481    2.000
      0.481    3.000
      0.481    2.000
      0.481    2.000
      0.481    2.000
      0.482    3.000
      0.482    2.000
      0.482    1.000
      0.482    2.000
      0.482    1.000
      0.483    0.000
      0.483    2.000
      0.483    3.000
      0.483    2.000
      0.483    1.000
      0.484    1.000
      0.484    1.000
      0.484    3.000
      0.484    2.000
      0.484    2.000
      0.485    2.000
      0.485    2.000
      0.485    2.000
      0.485    3.000
      0.485    3.000
      0.486    2.000
      0.486    3.000
      0.486    3.000
      0.486    3.000
      0.486    3.000
      0.487    4.000
      0.487    4.000
      0.487    3.000
      0.487    2.000
      0.487    3.000
      0.488    1.000
      0.488    1.000
      0.488    1.000
      0.488    3.000
      0.488    3.000
      0.489    1.000
      0.489    1.000
      0.489    1.000
      0.489    2.000
      0.489    1.000
      0.490    1.000
      0.490    1.000
      0.490    2.000
      0.490    2.000
      0.490    2.000
      0.491    2.000
      0.491    2.000
      0.491    3.000
      0.491    3.000
      0.491    3.000
      0.492    2.000
      0.492    0.000
      0.492    2.000
      0.492    1.000
      0.492    2.000
      0.493    1.000
      0.493    1.000
      0.493    3.000
      0.493    3.000
      0.493    5.000
      0.494    3.000
      0.494    4.000
      0.494    1.000
      0.494    2.000
      0.494    3.000
      0.495    1.000
      0.495    1.000
      0.495    1.000
      0.495    0.000
      0.495    3.000
      0.496    2.000
      0.496    2.000
      0.496    2.000
      0.496    1.000
      0.496    1.000
      0.497    3.000
      0.497    2.000
      0.497    2.000
      0.497    2.000
      0.497    1.000
      0.498    3.000
      0.498    3.000
      0.498    2.000
      0.498    2.000
      0.498    3.000
      0.499    1.000
      0.499    2.000
      0.499    2.000
      0.499    4.000
      0.499    4.000
      0.500    4.000
      0.500    3.000
      0.500    3.000
      0.500    3.000
      0.500    2.000
      0.501    3.000
      0.501    1.000
      0.501    1.000
      0.501    2.000
      0.501    1.000
      0.502    2.000
      0.502    1.000
      0.502    1.000
      0.502    2.000
      0.502    4.000
      0.503    4.000
      0.503    3.000
      0.503    2.000
      0.503    3.000
      0.503    2.000
      0.504    3.000
      0.504    2.000
      0.504    4.000
      0.504    3.000
      0.504    3.000
      0.505    3.000
      0.505    3.000
      0.505    3.000
      0.505    2.000
      0.505    2.000
      0.506    3.000
      0.506    2.000
      0.506    2.000
      0.506    2.000
      0.506    2.000
      0.507    1.000
      0.507    2.000
      0.507    3.000
      0.507    3.000
      0.507    1.000
      0.508    1.000
      0.508    1.000
      0.508    3.000
      0.508    2.000
      0.508    1.000
      0.509    0.000
      0.509    0.000
      0.509    0.000
      0.509    1.000
      0.509    1.000
      0.510    1.000
      0.510    2.000
      0.510    1.000
      0.510    3.000
      0.510    1.000
      0.511    3.000
      0.511    1.000
      0.511    2.000
      0.511    2.000
      0.511    2.000
      0.512    2.000
      0.512    4.000
      0.512    2.000
      0.512    2.000
      0.512    1.000
      0.513    0.000
      0.513    0.000
      0.513    0.000
      0.513    2.000
      0.513    0.000
      0.514    0.000
      0.514    1.000
      0.514    0.000
      0.514    2.000
      0.514    0.000
      0.515    0.000
      0.515    0.000
      0.515    0.000
      0.515    0.000
      0.515    0.000
      0.516    1.000
      0.516    0.000
      0.516    1.000
      0.516    3.000
      0.516    1.000
      0.517    2.000
      0.517    2.000
      0.517    4.000
      0.517    4.000
      0.517    4.000
      0.518    2.000
      0.518    2.000
      0.518    3.000
      0.518    1.000
      0.518    1.000
      0.519    1.000
      0.519    2.000
      0.519    2.000
      0.519    2.000
      0.519    2.000
      0.520    2.000
      0.520    1.000
      0.520    3.000
      0.520    3.000
      0.520    2.000
      0.521    1.000
      0.521    3.000
      0.521    1.000
      0.521    1.000
      0.521    2.000
      0.522    4.000
      0.522    2.000
      0.522    2.000
      0.522    2.000
      0.522    3.000
      0.523    2.000
      0.523    1.000
      0.523    3.000
      0.523    4.000
      0.523    1.000
      0.524    3.000
      0.524    2.000
      0.524    3.000
      0.524    2.000
      0.524    2.000
      0.525    2.000
      0.525    2.000
      0.525    3.000
      0.525    3.000
      0.525    3.000
      0.526    3.000
      0.526    2.000
      0.526    1.000
      0.526    0.000
      0.526    0.000
      0.527    1.000
      0.527    2.000
      0.527    2.000
      0.527    3.000
      0.527    3.000
      0.528    4.000
      0.528    3.000
      0.528    4.000
      0.528    4.000
      0.528    3.000
      0.529    5.000
      0.529    4.000
      0.529    3.000
      0.529    2.000
      0.529    3.000
      0.530    3.000
      0.530    0.000
      0.530    3.000
      0.530    1.000
      0.530    2.000
      0.531    0.000
      0.531    1.000
      0.531    1.000
      0.531    2.000
      0.531    1.000
      0.532    1.000
      0.532    1.000
      0.532    1.000
      0.532    2.000
      0.532    2.000
      0.533    0.000
      0.533    1.000
      0.533    3.000
      0.533    2.000
      0.533    3.000
      0.534    3.000
      0.534    3.000
      0.534    2.000
      0.534    4.000
      0.534    2.000
      0.535    4.000
      0.535    6.000
      0.535    6.000
      0.535    5.000
      0.535    5.000
      0.536    5.000
      0.536    4.000
      0.536    5.000
      0.536    4.000
      0.536    6.000
      0.537    4.000
      0.537    5.000
      0.537    7.000
      0.537    6.000
      0.537    3.000
      0.538    5.000
      0.538    4.000
      0.538    6.000
      0.538    4.000
      0.538    7.000
      0.539    6.000
      0.539    5.000
      0.539    6.000
      0.539    4.000
      0.539    5.000
      0.540    6.000
      0.540    7.000
      0.540    8.000
      0.540    9.000
      0.540    8.000
      0.541    6.000
      0.541    7.000
      0.541    5.000
      0.541    5.000
      0.541    5.000
      0.542    3.000
      0.542    5.000
      0.542    4.000
      0.542    9.000
      0.542    5.000
      0.543    8.000
      0.543    5.000
      0.543    8.000
      0.543    5.000
      0.543    5.000
      0.544    5.000
      0.544    5.000
      0.544    7.000
      0.544    5.000
      0.544    6.000
      0.545    5.000
      0.545    5.000
      0.545    6.000
      0.545    5.000
      0.545    6.000
      0.546    4.000
      0.546    5.000
      0.546    5.000
      0.546    5.000
      0.546    3.000
      0.547    3.000
      0.547    5.000
      0.547    4.000
      0.547    4.000
      0.547    6.000
      0.548    8.000
      0.548    8.000
      0.548    8.000
      0.548    9.000
      0.548    8.000
      0.549    7.000
      0.549    7.000
      0.549    5.000
      0.549    7.000
      0.549    8.000
      0.550    7.000
      0.550    7.000
      0.550    7.000
      0.550    6.000
      0.550    6.000
      0.551    5.000
      0.551    5.000
      0.551    5.000
      0.551    5.000
      0.551    5.000
      0.552    6.000
      0.552    5.000
      0.552    5.000
      0.552    5.000
      0.552    8.000
      0.553    5.000
      0.553    5.000
      0.553    7.000
      0.553    6.000
      0.553    5.000
      0.554    9.000
      0.554    8.000
      0.554    5.000
      0.554    4.000
      0.554    4.000
      0.555    1.000
      0.555    5.000
      0.555    6.000
      0.555    4.000
      0.555    5.000
      0.556    4.000
      0.556    6.000
      0.556    7.000
      0.556    7.000
      0.556    5.000
      0.557    6.000
      0.557    9.000
      0.557    7.000
      0.557   10.000
      0.557    5.000
      0.558    6.000
      0.558    8.000
      0.558    6.000
      0.558    7.000
      0.558    7.000
      0.559    7.000
      0.559    8.000
      0.559    9.000
      0.559    9.000
      0.559    9.000
      0.560   11.000
      0.560   13.000
      0.560   11.000
      0.560    9.000
      0.560   10.000
      0.561   11.000
      0.561   10.000
      0.561   12.000
      0.561   10.000
      0.561    9.000
      0.562   11.000
      0.562    6.000
      0.562    7.000
      0.562    5.000
      0.562    9.000
      0.563    8.000
      0.563    8.000
      0.563    7.000
      0.563    9.000
      0.563   10.000
      0.564    9.000
      0.564   11.000
      0.564   12.000
      0.564    7.000
      0.564    9.000
      0.565   10.000
      0.565    9.000
      0.565    8.000
      0.565    8.000
      0.565    8.000
      0.566   11.000
      0.566   10.000
      0.566   12.000
      0.566    7.000
      0.566   10.000
      0.567   10.000
      0.567    9.000
      0.567    9.000
      0.567   12.000
      0.567   10.000
      0.568    9.000
      0.568   11.000
      0.568   11.000
      0.568    7.000
      0.568   10.000
      0.569    7.000
      0.569    7.000
      0.569    7.000
      0.569    9.000
      0.569    9.000
      0.570    8.000
      0.570    8.000
      0.570    8.000
      0.570    5.000
      0.570    6.000
      0.571    8.000
      0.571    9.000
      0.571    8.000
      0.571    9.000
      0.571   10.000
      0.572    8.000
      0.572    8.000
      0.572    8.000
      0.572    9.000
      0.572   10.000
      0.573   10.000
      0.573    9.000
      0.573    8.000
      0.573    8.000
      0.573    7.000
      0.574    6.000
      0.574    9.000
      0.574    8.000
      0.574    6.000
      0.574    8.000
      0.575    8.000
      0.575    5.000
      0.575    2.000
      0.575    4.000
      0.575    4.000
      0.576    5.000
      0.576    8.000
      0.576    6.000
      0.576    6.000
      0.576    7.000
      0.577    5.000
      0.577    6.000
      0.577    7.000
      0.577    6.000
      0.577    6.000
      0.578    6.000
      0.578    6.000
      0.578    4.000
      0.578    5.000
      0.578    6.000
      0.579    5.000
      0.579    9.000
      0.579    5.000
      0.579    5.000
      0.579   10.000
      0.580    7.000
      0.580    7.000
      0.580    7.000
      0.580    7.000
      0.580    5.000
      0.581    5.000
      0.581    9.000
      0.581    4.000
      0.581    5.000
      0.581    3.000
      0.582    5.000
      0.582    3.000
      0.582    5.000
      0.582    4.000
      0.582    3.000
      0.583    5.000
      0.583    3.000
      0.583    5.000
      0.583    5.000
      0.583    4.000
      0.584    5.000
      0.584    3.000
      0.584    4.000
      0.584    5.000
      0.584    5.000
      0.585    4.000
      0.585    4.000
      0.585    5.000
      0.585    5.000
      0.585    4.000
      0.586    8.000
      0.586    3.000
      0.586    7.000
      0.586    7.000
      0.586    6.000
      0.587    5.000
      0.587    6.000
      0.587    4.000
      0.587    4.000
      0.587    6.000
      0.588    6.000
      0.588    7.000
      0.588    8.000
      0.588    5.000
      0.588    7.000
      0.589    3.000
      0.589    5.000
      0.589    7.000
      0.589    6.000
      0.589    7.000
      0.590    6.000
      0.590    5.000
      0.590    5.000
      0.590    7.000
      0.590    5.000
      0.591    5.000
      0.591    6.000
      0.591    5.000
      0.591    7.000
      0.591    6.000
      0.592    7.000
      0.592    5.000
      0.592    6.000
      0.592    7.000
      0.592    7.000
      0.593    4.000
      0.593    5.000
      0.593    5.000
      0.593    3.000
      0.593    5.000
      0.594    6.000
      0.594    4.000
      0.594    6.000
      0.594    4.000
      0.594    5.000
      0.595    6.000
      0.595    5.000
      0.595    5.000
      0.595    3.000
      0.595    2.000
      0.596    3.000
      0.596    3.000
      0.596    4.000
      0.596    4.000
      0.596    5.000
      0.597    4.000
      0.597    3.000
      0.597    3.000
      0.597    3.000
      0.597    3.000
      0.598    5.000
      0.598    2.000
      0.598    6.000
      0.598    4.000
      0.598    3.000
      0.599    3.000
      0.599    3.000
      0.599    3.000
      0.599    2.000
      0.599    5.000
      0.600    3.000
      0.600    7.000
      0.600    4.000
      0.600    4.000
      0.600    5.000
      0.601    4.000
      0.601    3.000
      0.601    3.000
      0.601    3.000
      0.601    5.000
      0.602    4.000
      0.602    5.000
      0.602    3.000
      0.602    5.000
      0.602    4.000
      0.603    6.000
      0.603    3.000
      0.603    5.000
      0.603    5.000
      0.603    2.000
      0.604    4.000
      0.604    4.000
      0.604    3.000
      0.604    3.000
      0.604    4.000
      0.605    4.000
      0.605    4.000
      0.605    5.000
      0.605    6.000
      0.605    4.000
      0.606    5.000
      0.606    4.000
      0.606    5.000
      0.606    5.000
      0.606    6.000
      0.607    4.000
      0.607    5.000
      0.607    3.000
      0.607    5.000
      0.607    7.000
      0.608    3.000
      0.608    2.000
      0.608    4.000
      0.608    6.000
      0.608    5.000
      0.609    6.000
      0.609    6.000
      0.609    6.000
      0.609    4.000
      0.609    6.000
      0.610    3.000
      0.610    4.000
      0.610    4.000
      0.610    4.000
      0.610    3.000
      0.611    4.000
      0.611    4.000
      0.611    2.000
      0.611    6.000
      0.611    5.000
      0.612    4.000
      0.612    3.000
      0.612    4.000
      0.612    5.000
      0.612    6.000
      0.613    4.000
      0.613    3.000
      0.613    3.000
      0.613    4.000
      0.613    6.000
      0.614    2.000
      0.614    4.000
      0.614    4.000
      0.614    5.000
      0.614    3.000
      0.615    4.000
      0.615    3.000
      0.615    2.000
      0.615    3.000
      0.615    1.000
      0.616    1.000
      0.616    4.000
      0.616    3.000
      0.616    2.000
      0.616    4.000
      0.617    4.000
      0.617    3.000
      0.617    7.000
      0.617    4.000
      0.617    6.000
      0.618    5.000
      0.618    4.000
      0.618    3.000
      0.618    1.000
      0.618    1.000
      0.619    1.000
      0.619    1.000
      0.619    2.000
      0.619    2.000
      0.619    3.000
      0.620    4.000
      0.620    2.000
      0.620    2.000
      0.620    2.000
      0.620    2.000
      0.621    3.000
      0.621    4.000
      0.621    2.000
      0.621    4.000
      0.621    4.000
      0.622    3.000
      0.622    4.000
      0.622    4.000
      0.622    3.000
      0.622    5.000
      0.623    6.000
      0.623    5.000
      0.623    4.000
      0.623    6.000
      0.623    3.000
      0.624    3.000
      0.624    0.000
      0.624    2.000
      0.624    3.000
      0.624    3.000
      0.625    3.000
      0.625    4.000
      0.625    5.000
      0.625    6.000
      0.625    6.000
      0.626    4.000
      0.626    4.000
      0.626    4.000
      0.626    3.000
      0.626    4.000
      0.627    5.000
      0.627    2.000
      0.627    3.000
      0.627    2.000
      0.627    4.000
      0.628    2.000
      0.628    2.000
      0.628    2.000
      0.628    3.000
      0.628    3.000
      0.629    3.000
      0.629    3.000
      0.629    3.000
      0.629    4.000
      0.629    2.000
      0.630    3.000
      0.630    4.000
      0.630    4.000
      0.630    5.000
      0.630    5.000
      0.631    5.000
      0.631    3.000
      0.631    3.000
      0.631    5.000
      0.631    4.000
      0.632    3.000
      0.632    5.000
      0.632    5.000
      0.632    6.000
      0.632    4.000
      0.633    5.000
      0.633    5.000
      0.633    7.000
      0.633    6.000
      0.633    6.000
      0.634    4.000
      0.634    5.000
      0.634    4.000
      0.634    3.000
      0.634    4.000
      0.635    3.000
      0.635    4.000
      0.635    6.000
      0.635    6.000
      0.635    4.000
      0.636    3.000
      0.636    2.000
      0.636    5.000
      0.636    6.000
      0.636    3.000
      0.637    2.000
      0.637    1.000
      0.637    1.000
      0.637    5.000
      0.637    3.000
      0.638    4.000
      0.638    5.000
      0.638    5.000
      0.638    6.000
      0.638    8.000
      0.639    8.000
      0.639    6.000
      0.639    6.000
      0.639    3.000
      0.639    5.000
      0.640    4.000
      0.640    5.000
      0.640    7.000
      0.640    5.000
      0.640    5.000
      0.641    4.000
      0.641    4.000
      0.641    4.000
      0.641    5.000
      0.641    4.000
      0.642    4.000
      0.642    5.000
      0.642    7.000
      0.642    2.000
      0.642    0.000
      0.643    2.000
      0.643    1.000
      0.643    1.000
      0.643    1.000
      0.643    2.000
      0.644    2.000
      0.644    3.000
      0.644    3.000
      0.644    2.000
      0.644    3.000
      0.645    4.000
      0.645    4.000
      0.645    3.000
      0.645    4.000
      0.645    1.000
      0.646    2.000
      0.646    2.000
      0.646    1.000
      0.646    2.000
      0.646    4.000
      0.647    2.000
      0.647    3.000
      0.647    3.000
      0.647    3.000
      0.647    3.000
      0.648    2.000
      0.648    3.000
      0.648    3.000
      0.648    3.000
      0.648    5.000
      0.649    5.000
      0.649    4.000
      0.649    2.000
      0.649    3.000
      0.649    4.000
      0.650    4.000
      0.650    2.000
      0.650    4.000
      0.650    5.000
      0.650    5.000
      0.651    4.000
      0.651    5.000
      0.651    2.000
      0.651    5.000
      0.651    4.000
      0.652    2.000
      0.652    5.000
      0.652    6.000
      0.652    4.000
      0.652    3.000
      0.653    1.000
      0.653    3.000
      0.653    2.000
      0.653    3.000
      0.653    4.000
      0.654    3.000
      0.654    4.000
      0.654    1.000
      0.654    2.000
      0.654    3.000
      0.655    3.000
      0.655    3.000
      0.655    3.000
      0.655    3.000
      0.655    1.000
      0.656    3.000
      0.656    0.000
      0.656    2.000
      0.656    0.000
      0.656    1.000
      0.657    2.000
      0.657    4.000
      0.657    1.000
      0.657    1.000
      0.657    1.000
      0.658    1.000
      0.658    2.000
      0.658    2.000
      0.658    3.000
      0.658    5.000
      0.659    4.000
      0.659    3.000
      0.659    5.000
      0.659    6.000
      0.659    5.000
      0.660    6.000
      0.660    3.000
      0.660    5.000
      0.660    6.000
      0.660    4.000
      0.661    5.000
      0.661    5.000
      0.661    5.000
      0.661    5.000
      0.661    5.000
      0.662    5.000
      0.662    5.000
      0.662    7.000
      0.662    5.000
      0.662    5.000
      0.663    7.000
      0.663    6.000
      0.663    6.000
      0.663    5.000
      0.663    6.000
      0.664    5.000
      0.664    7.000
      0.664    5.000
      0.664    5.000
      0.664    4.000
      0.665    4.000
      0.665    3.000
      0.665    3.000
      0.665    3.000
      0.665    3.000
      0.666    4.000
      0.666    4.000
      0.666    3.000
      0.666    3.000
      0.666    3.000
      0.667    2.000
      0.667    2.000
      0.667    3.000
      0.667    3.000
      0.667    4.000
      0.668    4.000
      0.668    6.000
      0.668    5.000
      0.668    4.000
      0.668    5.000
      0.669    5.000
      0.669    5.000
      0.669    6.000
      0.669    6.000
      0.669    6.000
      0.670    4.000
      0.670    5.000
      0.670    4.000
      0.670    5.000
      0.670    5.000
      0.671    5.000
      0.671    5.000
      0.671    3.000
      0.671    4.000
      0.671    6.000
      0.672    5.000
      0.672    5.000
      0.672    5.000
      0.672    4.000
      0.672    5.000
      0.673    4.000
      0.673    7.000
      0.673    8.000
      0.673    6.000
      0.673    8.000
      0.674    6.000
      0.674    4.000
      0.674    5.000
      0.674    7.000
      0.674    6.000
      0.675    6.000
      0.675    7.000
      0.675    5.000
      0.675    5.000
      0.675    5.000
      0.676    6.000
      0.676    6.000
      0.676    6.000
      0.676    6.000
      0.676    6.000
      0.677    6.000
      0.677    5.000
      0.677    7.000
      0.677    6.000
      0.677    5.000
      0.678    5.000
      0.678    5.000
      0.678    5.000
      0.678    5.000
      0.678    5.000
      0.679    6.000
      0.679    6.000
      0.679    6.000
      0.679    7.000
      0.679    7.000
      0.680    5.000
      0.680    5.000
      0.680    7.000
      0.680    6.000
      0.680    5.000
      0.681    7.000
      0.681    5.000
      0.681    6.000
      0.681    8.000
      0.681    5.000
      0.682    6.000
      0.682    5.000
      0.682    6.000
      0.682    8.000
      0.682    6.000
      0.683    7.000
      0.683    6.000
      0.683    4.000
      0.683    5.000
      0.683    6.000
      0.684    5.000
      0.684    6.000
      0.684    8.000
      0.684    6.000
      0.684    6.000
      0.685    7.000
      0.685    7.000
      0.685    8.000
      0.685    8.000
      0.685    9.000
      0.686    5.000
      0.686    3.000
      0.686    5.000
      0.686    5.000
      0.686    5.000
      0.687    4.000
      0.687    6.000
      0.687    7.000
      0.687    8.000
      0.687    7.000
      0.688    7.000
      0.688    6.000
      0.688    8.000
      0.688    5.000
      0.688    5.000
      0.689    4.000
      0.689    3.000
      0.689    3.000
      0.689    4.000
      0.689    4.000
      0.690    3.000
      0.690    4.000
      0.690    5.000
      0.690    7.000
      0.690    5.000
      0.691    5.000
      0.691    5.000
      0.691    7.000
      0.691    4.000
      0.691    4.000
      0.692    3.000
      0.692    6.000
      0.692    5.000
      0.692    3.000
      0.692    5.000
      0.693    5.000
      0.693    4.000
      0.693    7.000
      0.693    6.000
      0.693    6.000
      0.694    5.000
      0.694    8.000
      0.694    8.000
      0.694    6.000
      0.694   10.000
      0.695    9.000
      0.695    7.000
      0.695    9.000
      0.695    9.000
      0.695    9.000
      0.696   11.000
      0.696    8.000
      0.696    8.000
      0.696    9.000
      0.696    9.000
      0.697    5.000
      0.697    4.000
      0.697    5.000
      0.697    7.000
      0.697    8.000
      0.698    3.000
      0.698    6.000
      0.698    6.000
      0.698    6.000
      0.698    5.000
      0.699    5.000
      0.699    5.000
      0.699    2.000
      0.699    3.000
      0.699    7.000
      0.700    5.000
      0.700    4.000
      0.700    2.000
      0.700    3.000
      0.700    3.000
      0.701    6.000
      0.701    5.000
      0.701    4.000
      0.701    4.000
      0.701    3.000
      0.702    4.000
      0.702    6.000
      0.702    7.000
      0.702    6.000
      0.702    5.000
      0.703    6.000
      0.703    6.000
      0.703    5.000
      0.703    4.000
      0.703    4.000
      0.704    5.000
      0.704    6.000
      0.704    5.000
      0.704    6.000
      0.704    6.000
      0.705    6.000
      0.705    7.000
      0.705    6.000
      0.705    2.000
      0.705    4.000
      0.706    3.000
      0.706    5.000
      0.706    4.000
      0.706    4.000
      0.706    5.000
      0.707    4.000
      0.707    6.000
      0.707    5.000
      0.707    3.000
      0.707    5.000
      0.708    2.000
      0.708    1.000
      0.708    0.000
      0.708    1.000
      0.708    4.000
      0.709    3.000
      0.709    3.000
      0.709    2.000
      0.709    3.000
      0.709    3.000
      0.710    2.000
      0.710    4.000
      0.710    5.000
      0.710    4.000
      0.710    5.000
      0.711    5.000
      0.711    4.000
      0.711    2.000
      0.711    3.000
      0.711    3.000
      0.712    3.000
      0.712    5.000
      0.712    7.000
      0.712    5.000
      0.712    4.000
      0.713    3.000
      0.713    4.000
      0.713    3.000
      0.713    5.000
      0.713    4.000
      0.714    4.000
      0.714    5.000
      0.714    4.000
      0.714    4.000
      0.714    5.000
      0.715    4.000
      0.715    5.000
      0.715    7.000
      0.715    4.000
      0.715    6.000
      0.716    5.000
      0.716    4.000
      0.716    5.000
      0.716    5.000
      0.716    5.000
      0.717    5.000
      0.717    5.000
      0.717    3.000
      0.717    3.000
      0.717    2.000
      0.718    2.000
      0.718    3.000
      0.718    2.000
      0.718    4.000
      0.718    4.000
      0.719    3.000
      0.719    3.000
      0.719    3.000
      0.719    5.000
      0.719    5.000
      0.720    4.000
      0.720    3.000
      0.720    3.000
      0.720    4.000
      0.720    7.000
      0.721    4.000
      0.721    3.000
      0.721    4.000
      0.721    6.000
      0.721    6.000
      0.722    5.000
      0.722    4.000
      0.722    5.000
      0.722    7.000
      0.722    4.000
      0.723    7.000
      0.723    6.000
      0.723    4.000
      0.723    4.000
      0.723    5.000
      0.724    5.000
      0.724    4.000
      0.724    4.000
      0.724    4.000
      0.724    4.000
      0.725    5.000
      0.725    4.000
      0.725    4.000
      0.725    4.000
      0.725    4.000
      0.726    4.000
      0.726    5.000
      0.726    4.000
      0.726    5.000
      0.726    4.000
      0.727    4.000
      0.727    3.000
      0.727    6.000
      0.727    6.000
      0.727    5.000
      0.728    5.000
      0.728    4.000
      0.728    3.000
      0.728    5.000
      0.728    4.000
      0.729    7.000
      0.729    7.000
      0.729    6.000
      0.729    6.000
      0.729    7.000
      0.730    6.000
      0.730    7.000
      0.730    6.000
      0.730    7.000
      0.730    5.000
      0.731    4.000
      0.731    5.000
      0.731    5.000
      0.731    4.000
      0.731    5.000
      0.732    7.000
      0.732    6.000
      0.732    6.000
      0.732    6.000
      0.732    5.000
      0.733    5.000
      0.733    5.000
      0.733    5.000
      0.733    5.000
      0.733    4.000
      0.734    5.000
      0.734    4.000
      0.734    4.000
      0.734    6.000
      0.734    6.000
      0.735    6.000
      0.735    6.000
      0.735    5.000
      0.735    8.000
      0.735    6.000
      0.736    6.000
      0.736    4.000
      0.736    5.000
      0.736    4.000
      0.736    4.000
      0.737    5.000
      0.737    4.000
      0.737    4.000
      0.737    4.000
      0.737    4.000
      0.738    3.000
      0.738    5.000
      0.738    5.000
      0.738    6.000
      0.738    7.000
      0.739    6.000
      0.739    5.000
      0.739    6.000
      0.739    7.000
      0.739    8.000
      0.740    7.000
      0.740    4.000
      0.740    4.000
      0.740    5.000
      0.740    6.000
      0.741    4.000
      0.741    2.000
      0.741    4.000
      0.741    4.000
      0.741    5.000
      0.742    5.000
      0.742    3.000
      0.742    3.000
      0.742    3.000
      0.742    3.000
      0.743    2.000
      0.743    3.000
      0.743    2.000
      0.743    3.000
      0.743    4.000
      0.744    4.000
      0.744    1.000
      0.744    2.000
      0.744    2.000
      0.744    2.000
      0.745    2.000
      0.745    3.000
      0.745    1.000
      0.745    2.000
      0.745    3.000
      0.746    3.000
      0.746    3.000
      0.746    3.000
      0.746    3.000
      0.746    3.000
      0.747    1.000
      0.747    3.000
      0.747    3.000
      0.747    3.000
      0.747    3.000
      0.748    6.000
      0.748    6.000
      0.748    5.000
      0.748    4.000
      0.748    5.000
      0.749    5.000
      0.749    4.000
      0.749    5.000
      0.749    3.000
      0.749    3.000
      0.750    3.000
      0.750    3.000
      0.750    4.000
      0.750    5.000
      0.750    4.000
      0.751    3.000
      0.751    3.000
      0.751    3.000
      0.751    4.000
      0.751    4.000
      0.752    6.000
      0.752    4.000
      0.752    3.000
      0.752    3.000
      0.752    4.000
      0.753    3.000
      0.753    3.000
      0.753    4.000
      0.753    4.000
      0.753    4.000
      0.754    2.000
      0.754    5.000
      0.754    3.000
      0.754    5.000
      0.754    3.000
      0.755    3.000
      0.755    3.000
      0.755    3.000
      0.755    5.000
      0.755    5.000
      0.756    5.000
      0.756    6.000
      0.756    6.000
      0.756    5.000
      0.756    5.000
      0.757    5.000
      0.757    5.000
      0.757    6.000
      0.757    4.000
      0.757    4.000
      0.758    3.000
      0.758    6.000
      0.758    6.000
      0.758    5.000
      0.758    5.000
      0.759    4.000
      0.759    6.000
      0.759    6.000
      0.759    7.000
      0.759    7.000
      0.760    6.000
      0.760    5.000
      0.760    5.000
      0.760    6.000
      0.760    5.000
      0.761    5.000
      0.761    4.000
      0.761    4.000
      0.761    4.000
      0.761    3.000
      0.762    3.000
      0.762    4.000
      0.762    4.000
      0.762    7.000
      0.762    4.000
      0.763    4.000
      0.763    4.000
      0.763    4.000
      0.763    4.000
      0.763    3.000
      0.764    3.000
      0.764    3.000
      0.764    3.000
      0.764    2.000
      0.764    4.000
      0.765    4.000
      0.765    5.000
      0.765    5.000
      0.765    5.000
      0.765    5.000
      0.766    4.000
      0.766    6.000
      0.766    5.000
      0.766    6.000
      0.766    6.000
      0.767    6.000
      0.767    5.000
      0.767    5.000
      0.767    6.000
      0.767    3.000
      0.768    4.000
      0.768    4.000
      0.768    4.000
      0.768    5.000
      0.768    6.000
      0.769    5.000
      0.769    3.000
      0.769    2.000
      0.769    2.000
      0.769    3.000
      0.770    3.000
      0.770    4.000
      0.770    6.000
      0.770    3.000
      0.770    4.000
      0.771    5.000
      0.771    6.000
      0.771    6.000
      0.771    4.000
      0.771    6.000
      0.772    6.000
      0.772    7.000
      0.772    5.000
      0.772    4.000
      0.772    7.000
      0.773    7.000
      0.773    5.000
      0.773    5.000
      0.773    7.000
      0.773    8.000
      0.774    7.000
      0.774    6.000
      0.774    4.000
      0.774    4.000
      0.774    4.000
      0.775    7.000
      0.775    5.000
      0.775    5.000
      0.775    5.000
      0.775    8.000
      0.776    5.000
      0.776    5.000
      0.776    4.000
      0.776    6.000
      0.776    6.000
      0.777    4.000
      0.777    5.000
      0.777    4.000
      0.777    5.000
      0.777    6.000
      0.778    7.000
      0.778    7.000
      0.778    9.000
      0.778    5.000
      0.778    4.000
      0.779    7.000
      0.779    5.000
      0.779    5.000
      0.779    5.000
      0.779    7.000
      0.780    5.000
      0.780    4.000
      0.780    5.000
      0.780    3.000
      0.780    4.000
      0.781    4.000
      0.781    4.000
      0.781    5.000
      0.781    4.000
      0.781    6.000
      0.782    6.000
      0.782    5.000
      0.782    5.000
      0.782    4.000
      0.782    4.000
      0.783    3.000
      0.783    2.000
      0.783    2.000
      0.783    3.000
      0.783    2.000
      0.784    3.000
      0.784    2.000
      0.784    2.000
      0.784    2.000
      0.784    3.000
      0.785    3.000
      0.785    2.000
      0.785    2.000
      0.785    2.000
      0.785    3.000
      0.786    3.000
      0.786    5.000
      0.786    3.000
      0.786    2.000
      0.786    2.000
      0.787    3.000
      0.787    3.000
      0.787    3.000
      0.787    2.000
      0.787    2.000
      0.788    3.000
      0.788    5.000
      0.788    3.000
      0.788    5.000
      0.788    5.000
      0.789    4.000
      0.789    5.000
      0.789    3.000
      0.789    4.000
      0.789    4.000
      0.790    4.000
      0.790    4.000
      0.790    4.000
      0.790    4.000
      0.790    4.000
      0.791    4.000
      0.791    5.000
      0.791    3.000
      0.791    3.000
      0.791    4.000
      0.792    2.000
      0.792    2.000
      0.792    3.000
      0.792    4.000
      0.792    5.000
      0.793    4.000
      0.793    4.000
      0.793    4.000
      0.793    4.000
      0.793    3.000
      0.794    5.000
      0.794    3.000
      0.794    4.000
      0.794    3.000
      0.794    3.000
      0.795    2.000
      0.795    1.000
      0.795    1.000
      0.795    0.000
      0.795    0.000
      0.796    0.000
      0.796    1.000
      0.796    0.000
      0.796    2.000
      0.796    2.000
      0.797    2.000
      0.797    0.000
      0.797    1.000
      0.797    0.000
      0.797    0.000
      0.798    0.000
      0.798    2.000
      0.798    1.000
      0.798    2.000
      0.798    0.000
      0.799    3.000
      0.799    3.000
      0.799    2.000
      0.799    5.000
      0.799    4.000
      0.800    5.000
      0.800    4.000
      0.800    3.000
      0.800    5.000
      0.800    4.000
      0.801    2.000
      0.801    3.000
      0.801    2.000
      0.801    3.000
      0.801    2.000
      0.802    3.000
      0.802    3.000
      0.802    4.000
      0.802    4.000
      0.802    3.000
      0.803    4.000
      0.803    2.000
      0.803    3.000
      0.803    3.000
      0.803    2.000
      0.804    2.000
      0.804    1.000
      0.804    2.000
      0.804    5.000
      0.804    4.000
      0.805    5.000
      0.805    6.000
      0.805    6.000
      0.805    6.000
      0.805    6.000
      0.806    8.000
      0.806    7.000
      0.806    5.000
      0.806    7.000
      0.806    6.000
      0.807    6.000
      0.807   10.000
      0.807    9.000
      0.807    6.000
      0.807    7.000
      0.808    5.000
      0.808    6.000
      0.808    8.000
      0.808    6.000
      0.808    5.000
      0.809    8.000
      0.809    9.000
      0.809    9.000
      0.809    8.000
      0.809    7.000
      0.810    7.000
      0.810    5.000
      0.810    8.000
      0.810    5.000
      0.810    6.000
      0.811    4.000
      0.811    4.000
      0.811    5.000
      0.811    3.000
      0.811    6.000
      0.812    6.000
      0.812    6.000
      0.812    5.000
      0.812    4.000
      0.812    6.000
      0.813    5.000
      0.813    5.000
      0.813    6.000
      0.813    5.000
      0.813    4.000
      0.814    6.000
      0.814    5.000
      0.814    7.000
      0.814    7.000
      0.814    5.000
      0.815    4.000
      0.815    5.000
      0.815    6.000
      0.815    4.000
      0.815    5.000
      0.816    5.000
      0.816    6.000
      0.816    5.000
      0.816    5.000
      0.816    4.000
      0.817    4.000
      0.817    4.000
      0.817    5.000
      0.817    2.000
      0.817    4.000
      0.818    6.000
      0.818    5.000
      0.818    4.000
      0.818    4.000
      0.818    3.000
      0.819    5.000
      0.819    1.000
      0.819    3.000
      0.819    2.000
      0.819    3.000
      0.820    5.000
      0.820    2.000
      0.820    2.000
      0.820    3.000
      0.820    3.000
      0.821    1.000
      0.821    2.000
      0.821    1.000
      0.821    1.000
      0.821    2.000
      0.822    4.000
      0.822    1.000
      0.822    0.000
      0.822    2.000
      0.822    6.000
      0.823    2.000
      0.823    0.000
      0.823    4.000
      0.823    1.000
      0.823    2.000
      0.824    1.000
      0.824    1.000
      0.824    1.000
      0.824    1.000
      0.824    2.000
      0.825    2.000
      0.825    3.000
      0.825    2.000
      0.825    1.000
      0.825    2.000
      0.826    1.000
      0.826    2.000
      0.826    2.000
      0.826    1.000
      0.826    2.000
      0.827    3.000
      0.827    4.000
      0.827    2.000
      0.827    4.000
      0.827    3.000
      0.828    4.000
      0.828    3.000
      0.828    4.000
      0.828    2.000
      0.828    3.000
      0.829    3.000
      0.829    2.000
      0.829    2.000
      0.829    3.000
      0.829    3.000
      0.830    2.000
      0.830    2.000
      0.830    3.000
      0.830    3.000
      0.830    3.000
      0.831    4.000
      0.831    4.000
      0.831    5.000
      0.831    4.000
      0.831    4.000
      0.832    6.000
      0.832    5.000
      0.832    6.000
      0.832    4.000
      0.832    1.000
      0.833    2.000
      0.833    2.000
      0.833    6.000
      0.833    5.000
      0.833    6.000
      0.834    8.000
      0.834    8.000
      0.834    4.000
      0.834    7.000
      0.834    6.000
      0.835    8.000
      0.835    8.000
      0.835    5.000
      0.835    8.000
      0.835    5.000
      0.836    5.000
      0.836    6.000
      0.836    5.000
      0.836    6.000
      0.836    6.000
      0.837    8.000
      0.837    5.000
      0.837    7.000
      0.837    6.000
      0.837    3.000
      0.838    4.000
      0.838    3.000
      0.838    3.000
      0.838    4.000
      0.838    6.000
      0.839    4.000
      0.839    4.000
      0.839    4.000
      0.839    4.000
      0.839    4.000
      0.840    5.000
      0.840    6.000
      0.840    5.000
      0.840    6.000
      0.840    6.000
      0.841    5.000
      0.841    6.000
      0.841    4.000
      0.841    4.000
      0.841    4.000
      0.842    5.000
      0.842    3.000
      0.842    2.000
      0.842    5.000
      0.842    2.000
      0.843    1.000
      0.843    2.000
      0.843    2.000
      0.843    2.000
      0.843    2.000
      0.844    3.000
      0.844    2.000
      0.844    1.000
      0.844    1.000
      0.844    1.000
      0.845    1.000
      0.845    1.000
      0.845    1.000
      0.845    1.000
      0.845    0.000
      0.846    1.000
      0.846    3.000
      0.846    3.000
      0.846    3.000
      0.846    3.000
      0.847    4.000
      0.847    1.000
      0.847    2.000
      0.847    3.000
      0.847    3.000
      0.848    5.000
      0.848    3.000
      0.848    4.000
      0.848    3.000
      0.848    5.000
      0.849    8.000
      0.849    7.000
      0.849    6.000
      0.849    5.000
      0.849    6.000
      0.850    3.000
      0.850    5.000
      0.850    5.000
      0.850    4.000
      0.850    5.000
      0.851    5.000
      0.851    5.000
      0.851    4.000
      0.851    4.000
      0.851    6.000
      0.852    5.000
      0.852    3.000
      0.852    4.000
      0.852    5.000
      0.852    5.000
      0.853    5.000
      0.853    6.000
      0.853    5.000
      0.853    5.000
      0.853    5.000
      0.854    4.000
      0.854    4.000
      0.854    6.000
      0.854    4.000
      0.854    6.000
      0.855    6.000
      0.855    4.000
      0.855    2.000
      0.855    4.000
      0.855    4.000
      0.856    8.000
      0.856    5.000
      0.856    6.000
      0.856    8.000
      0.856    8.000
      0.857    5.000
      0.857    5.000
      0.857    6.000
      0.857    6.000
      0.857    6.000
      0.858    6.000
      0.858    5.000
      0.858    5.000
      0.858    5.000
      0.858    5.000
      0.859    6.000
      0.859    5.000
      0.859    5.000
      0.859    5.000
      0.859    6.000
      0.860    6.000
      0.860    5.000
      0.860    6.000
      0.860    5.000
      0.860    4.000
      0.861    6.000
      0.861    4.000
      0.861    3.000
      0.861    4.000
      0.861    3.000
      0.862    4.000
      0.862    5.000
      0.862    6.000
      0.862    7.000
      0.862    5.000
      0.863    5.000
      0.863    5.000
      0.863    4.000
      0.863    7.000
      0.863    6.000
      0.864    6.000
      0.864    3.000
      0.864    4.000
      0.864    0.000
      0.864    3.000
      0.865    3.000
      0.865    4.000
      0.865    3.000
      0.865    4.000
      0.865    4.000
      0.866    4.000
      0.866    6.000
      0.866    3.000
      0.866    6.000
      0.866    3.000
      0.867    3.000
      0.867    3.000
      0.867    3.000
      0.867    3.000
      0.867    2.000
      0.868    2.000
      0.868    4.000
      0.868    2.000
      0.868    2.000
      0.868    1.000
      0.869    2.000
      0.869    3.000
      0.869    3.000
      0.869    5.000
      0.869    3.000
      0.870    3.000
      0.870    3.000
      0.870    3.000
      0.870    3.000
      0.870    5.000
      0.871    5.000
      0.871    4.000
      0.871    2.000
      0.871    7.000
      0.871    6.000
      0.872    7.000
      0.872    7.000
      0.872    6.000
      0.872    6.000
      0.872    5.000
      0.873    5.000
      0.873    4.000
      0.873    4.000
      0.873    5.000
      0.873    4.000
      0.874    4.000
      0.874    5.000
      0.874    3.000
      0.874    4.000
      0.874    5.000
      0.875    4.000
      0.875    3.000
      0.875    4.000
      0.875    5.000
      0.875    4.000
      0.876    4.000
      0.876    4.000
      0.876    3.000
      0.876    4.000
      0.876    1.000
      0.877    1.000
      0.877    2.000
      0.877    3.000
      0.877    3.000
      0.877    1.000
      0.878    2.000
      0.878    1.000
      0.878    3.000
      0.878    2.000
      0.878    3.000
      0.879    2.000
      0.879    3.000
      0.879    3.000
      0.879    4.000
      0.879    3.000
      0.880    2.000
      0.880    2.000
      0.880    3.000
      0.880    4.000
      0.880    1.000
      0.881    2.000
      0.881    1.000
      0.881    1.000
      0.881    3.000
      0.881    2.000
      0.882    3.000
      0.882    3.000
      0.882    2.000
      0.882    2.000
      0.882    2.000
      0.883    2.000
      0.883    2.000
      0.883    2.000
      0.883    1.000
      0.883    2.000
      0.884    0.000
      0.884    1.000
      0.884    1.000
      0.884    1.000
      0.884    0.000
      0.885    0.000
      0.885    0.000
      0.885    0.000
      0.885    1.000
      0.885    2.000
      0.886    3.000
      0.886    3.000
      0.886    3.000
      0.886    4.000
      0.886    2.000
      0.887    2.000
      0.887    0.000
      0.887    2.000
      0.887    3.000
      0.887    2.000
      0.888    1.000
      0.888    0.000
      0.888    2.000
      0.888    2.000
      0.888    2.000
      0.889    2.000
      0.889    3.000
      0.889    2.000
      0.889    2.000
      0.889    2.000
      0.890    2.000
      0.890    3.000
      0.890    3.000
      0.890    3.000
      0.890    1.000
      0.891    1.000
      0.891    2.000
      0.891    4.000
      0.891    2.000
      0.891    2.000
      0.892    3.000
      0.892    3.000
      0.892    3.000
      0.892    2.000
      0.892    3.000
      0.893    3.000
      0.893    3.000
      0.893    2.000
      0.893    3.000
      0.893    3.000
      0.894    3.000
      0.894    3.000
      0.894    3.000
      0.894    3.000
      0.894    4.000
      0.895    3.000
      0.895    3.000
      0.895    4.000
      0.895    4.000
      0.895    5.000
      0.896    5.000
      0.896    3.000
      0.896    3.000
      0.896    2.000
      0.896    2.000
      0.897    3.000
      0.897    2.000
      0.897    2.000
      0.897    2.000
      0.897    3.000
      0.898    3.000
      0.898    3.000
      0.898    3.000
      0.898    5.000
      0.898    5.000
      0.899    5.000
      0.899    3.000
      0.899    4.000
      0.899    5.000
      0.899    4.000
      0.900    4.000
      0.900    2.000
      0.900    1.000
      0.900    2.000
      0.900    2.000
      0.901    4.000
      0.901    2.000
      0.901    1.000
      0.901    4.000
      0.901    4.000
      0.902    4.000
      0.902    2.000
      0.902    2.000
      0.902    4.000
      0.902    4.000
      0.903    2.000
      0.903    5.000
      0.903    3.000
      0.903    3.000
      0.903    4.000
      0.904    3.000
      0.904    3.000
      0.904    6.000
      0.904    3.000
      0.904    3.000
      0.905    2.000
      0.905    3.000
      0.905    4.000
      0.905    4.000
      0.905    5.000
      0.906    5.000
      0.906    4.000
      0.906    4.000
      0.906    2.000
      0.906    3.000
      0.907    3.000
      0.907    2.000
      0.907    1.000
      0.907    2.000
      0.907    4.000
      0.908    5.000
      0.908    3.000
      0.908    2.000
      0.908    1.000
      0.908    1.000
      0.909    4.000
      0.909    2.000
      0.909    3.000
      0.909    4.000
      0.909    3.000
      0.910    4.000
      0.910    4.000
      0.910    4.000
      0.910    4.000
      0.910    5.000
      0.911    3.000
      0.911    2.000
      0.911    3.000
      0.911    3.000
      0.911    2.000
      0.912    2.000
      0.912    1.000
      0.912    4.000
      0.912    0.000
      0.912    3.000
      0.913    2.000
      0.913    2.000
      0.913    1.000
      0.913    3.000
      0.913    4.000
      0.914    3.000
      0.914    2.000
      0.914    3.000
      0.914    4.000
      0.914    4.000
      0.915    6.000
      0.915    5.000
      0.915    4.000
      0.915    4.000
      0.915    5.000
      0.916    5.000
      0.916    4.000
      0.916    4.000
      0.916    6.000
      0.916    3.000
      0.917    2.000
      0.917    3.000
      0.917    3.000
      0.917    3.000
      0.917    4.000
      0.918    2.000
      0.918    2.000
      0.918    1.000
      0.918    0.000
      0.918    2.000
      0.919    2.000
      0.919    3.000
      0.919    3.000
      0.919    5.000
      0.919    2.000
      0.920    2.000
      0.920    2.000
      0.920    2.000
      0.920    1.000
      0.920    1.000
      0.921    1.000
      0.921    4.000
      0.921    4.000
      0.921    2.000
      0.921    4.000
      0.922    3.000
      0.922    5.000
      0.922    3.000
      0.922    4.000
      0.922    5.000
      0.923    5.000
      0.923    3.000
      0.923    5.000
      0.923    6.000
      0.923    5.000
      0.924    7.000
      0.924    4.000
      0.924    3.000
      0.924    3.000
      0.924    4.000
      0.925    5.000
      0.925    2.000
      0.925    2.000
      0.925    4.000
      0.925    4.000
      0.926    3.000
      0.926    4.000
      0.926    2.000
      0.926    3.000
      0.926    3.000
      0.927    4.000
      0.927    1.000
      0.927    1.000
      0.927    0.000
      0.927    1.000
      0.928    1.000
      0.928    0.000
      0.928    0.000
      0.928    0.000
      0.928    0.000
      0.929    1.000
      0.929    0.000
      0.929    1.000
      0.929    1.000
      0.929    2.000
      0.930    1.000
      0.930    1.000
      0.930    0.000
      0.930    1.000
      0.930    1.000
      0.931    4.000
      0.931    1.000
      0.931    0.000
      0.931    1.000
      0.931    2.000
      0.932    2.000
      0.932    2.000
      0.932    4.000
      0.932    3.000
      0.932    2.000
      0.933    5.000
      0.933    3.000
      0.933    4.000
      0.933    2.000
      0.933    1.000
      0.934    1.000
      0.934    2.000
      0.934    2.000
      0.934    3.000
      0.934    3.000
      0.935    6.000
      0.935    4.000
      0.935    4.000
      0.935    4.000
      0.935    3.000
      0.936    3.000
      0.936    4.000
      0.936    3.000
      0.936    2.000
      0.936    3.000
      0.937    3.000
      0.937    4.000
      0.937    3.000
      0.937    2.000
      0.937    3.000
      0.938    1.000
      0.938    2.000
      0.938    4.000
      0.938    4.000
      0.938    4.000
      0.939    2.000
      0.939    3.000
      0.939    3.000
      0.939    5.000
      0.939    7.000
      0.940    6.000
      0.940    6.000
      0.940    5.000
      0.940    5.000
      0.940    5.000
      0.941    4.000
      0.941    3.000
      0.941    4.000
      0.941    5.000
      0.941    4.000
      0.942    5.000
      0.942    3.000
      0.942    3.000
      0.942    2.000
      0.942    2.000
      0.943    2.000
      0.943    3.000
      0.943    3.000
      0.943    2.000
      0.943    3.000
      0.944    3.000
      0.944    3.000
      0.944    3.000
      0.944    3.000
      0.944    3.000
      0.945    3.000
      0.945    3.000
      0.945    2.000
      0.945    3.000
      0.945    3.000
      0.946    4.000
      0.946    3.000
      0.946    5.000
      0.946    2.000
      0.946    5.000
      0.947    5.000
      0.947    4.000
      0.947    4.000
      0.947    3.000
      0.947    5.000
      0.948    4.000
      0.948    3.000
      0.948    4.000
      0.948    4.000
      0.948    3.000
      0.949    4.000
      0.949    4.000
      0.949    2.000
      0.949    2.000
      0.949    0.000
      0.950    2.000
      0.950    0.000
      0.950    2.000
      0.950    1.000
      0.950    2.000
      0.951    2.000
      0.951    1.000
      0.951    3.000
      0.951    3.000
      0.951    5.000
      0.952    1.000
      0.952    2.000
      0.952    4.000
      0.952    3.000
      0.952    5.000
      0.953    5.000
      0.953    5.000
      0.953    3.000
      0.953    4.000
      0.953    4.000
      0.954    5.000
      0.954    5.000
      0.954    4.000
      0.954    5.000
      0.954    3.000
      0.955    5.000
      0.955    5.000
      0.955    4.000
      0.955    6.000
      0.955    2.000
      0.956    3.000
      0.956    3.000
      0.956    2.000
      0.956    2.000
      0.956    3.000
      0.957    1.000
      0.957    2.000
      0.957    2.000
      0.957    3.000
      0.957    2.000
      0.958    3.000
      0.958    5.000
      0.958    2.000
      0.958    2.000
      0.958    3.000
      0.959    3.000
      0.959    2.000
      0.959    4.000
      0.959    4.000
      0.959    4.000
      0.960    4.000
      0.960    4.000
      0.960    3.000
      0.960    3.000
      0.960    4.000
      0.961    5.000
      0.961    3.000
      0.961    3.000
      0.961    5.000
      0.961    3.000
      0.962    3.000
      0.962    3.000
      0.962    3.000
      0.962    3.000
      0.962    1.000
      0.963    1.000
      0.963    2.000
      0.963    2.000
      0.963    2.000
      0.963    4.000
      0.964    3.000
      0.964    3.000
      0.964    5.000
      0.964    5.000
      0.964    4.000
      0.965    5.000
      0.965    8.000
      0.965    8.000
      0.965    8.000
      0.965    5.000
      0.966    7.000
      0.966    6.000
      0.966    4.000
      0.966    4.000
      0.966    6.000
      0.967    4.000
      0.967    4.000
      0.967    5.000
      0.967    4.000
      0.967    4.000
      0.968    5.000
      0.968    6.000
      0.968    5.000
      0.968    3.000
      0.968    4.000
      0.969    4.000
      0.969    6.000
      0.969    7.000
      0.969    5.000
      0.969    5.000
      0.970    4.000
      0.970    4.000
      0.970    5.000
      0.970    4.000
      0.970    3.000
      0.971    3.000
      0.971    3.000
      0.971    3.000
      0.971    5.000
      0.971    5.000
      0.972    4.000
      0.972    3.000
      0.972    4.000
      0.972    6.000
      0.972    6.000
      0.973    6.000
      0.973    5.000
      0.973    6.000
      0.973    5.000
      0.973    6.000
      0.974    5.000
      0.974    4.000
      0.974    3.000
      0.974    5.000
      0.974    5.000
      0.975    5.000
      0.975    5.000
      0.975    4.000
      0.975    3.000
      0.975    4.000
      0.976    4.000
      0.976    4.000
      0.976    5.000
      0.976    3.000
      0.976    4.000
      0.977    5.000
      0.977    4.000
      0.977    3.000
      0.977    1.000
      0.977    1.000
      0.978    3.000
      0.978    3.000
      0.978    2.000
      0.978    3.000
      0.978    2.000
      0.979    4.000
      0.979    2.000
      0.979    3.000
      0.979    4.000
      0.979    4.000
      0.980    2.000
      0.980    3.000
      0.980    3.000
      0.980    2.000
      0.980    4.000
      0.981    3.000
      0.981    4.000
      0.981    3.000
      0.981    1.000
      0.981    4.000
      0.982    4.000
      0.982    5.000
      0.982    5.000
      0.982    5.000
      0.982    3.000
      0.983    6.000
      0.983    5.000
      0.983    5.000
      0.983    6.000
      0.983    7.000
      0.984    8.000
      0.984    4.000
      0.984    5.000
      0.984    3.000
      0.984    2.000
      0.985    3.000
      0.985    5.000
      0.985    2.000
      0.985    3.000
      0.985    2.000
      0.986    6.000
      0.986    6.000
      0.986    6.000
      0.986    7.000
      0.986    8.000
      0.987    8.000
      0.987   11.000
      0.987    7.000
      0.987    6.000
      0.987    5.000
      0.988    4.000
      0.988    4.000
      0.988    6.000
      0.988    6.000
      0.988    6.000
      0.989    6.000
      0.989    8.000
      0.989    9.000
      0.989    7.000
      0.989   12.000
      0.990   10.000
      0.990    8.000
      0.990    7.000
      0.990    9.000
      0.990    6.000
      0.991    7.000
      0.991    8.000
      0.991    8.000
      0.991    9.000
      0.991    9.000
      0.992    6.000
      0.992    7.000
      0.992    8.000
      0.992    7.000
      0.992    6.000
      0.993    6.000
      0.993    8.000
      0.993    8.000
      0.993    7.000
      0.993    9.000
      0.994    7.000
      0.994    7.000
      0.994    8.000
      0.994    6.000
      0.994    6.000
      0.995    8.000
      0.995    8.000
      0.995    7.000
      0.995    9.000
      0.995    7.000
      0.996    6.000
      0.996    8.000
      0.996    5.000
      0.996    5.000
      0.996    8.000
      0.997    7.000
      0.997    4.000
      0.997    7.000
      0.997    4.000
      0.997    6.000
      0.998    8.000
      0.998    5.000
      0.998    3.000
      0.998    4.000
      0.998    3.000
      0.999    2.000
      0.999    3.000
      0.999    7.000
      0.999    3.000
      0.999    5.000
      1.000    4.000
      1.000    3.000
      1.000    3.000
      1.000    3.000
      1.000    4.000
      1.001    4.000
      1.001    4.000
      1.001    5.000
      1.001    4.000
      1.001    3.000
      1.002    5.000
      1.002    4.000
      1.002    3.000
      1.002    2.000
      1.002    6.000
      1.003    4.000
      1.003    5.000
      1.003    4.000
      1.003    4.000
      1.003    4.000
      1.004    3.000
      1.004    2.000
      1.004    3.000
      1.004    3.000
      1.004    2.000
      1.005    1.000
      1.005    3.000
      1.005    2.000
      1.005    2.000
      1.005    3.000
      1.006    3.000
      1.006    1.000
      1.006    1.000
      1.006    1.000
      1.006    1.000
      1.007    0.000
      1.007    2.000
      1.007    4.000
      1.007    2.000
      1.007    4.000
      1.008    5.000
      1.008    4.000
      1.008    3.000
      1.008    4.000
      1.008    4.000
      1.009    3.000
      1.009    5.000
      1.009    2.000
      1.009    2.000
      1.009    2.000
      1.010    2.000
      1.010    4.000
      1.010    5.000
      1.010    4.000
      1.010    5.000
      1.011    4.000
      1.011    4.000
      1.011    4.000
      1.011    4.000
      1.011    4.000
      1.012    4.000
      1.012    2.000
      1.012    2.000
      1.012    2.000
      1.012    3.000
      1.013    3.000
      1.013    4.000
      1.013    3.000
      1.013    2.000
      1.013    4.000
      1.014    3.000
      1.014    3.000
      1.014    2.000
      1.014    2.000
      1.014    3.000
      1.015    3.000
      1.015    4.000
      1.015    5.000
      1.015    4.000
      1.015    3.000
      1.016    4.000
      1.016    2.000
      1.016    3.000
      1.016    3.000
      1.016    1.000
      1.017    3.000
      1.017    4.000
      1.017    4.000
      1.017    3.000
      1.017    3.000
      1.018    4.000
      1.018    7.000
      1.018    6.000
      1.018    5.000
      1.018    6.000
      1.019    6.000
      1.019    5.000
      1.019    5.000
      1.019    4.000
      1.019    3.000
      1.020    2.000
      1.020    4.000
      1.020    4.000
      1.020    4.000
      1.020    3.000
      1.021    2.000
      1.021    3.000
      1.021    3.000
      1.021    3.000
      1.021    2.000
      1.022    2.000
      1.022    2.000
      1.022    2.000
      1.022    4.000
      1.022    4.000
      1.023    3.000
      1.023    5.000
      1.023    4.000
      1.023    4.000
      1.023    5.000
      1.024    4.000
      1.024    3.000
      1.024    4.000
      1.024    4.000
      1.024    3.000
      1.025    4.000
      1.025    4.000
      1.025    4.000
      1.025    3.000
      1.025    3.000
      1.026    3.000
      1.026    3.000
      1.026    3.000
      1.026    6.000
      1.026    6.000
      1.027    6.000
      1.027    7.000
      1.027    5.000
      1.027    6.000
      1.027    5.000
      1.028    6.000
      1.028    5.000
      1.028    5.000
      1.028    4.000
      1.028    4.000
      1.029    4.000
      1.029    4.000
      1.029    4.000
      1.029    5.000
      1.029    7.000
      1.030    5.000
      1.030    5.000
      1.030    6.000
      1.030    6.000
      1.030    7.000
      1.031    7.000
      1.031    6.000
      1.031    7.000
      1.031    5.000
      1.031    4.000
      1.032    2.000
      1.032    3.000
      1.032    3.000
      1.032    3.000
      1.032    3.000
      1.033    5.000
      1.033    4.000
      1.033    5.000
      1.033    5.000
      1.033    3.000
      1.034    2.000
      1.034    4.000
      1.034    4.000
      1.034    3.000
      1.034    4.000
      1.035    6.000
      1.035    5.000
      1.035    7.000
      1.035    4.000
      1.035    6.000
      1.036    5.000
      1.036    5.000
      1.036    5.000
      1.036    4.000
      1.036    4.000
      1.037    4.000
      1.037    6.000
      1.037    3.000
      1.037    4.000
      1.037    6.000
      1.038    6.000
      1.038    3.000
      1.038    4.000
      1.038    4.000
      1.038    8.000
      1.039    7.000
      1.039    8.000
      1.039    6.000
      1.039    7.000
      1.039    5.000
      1.040    3.000
      1.040    5.000
      1.040    4.000
      1.040    4.000
      1.040    3.000
      1.041    7.000
      1.041    6.000
      1.041    3.000
      1.041    4.000
      1.041    4.000
      1.042    4.000
      1.042    3.000
      1.042    2.000
      1.042    4.000
      1.042    4.000
      1.043    4.000
      1.043    4.000
      1.043    5.000
      1.043    4.000
      1.043    7.000
      1.044    5.000
      1.044    3.000
      1.044    5.000
      1.044    4.000
      1.044    3.000
      1.045    5.000
      1.045    4.000
      1.045    3.000
      1.045    4.000
      1.045    5.000
      1.046    4.000
      1.046    5.000
      1.046    5.000
      1.046    6.000
      1.046    2.000
      1.047    5.000
      1.047    3.000
      1.047    3.000
      1.047    5.000
      1.047    5.000
      1.048    4.000
      1.048    6.000
      1.048    7.000
      1.048    6.000
      1.048    5.000
      1.049    3.000
      1.049    5.000
      1.049    8.000
      1.049    7.000
      1.049    5.000
      1.050    9.000
      1.050    8.000
      1.050    9.000
      1.050    6.000
      1.050    9.000
      1.051   11.000
      1.051   10.000
      1.051    7.000
      1.051   11.000
      1.051   10.000
      1.052    8.000
      1.052    5.000
      1.052    4.000
      1.052    6.000
      1.052    9.000
      1.053    7.000
      1.053    7.000
      1.053    7.000
      1.053    5.000
      1.053    6.000
      1.054    6.000
      1.054    8.000
      1.054    8.000
      1.054    8.000
      1.054    8.000
      1.055    9.000
      1.055    9.000
      1.055    9.000
      1.055    9.000
      1.055    8.000
      1.056    8.000
      1.056    8.000
      1.056    8.000
      1.056    6.000
      1.056    6.000
      1.057    7.000
      1.057    6.000
      1.057    6.000
      1.057    9.000
      1.057    5.000
      1.058    6.000
      1.058    6.000
      1.058    6.000
      1.058    7.000
      1.058    6.000
      1.059    5.000
      1.059    5.000
      1.059    7.000
      1.059    4.000
      1.059    5.000
      1.060    5.000
      1.060    6.000
      1.060    7.000
      1.060    6.000
      1.060    6.000
      1.061    7.000
      1.061    5.000
      1.061    6.000
      1.061    6.000
      1.061    6.000
      1.062    5.000
      1.062    7.000
      1.062    5.000
      1.062    6.000
      1.062    7.000
      1.063    5.000
      1.063    6.000
      1.063    7.000
      1.063    5.000
      1.063    6.000
      1.064    6.000
      1.064    6.000
      1.064    7.000
      1.064    6.000
      1.064    5.000
      1.065    3.000
      1.065    3.000
      1.065    5.000
      1.065    5.000
      1.065    5.000
      1.066    7.000
      1.066    7.000
      1.066    4.000
      1.066    6.000
      1.066    6.000
      1.067    5.000
      1.067    4.000
      1.067    8.000
      1.067    8.000
      1.067    6.000
      1.068    7.000
      1.068    4.000
      1.068    6.000
      1.068    4.000
      1.068    4.000
      1.069    5.000
      1.069    5.000
      1.069    8.000
      1.069    8.000
      1.069    7.000
      1.070    6.000
      1.070    4.000
      1.070    3.000
      1.070    5.000
      1.070    5.000
      1.071    4.000
      1.071    5.000
      1.071    6.000
      1.071    4.000
      1.071    3.000
      1.072    3.000
      1.072    7.000
      1.072    4.000
      1.072    5.000
      1.072    3.000
      1.073    3.000
      1.073    4.000
      1.073    6.000
      1.073    8.000
      1.073    6.000
      1.074    6.000
      1.074    7.000
      1.074    7.000
      1.074    7.000
      1.074    6.000
      1.075    8.000
      1.075    4.000
      1.075    6.000
      1.075    6.000
      1.075    8.000
      1.076    4.000
      1.076    7.000
      1.076    7.000
      1.076    7.000
      1.076    8.000
      1.077    7.000
      1.077    9.000
      1.077   11.000
      1.077    7.000
      1.077   10.000
      1.078    6.000
      1.078    6.000
      1.078    6.000
      1.078    9.000
      1.078    8.000
      1.079   10.000
      1.079   10.000
      1.079    9.000
      1.079    8.000
      1.079   10.000
      1.080   11.000
      1.080    8.000
      1.080    9.000
      1.080   10.000
      1.080    8.000
      1.081    7.000
      1.081   10.000
      1.081    8.000
      1.081    8.000
      1.081    7.000
      1.082    9.000
      1.082    8.000
      1.082   10.000
      1.082    9.000
      1.082   10.000
      1.083    8.000
      1.083    9.000
      1.083    9.000
      1.083   10.000
      1.083    8.000
      1.084    6.000
      1.084    9.000
      1.084    7.000
      1.084    6.000
      1.084    7.000
      1.085    8.000
      1.085   10.000
      1.085    7.000
      1.085    8.000
      1.085   10.000
      1.086    8.000
      1.086    9.000
      1.086   10.000
      1.086   10.000
      1.086    9.000
      1.087   10.000
      1.087   11.000
      1.087    9.000
      1.087    9.000
      1.087   13.000
      1.088   11.000
      1.088   11.000
      1.088   13.000
      1.088   11.000
      1.088    9.000
      1.089    8.000
      1.089   11.000
      1.089    7.000
      1.089    9.000
      1.089    9.000
      1.090    9.000
      1.090   11.000
      1.090    8.000
      1.090   10.000
      1.090    9.000
      1.091   10.000
      1.091   10.000
      1.091    8.000
      1.091    9.000
      1.091    7.000
      1.092    5.000
      1.092    6.000
      1.092    5.000
      1.092    8.000
      1.092    8.000
      1.093    7.000
      1.093    7.000
      1.093    9.000
      1.093   10.000
      1.093    9.000
      1.094    8.000
      1.094    8.000
      1.094    9.000
      1.094    7.000
      1.094    9.000
      1.095    5.000
      1.095    6.000
      1.095    6.000
      1.095    8.000
      1.095    6.000
      1.096    6.000
      1.096    7.000
      1.096    5.000
      1.096    5.000
      1.096    4.000
      1.097    6.000
      1.097    8.000
      1.097    6.000
      1.097    4.000
      1.097    5.000
      1.098    6.000
      1.098    4.000
      1.098    7.000
      1.098    3.000
      1.098    4.000
      1.099    5.000
      1.099    6.000
      1.099    4.000
      1.099    4.000
      1.099    5.000
      1.100    3.000
      1.100    4.000
      1.100    5.000
      1.100    4.000
      1.100    5.000
      1.101    4.000
      1.101    2.000
      1.101    3.000
      1.101    4.000
      1.101    5.000
      1.102    6.000
      1.102    3.000
      1.102    6.000
      1.102    4.000
      1.102    4.000
      1.103    6.000
      1.103    3.000
      1.103    2.000
      1.103    4.000
      1.103    3.000
      1.104    3.000
      1.104    4.000
      1.104    4.000
      1.104    4.000
      1.104    5.000
      1.105    2.000
      1.105    5.000
      1.105    4.000
      1.105    5.000
      1.105    6.000
      1.106    4.000
      1.106    2.000
      1.106    3.000
      1.106    5.000
      1.106    6.000
      1.107    6.000
      1.107    6.000
      1.107    4.000
      1.107    5.000
      1.107    5.000
      1.108    5.000
      1.108    3.000
      1.108    6.000
      1.108    5.000
      1.108    3.000
      1.109    2.000
      1.109    3.000
      1.109    6.000
      1.109    7.000
      1.109    7.000
      1.110    5.000
      1.110    6.000
      1.110    3.000
      1.110    3.000
      1.110    3.000
      1.111    3.000
      1.111    2.000
      1.111    2.000
      1.111    2.000
      1.111    2.000
      1.112    2.000
      1.112    3.000
      1.112    5.000
      1.112    3.000
      1.112    2.000
      1.113    1.000
      1.113    2.000
      1.113    2.000
      1.113    1.000
      1.113    3.000
      1.114    3.000
      1.114    3.000
      1.114    4.000
      1.114    4.000
      1.114    4.000
      1.115    4.000
      1.115    3.000
      1.115    4.000
      1.115    6.000
      1.115    8.000
      1.116    6.000
      1.116    6.000
      1.116    5.000
      1.116    5.000
      1.116    4.000
      1.117    4.000
      1.117    5.000
      1.117    4.000
      1.117    3.000
      1.117    4.000
      1.118    3.000
      1.118    4.000
      1.118    3.000
      1.118    3.000
      1.118    3.000
      1.119    5.000
      1.119    5.000
      1.119    4.000
      1.119    2.000
      1.119    4.000
      1.120    3.000
      1.120    3.000
      1.120    2.000
      1.120    1.000
      1.120    2.000
      1.121    2.000
      1.121    0.000
      1.121    1.000
      1.121    2.000
      1.121    0.000
      1.122    0.000
      1.122    1.000
      1.122    0.000
      1.122    1.000
      1.122    2.000
      1.123    1.000
      1.123    0.000
      1.123    0.000
      1.123    2.000
      1.123    2.000
      1.124    0.000
      1.124    1.000
      1.124    1.000
      1.124    2.000
      1.124    3.000
      1.125    3.000
      1.125    2.000
      1.125    3.000
      1.125    2.000
      1.125    2.000
      1.126    2.000
      1.126    1.000
      1.126    1.000
      1.126    1.000
      1.126    1.000
      1.127    0.000
      1.127    2.000
      1.127    2.000
      1.127    1.000
      1.127    0.000
      1.128    1.000
      1.128    2.000
      1.128    2.000
      1.128    2.000
      1.128    4.000
      1.129    2.000
      1.129    2.000
      1.129    2.000
      1.129    1.000
      1.129    2.000
      1.130    2.000
      1.130    2.000
      1.130    4.000
      1.130    4.000
      1.130    4.000
      1.131    4.000
      1.131    4.000
      1.131    4.000
      1.131    4.000
      1.131    2.000
      1.132    2.000
      1.132    3.000
      1.132    4.000
      1.132    2.000
      1.132    4.000
      1.133    6.000
      1.133    4.000
      1.133    2.000
      1.133    4.000
      1.133    5.000
      1.134    2.000
      1.134    3.000
      1.134    4.000
      1.134    3.000
      1.134    3.000
      1.135    4.000
      1.135    2.000
      1.135    3.000
      1.135    3.000
      1.135    3.000
      1.136    5.000
      1.136    2.000
      1.136    3.000
      1.136    3.000
      1.136    2.000
      1.137    5.000
      1.137    3.000
      1.137    2.000
      1.137    4.000
      1.137    2.000
      1.138    2.000
      1.138    3.000
      1.138    5.000
      1.138    5.000
      1.138    4.000
      1.139    3.000
      1.139    4.000
      1.139    3.000
      1.139    3.000
      1.139    3.000
      1.140    3.000
      1.140    3.000
      1.140    3.000
      1.140    3.000
      1.140    2.000
      1.141    3.000
      1.141    7.000
      1.141    3.000
      1.141    4.000
      1.141    4.000
      1.142    3.000
      1.142    1.000
      1.142    3.000
      1.142    3.000
      1.142    3.000
      1.143    4.000
      1.143    3.000
      1.143    1.000
      1.143    1.000
      1.143    4.000
      1.144    2.000
      1.144    3.000
      1.144    3.000
      1.144    3.000
      1.144    3.000
      1.145    3.000
      1.145    4.000
      1.145    5.000
      1.145    2.000
      1.145    3.000
      1.146    7.000
      1.146    3.000
      1.146    2.000
      1.146    6.000
      1.146    3.000
      1.147    5.000
      1.147    2.000
      1.147    2.000
      1.147    4.000
      1.147    3.000
      1.148    4.000
      1.148    3.000
      1.148    3.000
      1.148    3.000
      1.148    4.000
      1.149    4.000
      1.149    4.000
      1.149    3.000
      1.149    4.000
      1.149    1.000
      1.150    4.000
      1.150    2.000
      1.150    5.000
      1.150    6.000
      1.150    7.000
      1.151    6.000
      1.151    4.000
      1.151    4.000
      1.151    4.000
      1.151    5.000
      1.152    5.000
      1.152    4.000
      1.152    4.000
      1.152    4.000
      1.152    5.000
      1.153    6.000
      1.153    4.000
      1.153    3.000
      1.153    3.000
      1.153    4.000
      1.154    3.000
      1.154    4.000
      1.154    5.000
      1.154    5.000
      1.154    4.000
      1.155    4.000
      1.155    4.000
      1.155    5.000
      1.155    5.000
      1.155    3.000
      1.156    4.000
      1.156    4.000
      1.156    4.000
      1.156    3.000
      1.156    3.000
      1.157    4.000
      1.157    3.000
      1.157    2.000
      1.157    2.000
      1.157    4.000
      1.158    5.000
      1.158    1.000
      1.158    1.000
      1.158    3.000
      1.158    4.000
      1.159    5.000
      1.159    5.000
      1.159    3.000
      1.159    5.000
      1.159    5.000
      1.160    3.000
      1.160    4.000
      1.160    4.000
      1.160    3.000
      1.160    4.000
      1.161    6.000
      1.161    6.000
      1.161    6.000
      1.161    5.000
      1.161    5.000
      1.162    6.000
      1.162    5.000
      1.162    6.000
      1.162    6.000
      1.162    5.000
      1.163    5.000
      1.163    4.000
      1.163    5.000
      1.163    7.000
      1.163    6.000
      1.164    6.000
      1.164    6.000
      1.164    7.000
      1.164    7.000
      1.164    5.000
      1.165    7.000
      1.165    8.000
      1.165    8.000
      1.165    5.000
      1.165    7.000
      1.166    7.000
      1.166    5.000
      1.166    6.000
      1.166    6.000
      1.166    6.000
      1.167    4.000
      1.167    3.000
      1.167    7.000
      1.167    7.000
      1.167    7.000
      1.168    9.000
      1.168    8.000
      1.168    7.000
      1.168    7.000
      1.168    4.000
      1.169    8.000
      1.169    8.000
      1.169    8.000
      1.169    6.000
      1.169    6.000
      1.170    5.000
      1.170    5.000
      1.170    6.000
      1.170    4.000
      1.170    5.000
      1.171    5.000
      1.171    4.000
      1.171    4.000
      1.171    4.000
      1.171    6.000
      1.172    4.000
      1.172    4.000
      1.172    6.000
      1.172    6.000
      1.172    6.000
      1.173    7.000
      1.173    8.000
      1.173    7.000
      1.173    7.000
      1.173    6.000
      1.174    7.000
      1.174    8.000
      1.174    9.000
      1.174    9.000
      1.174   11.000
      1.175    9.000
      1.175    9.000
      1.175    9.000
      1.175   11.000
      1.175    9.000
      1.176    9.000
      1.176    8.000
      1.176   10.000
      1.176   11.000
      1.176    9.000
      1.177    8.000
      1.177    6.000
      1.177    5.000
      1.177    6.000
      1.177    9.000
      1.178    7.000
      1.178    8.000
      1.178    8.000
      1.178    6.000
      1.178    8.000
      1.179    9.000
      1.179    8.000
      1.179   10.000
      1.179    8.000
      1.179    6.000
      1.180    6.000
      1.180    7.000
      1.180    4.000
      1.180    9.000
      1.180    7.000
      1.181    6.000
      1.181    6.000
      1.181    5.000
      1.181    4.000
      1.181    6.000
      1.182    5.000
      1.182    8.000
      1.182    8.000
      1.182    8.000
      1.182    8.000
      1.183    8.000
      1.183    4.000
      1.183    5.000
      1.183    6.000
      1.183    4.000
      1.184    4.000
      1.184    4.000
      1.184    3.000
      1.184    4.000
      1.184    6.000
      1.185    5.000
      1.185    5.000
      1.185    2.000
      1.185    3.000
      1.185    3.000
      1.186    3.000
      1.186    3.000
      1.186    3.000
      1.186    2.000
      1.186    2.000
      1.187    4.000
      1.187    2.000
      1.187    2.000
      1.187    3.000
      1.187    3.000
      1.188    3.000
      1.188    2.000
      1.188    3.000
      1.188    4.000
      1.188    3.000
      1.189    4.000
      1.189    3.000
      1.189    2.000
      1.189    1.000
      1.189    3.000
      1.190    2.000
      1.190    4.000
      1.190    3.000
      1.190    3.000
      1.190    2.000
      1.191    3.000
      1.191    3.000
      1.191    3.000
      1.191    4.000
      1.191    3.000
      1.192    4.000
      1.192    5.000
      1.192    4.000
      1.192    2.000
      1.192    2.000
      1.193    4.000
      1.193    6.000
      1.193    3.000
      1.193    4.000
      1.193    2.000
      1.194    3.000
      1.194    2.000
      1.194    1.000
      1.194    1.000
      1.194    2.000
      1.195    3.000
      1.195    4.000
      1.195    2.000
      1.195    3.000
      1.195    2.000
      1.196    2.000
      1.196    1.000
      1.196    2.000
      1.196    3.000
      1.196    2.000
      1.197    2.000
      1.197    2.000
      1.197    4.000
      1.197    3.000
      1.197    3.000
      1.198    4.000
      1.198    3.000
      1.198    3.000
      1.198    3.000
      1.198    1.000
      1.199    1.000
      1.199    2.000
      1.199    2.000
      1.199    2.000
      1.199    2.000
      1.200    4.000
      1.200    1.000
      1.200    2.000
      1.200    4.000
      1.200    4.000
      1.201    4.000
      1.201    1.000
      1.201    0.000
      1.201    1.000
      1.201    2.000
      1.202    2.000
      1.202    1.000
      1.202    2.000
      1.202    1.000
      1.202    1.000
      1.203    1.000
      1.203    4.000
      1.203    4.000
      1.203    2.000
      1.203    2.000
      1.204    3.000
      1.204    2.000
      1.204    3.000
      1.204    3.000
      1.204    2.000
      1.205    2.000
      1.205    3.000
      1.205    2.000
      1.205    2.000
      1.205    4.000
      1.206    1.000
      1.206    1.000
      1.206    2.000
      1.206    2.000
      1.206    3.000
      1.207    4.000
      1.207    2.000
      1.207    3.000
      1.207    3.000
      1.207    3.000
      1.208    2.000
      1.208    4.000
      1.208    3.000
      1.208    3.000
      1.208    3.000
      1.209    3.000
      1.209    3.000
      1.209    3.000
      1.209    3.000
      1.209    4.000
      1.210    3.000
      1.210    3.000
      1.210    4.000
      1.210    4.000
      1.210    2.000
      1.211    3.000
      1.211    4.000
      1.211    2.000
      1.211    2.000
      1.211    3.000
      1.212    2.000
      1.212    2.000
      1.212    0.000
      1.212    1.000
      1.212    1.000
      1.213    2.000
      1.213    1.000
      1.213    1.000
      1.213    2.000
      1.213    1.000
      1.214    2.000
      1.214    2.000
      1.214    2.000
      1.214    2.000
      1.214    0.000
      1.215    2.000
      1.215    1.000
      1.215    1.000
      1.215    1.000
      1.215    1.000
      1.216    1.000
      1.216    2.000
      1.216    2.000
      1.216    1.000
      1.216    1.000
      1.217    1.000
      1.217    1.000
      1.217    1.000
      1.217    1.000
      1.217    1.000
      1.218    1.000
      1.218    2.000
      1.218    2.000
      1.218    2.000
      1.218    1.000
      1.219    0.000
      1.219    1.000
      1.219    3.000
      1.219    3.000
      1.219    6.000
      1.220    3.000
      1.220    1.000
      1.220    3.000
      1.220    4.000
      1.220    4.000
      1.221    3.000
      1.221    4.000
      1.221    1.000
      1.221    2.000
      1.221    3.000
      1.222    5.000
      1.222    3.000
      1.222    5.000
      1.222    4.000
      1.222    5.000
      1.223    9.000
      1.223    5.000
      1.223    4.000
      1.223    4.000
      1.223    6.000
      1.224    6.000
      1.224    8.000
      1.224    7.000
      1.224    6.000
      1.224    7.000
      1.225    8.000
      1.225    6.000
      1.225    6.000
      1.225    5.000
      1.225    7.000
      1.226    5.000
      1.226    4.000
      1.226    4.000
      1.226    7.000
      1.226    4.000
      1.227    5.000
      1.227    6.000
      1.227    6.000
      1.227    6.000
      1.227    5.000
      1.228    5.000
      1.228    6.000
      1.228    4.000
      1.228    4.000
      1.228    5.000
      1.229    4.000
      1.229    3.000
      1.229    4.000
      1.229    5.000
      1.229    5.000
      1.230    5.000
      1.230    5.000
      1.230    3.000
      1.230    3.000
      1.230    4.000
      1.231    6.000
      1.231    5.000
      1.231    4.000
      1.231    5.000
      1.231    5.000
      1.232    4.000
      1.232    4.000
      1.232    4.000
      1.232    4.000
      1.232    5.000
      1.233    5.000
      1.233    4.000
      1.233    4.000
      1.233    3.000
      1.233    6.000
      1.234    3.000
      1.234    5.000
      1.234    3.000
      1.234    3.000
      1.234    1.000
      1.235    3.000
      1.235    1.000
      1.235    2.000
      1.235    0.000
      1.235    2.000
      1.236    3.000
      1.236    6.000
      1.236    2.000
      1.236    2.000
      1.236    2.000
      1.237    5.000
      1.237    5.000
      1.237    2.000
      1.237    5.000
      1.237    4.000
      1.238    3.000
      1.238    4.000
      1.238    4.000
      1.238    2.000
      1.238    7.000
      1.239    3.000
      1.239    3.000
      1.239    3.000
      1.239    5.000
      1.239    5.000
      1.240    3.000
      1.240    5.000
      1.240    1.000
      1.240    5.000
      1.240    4.000
      1.241    4.000
      1.241    3.000
      1.241    3.000
      1.241    5.000
      1.241    4.000
      1.242    5.000
      1.242    2.000
      1.242    3.000
      1.242    4.000
      1.242    4.000
      1.243    2.000
      1.243    5.000
      1.243    5.000
      1.243    3.000
      1.243    4.000
      1.244    6.000
      1.244    3.000
      1.244    3.000
      1.244    5.000
      1.244    2.000
      1.245    3.000
      1.245    4.000
      1.245    5.000
      1.245    3.000
      1.245    2.000
      1.246    3.000
      1.246    4.000
      1.246    4.000
      1.246    4.000
      1.246    2.000
      1.247    4.000
      1.247    5.000
      1.247    4.000
      1.247    7.000
      1.247    6.000
      1.248    4.000
      1.248    7.000
      1.248    8.000
      1.248    6.000
      1.248    7.000
      1.249    8.000
      1.249    7.000
      1.249    7.000
      1.249    7.000
      1.249    8.000
      1.250    7.000
      1.250    5.000
      1.250    5.000
      1.250    4.000
      1.250    5.000
      1.251    6.000
      1.251    5.000
      1.251    7.000
      1.251    5.000
      1.251    5.000
      1.252    5.000
      1.252    7.000
      1.252    5.000
      1.252    5.000
      1.252    5.000
      1.253    5.000
      1.253    7.000
      1.253    5.000
      1.253    5.000
      1.253    7.000
      1.254    8.000
      1.254    9.000
      1.254    9.000
      1.254    9.000
      1.254    7.000
      1.255   10.000
      1.255    8.000
      1.255    8.000
      1.255    8.000
      1.255   11.000
      1.256   10.000
      1.256    7.000
      1.256    8.000
      1.256    8.000
      1.256    8.000
      1.257    8.000
      1.257    8.000
      1.257    6.000
      1.257    7.000
      1.257    9.000
      1.258    9.000
      1.258   10.000
      1.258    8.000
      1.258    8.000
      1.258    8.000
      1.259    9.000
      1.259    8.000
      1.259    9.000
      1.259    6.000
      1.259    8.000
      1.260    8.000
      1.260    7.000
      1.260    6.000
      1.260    5.000
      1.260    5.000
      1.261    6.000
      1.261    9.000
      1.261    5.000
      1.261    6.000
      1.261    6.000
      1.262    5.000
      1.262    3.000
      1.262    4.000
      1.262    5.000
      1.262    6.000
      1.263    5.000
      1.263    3.000
      1.263    4.000
      1.263    3.000
      1.263    4.000
      1.264    2.000
      1.264    4.000
      1.264    4.000
      1.264    5.000
      1.264    7.000
      1.265    6.000
      1.265    6.000
      1.265    5.000
      1.265    5.000
      1.265    5.000
      1.266    5.000
      1.266    4.000
      1.266    4.000
      1.266    3.000
      1.266    2.000
      1.267    2.000
      1.267    3.000
      1.267    1.000
      1.267    2.000
      1.267    2.000
      1.268    3.000
      1.268    3.000
      1.268    3.000
      1.268    2.000
      1.268    1.000
      1.269    1.000
      1.269    2.000
      1.269    2.000
      1.269    4.000
      1.269    0.000
      1.270    2.000
      1.270    2.000
      1.270    2.000
      1.270    3.000
      1.270    3.000
      1.271    4.000
      1.271    5.000
      1.271    3.000
      1.271    3.000
      1.271    4.000
      1.272    3.000
      1.272    2.000
      1.272    2.000
      1.272    2.000
      1.272    3.000
      1.273    1.000
      1.273    2.000
      1.273    0.000
      1.273    2.000
      1.273    0.000
      1.274    0.000
      1.274    0.000
      1.274    0.000
      1.274    0.000
      1.274    1.000
      1.275    1.000
      1.275    1.000
      1.275    2.000
      1.275    1.000
      1.275    0.000
      1.276    1.000
      1.276    1.000
      1.276    0.000
      1.276    1.000
      1.276    1.000
      1.277    0.000
      1.277    0.000
      1.277    1.000
      1.277    1.000
      1.277    0.000
      1.278    2.000
      1.278    1.000
      1.278    2.000
      1.278    2.000
      1.278    1.000
      1.279    2.000
      1.279    2.000
      1.279    1.000
      1.279    2.000
      1.279    2.000
      1.280    2.000
      1.280    2.000
      1.280    2.000
      1.280    2.000
      1.280    1.000
      1.281    1.000
      1.281    2.000
      1.281    1.000
      1.281    1.000
      1.281    1.000
      1.282    1.000
      1.282    1.000
      1.282    1.000
      1.282    2.000
      1.282    3.000
      1.283    0.000
      1.283    0.000
      1.283    1.000
      1.283    1.000
      1.283    1.000
      1.284    2.000
      1.284    2.000
      1.284    2.000
      1.284    2.000
      1.284    2.000
      1.285    3.000
      1.285    1.000
      1.285    4.000
      1.285    2.000
      1.285    3.000
      1.286    4.000
      1.286    3.000
      1.286    2.000
      1.286    3.000
      1.286    3.000
      1.287    4.000
      1.287    4.000
      1.287    5.000
      1.287    4.000
      1.287    2.000
      1.288    3.000
      1.288    2.000
      1.288    3.000
      1.288    3.000
      1.288    4.000
      1.289    3.000
      1.289    3.000
      1.289    3.000
      1.289    1.000
      1.289    3.000
      1.290    2.000
      1.290    2.000
      1.290    4.000
      1.290    2.000
      1.290    3.000
      1.291    3.000
      1.291    2.000
      1.291    3.000
      1.291    2.000
      1.291    3.000
      1.292    2.000
      1.292    1.000
      1.292    2.000
      1.292    3.000
      1.292    3.000
      1.293    2.000
      1.293    4.000
      1.293    3.000
      1.293    3.000
      1.293    1.000
      1.294    1.000
      1.294    3.000
      1.294    3.000
      1.294    2.000
      1.294    1.000
      1.295    2.000
      1.295    3.000
      1.295    2.000
      1.295    2.000
      1.295    2.000
      1.296    2.000
      1.296    1.000
      1.296    2.000
      1.296    3.000
      1.296    4.000
      1.297    5.000
      1.297    4.000
      1.297    4.000
      1.297    6.000
      1.297    5.000
      1.298    3.000
      1.298    3.000
      1.298    2.000
      1.298    3.000
      1.298    2.000
      1.299    4.000
      1.299    2.000
      1.299    2.000
      1.299    4.000
      1.299    5.000
      1.300    5.000
      1.300    6.000
      1.300    3.000
      1.300    4.000
      1.300    4.000
      1.301    3.000
      1.301    4.000
      1.301    5.000
      1.301    6.000
      1.301    6.000
      1.302    4.000
      1.302    3.000
      1.302    5.000
      1.302    3.000
      1.302    4.000
      1.303    5.000
      1.303    4.000
      1.303    2.000
      1.303    1.000
      1.303    3.000
      1.304    3.000
      1.304    2.000
      1.304    4.000
      1.304    3.000
      1.304    4.000
      1.305    5.000
      1.305    3.000
      1.305    5.000
      1.305    2.000
      1.305    2.000
      1.306    1.000
      1.306    2.000
      1.306    1.000
      1.306    3.000
      1.306    3.000
      1.307    3.000
      1.307    3.000
      1.307    2.000
      1.307    3.000
      1.307    1.000
      1.308    3.000
      1.308    5.000
      1.308    3.000
      1.308    3.000
      1.308    3.000
      1.309    4.000
      1.309    4.000
      1.309    5.000
      1.309    5.000
      1.309    3.000
      1.310    4.000
      1.310    5.000
      1.310    4.000
      1.310    4.000
      1.310    5.000
      1.311    3.000
      1.311    4.000
      1.311    4.000
      1.311    4.000
      1.311    5.000
      1.312    4.000
      1.312    4.000
      1.312    2.000
      1.312    4.000
      1.312    1.000
      1.313    3.000
      1.313    4.000
      1.313    3.000
      1.313    2.000
      1.313    2.000
      1.314    2.000
      1.314    3.000
      1.314    4.000
      1.314    4.000
      1.314    4.000
      1.315    4.000
      1.315    5.000
      1.315    2.000
      1.315    0.000
      1.315    1.000
      1.316    2.000
      1.316    3.000
      1.316    2.000
      1.316    3.000
      1.316    2.000
      1.317    3.000
      1.317    2.000
      1.317    1.000
      1.317    1.000
      1.317    0.000
      1.318    3.000
      1.318    2.000
      1.318    2.000
      1.318    1.000
      1.318    0.000
      1.319    1.000
      1.319    1.000
      1.319    2.000
      1.319    1.000
      1.319    1.000
      1.320    0.000
      1.320    1.000
      1.320    1.000
      1.320    1.000
      1.320    0.000
      1.321    1.000
      1.321    1.000
      1.321    1.000
      1.321    2.000
      1.321    3.000
      1.322    3.000
      1.322    5.000
      1.322    1.000
      1.322    1.000
      1.322    2.000
      1.323    2.000
      1.323    1.000
      1.323    1.000
      1.323    3.000
      1.323    2.000
      1.324    1.000
      1.324    3.000
      1.324    1.000
      1.324    1.000
      1.324    3.000
      1.325    3.000
      1.325    2.000
      1.325    1.000
      1.325    1.000
      1.325    2.000
      1.326    4.000
      1.326    2.000
      1.326    3.000
      1.326    2.000
      1.326    4.000
      1.327    4.000
      1.327    6.000
      1.327    5.000
      1.327    6.000
      1.327    5.000
      1.328    5.000
      1.328    3.000
      1.328    2.000
      1.328    3.000
      1.328    3.000
      1.329    3.000
      1.329    4.000
      1.329    3.000
      1.329    3.000
      1.329    3.000
      1.330    3.000
      1.330    3.000
      1.330    2.000
      1.330    2.000
      1.330    2.000
      1.331    4.000
      1.331    4.000
      1.331    4.000
      1.331    1.000
      1.331    2.000
      1.332    3.000
      1.332    3.000
      1.332    2.000
      1.332    4.000
      1.332    3.000
      1.333    5.000
      1.333    4.000
      1.333    4.000
      1.333    4.000
      1.333    4.000
      1.334    5.000
      1.334    4.000
      1.334    3.000
      1.334    2.000
      1.334    3.000
      1.335    3.000
      1.335    1.000
      1.335    1.000
      1.335    3.000
      1.335    4.000
      1.336    3.000
      1.336    3.000
      1.336    3.000
      1.336    6.000
      1.336    4.000
      1.337    5.000
      1.337    5.000
      1.337    3.000
      1.337    4.000
      1.337    4.000
      1.338    4.000
      1.338    4.000
      1.338    4.000
      1.338    4.000
      1.338    4.000
      1.339    4.000
      1.339    6.000
      1.339    4.000
      1.339    2.000
      1.339    4.000
      1.340    2.000
      1.340    3.000
      1.340    3.000
      1.340    4.000
      1.340    2.000
      1.341    5.000
      1.341    4.000
      1.341    4.000
      1.341    4.000
      1.341    3.000
      1.342    3.000
      1.342    3.000
      1.342    4.000
      1.342    4.000
      1.342    4.000
      1.343    3.000
      1.343    4.000
      1.343    4.000
      1.343    5.000
      1.343    5.000
      1.344    3.000
      1.344    3.000
      1.344    4.000
      1.344    5.000
      1.344    6.000
      1.345    4.000
      1.345    3.000
      1.345    4.000
      1.345    2.000
      1.345    2.000
      1.346    6.000
      1.346    5.000
      1.346    4.000
      1.346    6.000
      1.346    6.000
      1.347    6.000
      1.347    4.000
      1.347    4.000
      1.347    2.000
      1.347    3.000
      1.348    4.000
      1.348    3.000
      1.348    3.000
      1.348    3.000
      1.348    2.000
      1.349    2.000
      1.349    3.000
      1.349    1.000
      1.349    2.000
      1.349    2.000
      1.350    5.000
      1.350    2.000
      1.350    3.000
      1.350    2.000
      1.350    2.000
      1.351    2.000
      1.351    3.000
      1.351    3.000
      1.351    4.000
      1.351    4.000
      1.352    3.000
      1.352    3.000
      1.352    3.000
      1.352    3.000
      1.352    2.000
      1.353    2.000
      1.353    2.000
      1.353    2.000
      1.353    2.000
      1.353    3.000
      1.354    2.000
      1.354    3.000
      1.354    3.000
      1.354    1.000
      1.354    2.000
      1.355    1.000
      1.355    1.000
      1.355    0.000
      1.355    2.000
      1.355    2.000
      1.356    2.000
      1.356    3.000
      1.356    2.000
      1.356    2.000
      1.356    2.000
      1.357    2.000
      1.357    2.000
      1.357    2.000
      1.357    1.000
      1.357    0.000
      1.358    0.000
      1.358    1.000
      1.358    1.000
      1.358    0.000
      1.358    1.000
      1.359    2.000
      1.359    1.000
      1.359    2.000
      1.359    4.000
      1.359    2.000
      1.360    2.000
      1.360    1.000
      1.360    2.000
      1.360    2.000
      1.360    4.000
      1.361    2.000
      1.361    2.000
      1.361    2.000
      1.361    2.000
      1.361    3.000
      1.362    3.000
      1.362    2.000
      1.362    2.000
      1.362    3.000
      1.362    0.000
      1.363    1.000
      1.363    2.000
      1.363    2.000
      1.363    4.000
      1.363    3.000
      1.364    2.000
      1.364    2.000
      1.364    3.000
      1.364    4.000
      1.364    3.000
      1.365    3.000
      1.365    1.000
      1.365    3.000
      1.365    1.000
      1.365    1.000
      1.366    4.000
      1.366    2.000
      1.366    3.000
      1.366    3.000
      1.366    3.000
      1.367    2.000
      1.367    2.000
      1.367    2.000
      1.367    1.000
      1.367    4.000
      1.368    3.000
      1.368    3.000
      1.368    3.000
      1.368    2.000
      1.368    2.000
      1.369    2.000
      1.369    1.000
      1.369    3.000
      1.369    2.000
      1.369    1.000
      1.370    1.000
      1.370    2.000
      1.370    1.000
      1.370    1.000
      1.370    1.000
      1.371    1.000
      1.371    2.000
      1.371    2.000
      1.371    2.000
      1.371    2.000
      1.372    2.000
      1.372    2.000
      1.372    2.000
      1.372    2.000
      1.372    2.000
      1.373    2.000
      1.373    2.000
      1.373    2.000
      1.373    3.000
      1.373    2.000
      1.374    2.000
      1.374    1.000
      1.374    1.000
      1.374    1.000
      1.374    2.000
      1.375    2.000
      1.375    2.000
      1.375    3.000
      1.375    3.000
      1.375    3.000
      1.376    4.000
      1.376    4.000
      1.376    4.000
      1.376    4.000
      1.376    3.000
      1.377    3.000
      1.377    4.000
      1.377    2.000
      1.377    4.000
      1.377    2.000
      1.378    3.000
      1.378    3.000
      1.378    3.000
      1.378    2.000
      1.378    3.000
      1.379    2.000
      1.379    2.000
      1.379    2.000
      1.379    2.000
      1.379    1.000
      1.380    1.000
      1.380    1.000
      1.380    2.000
      1.380    1.000
      1.380    3.000
      1.381    3.000
      1.381    3.000
      1.381    2.000
      1.381    3.000
      1.381    3.000
      1.382    2.000
      1.382    1.000
      1.382    2.000
      1.382    3.000
      1.382    2.000
      1.383    2.000
      1.383    2.000
      1.383    2.000
      1.383    3.000
      1.383    3.000
      1.384    3.000
      1.384    3.000
      1.384    2.000
      1.384    1.000
      1.384    2.000
      1.385    0.000
      1.385    0.000
      1.385    1.000
      1.385    3.000
      1.385    0.000
      1.386    0.000
      1.386    2.000
      1.386    2.000
      1.386    1.000
      1.386    1.000
      1.387    1.000
      1.387    2.000
      1.387    1.000
      1.387    2.000
      1.387    1.000
      1.388    3.000
      1.388    1.000
      1.388    0.000
      1.388    2.000
      1.388    1.000
      1.389    2.000
      1.389    1.000
      1.389    3.000
      1.389    1.000
      1.389    1.000
      1.390    2.000
      1.390    1.000
      1.390    1.000
      1.390    1.000
      1.390    1.000
      1.391    1.000
      1.391    1.000
      1.391    1.000
      1.391    2.000
      1.391    1.000
      1.392    1.000
      1.392    1.000
      1.392    2.000
      1.392    1.000
      1.392    1.000
      1.393    1.000
      1.393    1.000
      1.393    2.000
      1.393    3.000
      1.393    5.000
      1.394    5.000
      1.394    3.000
      1.394    3.000
      1.394    4.000
      1.394    3.000
      1.395    4.000
      1.395    4.000
      1.395    5.000
      1.395    3.000
      1.395    3.000
      1.396    2.000
      1.396    2.000
      1.396    1.000
      1.396    3.000
      1.396    2.000
      1.397    2.000
      1.397    2.000
      1.397    2.000
      1.397    3.000
      1.397    3.000
      1.398    3.000
      1.398    5.000
      1.398    6.000
      1.398    4.000
      1.398    4.000
      1.399    3.000
      1.399    2.000
      1.399    3.000
      1.399    4.000
      1.399    3.000
      1.400    6.000
      1.400    4.000
      1.400    4.000
      1.400    6.000
      1.400    6.000
      1.401    4.000
      1.401    2.000
      1.401    5.000
      1.401    3.000
      1.401    1.000
      1.402    4.000
      1.402    4.000
      1.402    3.000
      1.402    2.000
      1.402    2.000
      1.403    2.000
      1.403    4.000
      1.403    3.000
      1.403    4.000
      1.403    4.000
      1.404    2.000
      1.404    2.000
      1.404    2.000
      1.404    1.000
      1.404    2.000
      1.405    1.000
      1.405    1.000
      1.405    1.000
      1.405    1.000
      1.405    2.000
      1.406    2.000
      1.406    2.000
      1.406    1.000
      1.406    3.000
      1.406    2.000
      1.407    3.000
      1.407    4.000
      1.407    4.000
      1.407    4.000
      1.407    3.000
      1.408    3.000
      1.408    4.000
      1.408    3.000
      1.408    2.000
      1.408    3.000
      1.409    2.000
      1.409    3.000
      1.409    2.000
      1.409    2.000
      1.409    2.000
      1.410    4.000
      1.410    4.000
      1.410    3.000
      1.410    2.000
      1.410    3.000
      1.411    3.000
      1.411    2.000
      1.411    2.000
      1.411    2.000
      1.411    2.000
      1.412    2.000
      1.412    2.000
      1.412    4.000
      1.412    2.000
      1.412    3.000
      1.413    4.000
      1.413    4.000
      1.413    2.000
      1.413    2.000
      1.413    4.000
      1.414    2.000
      1.414    3.000
      1.414    3.000
      1.414    3.000
      1.414    4.000
      1.415    5.000
      1.415    4.000
      1.415    4.000
      1.415    4.000
      1.415    3.000
      1.416    3.000
      1.416    3.000
      1.416    4.000
      1.416    5.000
      1.416    5.000
      1.417    5.000
      1.417    3.000
      1.417    4.000
      1.417    3.000
      1.417    6.000
      1.418    5.000
      1.418    4.000
      1.418    5.000
      1.418    3.000
      1.418    5.000
      1.419    4.000
      1.419    4.000
      1.419    4.000
      1.419    3.000
      1.419    3.000
      1.420    4.000
      1.420    5.000
      1.420    2.000
      1.420    5.000
      1.420    7.000
      1.421    4.000
      1.421    4.000
      1.421    4.000
      1.421    5.000
      1.421    4.000
      1.422    5.000
      1.422    4.000
      1.422    4.000
      1.422    3.000
      1.422    3.000
      1.423    5.000
      1.423    2.000
      1.423    3.000
      1.423    3.000
      1.423    5.000
      1.424    5.000
      1.424    3.000
      1.424    4.000
      1.424    4.000
      1.424    4.000
      1.425    4.000
      1.425    4.000
      1.425    3.000
      1.425    2.000
      1.425    3.000
      1.426    2.000
      1.426    4.000
      1.426    5.000
      1.426    5.000
      1.426    3.000
      1.427    3.000
      1.427    5.000
      1.427    4.000
      1.427    4.000
      1.427    5.000
      1.428    3.000
      1.428    4.000
      1.428    6.000
      1.428    4.000
      1.428    5.000
      1.429    4.000
      1.429    5.000
      1.429    4.000
      1.429    6.000
      1.429    3.000
      1.430    6.000
      1.430    4.000
      1.430    5.000
      1.430    5.000
      1.430    5.000
      1.431    4.000
      1.431    5.000
      1.431    6.000
      1.431    5.000
      1.431    5.000
      1.432    2.000
      1.432    1.000
      1.432    3.000
      1.432    3.000
      1.432    3.000
      1.433    4.000
      1.433    5.000
      1.433    3.000
      1.433    4.000
      1.433    3.000
      1.434    5.000
      1.434    7.000
      1.434    5.000
      1.434    6.000
      1.434    4.000
      1.435    4.000
      1.435    3.000
      1.435    4.000
      1.435    5.000
      1.435    6.000
      1.436    4.000
      1.436    5.000
      1.436    3.000
      1.436    5.000
      1.436    3.000
      1.437    3.000
      1.437    5.000
      1.437    6.000
      1.437    5.000
      1.437    7.000
      1.438    5.000
      1.438    6.000
      1.438    4.000
      1.438    4.000
      1.438    3.000
      1.439    3.000
      1.439    2.000
      1.439    3.000
      1.439    3.000
      1.439    1.000
      1.440    0.000
      1.440    2.000
      1.440    0.000
      1.440    4.000
      1.440    3.000
      1.441    2.000
      1.441    3.000
      1.441    4.000
      1.441    3.000
      1.441    2.000
      1.442    1.000
      1.442    1.000
      1.442    3.000
      1.442    3.000
      1.442    3.000
      1.443    2.000
      1.443    1.000
      1.443    3.000
      1.443    5.000
      1.443    3.000
      1.444    4.000
      1.444    5.000
      1.444    3.000
      1.444    4.000
      1.444    5.000
      1.445    4.000
      1.445    4.000
      1.445    3.000
      1.445    4.000
      1.445    2.000
      1.446    3.000
      1.446    1.000
      1.446    3.000
      1.446    3.000
      1.446    4.000
      1.447    5.000
      1.447    4.000
      1.447    3.000
      1.447    5.000
      1.447    5.000
      1.448    3.000
      1.448    4.000
      1.448    5.000
      1.448    3.000
      1.448    5.000
      1.449    5.000
      1.449    4.000
      1.449    6.000
      1.449    7.000
      1.449    5.000
      1.450    4.000
      1.450    4.000
      1.450    7.000
      1.450    4.000
      1.450    3.000
      1.451    5.000
      1.451    4.000
      1.451    4.000
      1.451    5.000
      1.451    3.000
      1.452    2.000
      1.452    3.000
      1.452    4.000
      1.452    5.000
      1.452    2.000
      1.453    1.000
      1.453    1.000
      1.453    1.000
      1.453    3.000
      1.453    5.000
      1.454    6.000
      1.454    5.000
      1.454    7.000
      1.454    4.000
      1.454    4.000
      1.455    4.000
      1.455    4.000
      1.455    3.000
      1.455    4.000
      1.455    3.000
      1.456    4.000
      1.456    1.000
      1.456    2.000
      1.456    3.000
      1.456    4.000
      1.457    4.000
      1.457    3.000
      1.457    3.000
      1.457    2.000
      1.457    4.000
      1.458    5.000
      1.458    6.000
      1.458    3.000
      1.458    1.000
      1.458    2.000
      1.459    2.000
      1.459    3.000
      1.459    3.000
      1.459    4.000
      1.459    7.000
      1.460    5.000
      1.460    2.000
      1.460    3.000
      1.460    4.000
      1.460    4.000
      1.461    6.000
      1.461    5.000
      1.461    3.000
      1.461    4.000
      1.461    4.000
      1.462    3.000
      1.462    4.000
      1.462    2.000
      1.462    3.000
      1.462    4.000
      1.463    4.000
      1.463    5.000
      1.463    5.000
      1.463    5.000
      1.463    4.000
      1.464    3.000
      1.464    5.000
      1.464    4.000
      1.464    4.000
      1.464    3.000
      1.465    3.000
      1.465    2.000
      1.465    3.000
      1.465    3.000
      1.465    2.000
      1.466    4.000
      1.466    4.000
      1.466    4.000
      1.466    2.000
      1.466    2.000
      1.467    2.000
      1.467    3.000
      1.467    1.000
      1.467    2.000
      1.467    0.000
      1.468    1.000
      1.468    1.000
      1.468    1.000
      1.468    2.000
      1.468    4.000
      1.469    3.000
      1.469    3.000
      1.469    3.000
      1.469    3.000
      1.469    3.000
      1.470    4.000
      1.470    3.000
      1.470    2.000
      1.470    2.000
      1.470    3.000
      1.471    2.000
      1.471    3.000
      1.471    3.000
      1.471    4.000
      1.471    5.000
      1.472    4.000
      1.472    4.000
      1.472    5.000
      1.472    5.000
      1.472    4.000
      1.473    4.000
      1.473    5.000
      1.473    5.000
      1.473    4.000
      1.473    3.000
      1.474    4.000
      1.474    4.000
      1.474    2.000
      1.474    4.000
      1.474    1.000
      1.475    5.000
      1.475    2.000
      1.475    2.000
      1.475    2.000
      1.475    0.000
      1.476    2.000
      1.476    2.000
      1.476    2.000
      1.476    4.000
      1.476    1.000
      1.477    1.000
      1.477    2.000
      1.477    2.000
      1.477    2.000
      1.477    1.000
      1.478    1.000
      1.478    3.000
      1.478    4.000
      1.478    2.000
      1.478    3.000
      1.479    4.000
      1.479    4.000
      1.479    3.000
      1.479    5.000
      1.479    4.000
      1.480    3.000
      1.480    5.000
      1.480    3.000
      1.480    3.000
      1.480    4.000
      1.481    3.000
      1.481    3.000
      1.481    2.000
      1.481    2.000
      1.481    4.000
      1.482    2.000
      1.482    3.000
      1.482    3.000
      1.482    3.000
      1.482    2.000
      1.483    4.000
      1.483    3.000
      1.483    3.000
      1.483    2.000
      1.483    3.000
      1.484    2.000
      1.484    3.000
      1.484    3.000
      1.484    4.000
      1.484    0.000
      1.485    2.000
      1.485    1.000
      1.485    3.000
      1.485    3.000
      1.485    2.000
      1.486    3.000
      1.486    3.000
      1.486    3.000
      1.486    2.000
      1.486    2.000
      1.487    1.000
      1.487    2.000
      1.487    1.000
      1.487    2.000
      1.487    3.000
      1.488    3.000
      1.488    2.000
      1.488    4.000
      1.488    2.000
      1.488    1.000
      1.489    3.000
      1.489    2.000
      1.489    1.000
      1.489    1.000
      1.489    2.000
      1.490    2.000
      1.490    3.000
      1.490    2.000
      1.490    1.000
      1.490    3.000
      1.491    1.000
      1.491    3.000
      1.491    3.000
      1.491    0.000
      1.491    0.000
      1.492    0.000
      1.492    3.000
      1.492    2.000
      1.492    5.000
      1.492    5.000
      1.493    2.000
      1.493    6.000
      1.493    3.000
      1.493    3.000
      1.493    4.000
      1.494    2.000
      1.494    3.000
      1.494    5.000
      1.494    4.000
      1.494    4.000
      1.495    5.000
      1.495    5.000
      1.495    5.000
      1.495    4.000
      1.495    4.000
      1.496    1.000
      1.496    5.000
      1.496    5.000
      1.496    4.000
      1.496    2.000
      1.497    4.000
      1.497    4.000
      1.497    6.000
      1.497    3.000
      1.497    4.000
      1.498    2.000
      1.498    3.000
      1.498    3.000
      1.498    5.000
      1.498    2.000
      1.499    3.000
      1.499    2.000
      1.499    3.000
      1.499    1.000
      1.499    4.000
      1.500    3.000
      1.500    4.000
      1.500    4.000
      1.500    6.000
      1.500    6.000
      1.501    7.000
      1.501    5.000
      1.501    6.000
      1.501    6.000
      1.501    5.000
      1.502    4.000
      1.502    4.000
      1.502    4.000
      1.502    3.000
      1.502    2.000
      1.503    3.000
      1.503    2.000
      1.503    3.000
      1.503    3.000
      1.503    4.000
      1.504    3.000
      1.504    5.000
      1.504    4.000
      1.504    3.000
      1.504    3.000
      1.505    2.000
      1.505    2.000
      1.505    3.000
      1.505    4.000
      1.505    2.000
      1.506    3.000
      1.506    2.000
      1.506    4.000
      1.506    2.000
      1.506    3.000
      1.507    4.000
      1.507    5.000
      1.507    6.000
      1.507    5.000
      1.507    6.000
      1.508    5.000
      1.508    5.000
      1.508    7.000
      1.508    5.000
      1.508    7.000
      1.509    6.000
      1.509    5.000
      1.509    5.000
      1.509    4.000
      1.509    4.000
      1.510    4.000
      1.510    3.000
      1.510    4.000
      1.510    5.000
      1.510    5.000
      1.511    6.000
      1.511    3.000
      1.511    3.000
      1.511    3.000
      1.511    4.000
      1.512    3.000
      1.512    4.000
      1.512    2.000
      1.512    2.000
      1.512    3.000
      1.513    4.000
      1.513    4.000
      1.513    3.000
      1.513    3.000
      1.513    2.000
      1.514    2.000
      1.514    6.000
      1.514    4.000
      1.514    6.000
      1.514    4.000
      1.515    6.000
      1.515    4.000
      1.515    6.000
      1.515    7.000
      1.515    8.000
      1.516    5.000
      1.516    5.000
      1.516    5.000
      1.516    6.000
      1.516    8.000
      1.517    9.000
      1.517    7.000
      1.517    6.000
      1.517    6.000
      1.517    8.000
      1.518    6.000
      1.518    7.000
      1.518    8.000
      1.518    8.000
      1.518    6.000
      1.519    6.000
      1.519    5.000
      1.519    5.000
      1.519    6.000
      1.519    5.000
      1.520    5.000
      1.520    5.000
      1.520    5.000
      1.520    5.000
      1.520    6.000
      1.521    6.000
      1.521    7.000
      1.521    6.000
      1.521    5.000
      1.521    8.000
      1.522    4.000
      1.522    3.000
      1.522    4.000
      1.522    4.000
      1.522    6.000
      1.523    7.000
      1.523    8.000
      1.523    9.000
      1.523    8.000
      1.523    9.000
      1.524   10.000
      1.524    7.000
      1.524    7.000
      1.524    4.000
      1.524    6.000
      1.525    8.000
      1.525    5.000
      1.525    5.000
      1.525    4.000
      1.525    7.000
      1.526    6.000
      1.526    6.000
      1.526    5.000
      1.526    6.000
      1.526    3.000
      1.527    6.000
      1.527    5.000
      1.527    8.000
      1.527    7.000
      1.527    7.000
      1.528    5.000
      1.528    5.000
      1.528    6.000
      1.528    6.000
      1.528    6.000
      1.529    6.000
      1.529    6.000
      1.529    4.000
      1.529    4.000
      1.529    4.000
      1.530    2.000
      1.530    3.000
      1.530    2.000
      1.530    3.000
      1.530    2.000
      1.531    3.000
      1.531    4.000
      1.531    2.000
      1.531    4.000
      1.531    4.000
      1.532    3.000
      1.532    5.000
      1.532    3.000
      1.532    4.000
      1.532    3.000
      1.533    3.000
      1.533    2.000
      1.533    3.000
      1.533    3.000
      1.533    3.000
      1.534    4.000
      1.534    3.000
      1.534    4.000
      1.534    5.000
      1.534    5.000
      1.535    7.000
      1.535    4.000
      1.535    4.000
      1.535    3.000
      1.535    3.000
      1.536    2.000
      1.536    3.000
      1.536    4.000
      1.536    4.000
      1.536    3.000
      1.537    4.000
      1.537    3.000
      1.537    3.000
      1.537    5.000
      1.537    4.000
      1.538    5.000
      1.538    6.000
      1.538    2.000
      1.538    5.000
      1.538    4.000
      1.539    1.000
      1.539    2.000
      1.539    3.000
      1.539    4.000
      1.539    4.000
      1.540    4.000
      1.540    5.000
      1.540    5.000
      1.540    3.000
      1.540    4.000
      1.541    5.000
      1.541    6.000
      1.541    5.000
      1.541    5.000
      1.541    4.000
      1.542    6.000
      1.542    7.000
      1.542    7.000
      1.542    5.000
      1.542    7.000
      1.543    6.000
      1.543    7.000
      1.543    3.000
      1.543    5.000
      1.543    7.000
      1.544    3.000
      1.544    3.000
      1.544    4.000
      1.544    3.000
      1.544    5.000
      1.545    6.000
      1.545    5.000
      1.545    5.000
      1.545    6.000
      1.545    8.000
      1.546    5.000
      1.546    5.000
      1.546    5.000
      1.546    5.000
      1.546    5.000
      1.547    5.000
      1.547    6.000
      1.547    5.000
      1.547    6.000
      1.547    3.000
      1.548    4.000
      1.548    4.000
      1.548    6.000
      1.548    4.000
      1.548    4.000
      1.549    3.000
      1.549    5.000
      1.549    5.000
      1.549    8.000
      1.549    6.000
      1.550    6.000
      1.550    8.000
      1.550    6.000
      1.550    8.000
      1.550    8.000
      1.551    7.000
      1.551    7.000
      1.551    5.000
      1.551    6.000
      1.551    5.000
      1.552    7.000
      1.552    6.000
      1.552    7.000
      1.552    6.000
      1.552    5.000
      1.553    3.000
      1.553    3.000
      1.553    5.000
      1.553    5.000
      1.553    4.000
      1.554    6.000
      1.554    4.000
      1.554    6.000
      1.554    8.000
      1.554    6.000
      1.555    6.000
      1.555    6.000
      1.555    4.000
      1.555    5.000
      1.555    5.000
      1.556    5.000
      1.556    6.000
      1.556    4.000
      1.556    5.000
      1.556    5.000
      1.557    5.000
      1.557    5.000
      1.557    6.000
      1.557    5.000
      1.557    5.000
      1.558    6.000
      1.558    4.000
      1.558    4.000
      1.558    4.000
      1.558    5.000
      1.559    4.000
      1.559    4.000
      1.559    5.000
      1.559    3.000
      1.559    2.000
      1.560    3.000
      1.560    2.000
      1.560    3.000
      1.560    3.000
      1.560    3.000
      1.561    3.000
      1.561    3.000
      1.561    4.000
      1.561    5.000
      1.561    4.000
      1.562    4.000
      1.562    3.000
      1.562    3.000
      1.562    4.000
      1.562    2.000
      1.563    4.000
      1.563    3.000
      1.563    2.000
      1.563    2.000
      1.563    4.000
      1.564    3.000
      1.564    3.000
      1.564    1.000
      1.564    3.000
      1.564    4.000
      1.565    6.000
      1.565    6.000
      1.565    6.000
      1.565    5.000
      1.565    4.000
      1.566    6.000
      1.566    5.000
      1.566    4.000
      1.566    5.000
      1.566    5.000
      1.567    5.000
      1.567    5.000
      1.567    6.000
      1.567    5.000
      1.567    4.000
      1.568    6.000
      1.568    7.000
      1.568    5.000
      1.568    4.000
      1.568    3.000
      1.569    3.000
      1.569    3.000
      1.569    3.000
      1.569    3.000
      1.569    3.000
      1.570    2.000
      1.570    1.000
      1.570    1.000
      1.570    2.000
      1.570    2.000
      1.571    2.000
      1.571    2.000
      1.571    4.000
      1.571    4.000
      1.571    3.000
      1.572    5.000
      1.572    4.000
      1.572    3.000
      1.572    3.000
      1.572    3.000
      1.573    5.000
      1.573    6.000
      1.573    3.000
      1.573    5.000
      1.573    3.000
      1.574    3.000
      1.574    4.000
      1.574    4.000
      1.574    4.000
      1.574    3.000
      1.575    2.000
      1.575    2.000
      1.575    2.000
      1.575    2.000
      1.575    4.000
      1.576    4.000
      1.576    4.000
      1.576    4.000
      1.576    5.000
      1.576    4.000
      1.577    4.000
      1.577    5.000
      1.577    5.000
      1.577    5.000
      1.577    6.000
      1.578    4.000
      1.578    2.000
      1.578    4.000
      1.578    3.000
      1.578    2.000
      1.579    4.000
      1.579    6.000
      1.579    3.000
      1.579    2.000
      1.579    4.000
      1.580    5.000
      1.580    4.000
      1.580    5.000
      1.580    4.000
      1.580    5.000
      1.581    3.000
      1.581    4.000
      1.581    3.000
      1.581    5.000
      1.581    6.000
      1.582    4.000
      1.582    4.000
      1.582    4.000
      1.582    4.000
      1.582    4.000
      1.583    5.000
      1.583    8.000
      1.583    4.000
      1.583    6.000
      1.583    6.000
      1.584    7.000
      1.584    4.000
      1.584    2.000
      1.584    2.000
      1.584    5.000
      1.585    6.000
      1.585    7.000
      1.585    5.000
      1.585    4.000
      1.585    3.000
      1.586    4.000
      1.586    6.000
      1.586    4.000
      1.586    6.000
      1.586    7.000
      1.587    7.000
      1.587    8.000
      1.587    9.000
      1.587    7.000
      1.587    7.000
      1.588    4.000
      1.588    4.000
      1.588    7.000
      1.588    9.000
      1.588    8.000
      1.589    9.000
      1.589   10.000
      1.589    8.000
      1.589   11.000
      1.589   10.000
      1.590   10.000
      1.590    9.000
      1.590    8.000
      1.590    7.000
      1.590    9.000
      1.591    6.000
      1.591    7.000
      1.591    7.000
      1.591    5.000
      1.591    6.000
      1.592    6.000
      1.592    6.000
      1.592    6.000
      1.592    5.000
      1.592    4.000
      1.593    4.000
      1.593    3.000
      1.593    5.000
      1.593    4.000
      1.593    3.000
      1.594    3.000
      1.594    2.000
      1.594    5.000
      1.594    4.000
      1.594    7.000
      1.595    6.000
      1.595    1.000
      1.595    1.000
      1.595    3.000
      1.595    3.000
      1.596    3.000
      1.596    4.000
      1.596    4.000
      1.596    3.000
      1.596    3.000
      1.597    4.000
      1.597    2.000
      1.597    3.000
      1.597    2.000
      1.597    3.000
      1.598    2.000
      1.598    2.000
      1.598    2.000
      1.598    1.000
      1.598    3.000
      1.599    4.000
      1.599    2.000
      1.599    4.000
      1.599    5.000
      1.599    6.000
      1.600    4.000
      1.600    5.000
      1.600    3.000
      1.600    3.000
      1.600    2.000
      1.601    2.000
      1.601    3.000
      1.601    3.000
      1.601    3.000
      1.601    4.000
      1.602    3.000
      1.602    4.000
      1.602    4.000
      1.602    5.000
      1.602    4.000
      1.603    4.000
      1.603    6.000
      1.603    5.000
      1.603    5.000
      1.603    5.000
      1.604    3.000
      1.604    3.000
      1.604    2.000
      1.604    3.000
      1.604    5.000
      1.605    4.000
      1.605    3.000
      1.605    5.000
      1.605    5.000
      1.605    4.000
      1.606    4.000
      1.606    3.000
      1.606    3.000
      1.606    4.000
      1.606    3.000
      1.607    1.000
      1.607    1.000
      1.607    2.000
      1.607    2.000
      1.607    3.000
      1.608    0.000
      1.608    1.000
      1.608    1.000
      1.608    1.000
      1.608    1.000
      1.609    2.000
      1.609    2.000
      1.609    2.000
      1.609    1.000
      1.609    2.000
      1.610    3.000
      1.610    4.000
      1.610    4.000
      1.610    4.000
      1.610    5.000
      1.611    3.000
      1.611    3.000
      1.611    3.000
      1.611    6.000
      1.611    3.000
      1.612    3.000
      1.612    3.000
      1.612    3.000
      1.612    2.000
      1.612    1.000
      1.613    2.000
      1.613    3.000
      1.613    1.000
      1.613    3.000
      1.613    3.000
      1.614    4.000
      1.614    2.000
      1.614    2.000
      1.614    2.000
      1.614    1.000
      1.615    2.000
      1.615    2.000
      1.615    2.000
      1.615    2.000
      1.615    3.000
      1.616    3.000
      1.616    3.000
      1.616    3.000
      1.616    3.000
      1.616    3.000
      1.617    3.000
      1.617    3.000
      1.617    2.000
      1.617    4.000
      1.617    4.000
      1.618    3.000
      1.618    4.000
      1.618    3.000
      1.618    2.000
      1.618    3.000
      1.619    3.000
      1.619    2.000
      1.619    2.000
      1.619    1.000
      1.619    2.000
      1.620    2.000
      1.620    2.000
      1.620    4.000
      1.620    4.000
      1.620    3.000
      1.621    2.000
      1.621    4.000
      1.621    4.000
      1.621    5.000
      1.621    5.000
      1.622    4.000
      1.622    5.000
      1.622    8.000
      1.622    7.000
      1.622    6.000
      1.623    5.000
      1.623    6.000
      1.623    4.000
      1.623    3.000
      1.623    2.000
      1.624    2.000
      1.624    4.000
      1.624    2.000
      1.624    2.000
      1.624    3.000
      1.625    3.000
      1.625    3.000
      1.625    3.000
      1.625    4.000
      1.625    5.000
      1.626    5.000
      1.626    4.000
      1.626    3.000
      1.626    4.000
      1.626    4.000
      1.627    3.000
      1.627    5.000
      1.627    3.000
      1.627    3.000
      1.627    3.000
      1.628    3.000
      1.628    4.000
      1.628    6.000
      1.628    4.000
      1.628    5.000
      1.629    4.000
      1.629    4.000
      1.629    5.000
      1.629    4.000
      1.629    4.000
      1.630    5.000
      1.630    4.000
      1.630    5.000
      1.630    5.000
      1.630    3.000
      1.631    3.000
      1.631    2.000
      1.631    3.000
      1.631    4.000
      1.631    4.000
      1.632    4.000
      1.632    4.000
      1.632    4.000
      1.632    5.000
      1.632    5.000
      1.633    5.000
      1.633    6.000
      1.633    5.000
      1.633    4.000
      1.633    5.000
      1.634    4.000
      1.634    4.000
      1.634    3.000
      1.634    3.000
      1.634    6.000
      1.635    4.000
      1.635    6.000
      1.635    6.000
      1.635    5.000
      1.635    3.000
      1.636    5.000
      1.636    4.000
      1.636    3.000
      1.636    3.000
      1.636    4.000
      1.637    3.000
      1.637    2.000
      1.637    4.000
      1.637    3.000
      1.637    4.000
      1.638    3.000
      1.638    4.000
      1.638    5.000
      1.638    4.000
      1.638    4.000
      1.639    4.000
      1.639    4.000
      1.639    4.000
      1.639    4.000
      1.639    4.000
      1.640    4.000
      1.640    3.000
      1.640    4.000
      1.640    4.000
      1.640    3.000
      1.641    4.000
      1.641    3.000
      1.641    2.000
      1.641    1.000
      1.641    1.000
      1.642    2.000
      1.642    3.000
      1.642    3.000
      1.642    5.000
      1.642    5.000
      1.643    4.000
      1.643    4.000
      1.643    5.000
      1.643    4.000
      1.643    4.000
      1.644    4.000
      1.644    5.000
      1.644    6.000
      1.644    7.000
      1.644    4.000
      1.645    3.000
      1.645    2.000
      1.645    5.000
      1.645    2.000
      1.645    5.000
      1.646    4.000
      1.646    3.000
      1.646    4.000
      1.646    5.000
      1.646    5.000
      1.647    3.000
      1.647    2.000
      1.647    3.000
      1.647    2.000
      1.647    4.000
      1.648    1.000
      1.648    2.000
      1.648    1.000
      1.648    3.000
      1.648    1.000
      1.649    3.000
      1.649    3.000
      1.649    3.000
      1.649    5.000
      1.649    3.000
      1.650    4.000
      1.650    2.000
      1.650    5.000
      1.650    4.000
      1.650    2.000
      1.651    4.000
      1.651    3.000
      1.651    2.000
      1.651    4.000
      1.651    2.000
      1.652    4.000
      1.652    4.000
      1.652    5.000
      1.652    5.000
      1.652    4.000
      1.653    4.000
      1.653    5.000
      1.653    3.000
      1.653    3.000
      1.653    2.000
      1.654    5.000
      1.654    4.000
      1.654    3.000
      1.654    6.000
      1.654    5.000
      1.655    5.000
      1.655    6.000
      1.655    2.000
      1.655    2.000
      1.655    4.000
      1.656    3.000
      1.656    3.000
      1.656    6.000
      1.656    3.000
      1.656    2.000
      1.657    2.000
      1.657    4.000
      1.657    3.000
      1.657    1.000
      1.657    2.000
      1.658    2.000
      1.658    2.000
      1.658    1.000
      1.658    3.000
      1.658    2.000
      1.659    1.000
      1.659    1.000
      1.659    2.000
      1.659    4.000
      1.659    4.000
      1.660    4.000
      1.660    5.000
      1.660    2.000
      1.660    2.000
      1.660    2.000
      1.661    3.000
      1.661    3.000
      1.661    3.000
      1.661    3.000
      1.661    3.000
      1.662    3.000
      1.662    3.000
      1.662    2.000
      1.662    2.000
      1.662    2.000
      1.663    2.000
      1.663    3.000
      1.663    2.000
      1.663    3.000
      1.663    1.000
      1.664    1.000
      1.664    2.000
      1.664    0.000
      1.664    0.000
      1.664    1.000
      1.665    1.000
      1.665    0.000
      1.665    2.000
      1.665    1.000
      1.665    2.000
      1.666    2.000
      1.666    1.000
      1.666    1.000
      1.666    1.000
      1.666    1.000
      1.667    3.000
      1.667    3.000
      1.667    2.000
      1.667    2.000
      1.667    1.000
      1.668    2.000
      1.668    2.000
      1.668    2.000
      1.668    2.000
      1.668    5.000
      1.669    2.000
      1.669    2.000
      1.669    2.000
      1.669    2.000
      1.669    1.000
      1.670    2.000
      1.670    1.000
      1.670    2.000
      1.670    1.000
      1.670    1.000
      1.671    2.000
      1.671    2.000
      1.671    1.000
      1.671    2.000
      1.671    3.000
      1.672    5.000
      1.672    3.000
      1.672    3.000
      1.672    2.000
      1.672    2.000
      1.673    3.000
      1.673    5.000
      1.673    3.000
      1.673    3.000
      1.673    3.000
      1.674    2.000
      1.674    3.000
      1.674    3.000
      1.674    3.000
      1.674    2.000
      1.675    3.000
      1.675    1.000
      1.675    2.000
      1.675    6.000
      1.675    5.000
      1.676    4.000
      1.676    5.000
      1.676    2.000
      1.676    3.000
      1.676    4.000
      1.677    4.000
      1.677    7.000
      1.677    7.000
      1.677    8.000
      1.677    4.000
      1.678    3.000
      1.678    3.000
      1.678    3.000
      1.678    4.000
      1.678    3.000
      1.679    5.000
      1.679    4.000
      1.679    3.000
      1.679    4.000
      1.679    5.000
      1.680    4.000
      1.680    5.000
      1.680    6.000
      1.680    5.000
      1.680    5.000
      1.681    5.000
      1.681    4.000
      1.681    6.000
      1.681    7.000
      1.681    4.000
      1.682    8.000
      1.682    7.000
      1.682    5.000
      1.682    7.000
      1.682    6.000
      1.683    7.000
      1.683    7.000
      1.683    7.000
      1.683    8.000
      1.683    7.000
      1.684    9.000
      1.684    9.000
      1.684    7.000
      1.684    7.000
      1.684    7.000
      1.685    8.000
      1.685    7.000
      1.685   10.000
      1.685    6.000
      1.685    7.000
      1.686    4.000
      1.686    9.000
      1.686    7.000
      1.686    5.000
      1.686    8.000
      1.687   10.000
      1.687   10.000
      1.687   13.000
      1.687    9.000
      1.687   11.000
      1.688    9.000
      1.688    7.000
      1.688    8.000
      1.688    9.000
      1.688    8.000
      1.689    8.000
      1.689    8.000
      1.689    9.000
      1.689    9.000
      1.689    5.000
      1.690    7.000
      1.690    7.000
      1.690    7.000
      1.690    6.000
      1.690    7.000
      1.691    8.000
      1.691    7.000
      1.691    7.000
      1.691    7.000
      1.691    6.000
      1.692    8.000
      1.692    7.000
      1.692    8.000
      1.692   10.000
      1.692    5.000
      1.693    7.000
      1.693    5.000
      1.693    5.000
      1.693    8.000
      1.693    6.000
      1.694    6.000
      1.694    8.000
      1.694    7.000
      1.694   10.000
      1.694    9.000
      1.695    9.000
      1.695    8.000
      1.695    8.000
      1.695    8.000
      1.695    9.000
      1.696   11.000
      1.696   11.000
      1.696   10.000
      1.696   11.000
      1.696    9.000
      1.697    9.000
      1.697    9.000
      1.697    9.000
      1.697    9.000
      1.697   10.000
      1.698    9.000
      1.698    8.000
      1.698    8.000
      1.698    8.000
      1.698    8.000
      1.699    7.000
      1.699    8.000
      1.699    6.000
      1.699    7.000
      1.699    7.000
      1.700    7.000
      1.700    7.000
      1.700    7.000
      1.700    6.000
      1.700    7.000
      1.701    6.000
      1.701    5.000
      1.701    7.000
      1.701    5.000
      1.701    5.000
      1.702    5.000
      1.702    7.000
      1.702    6.000
      1.702    8.000
      1.702    6.000
      1.703    6.000
      1.703    5.000
      1.703    6.000
      1.703    5.000
      1.703    6.000
      1.704    4.000
      1.704    5.000
      1.704    4.000
      1.704    1.000
      1.704    7.000
      1.705    4.000
      1.705    6.000
      1.705    6.000
      1.705    7.000
      1.705    5.000
      1.706    5.000
      1.706    6.000
      1.706    5.000
      1.706    5.000
      1.706    6.000
      1.707    8.000
      1.707    5.000
      1.707    6.000
      1.707    4.000
      1.707    2.000
      1.708    4.000
      1.708    6.000
      1.708    6.000
      1.708    6.000
      1.708    5.000
      1.709    6.000
      1.709    6.000
      1.709    3.000
      1.709    5.000
      1.709    6.000
      1.710    7.000
      1.710    7.000
      1.710    7.000
      1.710    5.000
      1.710    6.000
      1.711    5.000
      1.711    3.000
      1.711    5.000
      1.711    4.000
      1.711    4.000
      1.712    5.000
      1.712    2.000
      1.712    2.000
      1.712    4.000
      1.712    3.000
      1.713    1.000
      1.713    1.000
      1.713    1.000
      1.713    2.000
      1.713    5.000
      1.714    5.000
      1.714    4.000
      1.714    5.000
      1.714    5.000
      1.714    5.000
      1.715    5.000
      1.715    4.000
      1.715    3.000
      1.715    2.000
      1.715    2.000
      1.716    4.000
      1.716    5.000
      1.716    3.000
      1.716    4.000
      1.716    5.000
      1.717    4.000
      1.717    6.000
      1.717    6.000
      1.717    5.000
      1.717    5.000
      1.718    4.000
      1.718    4.000
      1.718    5.000
      1.718    3.000
      1.718    4.000
      1.719    6.000
      1.719    5.000
      1.719    6.000
      1.719    5.000
      1.719    3.000
      1.720    4.000
      1.720    6.000
      1.720    4.000
      1.720    3.000
      1.720    8.000
      1.721    7.000
      1.721    7.000
      1.721    6.000
      1.721    4.000
      1.721    5.000
      1.722    6.000
      1.722    6.000
      1.722    6.000
      1.722    3.000
      1.722    5.000
      1.723    5.000
      1.723    4.000
      1.723    3.000
      1.723    2.000
      1.723    2.000
      1.724    3.000
      1.724    2.000
      1.724    4.000
      1.724    5.000
      1.724    4.000
      1.725    7.000
      1.725    7.000
      1.725    6.000
      1.725    5.000
      1.725    4.000
      1.726    6.000
      1.726    4.000
      1.726    5.000
      1.726    3.000
      1.726    3.000
      1.727    4.000
      1.727    3.000
      1.727    3.000
      1.727    4.000
      1.727    2.000
      1.728    3.000
      1.728    3.000
      1.728    3.000
      1.728    4.000
      1.728    5.000
      1.729    7.000
      1.729    6.000
      1.729    5.000
      1.729    2.000
      1.729    3.000
      1.730    3.000
      1.730    5.000
      1.730    5.000
      1.730    5.000
      1.730    4.000
      1.731    5.000
      1.731    4.000
      1.731    3.000
      1.731    4.000
      1.731    6.000
      1.732    4.000
      1.732    6.000
      1.732    4.000
      1.732    5.000
      1.732    3.000
      1.733    4.000
      1.733    1.000
      1.733    4.000
      1.733    4.000
      1.733    5.000
      1.734    3.000
      1.734    8.000
      1.734    3.000
      1.734    6.000
      1.734    6.000
      1.735    5.000
      1.735    6.000
      1.735    6.000
      1.735    6.000
      1.735    4.000
      1.736    6.000
      1.736    3.000
      1.736    3.000
      1.736    3.000
      1.736    4.000
      1.737    5.000
      1.737    4.000
      1.737    3.000
      1.737    2.000
      1.737    2.000
      1.738    3.000
      1.738    3.000
      1.738    3.000
      1.738    3.000
      1.738    2.000
      1.739    2.000
      1.739    3.000
      1.739    2.000
      1.739    2.000
      1.739    3.000
      1.740    3.000
      1.740    4.000
      1.740    5.000
      1.740    6.000
      1.740    4.000
      1.741    4.000
      1.741    3.000
      1.741    6.000
      1.741    4.000
      1.741    8.000
      1.742    8.000
      1.742    5.000
      1.742    6.000
      1.742    7.000
      1.742    6.000
      1.743    4.000
      1.743    4.000
      1.743    6.000
      1.743    4.000
      1.743    6.000
      1.744    4.000
      1.744    4.000
      1.744    4.000
      1.744    2.000
      1.744    2.000
      1.745    2.000
      1.745    2.000
      1.745    3.000
      1.745    1.000
      1.745    0.000
      1.746    3.000
      1.746    2.000
      1.746    2.000
      1.746    3.000
      1.746    3.000
      1.747    5.000
      1.747    3.000
      1.747    2.000
      1.747    1.000
      1.747    6.000
      1.748    2.000
      1.748    4.000
      1.748    5.000
      1.748    4.000
      1.748    2.000
      1.749    2.000
      1.749    2.000
      1.749    3.000
      1.749    2.000
      1.749    4.000
      1.750    3.000
      1.750    3.000
      1.750    2.000
      1.750    2.000
      1.750    4.000
      1.751    2.000
      1.751    2.000
      1.751    2.000
      1.751    3.000
      1.751    2.000
      1.752    3.000
      1.752    3.000
      1.752    3.000
      1.752    2.000
      1.752    2.000
      1.753    4.000
      1.753    3.000
      1.753    3.000
      1.753    4.000
      1.753    5.000
      1.754    3.000
      1.754    5.000
      1.754    6.000
      1.754    3.000
      1.754    4.000
      1.755    3.000
      1.755    3.000
      1.755    4.000
      1.755    4.000
      1.755    3.000
      1.756    4.000
      1.756    4.000
      1.756    4.000
      1.756    4.000
      1.756    4.000
      1.757    4.000
      1.757    4.000
      1.757    6.000
      1.757    5.000
      1.757    4.000
      1.758    7.000
      1.758    7.000
      1.758    5.000
      1.758    7.000
      1.758    5.000
      1.759    6.000
      1.759    5.000
      1.759    5.000
      1.759    7.000
      1.759    7.000
      1.760    6.000
      1.760    6.000
      1.760    3.000
      1.760    3.000
      1.760    3.000
      1.761    3.000
      1.761    2.000
      1.761    3.000
      1.761    3.000
      1.761    3.000
      1.762    4.000
      1.762    4.000
      1.762    4.000
      1.762    1.000
      1.762    1.000
      1.763    0.000
      1.763    0.000
      1.763    3.000
      1.763    2.000
      1.763    2.000
      1.764    3.000
      1.764    4.000
      1.764    3.000
      1.764    3.000
      1.764    4.000
      1.765    3.000
      1.765    4.000
      1.765    3.000
      1.765    3.000
      1.765    3.000
      1.766    1.000
      1.766    2.000
      1.766    3.000
      1.766    6.000
      1.766    5.000
      1.767    5.000
      1.767    4.000
      1.767    5.000
      1.767    2.000
      1.767    2.000
      1.768    3.000
      1.768    4.000
      1.768    6.000
      1.768    7.000
      1.768    4.000
      1.769    4.000
      1.769    4.000
      1.769    4.000
      1.769    4.000
      1.769    4.000
      1.770    6.000
      1.770    3.000
      1.770    4.000
      1.770    3.000
      1.770    5.000
      1.771    5.000
      1.771    5.000
      1.771    4.000
      1.771    4.000
      1.771    6.000
      1.772    5.000
      1.772    6.000
      1.772    7.000
      1.772    5.000
      1.772    7.000
      1.773    6.000
      1.773    7.000
      1.773    8.000
      1.773    8.000
      1.773    4.000
      1.774    8.000
      1.774    7.000
      1.774    6.000
      1.774    3.000
      1.774    5.000
      1.775    5.000
      1.775    6.000
      1.775    7.000
      1.775    5.000
      1.775    5.000
      1.776    5.000
      1.776    5.000
      1.776    3.000
      1.776    6.000
      1.776    6.000
      1.777    4.000
      1.777    5.000
      1.777    6.000
      1.777    7.000
      1.777    6.000
      1.778    6.000
      1.778    5.000
      1.778    6.000
      1.778    4.000
      1.778    5.000
      1.779    4.000
      1.779    3.000
      1.779    3.000
      1.779    4.000
      1.779    4.000
      1.780    5.000
      1.780    2.000
      1.780    2.000
      1.780    4.000
      1.780    2.000
      1.781    5.000
      1.781    2.000
      1.781    3.000
      1.781    3.000
      1.781    2.000
      1.782    3.000
      1.782    3.000
      1.782    4.000
      1.782    4.000
      1.782    4.000
      1.783    4.000
      1.783    3.000
      1.783    4.000
      1.783    3.000
      1.783    5.000
      1.784    4.000
      1.784    4.000
      1.784    1.000
      1.784    1.000
      1.784    2.000
      1.785    3.000
      1.785    0.000
      1.785    0.000
      1.785    1.000
      1.785    1.000
      1.786    1.000
      1.786    3.000
      1.786    1.000
      1.786    3.000
      1.786    2.000
      1.787    1.000
      1.787    2.000
      1.787    3.000
      1.787    2.000
      1.787    1.000
      1.788    2.000
      1.788    2.000
      1.788    4.000
      1.788    2.000
      1.788    2.000
      1.789    2.000
      1.789    3.000
      1.789    1.000
      1.789    1.000
      1.789    2.000
      1.790    2.000
      1.790    3.000
      1.790    2.000
      1.790    1.000
      1.790    4.000
      1.791    4.000
      1.791    4.000
      1.791    4.000
      1.791    5.000
      1.791    3.000
      1.792    6.000
      1.792    5.000
      1.792    3.000
      1.792    1.000
      1.792    1.000
      1.793    3.000
      1.793    2.000
      1.793    2.000
      1.793    1.000
      1.793    1.000
      1.794    1.000
      1.794    1.000
      1.794    1.000
      1.794    2.000
      1.794    1.000
      1.795    1.000
      1.795    1.000
      1.795    2.000
      1.795    2.000
      1.795    2.000
      1.796    3.000
      1.796    3.000
      1.796    3.000
      1.796    2.000
      1.796    2.000
      1.797    2.000
      1.797    2.000
      1.797    2.000
      1.797    4.000
      1.797    1.000
      1.798    1.000
      1.798    1.000
      1.798    1.000
      1.798    1.000
      1.798    1.000
      1.799    2.000
      1.799    1.000
      1.799    1.000
      1.799    1.000
      1.799    2.000
      1.800    1.000
      1.800    2.000
      1.800    2.000
      1.800    3.000
      1.800    2.000
      1.801    4.000
      1.801    3.000
      1.801    2.000
      1.801    1.000
      1.801    2.000
      1.802    2.000
      1.802    2.000
      1.802    3.000
      1.802    3.000
      1.802    2.000
      1.803    1.000
      1.803    3.000
      1.803    7.000
      1.803    6.000
      1.803    6.000
      1.804    5.000
      1.804    5.000
      1.804    6.000
      1.804    6.000
      1.804    6.000
      1.805    6.000
      1.805    5.000
      1.805    7.000
      1.805    8.000
      1.805    6.000
      1.806    6.000
      1.806    5.000
      1.806    5.000
      1.806    4.000
      1.806    4.000
      1.807    5.000
      1.807    6.000
      1.807    4.000
      1.807    5.000
      1.807    2.000
      1.808    3.000
      1.808    4.000
      1.808    4.000
      1.808    4.000
      1.808    5.000
      1.809    4.000
      1.809    6.000
      1.809    6.000
      1.809    6.000
      1.809    6.000
      1.810    4.000
      1.810    6.000
      1.810    5.000
      1.810    6.000
      1.810    6.000
      1.811    7.000
      1.811    6.000
      1.811    5.000
      1.811    7.000
      1.811    6.000
      1.812    5.000
      1.812    4.000
      1.812    7.000
      1.812    6.000
      1.812    6.000
      1.813    5.000
      1.813    4.000
      1.813    5.000
      1.813    4.000
      1.813    6.000
      1.814    4.000
      1.814    3.000
      1.814    6.000
      1.814    4.000
      1.814    5.000
      1.815    5.000
      1.815    3.000
      1.815    4.000
      1.815    4.000
      1.815    2.000
      1.816    3.000
      1.816    2.000
      1.816    3.000
      1.816    3.000
      1.816    2.000
      1.817    3.000
      1.817    2.000
      1.817    2.000
      1.817    5.000
      1.817    4.000
      1.818    4.000
      1.818    4.000
      1.818    7.000
      1.818    2.000
      1.818    5.000
      1.819    5.000
      1.819    3.000
      1.819    3.000
      1.819    3.000
      1.819    4.000
      1.820    6.000
      1.820    5.000
      1.820    5.000
      1.820    4.000
      1.820    5.000
      1.821    3.000
      1.821    3.000
      1.821    2.000
      1.821    5.000
      1.821    4.000
      1.822    6.000
      1.822    6.000
      1.822    4.000
      1.822    7.000
      1.822    7.000
      1.823    5.000
      1.823    7.000
      1.823    7.000
      1.823    5.000
      1.823    6.000
      1.824    6.000
      1.824    8.000
      1.824    7.000
      1.824    7.000
      1.824    8.000
      1.825    9.000
      1.825    7.000
      1.825    4.000
      1.825    5.000
      1.825    5.000
      1.826    7.000
      1.826    4.000
      1.826    5.000
      1.826    4.000
      1.826    5.000
      1.827    5.000
      1.827    4.000
      1.827    5.000
      1.827    4.000
      1.827    5.000
      1.828    4.000
      1.828    3.000
      1.828    4.000
      1.828    3.000
      1.828    5.000
      1.829    5.000
      1.829    5.000
      1.829    7.000
      1.829    4.000
      1.829    8.000
      1.830    5.000
      1.830    6.000
      1.830    5.000
      1.830    5.000
      1.830    6.000
      1.831    8.000
      1.831    7.000
      1.831    7.000
      1.831    8.000
      1.831    5.000
      1.832    3.000
      1.832    4.000
      1.832    9.000
      1.832    7.000
      1.832    5.000
      1.833    4.000
      1.833    5.000
      1.833    5.000
      1.833    5.000
      1.833    6.000
      1.834    4.000
      1.834    3.000
      1.834    3.000
      1.834    3.000
      1.834    5.000
      1.835    5.000
      1.835    2.000
      1.835    2.000
      1.835    4.000
      1.835    4.000
      1.836    3.000
      1.836    4.000
      1.836    3.000
      1.836    3.000
      1.836    2.000
      1.837    2.000
      1.837    3.000
      1.837    1.000
      1.837    2.000
      1.837    2.000
      1.838    1.000
      1.838    3.000
      1.838    5.000
      1.838    3.000
      1.838    1.000
      1.839    2.000
      1.839    1.000
      1.839    4.000
      1.839    3.000
      1.839    5.000
      1.840    3.000
      1.840    5.000
      1.840    5.000
      1.840    5.000
      1.840    4.000
      1.841    3.000
      1.841    3.000
      1.841    2.000
      1.841    3.000
      1.841    6.000
      1.842    6.000
      1.842    7.000
      1.842    6.000
      1.842    6.000
      1.842    5.000
      1.843    5.000
      1.843    3.000
      1.843    4.000
      1.843    4.000
      1.843    3.000
      1.844    3.000
      1.844    4.000
      1.844    4.000
      1.844    2.000
      1.844    2.000
      1.845    3.000
      1.845    3.000
      1.845    2.000
      1.845    2.000
      1.845    2.000
      1.846    2.000
      1.846    3.000
      1.846    5.000
      1.846    4.000
      1.846    1.000
      1.847    3.000
      1.847    1.000
      1.847    2.000
      1.847    4.000
      1.847    3.000
      1.848    3.000
      1.848    5.000
      1.848    3.000
      1.848    5.000
      1.848    3.000
      1.849    3.000
      1.849    3.000
      1.849    2.000
      1.849    3.000
      1.849    3.000
      1.850    4.000
      1.850    3.000
      1.850    5.000
      1.850    5.000
      1.850    2.000
      1.851    2.000
      1.851    4.000
      1.851    5.000
      1.851    4.000
      1.851    5.000
      1.852    2.000
      1.852    2.000
      1.852    1.000
      1.852    1.000
      1.852    2.000
      1.853    3.000
      1.853    4.000
      1.853    3.000
      1.853    7.000
      1.853    5.000
      1.854    4.000
      1.854    5.000
      1.854    4.000
      1.854    2.000
      1.854    4.000
      1.855    3.000
      1.855    4.000
      1.855    4.000
      1.855    4.000
      1.855    4.000
      1.856    4.000
      1.856    3.000
      1.856    5.000
      1.856    3.000
      1.856    1.000
      1.857    2.000
      1.857    3.000
      1.857    3.000
      1.857    3.000
      1.857    2.000
      1.858    2.000
      1.858    1.000
      1.858    1.000
      1.858    1.000
      1.858    1.000
      1.859    2.000
      1.859    1.000
      1.859    1.000
      1.859    1.000
      1.859    2.000
      1.860    2.000
      1.860    1.000
      1.860    1.000
      1.860    1.000
      1.860    3.000
      1.861    2.000
      1.861    2.000
      1.861    3.000
      1.861    1.000
      1.861    1.000
      1.862    2.000
      1.862    0.000
      1.862    1.000
      1.862    1.000
      1.862    1.000
      1.863    2.000
      1.863    3.000
      1.863    3.000
      1.863    4.000
      1.863    3.000
      1.864    3.000
      1.864    2.000
      1.864    3.000
      1.864    3.000
      1.864    2.000
      1.865    2.000
      1.865    2.000
      1.865    2.000
      1.865    4.000
      1.865    4.000
      1.866    4.000
      1.866    3.000
      1.866    2.000
      1.866    3.000
      1.866    3.000
      1.867    3.000
      1.867    4.000
      1.867    5.000
      1.867    6.000
      1.867    5.000
      1.868    4.000
      1.868    5.000
      1.868    5.000
      1.868    2.000
      1.868    6.000
      1.869    5.000
      1.869    7.000
      1.869    7.000
      1.869    6.000
      1.869    5.000
      1.870    7.000
      1.870    6.000
      1.870    7.000
      1.870    7.000
      1.870    6.000
      1.871    5.000
      1.871    4.000
      1.871    3.000
      1.871    6.000
      1.871    7.000
      1.872    6.000
      1.872    3.000
      1.872    2.000
      1.872    5.000
      1.872    5.000
      1.873    6.000
      1.873    5.000
      1.873    3.000
      1.873    5.000
      1.873    5.000
      1.874    5.000
      1.874    4.000
      1.874    3.000
      1.874    2.000
      1.874    4.000
      1.875    5.000
      1.875    3.000
      1.875    3.000
      1.875    4.000
      1.875    5.000
      1.876    5.000
      1.876    3.000
      1.876    3.000
      1.876    3.000
      1.876    4.000
      1.877    3.000
      1.877    5.000
      1.877    5.000
      1.877    4.000
      1.877    4.000
      1.878    4.000
      1.878    3.000
      1.878    4.000
      1.878    3.000
      1.878    3.000
      1.879    4.000
      1.879    3.000
      1.879    3.000
      1.879    4.000
      1.879    2.000
      1.880    3.000
      1.880    5.000
      1.880    3.000
      1.880    5.000
      1.880    3.000
      1.881    1.000
      1.881    3.000
      1.881    1.000
      1.881    5.000
      1.881    0.000
      1.882    3.000
      1.882    3.000
      1.882    3.000
      1.882    4.000
      1.882    3.000
      1.883    5.000
      1.883    3.000
      1.883    5.000
      1.883    4.000
      1.883    5.000
      1.884    7.000
      1.884    7.000
      1.884    7.000
      1.884    6.000
      1.884    4.000
      1.885    4.000
      1.885    5.000
      1.885    4.000
      1.885    5.000
      1.885    5.000
      1.886    6.000
      1.886    4.000
      1.886    6.000
      1.886    6.000
      1.886    3.000
      1.887    3.000
      1.887    4.000
      1.887    1.000
      1.887    4.000
      1.887    2.000
      1.888    4.000
      1.888    2.000
      1.888    2.000
      1.888    2.000
      1.888    4.000
      1.889    6.000
      1.889    6.000
      1.889    4.000
      1.889    5.000
      1.889    6.000
      1.890    4.000
      1.890    6.000
      1.890    6.000
      1.890    4.000
      1.890    5.000
      1.891    4.000
      1.891    3.000
      1.891    3.000
      1.891    3.000
      1.891    5.000
      1.892    2.000
      1.892    5.000
      1.892    5.000
      1.892    4.000
      1.892    5.000
      1.893    5.000
      1.893    5.000
      1.893    5.000
      1.893    4.000
      1.893    4.000
      1.894    4.000
      1.894    3.000
      1.894    5.000
      1.894    6.000
      1.894    4.000
      1.895    6.000
      1.895    4.000
      1.895    3.000
      1.895    3.000
      1.895    4.000
      1.896    4.000
      1.896    5.000
      1.896    3.000
      1.896    3.000
      1.896    3.000
      1.897    3.000
      1.897    2.000
      1.897    3.000
      1.897    3.000
      1.897    5.000
      1.898    3.000
      1.898    3.000
      1.898    4.000
      1.898    4.000
      1.898    4.000
      1.899    4.000
      1.899    4.000
      1.899    4.000
      1.899    5.000
      1.899    2.000
      1.900    6.000
      1.900    6.000
      1.900    8.000
      1.900    6.000
      1.900    5.000
      1.901    4.000
      1.901    6.000
      1.901    5.000
      1.901    7.000
      1.901    8.000
      1.902    6.000
      1.902    5.000
      1.902    5.000
      1.902    7.000
      1.902    5.000
      1.903    4.000
      1.903    5.000
      1.903    5.000
      1.903    5.000
      1.903    3.000
      1.904    3.000
      1.904    3.000
      1.904    4.000
      1.904    2.000
      1.904    4.000
      1.905    4.000
      1.905    4.000
      1.905    3.000
      1.905    3.000
      1.905    3.000
      1.906    4.000
      1.906    5.000
      1.906    3.000
      1.906    3.000
      1.906    3.000
      1.907    3.000
      1.907    5.000
      1.907    5.000
      1.907    5.000
      1.907    6.000
      1.908    6.000
      1.908    4.000
      1.908    4.000
      1.908    3.000
      1.908    5.000
      1.909    6.000
      1.909    5.000
      1.909    6.000
      1.909    4.000
      1.909    7.000
      1.910    5.000
      1.910    5.000
      1.910    6.000
      1.910    6.000
      1.910    5.000
      1.911    7.000
      1.911    8.000
      1.911    6.000
      1.911    7.000
      1.911    8.000
      1.912    7.000
      1.912    6.000
      1.912    6.000
      1.912    4.000
      1.912    4.000
      1.913    6.000
      1.913    5.000
      1.913    5.000
      1.913    6.000
      1.913    6.000
      1.914    5.000
      1.914    5.000
      1.914    4.000
      1.914    4.000
      1.914    6.000
      1.915    7.000
      1.915    4.000
      1.915    4.000
      1.915    4.000
      1.915    3.000
      1.916    3.000
      1.916    4.000
      1.916    5.000
      1.916    4.000
      1.916    6.000
      1.917    6.000
      1.917    3.000
      1.917    4.000
      1.917    4.000
      1.917    5.000
      1.918    3.000
      1.918    3.000
      1.918    5.000
      1.918    1.000
      1.918    2.000
      1.919    2.000
      1.919    3.000
      1.919    5.000
      1.919    1.000
      1.919    4.000
      1.920    5.000
      1.920    3.000
      1.920    1.000
      1.920    3.000
      1.920    3.000
      1.921    6.000
      1.921    4.000
      1.921    4.000
      1.921    4.000
      1.921    3.000
      1.922    4.000
      1.922    3.000
      1.922    5.000
      1.922    1.000
      1.922    3.000
      1.923    1.000
      1.923    3.000
      1.923    3.000
      1.923    4.000
      1.923    1.000
      1.924    1.000
      1.924    2.000
      1.924    1.000
      1.924    1.000
      1.924    2.000
      1.925    1.000
      1.925    3.000
      1.925    2.000
      1.925    2.000
      1.925    3.000
      1.926    3.000
      1.926    2.000
      1.926    5.000
      1.926    3.000
      1.926    5.000
      1.927    4.000
      1.927    3.000
      1.927    4.000
      1.927    3.000
      1.927    3.000
      1.928    3.000
      1.928    3.000
      1.928    4.000
      1.928    2.000
      1.928    3.000
      1.929    3.000
      1.929    4.000
      1.929    3.000
      1.929    5.000
      1.929    3.000
      1.930    3.000
      1.930    3.000
      1.930    2.000
      1.930    2.000
      1.930    2.000
      1.931    0.000
      1.931    1.000
      1.931    0.000
      1.931    1.000
      1.931    2.000
      1.932    1.000
      1.932    1.000
      1.932    1.000
      1.932    1.000
      1.932    1.000
      1.933    0.000
      1.933    1.000
      1.933    1.000
      1.933    1.000
      1.933    1.000
      1.934    1.000
      1.934    1.000
      1.934    1.000
      1.934    1.000
      1.934    1.000
      1.935    0.000
      1.935    1.000
      1.935    2.000
      1.935    3.000
      1.935    3.000
      1.936    1.000
      1.936    3.000
      1.936    1.000
      1.936    1.000
      1.936    2.000
      1.937    4.000
      1.937    3.000
      1.937    1.000
      1.937    2.000
      1.937    1.000
      1.938    1.000
      1.938    2.000
      1.938    3.000
      1.938    2.000
      1.938    2.000
      1.939    2.000
      1.939    3.000
      1.939    1.000
      1.939    0.000
      1.939    0.000
      1.940    2.000
      1.940    1.000
      1.940    2.000
      1.940    1.000
      1.940    3.000
      1.941    2.000
      1.941    2.000
      1.941    1.000
      1.941    2.000
      1.941    3.000
      1.942    1.000
      1.942    0.000
      1.942    2.000
      1.942    0.000
      1.942    0.000
      1.943    3.000
      1.943    3.000
      1.943    4.000
      1.943    4.000
      1.943    3.000
      1.944    3.000
      1.944    4.000
      1.944    3.000
      1.944    4.000
      1.944    4.000
      1.945    3.000
      1.945    2.000
      1.945    3.000
      1.945    4.000
      1.945    2.000
      1.946    2.000
      1.946    4.000
      1.946    3.000
      1.946    3.000
      1.946    3.000
      1.947    4.000
      1.947    5.000
      1.947    4.000
      1.947    6.000
      1.947    5.000
      1.948    5.000
      1.948    7.000
      1.948    5.000
      1.948    4.000
      1.948    5.000
      1.949    8.000
      1.949    7.000
      1.949    5.000
      1.949    5.000
      1.949    4.000
      1.950    4.000
      1.950    5.000
      1.950    5.000
      1.950    3.000
      1.950    4.000
      1.951    5.000
      1.951    4.000
      1.951    4.000
      1.951    4.000
      1.951    5.000
      1.952    5.000
      1.952    5.000
      1.952    5.000
      1.952    4.000
      1.952    6.000
      1.953    3.000
      1.953    6.000
      1.953    5.000
      1.953    5.000
      1.953    5.000
      1.954    3.000
      1.954    4.000
      1.954    3.000
      1.954    5.000
      1.954    2.000
      1.955    3.000
      1.955    2.000
      1.955    2.000
      1.955    2.000
      1.955    2.000
      1.956    1.000
      1.956    2.000
      1.956    1.000
      1.956    3.000
      1.956    5.000
      1.957    3.000
      1.957    3.000
      1.957    4.000
      1.957    3.000
      1.957    3.000
      1.958    3.000
      1.958    4.000
      1.958    2.000
      1.958    2.000
      1.958    1.000
      1.959    2.000
      1.959    2.000
      1.959    2.000
      1.959    3.000
      1.959    3.000
      1.960    1.000
      1.960    2.000
      1.960    3.000
      1.960    3.000
      1.960    3.000
      1.961    4.000
      1.961    5.000
      1.961    6.000
      1.961    6.000
      1.961    6.000
      1.962    2.000
      1.962    2.000
      1.962    2.000
      1.962    3.000
      1.962    3.000
      1.963    4.000
      1.963    1.000
      1.963    2.000
      1.963    1.000
      1.963    1.000
      1.964    3.000
      1.964    1.000
      1.964    3.000
      1.964    2.000
      1.964    1.000
      1.965    1.000
      1.965    0.000
      1.965    1.000
      1.965    4.000
      1.965    2.000
      1.966    3.000
      1.966    5.000
      1.966    2.000
      1.966    3.000
      1.966    2.000
      1.967    2.000
      1.967    2.000
      1.967    2.000
      1.967    2.000
      1.967    3.000
      1.968    1.000
      1.968    2.000
      1.968    3.000
      1.968    4.000
      1.968    2.000
      1.969    4.000
      1.969    4.000
      1.969    4.000
      1.969    4.000
      1.969    2.000
      1.970    2.000
      1.970    2.000
      1.970    6.000
      1.970    4.000
      1.970    3.000
      1.971    3.000
      1.971    5.000
      1.971    4.000
      1.971    5.000
      1.971    6.000
      1.972    3.000
      1.972    5.000
      1.972    6.000
      1.972    5.000
      1.972    4.000
      1.973    3.000
      1.973    6.000
      1.973    3.000
      1.973    5.000
      1.973    3.000
      1.974    1.000
      1.974    3.000
      1.974    3.000
      1.974    2.000
      1.974    2.000
      1.975    6.000
      1.975    5.000
      1.975    4.000
      1.975    2.000
      1.975    3.000
      1.976    4.000
      1.976    4.000
      1.976    2.000
      1.976    3.000
      1.976    3.000
      1.977    3.000
      1.977    5.000
      1.977    3.000
      1.977    3.000
      1.977    4.000
      1.978    5.000
      1.978    4.000
      1.978    5.000
      1.978    6.000
      1.978    4.000
      1.979    2.000
      1.979    3.000
      1.979    3.000
      1.979    2.000
      1.979    3.000
      1.980    4.000
      1.980    3.000
      1.980    6.000
      1.980    4.000
      1.980    5.000
      1.981    5.000
      1.981    4.000
      1.981    5.000
      1.981    5.000
      1.981    6.000
      1.982    4.000
      1.982    3.000
      1.982    5.000
      1.982    6.000
      1.982    5.000
      1.983    3.000
      1.983    4.000
      1.983    2.000
      1.983    2.000
      1.983    2.000
      1.984    3.000
      1.984    4.000
      1.984    4.000
      1.984    3.000
      1.984    3.000
      1.985    3.000
      1.985    4.000
      1.985    4.000
      1.985    5.000
      1.985    3.000
      1.986    2.000
      1.986    2.000
      1.986    2.000
      1.986    2.000
      1.986    3.000
      1.987    4.000
      1.987    2.000
      1.987    2.000
      1.987    3.000
      1.987    3.000
      1.988    4.000
      1.988    2.000
      1.988    4.000
      1.988    4.000
      1.988    4.000
      1.989    7.000
      1.989    3.000
      1.989    3.000
      1.989    2.000
      1.989    1.000
      1.990    2.000
      1.990    2.000
      1.990    1.000
      1.990    0.000
      1.990    1.000
      1.991    0.000
      1.991    0.000
      1.991    0.000
      1.991    0.000
      1.991    0.000
      1.992    1.000
      1.992    2.000
      1.992    2.000
      1.992    1.000
      1.992    1.000
      1.993    0.000
      1.993    1.000
      1.993    0.000
      1.993    1.000
      1.993    1.000
      1.994    1.000
      1.994    1.000
      1.994    2.000
      1.994    0.000
      1.994    2.000
      1.995    0.000
      1.995    1.000
      1.995    0.000
      1.995    3.000
      1.995    2.000
      1.996    2.000
      1.996    0.000
      1.996    1.000
      1.996    0.000
      1.996    1.000
      1.997    3.000
      1.997    5.000
      1.997    4.000
      1.997    3.000
      1.997    6.000
      1.998    5.000
      1.998    4.000
      1.998    2.000
      1.998    2.000
      1.998    3.000
      1.999    3.000
      1.999    3.000
      1.999    1.000
      1.999    1.000
      1.999    2.000
      2.000    2.000
      2.000    2.000
      2.000    3.000
      2.000    3.000
      2.000    3.000
      2.001    4.000
      2.001    5.000
      2.001    3.000
      2.001    6.000
      2.001    4.000
      2.002    3.000
      2.002    3.000
      2.002    3.000
      2.002    4.000
      2.002    3.000
      2.003    2.000
      2.003    3.000
      2.003    3.000
      2.003    2.000
      2.003    2.000
      2.004    4.000
      2.004    5.000
      2.004    5.000
      2.004    3.000
      2.004    4.000
      2.005    5.000
      2.005    1.000
      2.005    4.000
      2.005    2.000
      2.005    4.000
      2.006    4.000
      2.006    1.000
      2.006    2.000
      2.006    5.000
      2.006    6.000
      2.007    3.000
      2.007    3.000
      2.007    7.000
      2.007    6.000
      2.007    8.000
      2.008    5.000
      2.008    7.000
      2.008    6.000
      2.008    8.000
      2.008    5.000
      2.009    5.000
      2.009    5.000
      2.009    3.000
      2.009    5.000
      2.009    4.000
      2.010    4.000
      2.010    3.000
      2.010    5.000
      2.010    3.000
      2.010    3.000
      2.011    4.000
      2.011    3.000
      2.011    2.000
      2.011    3.000
      2.011    4.000
      2.012    2.000
      2.012    4.000
      2.012    5.000
      2.012    5.000
      2.012    4.000
      2.013    3.000
      2.013    3.000
      2.013    3.000
      2.013    5.000
      2.013    3.000
      2.014    2.000
      2.014    2.000
      2.014    4.000
      2.014    5.000
      2.014    3.000
      2.015    5.000
      2.015    3.000
      2.015    4.000
      2.015    4.000
      2.015    4.000
      2.016    4.000
      2.016    5.000
      2.016    3.000
      2.016    5.000
      2.016    6.000
      2.017    3.000
      2.017    5.000
      2.017    4.000
      2.017    4.000
      2.017    5.000
      2.018    3.000
      2.018    5.000
      2.018    5.000
      2.018    5.000
      2.018    6.000
      2.019    5.000
      2.019    4.000
      2.019    4.000
      2.019    5.000
      2.019    5.000
      2.020    5.000
      2.020    6.000
      2.020    5.000
      2.020    5.000
      2.020    6.000
      2.021    2.000
      2.021    3.000
      2.021    3.000
      2.021    4.000
      2.021    1.000
      2.022    3.000
      2.022    2.000
      2.022    2.000
      2.022    3.000
      2.022    2.000
      2.023    3.000
      2.023    4.000
      2.023    4.000
      2.023    3.000
      2.023    4.000
      2.024    6.000
      2.024    5.000
      2.024    1.000
      2.024    2.000
      2.024    4.000
      2.025    3.000
      2.025    4.000
      2.025    4.000
      2.025    2.000
      2.025    3.000
      2.026    5.000
      2.026    7.000
      2.026    4.000
      2.026    7.000
      2.026    5.000
      2.027    5.000
      2.027    4.000
      2.027    3.000
      2.027    4.000
      2.027    2.000
      2.028    3.000
      2.028    3.000
      2.028    4.000
      2.028    5.000
      2.028    4.000
      2.029    2.000
      2.029    1.000
      2.029    1.000
      2.029    1.000
      2.029    3.000
      2.030    2.000
      2.030    1.000
      2.030    1.000
      2.030    1.000
      2.030    0.000
      2.031    1.000
      2.031    1.000
      2.031    4.000
      2.031    3.000
      2.031    2.000
      2.032    3.000
      2.032    3.000
      2.032    3.000
      2.032    0.000
      2.032    1.000
      2.033    1.000
      2.033    1.000
      2.033    1.000
      2.033    3.000
      2.033    4.000
      2.034    3.000
      2.034    3.000
      2.034    2.000
      2.034    2.000
      2.034    1.000
      2.035    0.000
      2.035    1.000
      2.035    2.000
      2.035    1.000
      2.035    3.000
      2.036    2.000
      2.036    2.000
      2.036    1.000
      2.036    1.000
      2.036    1.000
      2.037    1.000
      2.037    2.000
      2.037    3.000
      2.037    1.000
      2.037    3.000
      2.038    4.000
      2.038    4.000
      2.038    2.000
      2.038    3.000
      2.038    3.000
      2.039    3.000
      2.039    5.000
      2.039    5.000
      2.039    7.000
      2.039    4.000
      2.040    3.000
      2.040    2.000
      2.040    3.000
      2.040    3.000
      2.040    1.000
      2.041    4.000
      2.041    0.000
      2.041    4.000
      2.041    4.000
      2.041    3.000
      2.042    5.000
      2.042    3.000
      2.042    2.000
      2.042    2.000
      2.042    2.000
      2.043    1.000
      2.043    2.000
      2.043    1.000
      2.043    1.000
      2.043    1.000
      2.044    1.000
      2.044    1.000
      2.044    2.000
      2.044    2.000
      2.044    2.000
      2.045    2.000
      2.045    2.000
      2.045    2.000
      2.045    1.000
      2.045    2.000
      2.046    2.000
      2.046    1.000
      2.046    1.000
      2.046    1.000
      2.046    1.000
      2.047    1.000
      2.047    0.000
      2.047    2.000
      2.047    2.000
      2.047    1.000
      2.048    0.000
      2.048    3.000
      2.048    1.000
      2.048    1.000
      2.048    2.000
      2.049    1.000
      2.049    2.000
      2.049    2.000
      2.049    1.000
      2.049    4.000
      2.050    3.000
      2.050    4.000
      2.050    1.000
      2.050    2.000
      2.050    3.000
      2.051    5.000
      2.051    4.000
      2.051    3.000
      2.051    4.000
      2.051    4.000
      2.052    6.000
      2.052    5.000
      2.052    3.000
      2.052    4.000
      2.052    3.000
      2.053    2.000
      2.053    3.000
      2.053    2.000
      2.053    4.000
      2.053    3.000
      2.054    4.000
      2.054    3.000
      2.054    2.000
      2.054    2.000
      2.054    5.000
      2.055    4.000
      2.055    3.000
      2.055    3.000
      2.055    1.000
      2.055    2.000
      2.056    2.000
      2.056    3.000
      2.056    3.000
      2.056    3.000
      2.056    1.000
      2.057    1.000
      2.057    2.000
      2.057    3.000
      2.057    3.000
      2.057    2.000
      2.058    1.000
      2.058    1.000
      2.058    2.000
      2.058    3.000
      2.058    3.000
      2.059    2.000
      2.059    2.000
      2.059    2.000
      2.059    1.000
      2.059    2.000
      2.060    1.000
      2.060    3.000
      2.060    2.000
      2.060    3.000
      2.060    3.000
      2.061    1.000
      2.061    3.000
      2.061    2.000
      2.061    2.000
      2.061    1.000
      2.062    2.000
      2.062    2.000
      2.062    5.000
      2.062    4.000
      2.062    3.000
      2.063    2.000
      2.063    3.000
      2.063    2.000
      2.063    6.000
      2.063    4.000
      2.064    3.000
      2.064    4.000
      2.064    3.000
      2.064    3.000
      2.064    5.000
      2.065    4.000
      2.065    6.000
      2.065    3.000
      2.065    2.000
      2.065    1.000
      2.066    2.000
      2.066    3.000
      2.066    3.000
      2.066    2.000
      2.066    3.000
      2.067    4.000
      2.067    4.000
      2.067    3.000
      2.067    4.000
      2.067    3.000
      2.068    2.000
      2.068    2.000
      2.068    1.000
      2.068    4.000
      2.068    3.000
      2.069    2.000
      2.069    2.000
      2.069    2.000
      2.069    3.000
      2.069    2.000
      2.070    2.000
      2.070    3.000
      2.070    4.000
      2.070    4.000
      2.070    4.000
      2.071    3.000
      2.071    3.000
      2.071    3.000
      2.071    2.000
      2.071    3.000
      2.072    3.000
      2.072    3.000
      2.072    3.000
      2.072    4.000
      2.072    4.000
      2.073    5.000
      2.073    6.000
      2.073    5.000
      2.073    4.000
      2.073    3.000
      2.074    4.000
      2.074    2.000
      2.074    6.000
      2.074    6.000
      2.074    4.000
      2.075    4.000
      2.075    6.000
      2.075    4.000
      2.075    5.000
      2.075    3.000
      2.076    4.000
      2.076    6.000
      2.076    4.000
      2.076    6.000
      2.076    4.000
      2.077    3.000
      2.077    3.000
      2.077    4.000
      2.077    4.000
      2.077    4.000
      2.078    4.000
      2.078    5.000
      2.078    5.000
      2.078    4.000
      2.078    7.000
      2.079    4.000
      2.079    4.000
      2.079    7.000
      2.079    7.000
      2.079    9.000
      2.080    6.000
      2.080    7.000
      2.080    9.000
      2.080    6.000
      2.080    6.000
      2.081    5.000
      2.081    6.000
      2.081    6.000
      2.081    7.000
      2.081    6.000
      2.082    6.000
      2.082    5.000
      2.082    5.000
      2.082    4.000
      2.082    3.000
      2.083    7.000
      2.083    7.000
      2.083    7.000
      2.083    6.000
      2.083    6.000
      2.084    8.000
      2.084    4.000
      2.084    7.000
      2.084    5.000
      2.084    6.000
      2.085    6.000
      2.085    6.000
      2.085    5.000
      2.085    4.000
      2.085    5.000
      2.086    5.000
      2.086    6.000
      2.086    8.000
      2.086    8.000
      2.086    5.000
      2.087    6.000
      2.087    6.000
      2.087    4.000
      2.087    5.000
      2.087    5.000
      2.088    8.000
      2.088    6.000
      2.088    5.000
      2.088    5.000
      2.088    5.000
      2.089    7.000
      2.089    6.000
      2.089    5.000
      2.089    4.000
      2.089    4.000
      2.090    6.000
      2.090    5.000
      2.090    6.000
      2.090    5.000
      2.090    6.000
      2.091    7.000
      2.091    5.000
      2.091    5.000
      2.091    5.000
      2.091    6.000
      2.092    8.000
      2.092    8.000
      2.092    9.000
      2.092    5.000
      2.092    5.000
      2.093    6.000
      2.093    5.000
      2.093    6.000
      2.093    7.000
      2.093    6.000
      2.094    5.000
      2.094    7.000
      2.094    6.000
      2.094    6.000
      2.094    7.000
      2.095    6.000
      2.095    9.000
      2.095    8.000
      2.095    8.000
      2.095    4.000
      2.096    5.000
      2.096    5.000
      2.096    6.000
      2.096    6.000
      2.096    6.000
      2.097    4.000
      2.097    5.000
      2.097    4.000
      2.097    5.000
      2.097    5.000
      2.098    3.000
      2.098    4.000
      2.098    4.000
      2.098    4.000
      2.098    4.000
      2.099    4.000
      2.099    5.000
      2.099    4.000
      2.099    2.000
      2.099    3.000
      2.100    5.000
      2.100    3.000
      2.100    5.000
      2.100    5.000
      2.100    4.000
      2.101    4.000
      2.101    4.000
      2.101    4.000
      2.101    5.000
      2.101    3.000
      2.102    4.000
      2.102    3.000
      2.102    4.000
      2.102    3.000
      2.102    3.000
      2.103    3.000
      2.103    3.000
      2.103    3.000
      2.103    2.000
      2.103    2.000
      2.104    1.000
      2.104    2.000
      2.104    2.000
      2.104    2.000
      2.104    3.000
      2.105    2.000
      2.105    3.000
      2.105    2.000
      2.105    4.000
      2.105    4.000
      2.106    4.000
      2.106    4.000
      2.106    5.000
      2.106    4.000
      2.106    4.000
      2.107    5.000
      2.107    4.000
      2.107    4.000
      2.107    3.000
      2.107    5.000
      2.108    4.000
      2.108    4.000
      2.108    2.000
      2.108    2.000
      2.108    4.000
      2.109    3.000
      2.109    4.000
      2.109    4.000
      2.109    4.000
      2.109    5.000
      2.110    4.000
      2.110    4.000
      2.110    2.000
      2.110    2.000
      2.110    4.000
      2.111    5.000
      2.111    5.000
      2.111    4.000
      2.111    3.000
      2.111    4.000
      2.112    3.000
      2.112    1.000
      2.112    3.000
      2.112    2.000
      2.112    2.000
      2.113    2.000
      2.113    2.000
      2.113    2.000
      2.113    3.000
      2.113    6.000
      2.114    2.000
      2.114    2.000
      2.114    2.000
      2.114    3.000
      2.114    5.000
      2.115    3.000
      2.115    3.000
      2.115    2.000
      2.115    1.000
      2.115    1.000
      2.116    1.000
      2.116    2.000
      2.116    1.000
      2.116    5.000
      2.116    2.000
      2.117    5.000
      2.117    4.000
      2.117    3.000
      2.117    4.000
      2.117    3.000
      2.118    3.000
      2.118    4.000
      2.118    6.000
      2.118    5.000
      2.118    4.000
      2.119    5.000
      2.119    3.000
      2.119    4.000
      2.119    4.000
      2.119    4.000
      2.120    3.000
      2.120    3.000
      2.120    4.000
      2.120    5.000
      2.120    4.000
      2.121    4.000
      2.121    5.000
      2.121    3.000
      2.121    3.000
      2.121    4.000
      2.122    5.000
      2.122    3.000
      2.122    3.000
      2.122    3.000
      2.122    2.000
      2.123    3.000
      2.123    3.000
      2.123    3.000
      2.123    6.000
      2.123    4.000
      2.124    3.000
      2.124    4.000
      2.124    3.000
      2.124    6.000
      2.124    6.000
      2.125    6.000
      2.125    5.000
      2.125    6.000
      2.125    3.000
      2.125    2.000
      2.126    4.000
      2.126    4.000
      2.126    4.000
      2.126    4.000
      2.126    5.000
      2.127    3.000
      2.127    6.000
      2.127    6.000
      2.127    6.000
      2.127    4.000
      2.128    6.000
      2.128    4.000
      2.128    7.000
      2.128    5.000
      2.128    5.000
      2.129    7.000
      2.129    6.000
      2.129    4.000
      2.129    5.000
      2.129    5.000
      2.130    5.000
      2.130    5.000
      2.130    6.000
      2.130    3.000
      2.130    4.000
      2.131    6.000
      2.131    3.000
      2.131    3.000
      2.131    5.000
      2.131    5.000
      2.132    5.000
      2.132    4.000
      2.132    7.000
      2.132    7.000
      2.132    5.000
      2.133    7.000
      2.133    7.000
      2.133    6.000
      2.133    5.000
      2.133    4.000
      2.134    5.000
      2.134    7.000
      2.134    4.000
      2.134    5.000
      2.134    5.000
      2.135    3.000
      2.135    3.000
      2.135    4.000
      2.135    4.000
      2.135    4.000
      2.136    3.000
      2.136    3.000
      2.136    6.000
      2.136    6.000
      2.136    5.000
      2.137    4.000
      2.137    4.000
      2.137    2.000
      2.137    2.000
      2.137    3.000
      2.138    2.000
      2.138    2.000
      2.138    1.000
      2.138    1.000
      2.138    1.000
      2.139    1.000
      2.139    1.000
      2.139    1.000
      2.139    2.000
      2.139    3.000
      2.140    1.000
      2.140    2.000
      2.140    2.000
      2.140    2.000
      2.140    3.000
      2.141    2.000
      2.141    3.000
      2.141    3.000
      2.141    3.000
      2.141    3.000
      2.142    4.000
      2.142    2.000
      2.142    2.000
      2.142    2.000
      2.142    3.000
      2.143    5.000
      2.143    4.000
      2.143    5.000
      2.143    3.000
      2.143    3.000
      2.144    5.000
      2.144    5.000
      2.144    4.000
      2.144    3.000
      2.144    4.000
      2.145    4.000
      2.145    2.000
      2.145    1.000
      2.145    2.000
      2.145    2.000
      2.146    3.000
      2.146    3.000
      2.146    4.000
      2.146    4.000
      2.146    4.000
      2.147    2.000
      2.147    4.000
      2.147    5.000
      2.147    5.000
      2.147    3.000
      2.148    2.000
      2.148    5.000
      2.148    3.000
      2.148    2.000
      2.148    2.000
      2.149    2.000
      2.149    0.000
      2.149    1.000
      2.149    0.000
      2.149    0.000
      2.150    0.000
      2.150    0.000
      2.150    0.000
      2.150    1.000
      2.150    1.000
      2.151    1.000
      2.151    2.000
      2.151    1.000
      2.151    0.000
      2.151    0.000
      2.152    3.000
      2.152    2.000
      2.152    3.000
      2.152    3.000
      2.152    4.000
      2.153    5.000
      2.153    4.000
      2.153    3.000
      2.153    3.000
      2.153    3.000
      2.154    4.000
      2.154    5.000
      2.154    5.000
      2.154    5.000
      2.154    5.000
      2.155    4.000
      2.155    3.000
      2.155    4.000
      2.155    4.000
      2.155    5.000
      2.156    5.000
      2.156    3.000
      2.156    3.000
      2.156    5.000
      2.156    4.000
      2.157    5.000
      2.157    5.000
      2.157    4.000
      2.157    3.000
      2.157    1.000
      2.158    4.000
      2.158    4.000
      2.158    5.000
      2.158    5.000
      2.158    5.000
      2.159    4.000
      2.159    7.000
      2.159    5.000
      2.159    4.000
      2.159    5.000
      2.160    4.000
      2.160    5.000
      2.160    5.000
      2.160    5.000
      2.160    5.000
      2.161    2.000
      2.161    2.000
      2.161    2.000
      2.161    3.000
      2.161    2.000
      2.162    2.000
      2.162    4.000
      2.162    2.000
      2.162    3.000
      2.162    4.000
      2.163    2.000
      2.163    4.000
      2.163    5.000
      2.163    4.000
      2.163    4.000
      2.164    4.000
      2.164    4.000
      2.164    4.000
      2.164    2.000
      2.164    2.000
      2.165    1.000
      2.165    2.000
      2.165    1.000
      2.165    4.000
      2.165    2.000
      2.166    3.000
      2.166    2.000
      2.166    3.000
      2.166    7.000
      2.166    8.000
      2.167    7.000
      2.167    9.000
      2.167    8.000
      2.167    9.000
      2.167   10.000
      2.168    8.000
      2.168    5.000
      2.168    6.000
      2.168    6.000
      2.168    7.000
      2.169    5.000
      2.169    7.000
      2.169    9.000
      2.169    8.000
      2.169    8.000
      2.170    6.000
      2.170    8.000
      2.170    9.000
      2.170    9.000
      2.170    9.000
      2.171   11.000
      2.171    8.000
      2.171    8.000
      2.171    9.000
      2.171    4.000
      2.172    7.000
      2.172    5.000
      2.172    5.000
      2.172    5.000
      2.172    5.000
      2.173    7.000
      2.173    5.000
      2.173    8.000
      2.173    4.000
      2.173    5.000
      2.174    7.000
      2.174    6.000
      2.174    3.000
      2.174    3.000
      2.174    3.000
      2.175    7.000
      2.175    4.000
      2.175    2.000
      2.175    4.000
      2.175    4.000
      2.176    4.000
      2.176    4.000
      2.176    5.000
      2.176    4.000
      2.176    6.000
      2.177    6.000
      2.177    4.000
      2.177    4.000
      2.177    4.000
      2.177    6.000
      2.178    7.000
      2.178    6.000
      2.178    5.000
      2.178    5.000
      2.178    4.000
      2.179    5.000
      2.179    4.000
      2.179    7.000
      2.179    4.000
      2.179    4.000
      2.180    4.000
      2.180    7.000
      2.180    6.000
      2.180    5.000
      2.180    5.000
      2.181    6.000
      2.181    5.000
      2.181    4.000
      2.181    3.000
      2.181    3.000
      2.182    2.000
      2.182    3.000
      2.182    1.000
      2.182    1.000
      2.182    1.000
      2.183    3.000
      2.183    3.000
      2.183    3.000
      2.183    3.000
      2.183    3.000
      2.184    2.000
      2.184    1.000
      2.184    1.000
      2.184    2.000
      2.184    1.000
      2.185    2.000
      2.185    2.000
      2.185    3.000
      2.185    5.000
      2.185    3.000
      2.186    4.000
      2.186    4.000
      2.186    6.000
      2.186    3.000
      2.186    4.000
      2.187    4.000
      2.187    5.000
      2.187    3.000
      2.187    3.000
      2.187    3.000
      2.188    4.000
      2.188    2.000
      2.188    4.000
      2.188    3.000
      2.188    4.000
      2.189    3.000
      2.189    3.000
      2.189    3.000
      2.189    7.000
      2.189    3.000
      2.190    4.000
      2.190    3.000
      2.190    3.000
      2.190    3.000
      2.190    3.000
      2.191    4.000
      2.191    5.000
      2.191    3.000
      2.191    4.000
      2.191    4.000
      2.192    4.000
      2.192    5.000
      2.192    6.000
      2.192    6.000
      2.192    6.000
      2.193    6.000
      2.193    5.000
      2.193    6.000
      2.193    6.000
      2.193    6.000
      2.194    6.000
      2.194    5.000
      2.194    5.000
      2.194    6.000
      2.194    6.000
      2.195    7.000
      2.195    5.000
      2.195    6.000
      2.195    6.000
      2.195    4.000
      2.196    4.000
      2.196    6.000
      2.196    4.000
      2.196    6.000
      2.196    5.000
      2.197    4.000
      2.197    6.000
      2.197    6.000
      2.197    6.000
      2.197    6.000
      2.198    6.000
      2.198    4.000
      2.198    5.000
      2.198    4.000
      2.198    5.000
      2.199    6.000
      2.199    5.000
      2.199    4.000
      2.199    6.000
      2.199    5.000
      2.200    4.000
      2.200    4.000
      2.200    5.000
      2.200    4.000
      2.200    4.000
      2.201    3.000
      2.201    4.000
      2.201    5.000
      2.201    5.000
      2.201    5.000
      2.202    5.000
      2.202    5.000
      2.202    5.000
      2.202    5.000
      2.202    5.000
      2.203    4.000
      2.203    4.000
      2.203    4.000
      2.203    4.000
      2.203    5.000
      2.204    4.000
      2.204    8.000
      2.204    6.000
      2.204    7.000
      2.204   10.000
      2.205    8.000
      2.205   10.000
      2.205    7.000
      2.205    5.000
      2.205    8.000
      2.206    7.000
      2.206    6.000
      2.206    6.000
      2.206    5.000
      2.206    6.000
      2.207    6.000
      2.207    6.000
      2.207    6.000
      2.207    7.000
      2.207    6.000
      2.208    6.000
      2.208    8.000
      2.208    3.000
      2.208    4.000
      2.208    5.000
      2.209    4.000
      2.209    5.000
      2.209    3.000
      2.209    4.000
      2.209    4.000
      2.210    4.000
      2.210    3.000
      2.210    3.000
      2.210    3.000
      2.210    5.000
      2.211    3.000
      2.211    3.000
      2.211    5.000
      2.211    4.000
      2.211    4.000
      2.212    4.000
      2.212    5.000
      2.212    4.000
      2.212    4.000
      2.212    4.000
      2.213    5.000
      2.213    5.000
      2.213    4.000
      2.213    5.000
      2.213    3.000
      2.214    5.000
      2.214    6.000
      2.214    5.000
      2.214    6.000
      2.214    7.000
      2.215    4.000
      2.215    3.000
      2.215    2.000
      2.215    3.000
      2.215    2.000
      2.216    3.000
      2.216    2.000
      2.216    2.000
      2.216    1.000
      2.216    1.000
      2.217    1.000
      2.217    2.000
      2.217    0.000
      2.217    2.000
      2.217    2.000
      2.218    1.000
      2.218    2.000
      2.218    2.000
      2.218    1.000
      2.218    0.000
      2.219    1.000
      2.219    1.000
      2.219    1.000
      2.219    1.000
      2.219    0.000
      2.220    1.000
      2.220    1.000
      2.220    2.000
      2.220    3.000
      2.220    3.000
      2.221    2.000
      2.221    4.000
      2.221    2.000
      2.221    1.000
      2.221    4.000
      2.222    2.000
      2.222    1.000
      2.222    1.000
      2.222    2.000
      2.222    3.000
      2.223    4.000
      2.223    2.000
      2.223    3.000
      2.223    4.000
      2.223    3.000
      2.224    1.000
      2.224    1.000
      2.224    2.000
      2.224    3.000
      2.224    2.000
      2.225    2.000
      2.225    1.000
      2.225    1.000
      2.225    1.000
      2.225    2.000
      2.226    2.000
      2.226    2.000
      2.226    4.000
      2.226    3.000
      2.226    5.000
      2.227    5.000
      2.227    3.000
      2.227    6.000
      2.227    3.000
      2.227    4.000
      2.228    4.000
      2.228    5.000
      2.228    4.000
      2.228    4.000
      2.228    5.000
      2.229    4.000
      2.229    6.000
      2.229    4.000
      2.229    4.000
      2.229    3.000
      2.230    4.000
      2.230    3.000
      2.230    4.000
      2.230    5.000
      2.230    5.000
      2.231    6.000
      2.231    4.000
      2.231    3.000
      2.231    4.000
      2.231    4.000
      2.232    4.000
      2.232    3.000
      2.232    4.000
      2.232    3.000
      2.232    3.000
      2.233    4.000
      2.233    4.000
      2.233    3.000
      2.233    2.000
      2.233    3.000
      2.234    1.000
      2.234    5.000
      2.234    5.000
      2.234    2.000
      2.234    1.000
      2.235    2.000
      2.235    2.000
      2.235    1.000
      2.235    1.000
      2.235    3.000
      2.236    2.000
      2.236    5.000
      2.236    3.000
      2.236    0.000
      2.236    2.000
      2.237    1.000
      2.237    2.000
      2.237    3.000
      2.237    3.000
      2.237    2.000
      2.238    2.000
      2.238    1.000
      2.238    1.000
      2.238    2.000
      2.238    3.000
      2.239    3.000
      2.239    3.000
      2.239    1.000
      2.239    4.000
      2.239    1.000
      2.240    3.000
      2.240    3.000
      2.240    2.000
      2.240    2.000
      2.240    2.000
      2.241    2.000
      2.241    3.000
      2.241    1.000
      2.241    2.000
      2.241    4.000
      2.242    1.000
      2.242    0.000
      2.242    2.000
      2.242    3.000
      2.242    3.000
      2.243    3.000
      2.243    1.000
      2.243    2.000
      2.243    1.000
      2.243    2.000
      2.244    4.000
      2.244    3.000
      2.244    3.000
      2.244    3.000
      2.244    4.000
      2.245    3.000
      2.245    3.000
      2.245    3.000
      2.245    2.000
      2.245    2.000
      2.246    3.000
      2.246    4.000
      2.246    2.000
      2.246    2.000
      2.246    3.000
      2.247    3.000
      2.247    2.000
      2.247    4.000
      2.247    5.000
      2.247    5.000
      2.248    4.000
      2.248    4.000
      2.248    3.000
      2.248    2.000
      2.248    5.000
      2.249    3.000
      2.249    5.000
      2.249    3.000
      2.249    2.000
      2.249    3.000
      2.250    3.000
      2.250    2.000
      2.250    2.000
      2.250    2.000
      2.250    3.000
      2.251    4.000
      2.251    5.000
      2.251    5.000
      2.251    5.000
      2.251    4.000
      2.252    3.000
      2.252    3.000
      2.252    3.000
      2.252    3.000
      2.252    3.000
      2.253    1.000
      2.253    0.000
      2.253    1.000
      2.253    0.000
      2.253    0.000
      2.254    0.000
      2.254    1.000
      2.254    0.000
      2.254    2.000
      2.254    2.000
      2.255    1.000
      2.255    1.000
      2.255    1.000
      2.255    1.000
      2.255    1.000
      2.256    0.000
      2.256    1.000
      2.256    0.000
      2.256    1.000
      2.256    1.000
      2.257    1.000
      2.257    1.000
      2.257    2.000
      2.257    2.000
      2.257    1.000
      2.258    0.000
      2.258    1.000
      2.258    1.000
      2.258    0.000
      2.258    1.000
      2.259    0.000
      2.259    0.000
      2.259    0.000
      2.259    0.000
      2.259    1.000
      2.260    2.000
      2.260    1.000
      2.260    2.000
      2.260    2.000
      2.260    3.000
      2.261    1.000
      2.261    0.000
      2.261    3.000
      2.261    1.000
      2.261    1.000
      2.262    2.000
      2.262    2.000
      2.262    4.000
      2.262    2.000
      2.262    2.000
      2.263    3.000
      2.263    4.000
      2.263    4.000
      2.263    2.000
      2.263    1.000
      2.264    2.000
      2.264    3.000
      2.264    3.000
      2.264    3.000
      2.264    6.000
      2.265    4.000
      2.265    3.000
      2.265    2.000
      2.265    4.000
      2.265    4.000
      2.266    4.000
      2.266    3.000
      2.266    3.000
      2.266    2.000
      2.266    2.000
      2.267    2.000
      2.267    4.000
      2.267    3.000
      2.267    2.000
      2.267    2.000
      2.268    0.000
      2.268    3.000
      2.268    1.000
      2.268    2.000
      2.268    2.000
      2.269    5.000
      2.269    4.000
      2.269    4.000
      2.269    4.000
      2.269    6.000
      2.270    6.000
      2.270    3.000
      2.270    3.000
      2.270    3.000
      2.270    2.000
      2.271    2.000
      2.271    2.000
      2.271    5.000
      2.271    3.000
      2.271    4.000
      2.272    4.000
      2.272    4.000
      2.272    5.000
      2.272    3.000
      2.272    5.000
      2.273    5.000
      2.273    4.000
      2.273    3.000
      2.273    4.000
      2.273    5.000
      2.274    6.000
      2.274    4.000
      2.274    5.000
      2.274    4.000
      2.274    5.000
      2.275    5.000
      2.275    6.000
      2.275    4.000
      2.275    6.000
      2.275    3.000
      2.276    4.000
      2.276    4.000
      2.276    3.000
      2.276    3.000
      2.276    2.000
      2.277    4.000
      2.277    3.000
      2.277    4.000
      2.277    4.000
      2.277    3.000
      2.278    3.000
      2.278    1.000
      2.278    1.000
      2.278    1.000
      2.278    4.000
      2.279    4.000
      2.279    2.000
      2.279    2.000
      2.279    1.000
      2.279    0.000
      2.280    2.000
      2.280    1.000
      2.280    0.000
      2.280    1.000
      2.280    2.000
      2.281    1.000
      2.281    2.000
      2.281    3.000
      2.281    3.000
      2.281    2.000
      2.282    4.000
      2.282    2.000
      2.282    1.000
      2.282    1.000
      2.282    1.000
      2.283    3.000
      2.283    3.000
      2.283    3.000
      2.283    1.000
      2.283    4.000
      2.284    3.000
      2.284    1.000
      2.284    2.000
      2.284    2.000
      2.284    0.000
      2.285    4.000
      2.285    4.000
      2.285    4.000
      2.285    4.000
      2.285    2.000
      2.286    5.000
      2.286    1.000
      2.286    5.000
      2.286    4.000
      2.286    3.000
      2.287    5.000
      2.287    5.000
      2.287    5.000
      2.287    3.000
      2.287    3.000
      2.288    3.000
      2.288    3.000
      2.288    3.000
      2.288    3.000
      2.288    3.000
      2.289    4.000
      2.289    3.000
      2.289    2.000
      2.289    1.000
      2.289    2.000
      2.290    1.000
      2.290    2.000
      2.290    2.000
      2.290    2.000
      2.290    3.000
      2.291    1.000
      2.291    1.000
      2.291    2.000
      2.291    3.000
      2.291    3.000
      2.292    4.000
      2.292    3.000
      2.292    3.000
      2.292    4.000
      2.292    4.000
      2.293    4.000
      2.293    5.000
      2.293    3.000
      2.293    2.000
      2.293    2.000
      2.294    1.000
      2.294    1.000
      2.294    2.000
      2.294    1.000
      2.294    2.000
      2.295    1.000
      2.295    1.000
      2.295    1.000
      2.295    0.000
      2.295    1.000
      2.296    2.000
      2.296    2.000
      2.296    3.000
      2.296    3.000
      2.296    2.000
      2.297    2.000
      2.297    3.000
      2.297    4.000
      2.297    2.000
      2.297    1.000
      2.298    1.000
      2.298    0.000
      2.298    2.000
      2.298    2.000
      2.298    4.000
      2.299    4.000
      2.299    3.000
      2.299    2.000
      2.299    5.000
      2.299    3.000
      2.300    2.000
      2.300    0.000
      2.300    1.000
      2.300    1.000
      2.300    1.000
      2.301    3.000
      2.301    4.000
      2.301    3.000
      2.301    2.000
      2.301    3.000
      2.302    4.000
      2.302    6.000
      2.302    3.000
      2.302    4.000
      2.302    3.000
      2.303    3.000
      2.303    5.000
      2.303    3.000
      2.303    3.000
      2.303    4.000
      2.304    4.000
      2.304    3.000
      2.304    2.000
      2.304    2.000
      2.304    2.000
      2.305    3.000
      2.305    3.000
      2.305    4.000
      2.305    3.000
      2.305    3.000
      2.306    5.000
      2.306    5.000
      2.306    4.000
      2.306    5.000
      2.306    2.000
      2.307    3.000
      2.307    3.000
      2.307    5.000
      2.307    4.000
      2.307    4.000
      2.308    6.000
      2.308    5.000
      2.308    4.000
      2.308    4.000
      2.308    5.000
      2.309    4.000
      2.309    5.000
      2.309    6.000
      2.309    7.000
      2.309    6.000
      2.310    5.000
      2.310    4.000
      2.310    5.000
      2.310    4.000
      2.310    4.000
      2.311    5.000
      2.311    6.000
      2.311    1.000
      2.311    3.000
      2.311    3.000
      2.312    3.000
      2.312    4.000
      2.312    5.000
      2.312    4.000
      2.312    7.000
      2.313    5.000
      2.313    4.000
      2.313    2.000
      2.313    9.000
      2.313    7.000
      2.314    7.000
      2.314    7.000
      2.314    6.000
      2.314    7.000
      2.314    5.000
      2.315    5.000
      2.315    5.000
      2.315    3.000
      2.315    4.000
      2.315    5.000
      2.316    6.000
      2.316    6.000
      2.316    4.000
      2.316    4.000
      2.316    4.000
      2.317    3.000
      2.317    5.000
      2.317    4.000
      2.317    4.000
      2.317    3.000
      2.318    5.000
      2.318    3.000
      2.318    3.000
      2.318    3.000
      2.318    3.000
      2.319    5.000
      2.319    4.000
      2.319    5.000
      2.319    4.000
      2.319    4.000
      2.320    5.000
      2.320    5.000
      2.320    5.000
      2.320    5.000
      2.320    6.000
      2.321    5.000
      2.321    5.000
      2.321    6.000
      2.321    7.000
      2.321    6.000
      2.322    6.000
      2.322    7.000
      2.322    6.000
      2.322    5.000
      2.322    5.000
      2.323    6.000
      2.323    5.000
      2.323    5.000
      2.323    6.000
      2.323    6.000
      2.324    6.000
      2.324    7.000
      2.324    6.000
      2.324    8.000
      2.324    7.000
      2.325    6.000
      2.325   10.000
      2.325    8.000
      2.325    8.000
      2.325    6.000
      2.326    8.000
      2.326    8.000
      2.326    8.000
      2.326   12.000
      2.326   10.000
      2.327    9.000
      2.327    8.000
      2.327    8.000
      2.327    8.000
      2.327    9.000
      2.328    8.000
      2.328    9.000
      2.328    7.000
      2.328    6.000
      2.328    5.000
      2.329    8.000
      2.329    8.000
      2.329    8.000
      2.329    8.000
      2.329    5.000
      2.330    7.000
      2.330    6.000
      2.330    5.000
      2.330    5.000
      2.330    6.000
      2.331    6.000
      2.331    6.000
      2.331    9.000
      2.331    7.000
      2.331    7.000
      2.332    6.000
      2.332    7.000
      2.332    8.000
      2.332    6.000
      2.332    6.000
      2.333    5.000
      2.333    7.000
      2.333    5.000
      2.333    5.000
      2.333    4.000
      2.334    5.000
      2.334    6.000
      2.334    6.000
      2.334    4.000
      2.334    4.000
      2.335    3.000
      2.335    4.000
      2.335    3.000
      2.335    3.000
      2.335    2.000
      2.336    4.000
      2.336    3.000
      2.336    4.000
      2.336    2.000
      2.336    2.000
      2.337    4.000
      2.337    2.000
      2.337    2.000
      2.337    3.000
      2.337    3.000
      2.338    4.000
      2.338    3.000
      2.338    5.000
      2.338    2.000
      2.338    4.000
      2.339    4.000
      2.339    6.000
      2.339    6.000
      2.339    6.000
      2.339    6.000
      2.340    4.000
      2.340    5.000
      2.340    4.000
      2.340    4.000
      2.340    5.000
      2.341    6.000
      2.341    5.000
      2.341    4.000
      2.341    5.000
      2.341    4.000
      2.342    6.000
      2.342    7.000
      2.342    4.000
      2.342    5.000
      2.342    1.000
      2.343    2.000
      2.343    3.000
      2.343    3.000
      2.343    4.000
      2.343    5.000
      2.344    5.000
      2.344   10.000
      2.344    8.000
      2.344    8.000
      2.344    7.000
      2.345    6.000
      2.345    7.000
      2.345   11.000
      2.345    9.000
      2.345    7.000
      2.346    5.000
      2.346    8.000
      2.346    8.000
      2.346    4.000
      2.346    5.000
      2.347    7.000
      2.347    5.000
      2.347    6.000
      2.347    5.000
      2.347    7.000
      2.348    5.000
      2.348    6.000
      2.348    6.000
      2.348    5.000
      2.348    5.000
      2.349    7.000
      2.349    8.000
      2.349    7.000
      2.349    7.000
      2.349    9.000
      2.350    7.000
      2.350    8.000
      2.350    8.000
      2.350    7.000
      2.350    5.000
      2.351    7.000
      2.351    6.000
      2.351    7.000
      2.351    5.000
      2.351    5.000
      2.352    6.000
      2.352    8.000
      2.352    8.000
      2.352    5.000
      2.352    4.000
      2.353    4.000
      2.353    6.000
      2.353    5.000
      2.353    4.000
      2.353    8.000
      2.354    7.000
      2.354    5.000
      2.354    6.000
      2.354    5.000
      2.354    6.000
      2.355    7.000
      2.355    5.000
      2.355    7.000
      2.355    7.000
      2.355    7.000
      2.356    5.000
      2.356    5.000
      2.356    5.000
      2.356    7.000
      2.356    8.000
      2.357    9.000
      2.357   10.000
      2.357    5.000
      2.357   11.000
      2.357    9.000
      2.358    9.000
      2.358    7.000
      2.358    8.000
      2.358   10.000
      2.358    8.000
      2.359    6.000
      2.359    5.000
      2.359    5.000
      2.359    5.000
      2.359    5.000
      2.360    6.000
      2.360    6.000
      2.360    8.000
      2.360    7.000
      2.360    8.000
      2.361    7.000
      2.361    6.000
      2.361    6.000
      2.361    6.000
      2.361    5.000
      2.362    5.000
      2.362    5.000
      2.362    5.000
      2.362    6.000
      2.362    4.000
      2.363    4.000
      2.363    4.000
      2.363    4.000
      2.363    4.000
      2.363    4.000
      2.364    5.000
      2.364    5.000
      2.364    3.000
      2.364    6.000
      2.364    5.000
      2.365    6.000
      2.365    4.000
      2.365    4.000
      2.365    5.000
      2.365    6.000
      2.366    4.000
      2.366    5.000
      2.366    3.000
      2.366    4.000
      2.366    3.000
      2.367    5.000
      2.367    3.000
      2.367    4.000
      2.367    5.000
      2.367    6.000
      2.368    4.000
      2.368    5.000
      2.368    5.000
      2.368    4.000
      2.368    4.000
      2.369    4.000
      2.369    3.000
      2.369    4.000
      2.369    3.000
      2.369    4.000
      2.370    4.000
      2.370    4.000
      2.370    4.000
      2.370    3.000
      2.370    3.000
      2.371    5.000
      2.371    4.000
      2.371    3.000
      2.371    3.000
      2.371    3.000
      2.372    3.000
      2.372    6.000
      2.372    5.000
      2.372    5.000
      2.372    4.000
      2.373    3.000
      2.373    4.000
      2.373    6.000
      2.373    6.000
      2.373    6.000
      2.374    4.000
      2.374    4.000
      2.374    4.000
      2.374    5.000
      2.374    4.000
      2.375    4.000
      2.375    3.000
      2.375    3.000
      2.375    2.000
      2.375    3.000
      2.376    3.000
      2.376    2.000
      2.376    2.000
      2.376    2.000
      2.376    3.000
      2.377    3.000
      2.377    5.000
      2.377    3.000
      2.377    4.000
      2.377    5.000
      2.378    6.000
      2.378    4.000
      2.378    1.000
      2.378    3.000
      2.378    2.000
      2.379    2.000
      2.379    1.000
      2.379    2.000
      2.379    3.000
      2.379    3.000
      2.380    3.000
      2.380    1.000
      2.380    1.000
      2.380    2.000
      2.380    3.000
      2.381    3.000
      2.381    4.000
      2.381    2.000
      2.381    2.000
      2.381    2.000
      2.382    1.000
      2.382    2.000
      2.382    2.000
      2.382    1.000
      2.382    2.000
      2.383    3.000
      2.383    2.000
      2.383    2.000
      2.383    2.000
      2.383    4.000
      2.384    2.000
      2.384    2.000
      2.384    3.000
      2.384    3.000
      2.384    2.000
      2.385    2.000
      2.385    2.000
      2.385    2.000
      2.385    2.000
      2.385    2.000
      2.386    3.000
      2.386    3.000
      2.386    1.000
      2.386    1.000
      2.386    1.000
      2.387    1.000
      2.387    1.000
      2.387    1.000
      2.387    2.000
      2.387    1.000
      2.388    2.000
      2.388    2.000
      2.388    1.000
      2.388    1.000
      2.388    2.000
      2.389    1.000
      2.389    2.000
      2.389    2.000
      2.389    1.000
      2.389    1.000
      2.390    1.000
      2.390    1.000
      2.390    1.000
      2.390    1.000
      2.390    1.000
      2.391    1.000
      2.391    2.000
      2.391    1.000
      2.391    2.000
      2.391    2.000
      2.392    3.000
      2.392    4.000
      2.392    2.000
      2.392    2.000
      2.392    2.000
      2.393    3.000
      2.393    3.000
      2.393    3.000
      2.393    3.000
      2.393    4.000
      2.394    3.000
      2.394    2.000
      2.394    3.000
      2.394    3.000
      2.394    3.000
      2.395    3.000
      2.395    4.000
      2.395    5.000
      2.395    4.000
      2.395    4.000
      2.396    2.000
      2.396    1.000
      2.396    2.000
      2.396    2.000
      2.396    2.000
      2.397    2.000
      2.397    2.000
      2.397    1.000
      2.397    2.000
      2.397    2.000
      2.398    1.000
      2.398    1.000
      2.398    4.000
      2.398    1.000
      2.398    3.000
      2.399    1.000
      2.399    1.000
      2.399    1.000
      2.399    2.000
      2.399    1.000
      2.400    3.000
      2.400    4.000
      2.400    4.000
      2.400    4.000
      2.400    4.000
      2.401    3.000
      2.401    4.000
      2.401    5.000
      2.401    5.000
      2.401    3.000
      2.402    3.000
      2.402    2.000
      2.402    3.000
      2.402    3.000
      2.402    3.000
      2.403    3.000
      2.403    4.000
      2.403    1.000
      2.403    2.000
      2.403    3.000
      2.404    2.000
      2.404    1.000
      2.404    1.000
      2.404    5.000
      2.404    2.000
      2.405    6.000
      2.405    5.000
      2.405    4.000
      2.405    7.000
      2.405    6.000
      2.406    6.000
      2.406    6.000
      2.406    3.000
      2.406    5.000
      2.406    6.000
      2.407    6.000
      2.407    5.000
      2.407    4.000
      2.407    2.000
      2.407    4.000
      2.408    2.000
      2.408    3.000
      2.408    3.000
      2.408    3.000
      2.408    1.000
      2.409    4.000
      2.409    5.000
      2.409    5.000
      2.409    2.000
      2.409    3.000
      2.410    4.000
      2.410    5.000
      2.410    8.000
      2.410    6.000
      2.410    5.000
      2.411    5.000
      2.411    5.000
      2.411    5.000
      2.411    5.000
      2.411    5.000
      2.412    3.000
      2.412    4.000
      2.412    4.000
      2.412    3.000
      2.412    5.000
      2.413    5.000
      2.413    6.000
      2.413    2.000
      2.413    4.000
      2.413    4.000
      2.414    4.000
      2.414    4.000
      2.414    4.000
      2.414    4.000
      2.414    5.000
      2.415    4.000
      2.415    2.000
      2.415    2.000
      2.415    2.000
      2.415    4.000
      2.416    2.000
      2.416    5.000
      2.416    2.000
      2.416    2.000
      2.416    2.000
      2.417    2.000
      2.417    2.000
      2.417    4.000
      2.417    3.000
      2.417    4.000
      2.418    3.000
      2.418    4.000
      2.418    5.000
      2.418    1.000
      2.418    3.000
      2.419    3.000
      2.419    5.000
      2.419    3.000
      2.419    2.000
      2.419    2.000
      2.420    1.000
      2.420    2.000
      2.420    1.000
      2.420    2.000
      2.420    4.000
      2.421    2.000
      2.421    2.000
      2.421    2.000
      2.421    3.000
      2.421    3.000
      2.422    3.000
      2.422    2.000
      2.422    2.000
      2.422    2.000
      2.422    2.000
      2.423    1.000
      2.423    2.000
      2.423    2.000
      2.423    2.000
      2.423    2.000
      2.424    2.000
      2.424    2.000
      2.424    1.000
      2.424    2.000
      2.424    0.000
      2.425    1.000
      2.425    4.000
      2.425    4.000
      2.425    2.000
      2.425    3.000
      2.426    3.000
      2.426    4.000
      2.426    4.000
      2.426    4.000
      2.426    5.000
      2.427    3.000
      2.427    3.000
      2.427    4.000
      2.427    3.000
      2.427    4.000
      2.428    4.000
      2.428    3.000
      2.428    0.000
      2.428    2.000
      2.428    3.000
      2.429    1.000
      2.429    0.000
      2.429    1.000
      2.429    1.000
      2.429    1.000
      2.430    0.000
      2.430    0.000
      2.430    0.000
      2.430    0.000
      2.430    0.000
      2.431    0.000
      2.431    2.000
      2.431    2.000
      2.431    3.000
      2.431    1.000
      2.432    1.000
      2.432    1.000
      2.432    0.000
      2.432    0.000
      2.432    2.000
      2.433    0.000
      2.433    1.000
      2.433    0.000
      2.433    1.000
      2.433    1.000
      2.434    1.000
      2.434    2.000
      2.434    1.000
      2.434    1.000
      2.434    0.000
      2.435    0.000
      2.435    1.000
      2.435    0.000
      2.435    1.000
      2.435    1.000
      2.436    0.000
      2.436    0.000
      2.436    1.000
      2.436    1.000
      2.436    2.000
      2.437    3.000
      2.437    3.000
      2.437    3.000
      2.437    2.000
      2.437    4.000
      2.438    2.000
      2.438    2.000
      2.438    5.000
      2.438    3.000
      2.438    5.000
      2.439    4.000
      2.439    1.000
      2.439    2.000
      2.439    2.000
      2.439    2.000
      2.440    2.000
      2.440    4.000
      2.440    3.000
      2.440    4.000
      2.440    3.000
      2.441    2.000
      2.441    4.000
      2.441    3.000
      2.441    6.000
      2.441    3.000
      2.442    3.000
      2.442    2.000
      2.442    2.000
      2.442    2.000
      2.442    3.000
      2.443    2.000
      2.443    2.000
      2.443    2.000
      2.443    1.000
      2.443    2.000
      2.444    2.000
      2.444    5.000
      2.444    2.000
      2.444    1.000
      2.444    1.000
      2.445    3.000
      2.445    1.000
      2.445    2.000
      2.445    1.000
      2.445    4.000
      2.446    2.000
      2.446    4.000
      2.446    4.000
      2.446    2.000
      2.446    3.000
      2.447    1.000
      2.447    1.000
      2.447    1.000
      2.447    1.000
      2.447    2.000
      2.448    2.000
      2.448    1.000
      2.448    1.000
      2.448    3.000
      2.448    3.000
      2.449    2.000
      2.449    2.000
      2.449    2.000
      2.449    3.000
      2.449    3.000
      2.450    3.000
      2.450    2.000
      2.450    0.000
      2.450    0.000
      2.450    2.000
      2.451    2.000
      2.451    3.000
      2.451    1.000
      2.451    1.000
      2.451    1.000
      2.452    1.000
      2.452    0.000
      2.452    1.000
      2.452    1.000
      2.452    2.000
      2.453    2.000
      2.453    3.000
      2.453    1.000
      2.453    2.000
      2.453    2.000
      2.454    1.000
      2.454    2.000
      2.454    2.000
      2.454    2.000
      2.454    2.000
      2.455    2.000
      2.455    0.000
      2.455    1.000
      2.455    1.000
      2.455    1.000
      2.456    2.000
      2.456    3.000
      2.456    4.000
      2.456    4.000
      2.456    4.000
      2.457    3.000
      2.457    4.000
      2.457    5.000
      2.457    5.000
      2.457    5.000
      2.458    4.000
      2.458    3.000
      2.458    5.000
      2.458    4.000
      2.458    3.000
      2.459    5.000
      2.459    4.000
      2.459    7.000
      2.459    6.000
      2.459    6.000
      2.460    5.000
      2.460    5.000
      2.460    5.000
      2.460    4.000
      2.460    4.000
      2.461    5.000
      2.461    6.000
      2.461    5.000
      2.461    5.000
      2.461    4.000
      2.462    3.000
      2.462    7.000
      2.462    5.000
      2.462    5.000
      2.462    3.000
      2.463    3.000
      2.463    6.000
      2.463    7.000
      2.463    4.000
      2.463    2.000
      2.464    6.000
      2.464    3.000
      2.464    3.000
      2.464    3.000
      2.464    4.000
      2.465    2.000
      2.465    2.000
      2.465    3.000
      2.465    2.000
      2.465    1.000
      2.466    3.000
      2.466    3.000
      2.466    3.000
      2.466    5.000
      2.466    1.000
      2.467    5.000
      2.467    2.000
      2.467    3.000
      2.467    2.000
      2.467    2.000
      2.468    2.000
      2.468    2.000
      2.468    4.000
      2.468    7.000
      2.468    5.000
      2.469    2.000
      2.469    2.000
      2.469    4.000
      2.469    3.000
      2.469    2.000
      2.470    3.000
      2.470    2.000
      2.470    1.000
      2.470    1.000
      2.470    2.000
      2.471    1.000
      2.471    2.000
      2.471    2.000
      2.471    1.000
      2.471    2.000
      2.472    1.000
      2.472    2.000
      2.472    1.000
      2.472    1.000
      2.472    3.000
      2.473    4.000
      2.473    4.000
      2.473    5.000
      2.473    6.000
      2.473    6.000
      2.474    6.000
      2.474    6.000
      2.474    6.000
      2.474    6.000
      2.474    5.000
      2.475    4.000
      2.475    5.000
      2.475    4.000
      2.475    5.000
      2.475    3.000
      2.476    5.000
      2.476    4.000
      2.476    6.000
      2.476    6.000
      2.476    6.000
      2.477    5.000
      2.477    4.000
      2.477    4.000
      2.477    6.000
      2.477    4.000
      2.478    5.000
      2.478    5.000
      2.478    2.000
      2.478    4.000
      2.478    3.000
      2.479    3.000
      2.479    0.000
      2.479    2.000
      2.479    3.000
      2.479    4.000
      2.480    2.000
      2.480    1.000
      2.480    1.000
      2.480    0.000
      2.480    0.000
      2.481    1.000
      2.481    1.000
      2.481    1.000
      2.481    0.000
      2.481    1.000
      2.482    2.000
      2.482    1.000
      2.482    1.000
      2.482    1.000
      2.482    1.000
      2.483    1.000
      2.483    1.000
      2.483    1.000
      2.483    2.000
      2.483    1.000
      2.484    1.000
      2.484    1.000
      2.484    1.000
      2.484    1.000
      2.484    2.000
      2.485    2.000
      2.485    1.000
      2.485    1.000
      2.485    1.000
      2.485    3.000
      2.486    4.000
      2.486    4.000
      2.486    4.000
      2.486    4.000
      2.486    3.000
      2.487    3.000
      2.487    2.000
      2.487    4.000
      2.487    4.000
      2.487    2.000
      2.488    1.000
      2.488    2.000
      2.488    2.000
      2.488    3.000
      2.488    3.000
      2.489    2.000
      2.489    5.000
      2.489    2.000
      2.489    1.000
      2.489    1.000
      2.490    3.000
      2.490    3.000
      2.490    1.000
      2.490    2.000
      2.490    1.000
      2.491    2.000
      2.491    1.000
      2.491    2.000
      2.491    1.000
      2.491    3.000
      2.492    2.000
      2.492    1.000
      2.492    2.000
      2.492    2.000
      2.492    2.000
      2.493    3.000
      2.493    3.000
      2.493    2.000
      2.493    2.000
      2.493    3.000
      2.494    4.000
      2.494    2.000
      2.494    4.000
      2.494    2.000
      2.494    2.000
      2.495    2.000
      2.495    3.000
      2.495    2.000
      2.495    3.000
      2.495    3.000
      2.496    2.000
      2.496    2.000
      2.496    1.000
      2.496    2.000
      2.496    2.000
      2.497    2.000
      2.497    4.000
      2.497    4.000
      2.497    4.000
      2.497    3.000
      2.498    4.000
      2.498    4.000
      2.498    3.000
      2.498    4.000
      2.498    3.000
      2.499    2.000
      2.499    2.000
      2.499    3.000
      2.499    2.000
      2.499    2.000
      2.500    2.000
      2.500    1.000
      2.500    2.000
      2.500    3.000
      2.500    2.000
      2.501    2.000
      2.501    1.000
      2.501    2.000
      2.501    2.000
      2.501    1.000
      2.502    3.000
      2.502    3.000
      2.502    4.000
      2.502    2.000
      2.502    2.000
      2.503    2.000
      2.503    3.000
      2.503    7.000
      2.503    5.000
      2.503    3.000
      2.504    2.000
      2.504    3.000
      2.504    3.000
      2.504    4.000
      2.504    3.000
      2.505    5.000
      2.505    2.000
      2.505    2.000
      2.505    3.000
      2.505    3.000
      2.506    3.000
      2.506    3.000
      2.506    3.000
      2.506    3.000
      2.506    3.000
      2.507    4.000
      2.507    4.000
      2.507    4.000
      2.507    4.000
      2.507    3.000
      2.508    3.000
      2.508    3.000
      2.508    4.000
      2.508    4.000
      2.508    2.000
      2.509    3.000
      2.509    3.000
      2.509    3.000
      2.509    3.000
      2.509    2.000
      2.510    4.000
      2.510    5.000
      2.510    3.000
      2.510    3.000
      2.510    3.000
      2.511    2.000
      2.511    2.000
      2.511    2.000
      2.511    4.000
      2.511    3.000
      2.512    3.000
      2.512    4.000
      2.512    3.000
      2.512    2.000
      2.512    2.000
      2.513    1.000
      2.513    3.000
      2.513    3.000
      2.513    3.000
      2.513    2.000
      2.514    1.000
      2.514    2.000
      2.514    2.000
      2.514    3.000
      2.514    3.000
      2.515    3.000
      2.515    5.000
      2.515    2.000
      2.515    3.000
      2.515    3.000
      2.516    1.000
      2.516    1.000
      2.516    3.000
      2.516    2.000
      2.516    1.000
      2.517    0.000
      2.517    2.000
      2.517    2.000
      2.517    2.000
      2.517    4.000
      2.518    4.000
      2.518    3.000
      2.518    3.000
      2.518    2.000
      2.518    2.000
      2.519    4.000
      2.519    3.000
      2.519    5.000
      2.519    6.000
      2.519    4.000
      2.520    6.000
      2.520    6.000
      2.520    4.000
      2.520    4.000
      2.520    4.000
      2.521    4.000
      2.521    3.000
      2.521    4.000
      2.521    4.000
      2.521    3.000
      2.522    4.000
      2.522    3.000
      2.522    6.000
      2.522    3.000
      2.522    3.000
      2.523    4.000
      2.523    6.000
      2.523    3.000
      2.523    6.000
      2.523    4.000
      2.524    4.000
      2.524    2.000
      2.524    2.000
      2.524    1.000
      2.524    2.000
      2.525    3.000
      2.525    2.000
      2.525    2.000
      2.525    2.000
      2.525    4.000
      2.526    6.000
      2.526    4.000
      2.526    3.000
      2.526    6.000
      2.526    4.000
      2.527    2.000
      2.527    3.000
      2.527    5.000
      2.527    5.000
      2.527    2.000
      2.528    2.000
      2.528    2.000
      2.528    1.000
      2.528    3.000
      2.528    2.000
      2.529    1.000
      2.529    2.000
      2.529    4.000
      2.529    5.000
      2.529    5.000
      2.530    4.000
      2.530    3.000
      2.530    3.000
      2.530    3.000
      2.530    6.000
      2.531    3.000
      2.531    6.000
      2.531    4.000
      2.531    3.000
      2.531    4.000
      2.532    5.000
      2.532    3.000
      2.532    5.000
      2.532    6.000
      2.532    3.000
      2.533    4.000
      2.533    5.000
      2.533    4.000
      2.533    5.000
      2.533    6.000
      2.534    6.000
      2.534    4.000
      2.534    4.000
      2.534    2.000
      2.534    6.000
      2.535    5.000
      2.535    5.000
      2.535    5.000
      2.535    2.000
      2.535    2.000
      2.536    3.000
      2.536    2.000
      2.536    2.000
      2.536    3.000
      2.536    1.000
      2.537    2.000
      2.537    2.000
      2.537    2.000
      2.537    2.000
      2.537    2.000
      2.538    5.000
      2.538    3.000
      2.538    3.000
      2.538    3.000
      2.538    3.000
      2.539    4.000
      2.539    1.000
      2.539    2.000
      2.539    3.000
      2.539    4.000
      2.540    3.000
      2.540    2.000
      2.540    5.000
      2.540    2.000
      2.540    3.000
      2.541    3.000
      2.541    2.000
      2.541    1.000
      2.541    2.000
      2.541    3.000
      2.542    3.000
      2.542    2.000
      2.542    2.000
      2.542    3.000
      2.542    2.000
      2.543    2.000
      2.543    4.000
      2.543    2.000
      2.543    1.000
      2.543    3.000
      2.544    3.000
      2.544    4.000
      2.544    2.000
      2.544    3.000
      2.544    1.000
      2.545    3.000
      2.545    5.000
      2.545    1.000
      2.545    2.000
      2.545    2.000
      2.546    3.000
      2.546    3.000
      2.546    3.000
      2.546    3.000
      2.546    3.000
      2.547    3.000
      2.547    4.000
      2.547    4.000
      2.547    2.000
      2.547    2.000
      2.548    2.000
      2.548    1.000
      2.548    1.000
      2.548    2.000
      2.548    2.000
      2.549    2.000
      2.549    4.000
      2.549    2.000
      2.549    4.000
      2.549    2.000
      2.550    2.000
      2.550    3.000
      2.550    3.000
      2.550    2.000
      2.550    3.000
      2.551    3.000
      2.551    3.000
      2.551    2.000
      2.551    2.000
      2.551    2.000
      2.552    5.000
      2.552    3.000
      2.552    2.000
      2.552    3.000
      2.552    1.000
      2.553    2.000
      2.553    2.000
      2.553    3.000
      2.553    5.000
      2.553    3.000
      2.554    5.000
      2.554    5.000
      2.554    5.000
      2.554    2.000
      2.554    2.000
      2.555    3.000
      2.555    2.000
      2.555    2.000
      2.555    2.000
      2.555    1.000
      2.556    2.000
      2.556    2.000
      2.556    3.000
      2.556    3.000
      2.556    5.000
      2.557    5.000
      2.557    2.000
      2.557    4.000
      2.557    4.000
      2.557    6.000
      2.558    3.000
      2.558    3.000
      2.558    3.000
      2.558    4.000
      2.558    3.000
      2.559    3.000
      2.559    3.000
      2.559    3.000
      2.559    4.000
      2.559    2.000
      2.560    2.000
      2.560    3.000
      2.560    3.000
      2.560    3.000
      2.560    3.000
      2.561    3.000
      2.561    2.000
      2.561    3.000
      2.561    3.000
      2.561    2.000
      2.562    2.000
      2.562    1.000
      2.562    2.000
      2.562    2.000
      2.562    3.000
      2.563    4.000
      2.563    5.000
      2.563    5.000
      2.563    2.000
      2.563    2.000
      2.564    3.000
      2.564    4.000
      2.564    4.000
      2.564    0.000
      2.564    4.000
      2.565    5.000
      2.565    2.000
      2.565    3.000
      2.565    3.000
      2.565    3.000
      2.566    6.000
      2.566    3.000
      2.566    4.000
      2.566    5.000
      2.566    5.000
      2.567    6.000
      2.567    3.000
      2.567    5.000
      2.567    7.000
      2.567    8.000
      2.568    7.000
      2.568    5.000
      2.568    8.000
      2.568    7.000
      2.568    7.000
      2.569    6.000
      2.569    4.000
      2.569    4.000
      2.569    4.000
      2.569    4.000
      2.570    6.000
      2.570    5.000
      2.570    7.000
      2.570    9.000
      2.570    7.000
      2.571    9.000
      2.571    8.000
      2.571    5.000
      2.571    4.000
      2.571    5.000
      2.572    6.000
      2.572    3.000
      2.572    5.000
      2.572    5.000
      2.572    4.000
      2.573    4.000
      2.573    3.000
      2.573    4.000
      2.573    6.000
      2.573    3.000
      2.574    5.000
      2.574    5.000
      2.574    4.000
      2.574    4.000
      2.574    3.000
      2.575    4.000
      2.575    2.000
      2.575    3.000
      2.575    2.000
      2.575    5.000
      2.576    5.000
      2.576    4.000
      2.576    5.000
      2.576    3.000
      2.576    7.000
      2.577    6.000
      2.577    7.000
      2.577    5.000
      2.577    8.000
      2.577    8.000
      2.578    8.000
      2.578    6.000
      2.578    6.000
      2.578    7.000
      2.578    6.000
      2.579    7.000
      2.579    7.000
      2.579    7.000
      2.579    6.000
      2.579    6.000
      2.580    5.000
      2.580    8.000
      2.580    8.000
      2.580    9.000
      2.580    6.000
      2.581    6.000
      2.581    3.000
      2.581    3.000
      2.581    6.000
      2.581    5.000
      2.582    3.000
      2.582    5.000
      2.582    4.000
      2.582    1.000
      2.582    3.000
      2.583    3.000
      2.583    5.000
      2.583    6.000
      2.583    6.000
      2.583    4.000
      2.584    3.000
      2.584    4.000
      2.584    5.000
      2.584    5.000
      2.584    5.000
      2.585    5.000
      2.585    5.000
      2.585    6.000
      2.585    5.000
      2.585    4.000
      2.586    5.000
      2.586    6.000
      2.586    5.000
      2.586    4.000
      2.586    5.000
      2.587    4.000
      2.587    3.000
      2.587    3.000
      2.587    4.000
      2.587    7.000
      2.588    7.000
      2.588    5.000
      2.588    4.000
      2.588    4.000
      2.588    2.000
      2.589    3.000
      2.589    3.000
      2.589    3.000
      2.589    4.000
      2.589    6.000
      2.590    6.000
      2.590    6.000
      2.590    7.000
      2.590    6.000
      2.590    6.000
      2.591    9.000
      2.591    9.000
      2.591    6.000
      2.591    7.000
      2.591    5.000
      2.592    6.000
      2.592    7.000
      2.592    8.000
      2.592    6.000
      2.592    7.000
      2.593    7.000
      2.593    4.000
      2.593    3.000
      2.593    2.000
      2.593    3.000
      2.594    4.000
      2.594    2.000
      2.594    3.000
      2.594    3.000
      2.594    3.000
      2.595    4.000
      2.595    3.000
      2.595    3.000
      2.595    2.000
      2.595    1.000
      2.596    0.000
      2.596    3.000
      2.596    4.000
      2.596    3.000
      2.596    5.000
      2.597    6.000
      2.597    5.000
      2.597    7.000
      2.597    5.000
      2.597    8.000
      2.598    6.000
      2.598    6.000
      2.598    8.000
      2.598    9.000
      2.598   10.000
      2.599    8.000
      2.599    4.000
      2.599    7.000
      2.599    5.000
      2.599    6.000
      2.600    5.000
      2.600    8.000
      2.600    7.000
      2.600    7.000
      2.600    5.000
      2.601    7.000
      2.601    5.000
      2.601    6.000
      2.601    4.000
      2.601    2.000
      2.602    6.000
      2.602    4.000
      2.602    3.000
      2.602    3.000
      2.602    2.000
      2.603    3.000
      2.603    3.000
      2.603    4.000
      2.603    6.000
      2.603    8.000
      2.604    6.000
      2.604    5.000
      2.604    4.000
      2.604    3.000
      2.604    7.000
      2.605    6.000
      2.605    7.000
      2.605    6.000
      2.605    7.000
      2.605    5.000
      2.606    5.000
      2.606    5.000
      2.606    7.000
      2.606    7.000
      2.606    7.000
      2.607    5.000
      2.607    6.000
      2.607    7.000
      2.607    7.000
      2.607    6.000
      2.608    5.000
      2.608    6.000
      2.608    6.000
      2.608    5.000
      2.608    5.000
      2.609    4.000
      2.609    5.000
      2.609    6.000
      2.609    4.000
      2.609    7.000
      2.610    6.000
      2.610    5.000
      2.610    4.000
      2.610    6.000
      2.610    4.000
      2.611    5.000
      2.611    4.000
      2.611    3.000
      2.611    7.000
      2.611   10.000
      2.612    6.000
      2.612    6.000
      2.612    4.000
      2.612    5.000
      2.612    4.000
      2.613    5.000
      2.613    3.000
      2.613    3.000
      2.613    2.000
      2.613    4.000
      2.614    4.000
      2.614    5.000
      2.614    5.000
      2.614    6.000
      2.614    3.000
      2.615    5.000
      2.615    6.000
      2.615    5.000
      2.615    7.000
      2.615    7.000
      2.616    7.000
      2.616    6.000
      2.616    5.000
      2.616    5.000
      2.616    5.000
      2.617    3.000
      2.617    5.000
      2.617    9.000
      2.617    1.000
      2.617    6.000
      2.618    4.000
      2.618    3.000
      2.618    2.000
      2.618    4.000
      2.618    2.000
      2.619    1.000
      2.619    1.000
      2.619    2.000
      2.619    1.000
      2.619    2.000
      2.620    2.000
      2.620    3.000
      2.620    2.000
      2.620    4.000
      2.620    2.000
      2.621    3.000
      2.621    2.000
      2.621    5.000
      2.621    5.000
      2.621    5.000
      2.622    2.000
      2.622    3.000
      2.622    4.000
      2.622    4.000
      2.622    6.000
      2.623    6.000
      2.623    4.000
      2.623    3.000
      2.623    2.000
      2.623    3.000
      2.624    3.000
      2.624    3.000
      2.624    5.000
      2.624    2.000
      2.624    3.000
      2.625    3.000
      2.625    3.000
      2.625    5.000
      2.625    5.000
      2.625    6.000
      2.626    4.000
      2.626    5.000
      2.626    6.000
      2.626    4.000
      2.626    5.000
      2.627    7.000
      2.627    4.000
      2.627    5.000
      2.627    6.000
      2.627    6.000
      2.628    9.000
      2.628    5.000
      2.628    7.000
      2.628    8.000
      2.628    7.000
      2.629    6.000
      2.629    6.000
      2.629    5.000
      2.629    5.000
      2.629    4.000
      2.630    5.000
      2.630    5.000
      2.630    4.000
      2.630    3.000
      2.630    3.000
      2.631    3.000
      2.631    2.000
      2.631    3.000
      2.631    5.000
      2.631    7.000
      2.632    6.000
      2.632    5.000
      2.632    5.000
      2.632    4.000
      2.632    4.000
      2.633    4.000
      2.633    4.000
      2.633    6.000
      2.633    6.000
      2.633    5.000
      2.634    7.000
      2.634    8.000
      2.634    6.000
      2.634    5.000
      2.634    9.000
      2.635    7.000
      2.635    4.000
      2.635    3.000
      2.635    6.000
      2.635    5.000
      2.636    5.000
      2.636    6.000
      2.636    5.000
      2.636    6.000
      2.636    6.000
      2.637    4.000
      2.637    5.000
      2.637    6.000
      2.637    7.000
      2.637    5.000
      2.638    4.000
      2.638    7.000
      2.638    9.000
      2.638    9.000
      2.638   10.000
      2.639    6.000
      2.639    8.000
      2.639    7.000
      2.639    5.000
      2.639    6.000
      2.640    7.000
      2.640    6.000
      2.640    7.000
      2.640    7.000
      2.640    8.000
      2.641    6.000
      2.641    6.000
      2.641    5.000
      2.641    3.000
      2.641    3.000
      2.642    5.000
      2.642    5.000
      2.642    5.000
      2.642    5.000
      2.642    5.000
      2.643    4.000
      2.643    4.000
      2.643    6.000
      2.643    6.000
      2.643    6.000
      2.644    8.000
      2.644    7.000
      2.644    6.000
      2.644    4.000
      2.644    5.000
      2.645    7.000
      2.645    6.000
      2.645    6.000
      2.645    6.000
      2.645    6.000
      2.646    4.000
      2.646    4.000
      2.646    4.000
      2.646    3.000
      2.646    7.000
      2.647    3.000
      2.647    4.000
      2.647    3.000
      2.647    3.000
      2.647    1.000
      2.648    2.000
      2.648    1.000
      2.648    0.000
      2.648    2.000
      2.648    3.000
      2.649    3.000
      2.649    6.000
      2.649    4.000
      2.649    5.000
      2.649    6.000
      2.650    6.000
      2.650    4.000
      2.650    6.000
      2.650    3.000
      2.650    7.000
      2.651    5.000
      2.651    3.000
      2.651    5.000
      2.651    4.000
      2.651    3.000
      2.652    3.000
      2.652    3.000
      2.652    2.000
      2.652    1.000
      2.652    2.000
      2.653    6.000
      2.653    6.000
      2.653    5.000
      2.653    6.000
      2.653    3.000
      2.654    1.000
      2.654    5.000
      2.654    3.000
      2.654    5.000
      2.654    5.000
      2.655    4.000
      2.655    3.000
      2.655    3.000
      2.655    2.000
      2.655    3.000
      2.656    4.000
      2.656    4.000
      2.656    5.000
      2.656    3.000
      2.656    3.000
      2.657    1.000
      2.657    3.000
      2.657    3.000
      2.657    4.000
      2.657    4.000
      2.658    4.000
      2.658    2.000
      2.658    5.000
      2.658    4.000
      2.658    2.000
      2.659    5.000
      2.659    5.000
      2.659    4.000
      2.659    4.000
      2.659    5.000
      2.660    3.000
      2.660    3.000
      2.660    5.000
      2.660    5.000
      2.660    4.000
      2.661    6.000
      2.661    6.000
      2.661    5.000
      2.661    3.000
      2.661    6.000
      2.662    6.000
      2.662    3.000
      2.662    2.000
      2.662    7.000
      2.662    6.000
      2.663    6.000
      2.663    7.000
      2.663    5.000
      2.663    4.000
      2.663    6.000
      2.664    3.000
      2.664    6.000
      2.664    6.000
      2.664    5.000
      2.664    5.000
      2.665    5.000
      2.665    5.000
      2.665    8.000
      2.665    4.000
      2.665    5.000
      2.666    6.000
      2.666    6.000
      2.666    4.000
      2.666    5.000
      2.666    5.000
      2.667    4.000
      2.667    6.000
      2.667    6.000
      2.667    6.000
      2.667    6.000
      2.668    5.000
      2.668    5.000
      2.668   10.000
      2.668    7.000
      2.668    6.000
      2.669    7.000
      2.669    7.000
      2.669    6.000
      2.669    6.000
      2.669    6.000
      2.670    5.000
      2.670    5.000
      2.670    4.000
      2.670    4.000
      2.670    3.000
      2.671    5.000
      2.671    4.000
      2.671    2.000
      2.671    3.000
      2.671    4.000
      2.672    5.000
      2.672    4.000
      2.672    4.000
      2.672    7.000
      2.672    5.000
      2.673    5.000
      2.673    5.000
      2.673    6.000
      2.673    6.000
      2.673    6.000
      2.674    3.000
      2.674    2.000
      2.674    2.000
      2.674    3.000
      2.674    4.000
      2.675    4.000
      2.675    5.000
      2.675    5.000
      2.675    6.000
      2.675    4.000
      2.676    5.000
      2.676    6.000
      2.676    4.000
      2.676    4.000
      2.676    4.000
      2.677    5.000
      2.677    6.000
      2.677    5.000
      2.677    5.000
      2.677    5.000
      2.678    6.000
      2.678    5.000
      2.678    3.000
      2.678    3.000
      2.678    2.000
      2.679    3.000
      2.679    3.000
      2.679    2.000
      2.679    1.000
      2.679    3.000
      2.680    1.000
      2.680    2.000
      2.680    1.000
      2.680    5.000
      2.680    6.000
      2.681    7.000
      2.681    5.000
      2.681    5.000
      2.681    3.000
      2.681    4.000
      2.682    5.000
      2.682    3.000
      2.682    3.000
      2.682    4.000
      2.682    5.000
      2.683    4.000
      2.683    4.000
      2.683    5.000
      2.683    4.000
      2.683    7.000
      2.684    5.000
      2.684    5.000
      2.684    6.000
      2.684    4.000
      2.684    3.000
      2.685    6.000
      2.685    2.000
      2.685    5.000
      2.685    4.000
      2.685    4.000
      2.686    3.000
      2.686    4.000
      2.686    4.000
      2.686    4.000
      2.686    4.000
      2.687    3.000
      2.687    2.000
      2.687    4.000
      2.687    5.000
      2.687    6.000
      2.688    5.000
      2.688    3.000
      2.688    5.000
      2.688    3.000
      2.688    2.000
      2.689    3.000
      2.689    3.000
      2.689    3.000
      2.689    4.000
      2.689    3.000
      2.690    3.000
      2.690    2.000
      2.690    3.000
      2.690    2.000
      2.690    5.000
      2.691    5.000
      2.691    4.000
      2.691    5.000
      2.691    3.000
      2.691    5.000
      2.692    5.000
      2.692    4.000
      2.692    5.000
      2.692    6.000
      2.692    6.000
      2.693    4.000
      2.693    3.000
      2.693    5.000
      2.693    3.000
      2.693    4.000
      2.694    6.000
      2.694    6.000
      2.694    6.000
      2.694    6.000
      2.694    2.000
      2.695    4.000
      2.695    5.000
      2.695    5.000
      2.695    6.000
      2.695    4.000
      2.696    4.000
      2.696    3.000
      2.696    6.000
      2.696    3.000
      2.696    8.000
      2.697    6.000
      2.697    6.000
      2.697    5.000
      2.697    7.000
      2.697    6.000
      2.698    4.000
      2.698    9.000
      2.698    4.000
      2.698    5.000
      2.698    6.000
      2.699    8.000
      2.699    6.000
      2.699    6.000
      2.699    3.000
      2.699    8.000
      2.700    7.000
      2.700    5.000
      2.700    5.000
      2.700    6.000
      2.700    5.000
      2.701    6.000
      2.701    6.000
      2.701    3.000
      2.701    4.000
      2.701    5.000
      2.702    6.000
      2.702    7.000
      2.702    4.000
      2.702    6.000
      2.702    7.000
      2.703    6.000
      2.703    9.000
      2.703    6.000
      2.703    5.000
      2.703    5.000
      2.704    5.000
      2.704    4.000
      2.704    5.000
      2.704    5.000
      2.704    4.000
      2.705    4.000
      2.705    3.000
      2.705    2.000
      2.705    4.000
      2.705    5.000
      2.706    6.000
      2.706    2.000
      2.706    1.000
      2.706    3.000
      2.706    4.000
      2.707    3.000
      2.707    2.000
      2.707    3.000
      2.707    5.000
      2.707    6.000
      2.708    4.000
      2.708    5.000
      2.708    4.000
      2.708    4.000
      2.708    3.000
      2.709    3.000
      2.709    4.000
      2.709    3.000
      2.709    2.000
      2.709    4.000
      2.710    4.000
      2.710    5.000
      2.710    3.000
      2.710    3.000
      2.710    4.000
      2.711    3.000
      2.711    4.000
      2.711    3.000
      2.711    2.000
      2.711    4.000
      2.712    3.000
      2.712    4.000
      2.712    3.000
      2.712    1.000
      2.712    1.000
      2.713    1.000
      2.713    3.000
      2.713    1.000
      2.713    2.000
      2.713    1.000
      2.714    1.000
      2.714    1.000
      2.714    2.000
      2.714    2.000
      2.714    3.000
      2.715    3.000
      2.715    4.000
      2.715    3.000
      2.715    2.000
      2.715    3.000
      2.716    3.000
      2.716    2.000
      2.716    2.000
      2.716    2.000
      2.716    3.000
      2.717    2.000
      2.717    2.000
      2.717    2.000
      2.717    2.000
      2.717    2.000
      2.718    1.000
      2.718    2.000
      2.718    2.000
      2.718    3.000
      2.718    7.000
      2.719    5.000
      2.719    3.000
      2.719    5.000
      2.719    6.000
      2.719    6.000
      2.720    6.000
      2.720    3.000
      2.720    1.000
      2.720    2.000
      2.720    2.000
      2.721    3.000
      2.721    2.000
      2.721    4.000
      2.721    4.000
      2.721    4.000
      2.722    4.000
      2.722    4.000
      2.722    4.000
      2.722    2.000
      2.722    3.000
      2.723    3.000
      2.723    2.000
      2.723    2.000
      2.723    2.000
      2.723    2.000
      2.724    3.000
      2.724    3.000
      2.724    1.000
      2.724    1.000
      2.724    2.000
      2.725    2.000
      2.725    1.000
      2.725    2.000
      2.725    1.000
      2.725    2.000
      2.726    1.000
      2.726    1.000
      2.726    1.000
      2.726    0.000
      2.726    0.000
      2.727    2.000
      2.727    1.000
      2.727    2.000
      2.727    3.000
      2.727    4.000
      2.728    4.000
      2.728    3.000
      2.728    3.000
      2.728    3.000
      2.728    1.000
      2.729    1.000
      2.729    2.000
      2.729    4.000
      2.729    1.000
      2.729    2.000
      2.730    1.000
      2.730    2.000
      2.730    3.000
      2.730    2.000
      2.730    1.000
      2.731    1.000
      2.731    2.000
      2.731    3.000
      2.731    2.000
      2.731    1.000
      2.732    1.000
      2.732    2.000
      2.732    2.000
      2.732    3.000
      2.732    3.000
      2.733    2.000
      2.733    1.000
      2.733    3.000
      2.733    0.000
      2.733    2.000
      2.734    2.000
      2.734    5.000
      2.734    1.000
      2.734    0.000
      2.734    2.000
      2.735    2.000
      2.735    2.000
      2.735    1.000
      2.735    2.000
      2.735    1.000
      2.736    2.000
      2.736    1.000
      2.736    2.000
      2.736    2.000
      2.736    2.000
      2.737    4.000
      2.737    6.000
      2.737    6.000
      2.737    7.000
      2.737    6.000
      2.738    4.000
      2.738    4.000
      2.738    5.000
      2.738    4.000
      2.738    5.000
      2.739    4.000
      2.739    4.000
      2.739    4.000
      2.739    6.000
      2.739    3.000
      2.740    2.000
      2.740    4.000
      2.740    2.000
      2.740    5.000
      2.740    5.000
      2.741    4.000
      2.741    3.000
      2.741    3.000
      2.741    5.000
      2.741    4.000
      2.742    4.000
      2.742    4.000
      2.742    2.000
      2.742    4.000
      2.742    3.000
      2.743    3.000
      2.743    3.000
      2.743    2.000
      2.743    3.000
      2.743    3.000
      2.744    3.000
      2.744    3.000
      2.744    2.000
      2.744    2.000
      2.744    1.000
      2.745    1.000
      2.745    1.000
      2.745    1.000
      2.745    1.000
      2.745    0.000
      2.746    0.000
      2.746    2.000
      2.746    1.000
      2.746    1.000
      2.746    1.000
      2.747    0.000
      2.747    0.000
      2.747    2.000
      2.747    2.000
      2.747    0.000
      2.748    1.000
      2.748    2.000
      2.748    3.000
      2.748    3.000
      2.748    2.000
      2.749    2.000
      2.749    2.000
      2.749    2.000
      2.749    2.000
      2.749    3.000
      2.750    3.000
      2.750    3.000
      2.750    2.000
      2.750    2.000
      2.750    1.000
      2.751    1.000
      2.751    3.000
      2.751    2.000
      2.751    2.000
      2.751    2.000
      2.752    2.000
      2.752    1.000
      2.752    1.000
      2.752    1.000
      2.752    2.000
      2.753    1.000
      2.753    1.000
      2.753    1.000
      2.753    2.000
      2.753    2.000
      2.754    3.000
      2.754    1.000
      2.754    1.000
      2.754    2.000
      2.754    2.000
      2.755    2.000
      2.755    1.000
      2.755    2.000
      2.755    1.000
      2.755    2.000
      2.756    2.000
      2.756    2.000
      2.756    2.000
      2.756    2.000
      2.756    2.000
      2.757    2.000
      2.757    1.000
      2.757    2.000
      2.757    3.000
      2.757    2.000
      2.758    2.000
      2.758    3.000
      2.758    2.000
      2.758    4.000
      2.758    3.000
      2.759    3.000
      2.759    3.000
      2.759    2.000
      2.759    2.000
      2.759    1.000
      2.760    1.000
      2.760    3.000
      2.760    3.000
      2.760    4.000
      2.760    2.000
      2.761    2.000
      2.761    2.000
      2.761    1.000
      2.761    2.000
      2.761    1.000
      2.762    2.000
      2.762    2.000
      2.762    2.000
      2.762    3.000
      2.762    3.000
      2.763    2.000
      2.763    2.000
      2.763    1.000
      2.763    0.000
      2.763    2.000
      2.764    1.000
      2.764    2.000
      2.764    1.000
      2.764    1.000
      2.764    1.000
      2.765    0.000
      2.765    0.000
      2.765    0.000
      2.765    1.000
      2.765    0.000
      2.766    0.000
      2.766    0.000
      2.766    1.000
      2.766    1.000
      2.766    0.000
      2.767    1.000
      2.767    1.000
      2.767    1.000
      2.767    1.000
      2.767    2.000
      2.768    1.000
      2.768    1.000
      2.768    0.000
      2.768    2.000
      2.768    1.000
      2.769    0.000
      2.769    1.000
      2.769    3.000
      2.769    2.000
      2.769    2.000
      2.770    0.000
      2.770    0.000
      2.770    1.000
      2.770    0.000
      2.770    1.000
      2.771    2.000
      2.771    2.000
      2.771    1.000
      2.771    2.000
      2.771    1.000
      2.772    2.000
      2.772    2.000
      2.772    3.000
      2.772    4.000
      2.772    3.000
      2.773    3.000
      2.773    3.000
      2.773    3.000
      2.773    3.000
      2.773    4.000
      2.774    2.000
      2.774    5.000
      2.774    3.000
      2.774    4.000
      2.774    1.000
      2.775    3.000
      2.775    2.000
      2.775    3.000
      2.775    2.000
      2.775    3.000
      2.776    3.000
      2.776    3.000
      2.776    3.000
      2.776    2.000
      2.776    3.000
      2.777    3.000
      2.777    1.000
      2.777    2.000
      2.777    2.000
      2.777    4.000
      2.778    3.000
      2.778    3.000
      2.778    1.000
      2.778    2.000
      2.778    1.000
      2.779    1.000
      2.779    1.000
      2.779    2.000
      2.779    2.000
      2.779    2.000
      2.780    2.000
      2.780    3.000
      2.780    1.000
      2.780    1.000
      2.780    2.000
      2.781    2.000
      2.781    3.000
      2.781    2.000
      2.781    2.000
      2.781    1.000
      2.782    2.000
      2.782    2.000
      2.782    1.000
      2.782    1.000
      2.782    1.000
      2.783    1.000
      2.783    1.000
      2.783    2.000
      2.783    1.000
      2.783    2.000
      2.784    1.000
      2.784    3.000
      2.784    2.000
      2.784    1.000
      2.784    1.000
      2.785    2.000
      2.785    2.000
      2.785    3.000
      2.785    1.000
      2.785    1.000
      2.786    2.000
      2.786    3.000
      2.786    2.000
      2.786    2.000
      2.786    1.000
      2.787    3.000
      2.787    3.000
      2.787    3.000
      2.787    2.000
      2.787    1.000
      2.788    1.000
      2.788    1.000
      2.788    0.000
      2.788    3.000
      2.788    2.000
      2.789    3.000
      2.789    2.000
      2.789    2.000
      2.789    1.000
      2.789    5.000
      2.790    4.000
      2.790    4.000
      2.790    3.000
      2.790    4.000
      2.790    4.000
      2.791    4.000
      2.791    4.000
      2.791    4.000
      2.791    4.000
      2.791    4.000
      2.792    6.000
      2.792    4.000
      2.792    6.000
      2.792    4.000
      2.792    3.000
      2.793    2.000
      2.793    3.000
      2.793    6.000
      2.793    3.000
      2.793    3.000
      2.794    3.000
      2.794    2.000
      2.794    3.000
      2.794    4.000
      2.794    4.000
      2.795    2.000
      2.795    2.000
      2.795    3.000
      2.795    3.000
      2.795    2.000
      2.796    3.000
      2.796    3.000
      2.796    2.000
      2.796    3.000
      2.796    3.000
      2.797    1.000
      2.797    2.000
      2.797    1.000
      2.797    1.000
      2.797    1.000
      2.798    2.000
      2.798    2.000
      2.798    2.000
      2.798    5.000
      2.798    4.000
      2.799    4.000
      2.799    3.000
      2.799    2.000
      2.799    2.000
      2.799    3.000
      2.800    4.000
      2.800    4.000
      2.800    3.000
      2.800    4.000
      2.800    3.000
      2.801    3.000
      2.801    2.000
      2.801    3.000
      2.801    3.000
      2.801    3.000
      2.802    6.000
      2.802    5.000
      2.802    5.000
      2.802    4.000
      2.802    4.000
      2.803    4.000
      2.803    5.000
      2.803    4.000
      2.803    5.000
      2.803    3.000
      2.804    5.000
      2.804    5.000
      2.804    4.000
      2.804    5.000
      2.804    5.000
      2.805    5.000
      2.805    3.000
      2.805    3.000
      2.805    4.000
      2.805    2.000
      2.806    1.000
      2.806    3.000
      2.806    5.000
      2.806    5.000
      2.806    3.000
      2.807    4.000
      2.807    5.000
      2.807    5.000
      2.807    4.000
      2.807    3.000
      2.808    3.000
      2.808    4.000
      2.808    5.000
      2.808    3.000
      2.808    4.000
      2.809    4.000
      2.809    2.000
      2.809    2.000
      2.809    2.000
      2.809    3.000
      2.810    4.000
      2.810    3.000
      2.810    3.000
      2.810    3.000
      2.810    2.000
      2.811    4.000
      2.811    2.000
      2.811    2.000
      2.811    2.000
      2.811    2.000
      2.812    3.000
      2.812    2.000
      2.812    1.000
      2.812    1.000
      2.812    1.000
      2.813    1.000
      2.813    1.000
      2.813    1.000
      2.813    1.000
      2.813    2.000
      2.814    1.000
      2.814    3.000
      2.814    1.000
      2.814    2.000
      2.814    2.000
      2.815    1.000
      2.815    2.000
      2.815    2.000
      2.815    2.000
      2.815    2.000
      2.816    3.000
      2.816    5.000
      2.816    3.000
      2.816    3.000
      2.816    3.000
      2.817    2.000
      2.817    2.000
      2.817    2.000
      2.817    2.000
      2.817    1.000
      2.818    0.000
      2.818    0.000
      2.818    1.000
      2.818    1.000
      2.818    3.000
      2.819    4.000
      2.819    3.000
      2.819    2.000
      2.819    3.000
      2.819    4.000
      2.820    2.000
      2.820    1.000
      2.820    1.000
      2.820    3.000
      2.820    3.000
      2.821    5.000
      2.821    5.000
      2.821    5.000
      2.821    6.000
      2.821    5.000
      2.822    5.000
      2.822    5.000
      2.822    4.000
      2.822    1.000
      2.822    6.000
      2.823    4.000
      2.823    4.000
      2.823    3.000
      2.823    4.000
      2.823    4.000
      2.824    5.000
      2.824    3.000
      2.824    5.000
      2.824    6.000
      2.824    6.000
      2.825    5.000
      2.825    4.000
      2.825    5.000
      2.825    4.000
      2.825    4.000
      2.826    4.000
      2.826    4.000
      2.826    6.000
      2.826    7.000
      2.826    6.000
      2.827    6.000
      2.827    6.000
      2.827    4.000
      2.827    5.000
      2.827    5.000
      2.828    5.000
      2.828    6.000
      2.828    5.000
      2.828    7.000
      2.828    5.000
      2.829    5.000
      2.829    8.000
      2.829    6.000
      2.829    6.000
      2.829    7.000
      2.830    7.000
      2.830    4.000
      2.830    3.000
      2.830    4.000
      2.830    4.000
      2.831    2.000
      2.831    3.000
      2.831    3.000
      2.831    3.000
      2.831    4.000
      2.832    4.000
      2.832    3.000
      2.832    2.000
      2.832    2.000
      2.832    3.000
      2.833    2.000
      2.833    3.000
      2.833    2.000
      2.833    2.000
      2.833    1.000
      2.834    1.000
      2.834    1.000
      2.834    1.000
      2.834    1.000
      2.834    2.000
      2.835    2.000
      2.835    1.000
      2.835    1.000
      2.835    2.000
      2.835    3.000
      2.836    2.000
      2.836    2.000
      2.836    3.000
      2.836    3.000
      2.836    1.000
      2.837    2.000
      2.837    3.000
      2.837    2.000
      2.837    3.000
      2.837    2.000
      2.838    3.000
      2.838    2.000
      2.838    3.000
      2.838    2.000
      2.838    0.000
      2.839    1.000
      2.839    1.000
      2.839    1.000
      2.839    2.000
      2.839    2.000
      2.840    2.000
      2.840    2.000
      2.840    2.000
      2.840    1.000
      2.840    2.000
      2.841    2.000
      2.841    3.000
      2.841    3.000
      2.841    6.000
      2.841    5.000
      2.842    3.000
      2.842    4.000
      2.842    3.000
      2.842    1.000
      2.842    1.000
      2.843    1.000
      2.843    1.000
      2.843    3.000
      2.843    3.000
      2.843    3.000
      2.844    4.000
      2.844    3.000
      2.844    2.000
      2.844    4.000
      2.844    2.000
      2.845    4.000
      2.845    2.000
      2.845    4.000
      2.845    3.000
      2.845    2.000
      2.846    2.000
      2.846    2.000
      2.846    3.000
      2.846    5.000
      2.846    5.000
      2.847    6.000
      2.847    5.000
      2.847    7.000
      2.847    8.000
      2.847    6.000
      2.848    7.000
      2.848    7.000
      2.848    8.000
      2.848    6.000
      2.848    6.000
      2.849    5.000
      2.849    4.000
      2.849    6.000
      2.849    7.000
      2.849    6.000
      2.850    6.000
      2.850    5.000
      2.850    6.000
      2.850    7.000
      2.850    7.000
      2.851    4.000
      2.851    7.000
      2.851    5.000
      2.851    6.000
      2.851    4.000
      2.852    5.000
      2.852    4.000
      2.852    5.000
      2.852    4.000
      2.852    5.000
      2.853    5.000
      2.853    7.000
      2.853    5.000
      2.853    5.000
      2.853    5.000
      2.854    4.000
      2.854    6.000
      2.854    7.000
      2.854    6.000
      2.854    6.000
      2.855    5.000
      2.855    5.000
      2.855    6.000
      2.855    5.000
      2.855    5.000
      2.856    5.000
      2.856    7.000
      2.856    8.000
      2.856    6.000
      2.856    5.000
      2.857    4.000
      2.857    6.000
      2.857    6.000
      2.857    8.000
      2.857    8.000
      2.858    8.000
      2.858    7.000
      2.858    6.000
      2.858    7.000
      2.858    7.000
      2.859    5.000
      2.859    6.000
      2.859    6.000
      2.859    5.000
      2.859    3.000
      2.860    5.000
      2.860    5.000
      2.860    5.000
      2.860    5.000
      2.860    5.000
      2.861    6.000
      2.861    4.000
      2.861    3.000
      2.861    3.000
      2.861    3.000
      2.862    3.000
      2.862    3.000
      2.862    3.000
      2.862    3.000
      2.862    4.000
      2.863    2.000
      2.863    2.000
      2.863    2.000
      2.863    2.000
      2.863    2.000
      2.864    1.000
      2.864    2.000
      2.864    2.000
      2.864    2.000
      2.864    2.000
      2.865    4.000
      2.865    3.000
      2.865    4.000
      2.865    5.000
      2.865    3.000
      2.866    3.000
      2.866    2.000
      2.866    2.000
      2.866    4.000
      2.866    2.000
      2.867    5.000
      2.867    3.000
      2.867    2.000
      2.867    3.000
      2.867    5.000
      2.868    4.000
      2.868    6.000
      2.868    5.000
      2.868    6.000
      2.868    5.000
      2.869    7.000
      2.869    4.000
      2.869    6.000
      2.869    6.000
      2.869    3.000
      2.870    4.000
      2.870    6.000
      2.870    5.000
      2.870    3.000
      2.870    5.000
      2.871    5.000
      2.871    4.000
      2.871    5.000
      2.871    5.000
      2.871    4.000
      2.872    4.000
      2.872    3.000
      2.872    4.000
      2.872    5.000
      2.872    5.000
      2.873    4.000
      2.873    3.000
      2.873    5.000
      2.873    4.000
      2.873    4.000
      2.874    2.000
      2.874    3.000
      2.874    4.000
      2.874    2.000
      2.874    2.000
      2.875    2.000
      2.875    2.000
      2.875    3.000
      2.875    2.000
      2.875    5.000
      2.876    4.000
      2.876    5.000
      2.876    3.000
      2.876    5.000
      2.876    3.000
      2.877    3.000
      2.877    2.000
      2.877    2.000
      2.877    1.000
      2.877    2.000
      2.878    3.000
      2.878    1.000
      2.878    2.000
      2.878    1.000
      2.878    0.000
      2.879    1.000
      2.879    1.000
      2.879    1.000
      2.879    1.000
      2.879    0.000
      2.880    0.000
      2.880    1.000
      2.880    1.000
      2.880    0.000
      2.880    1.000
      2.881    2.000
      2.881    1.000
      2.881    2.000
      2.881    2.000
      2.881    2.000
      2.882    1.000
      2.882    2.000
      2.882    1.000
      2.882    2.000
      2.882    2.000
      2.883    4.000
      2.883    2.000
      2.883    3.000
      2.883    3.000
      2.883    4.000
      2.884    3.000
      2.884    3.000
      2.884    4.000
      2.884    4.000
      2.884    4.000
      2.885    3.000
      2.885    2.000
      2.885    3.000
      2.885    4.000
      2.885    4.000
      2.886    3.000
      2.886    2.000
      2.886    6.000
      2.886    5.000
      2.886    5.000
      2.887    5.000
      2.887    6.000
      2.887    3.000
      2.887    7.000
      2.887    4.000
      2.888    4.000
      2.888    4.000
      2.888    4.000
      2.888    3.000
      2.888    5.000
      2.889    5.000
      2.889    6.000
      2.889    8.000
      2.889    6.000
      2.889    6.000
      2.890    9.000
      2.890    5.000
      2.890    7.000
      2.890    6.000
      2.890    7.000
      2.891    5.000
      2.891    5.000
      2.891    6.000
      2.891    4.000
      2.891    6.000
      2.892    6.000
      2.892    8.000
      2.892    3.000
      2.892    5.000
      2.892    4.000
      2.893    4.000
      2.893    6.000
      2.893    6.000
      2.893    4.000
      2.893    6.000
      2.894    6.000
      2.894    3.000
      2.894    3.000
      2.894    4.000
      2.894    4.000
      2.895    2.000
      2.895    2.000
      2.895    3.000
      2.895    6.000
      2.895    4.000
      2.896    4.000
      2.896    5.000
      2.896    4.000
      2.896    3.000
      2.896    4.000
      2.897    4.000
      2.897    4.000
      2.897    5.000
      2.897    3.000
      2.897    5.000
      2.898    4.000
      2.898    3.000
      2.898    4.000
      2.898    4.000
      2.898    1.000
      2.899    2.000
      2.899    3.000
      2.899    3.000
      2.899    3.000
      2.899    5.000
      2.900    5.000
      2.900    3.000
      2.900    5.000
      2.900    4.000
      2.900    3.000
      2.901    5.000
      2.901    6.000
      2.901    4.000
      2.901    5.000
      2.901    5.000
      2.902    5.000
      2.902    5.000
      2.902    5.000
      2.902    4.000
      2.902    3.000
      2.903    6.000
      2.903    3.000
      2.903    3.000
      2.903    3.000
      2.903    4.000
      2.904    4.000
      2.904    4.000
      2.904    4.000
      2.904    4.000
      2.904    4.000
      2.905    3.000
      2.905    1.000
      2.905    2.000
      2.905    4.000
      2.905    3.000
      2.906    3.000
      2.906    2.000
      2.906    3.000
      2.906    1.000
      2.906    2.000
      2.907    3.000
      2.907    1.000
      2.907    4.000
      2.907    4.000
      2.907    5.000
      2.908    4.000
      2.908    4.000
      2.908    3.000
      2.908    4.000
      2.908    5.000
      2.909    4.000
      2.909    3.000
      2.909    4.000
      2.909    2.000
      2.909    2.000
      2.910    3.000
      2.910    3.000
      2.910    4.000
      2.910    5.000
      2.910    6.000
      2.911    3.000
      2.911    3.000
      2.911    1.000
      2.911    5.000
      2.911    3.000
      2.912    6.000
      2.912    5.000
      2.912    6.000
      2.912    8.000
      2.912    4.000
      2.913    4.000
      2.913    6.000
      2.913    4.000
      2.913    4.000
      2.913    2.000
      2.914    5.000
      2.914    2.000
      2.914    3.000
      2.914    4.000
      2.914    2.000
      2.915    3.000
      2.915    3.000
      2.915    4.000
      2.915    3.000
      2.915    6.000
      2.916    4.000
      2.916    4.000
      2.916    5.000
      2.916    4.000
      2.916    4.000
      2.917    2.000
      2.917    2.000
      2.917    3.000
      2.917    3.000
      2.917    3.000
      2.918    3.000
      2.918    3.000
      2.918    3.000
      2.918    3.000
      2.918    2.000
      2.919    3.000
      2.919    4.000
      2.919    2.000
      2.919    3.000
      2.919    3.000
      2.920    2.000
      2.920    3.000
      2.920    2.000
      2.920    2.000
      2.920    2.000
      2.921    2.000
      2.921    2.000
      2.921    4.000
      2.921    2.000
      2.921    4.000
      2.922    2.000
      2.922    3.000
      2.922    3.000
      2.922    3.000
      2.922    4.000
      2.923    3.000
      2.923    5.000
      2.923    3.000
      2.923    4.000
      2.923    4.000
      2.924    2.000
      2.924    5.000
      2.924    4.000
      2.924    3.000
      2.924    3.000
      2.925    5.000
      2.925    5.000
      2.925    7.000
      2.925    3.000
      2.925    5.000
      2.926    7.000
      2.926    5.000
      2.926    5.000
      2.926    3.000
      2.926    4.000
      2.927    4.000
      2.927    4.000
      2.927    5.000
      2.927    4.000
      2.927    3.000
      2.928    4.000
      2.928    3.000
      2.928    3.000
      2.928    4.000
      2.928    4.000
      2.929    6.000
      2.929    5.000
      2.929    5.000
      2.929    5.000
      2.929    4.000
      2.930    6.000
      2.930    4.000
      2.930    6.000
      2.930    4.000
      2.930    5.000
      2.931    3.000
      2.931    4.000
      2.931    4.000
      2.931    4.000
      2.931    3.000
      2.932    4.000
      2.932    4.000
      2.932    3.000
      2.932    3.000
      2.932    3.000
      2.933    3.000
      2.933    4.000
      2.933    4.000
      2.933    4.000
      2.933    3.000
      2.934    3.000
      2.934    1.000
      2.934    3.000
      2.934    2.000
      2.934    2.000
      2.935    3.000
      2.935    4.000
      2.935    4.000
      2.935    4.000
      2.935    5.000
      2.936    2.000
      2.936    2.000
      2.936    5.000
      2.936    5.000
      2.936    5.000
      2.937    4.000
      2.937    4.000
      2.937    3.000
      2.937    4.000
      2.937    4.000
      2.938    5.000
      2.938    3.000
      2.938    2.000
      2.938    5.000
      2.938    4.000
      2.939    5.000
      2.939    6.000
      2.939    7.000
      2.939    6.000
      2.939    4.000
      2.940    3.000
      2.940    5.000
      2.940    4.000
      2.940    4.000
      2.940    2.000
      2.941    2.000
      2.941    2.000
      2.941    1.000
      2.941    1.000
      2.941    1.000
      2.942    1.000
      2.942    2.000
      2.942    1.000
      2.942    1.000
      2.942    0.000
      2.943    0.000
      2.943    2.000
      2.943    1.000
      2.943    3.000
      2.943    1.000
      2.944    0.000
      2.944    1.000
      2.944    3.000
      2.944    1.000
      2.944    2.000
      2.945    2.000
      2.945    2.000
      2.945    2.000
      2.945    3.000
      2.945    2.000
      2.946    4.000
      2.946    3.000
      2.946    1.000
      2.946    2.000
      2.946    3.000
      2.947    3.000
      2.947    2.000
      2.947    2.000
      2.947    3.000
      2.947    3.000
      2.948    3.000
      2.948    2.000
      2.948    3.000
      2.948    2.000
      2.948    1.000
      2.949    2.000
      2.949    2.000
      2.949    2.000
      2.949    2.000
      2.949    2.000
      2.950    1.000
      2.950    1.000
      2.950    2.000
      2.950    1.000
      2.950    2.000
      2.951    1.000
      2.951    0.000
      2.951    1.000
      2.951    1.000
      2.951    1.000
      2.952    0.000
      2.952    0.000
      2.952    0.000
      2.952    0.000
      2.952    2.000
      2.953    2.000
      2.953    1.000
      2.953    1.000
      2.953    1.000
      2.953    1.000
      2.954    2.000
      2.954    2.000
      2.954    0.000
      2.954    1.000
      2.954    0.000
      2.955    0.000
      2.955    1.000
      2.955    0.000
      2.955    0.000
      2.955    0.000
      2.956    0.000
      2.956    1.000
      2.956    1.000
      2.956    0.000
      2.956    1.000
      2.957    1.000
      2.957    1.000
      2.957    1.000
      2.957    0.000
      2.957    0.000
      2.958    0.000
      2.958    1.000
      2.958    0.000
      2.958    0.000
      2.958    2.000
      2.959    1.000
      2.959    1.000
      2.959    1.000
      2.959    3.000
      2.959    3.000
      2.960    1.000
      2.960    3.000
      2.960    6.000
      2.960    4.000
      2.960    2.000
      2.961    2.000
      2.961    2.000
      2.961    6.000
      2.961    5.000
      2.961    3.000
      2.962    3.000
      2.962    3.000
      2.962    4.000
      2.962    3.000
      2.962    3.000
      2.963    3.000
      2.963    5.000
      2.963    2.000
      2.963    3.000
      2.963    3.000
      2.964    4.000
      2.964    3.000
      2.964    3.000
      2.964    3.000
      2.964    3.000
      2.965    4.000
      2.965    7.000
      2.965    6.000
      2.965    4.000
      2.965    2.000
      2.966    2.000
      2.966    5.000
      2.966    3.000
      2.966    4.000
      2.966    4.000
      2.967    3.000
      2.967    4.000
      2.967    3.000
      2.967    3.000
      2.967    3.000
      2.968    1.000
      2.968    1.000
      2.968    2.000
      2.968    3.000
      2.968    2.000
      2.969    3.000
      2.969    3.000
      2.969    2.000
      2.969    2.000
      2.969    1.000
      2.970    2.000
      2.970    3.000
      2.970    2.000
      2.970    2.000
      2.970    4.000
      2.971    2.000
      2.971    4.000
      2.971    4.000
      2.971    4.000
      2.971    4.000
      2.972    4.000
      2.972    5.000
      2.972    5.000
      2.972    5.000
      2.972    3.000
      2.973    1.000
      2.973    3.000
      2.973    1.000
      2.973    2.000
      2.973    3.000
      2.974    1.000
      2.974    2.000
      2.974    1.000
      2.974    3.000
      2.974    4.000
      2.975    6.000
      2.975    3.000
      2.975    2.000
      2.975    4.000
      2.975    4.000
      2.976    2.000
      2.976    4.000
      2.976    4.000
      2.976    3.000
      2.976    3.000
      2.977    3.000
      2.977    2.000
      2.977    2.000
      2.977    3.000
      2.977    1.000
      2.978    2.000
      2.978    1.000
      2.978    2.000
      2.978    2.000
      2.978    1.000
      2.979    3.000
      2.979    1.000
      2.979    2.000
      2.979    1.000
      2.979    2.000
      2.980    3.000
      2.980    2.000
      2.980    2.000
      2.980    2.000
      2.980    2.000
      2.981    3.000
      2.981    5.000
      2.981    5.000
      2.981    5.000
      2.981    5.000
      2.982    5.000
      2.982    3.000
      2.982    4.000
      2.982    5.000
      2.982    6.000
      2.983    5.000
      2.983    4.000
      2.983    3.000
      2.983    2.000
      2.983    3.000
      2.984    2.000
      2.984    5.000
      2.984    4.000
      2.984    2.000
      2.984    4.000
      2.985    2.000
      2.985    0.000
      2.985    2.000
      2.985    0.000
      2.985    0.000
      2.986    2.000
      2.986    2.000
      2.986    2.000
      2.986    2.000
      2.986    2.000
      2.987    0.000
      2.987    2.000
      2.987    0.000
      2.987    1.000
      2.987    2.000
      2.988    2.000
      2.988    1.000
      2.988    1.000
      2.988    2.000
      2.988    3.000
      2.989    1.000
      2.989    2.000
      2.989    2.000
      2.989    2.000
      2.989    1.000
      2.990    3.000
      2.990    2.000
      2.990    1.000
      2.990    1.000
      2.990    4.000
      2.991    2.000
      2.991    1.000
      2.991    3.000
      2.991    2.000
      2.991    3.000
      2.992    5.000
      2.992    6.000
      2.992    6.000
      2.992    5.000
      2.992    5.000
      2.993    4.000
      2.993    3.000
      2.993    4.000
      2.993    6.000
      2.993    5.000
      2.994    6.000
      2.994    4.000
      2.994    4.000
      2.994    4.000
      2.994    4.000
      2.995    3.000
      2.995    4.000
      2.995    4.000
      2.995    3.000
      2.995    6.000
      2.996    5.000
      2.996    4.000
      2.996    3.000
      2.996    5.000
      2.996    5.000
      2.997    5.000
      2.997    4.000
      2.997    6.000
      2.997    6.000
      2.997    6.000
      2.998    6.000
      2.998    4.000
      2.998    4.000
      2.998    6.000
      2.998    4.000
      2.999    4.000
      2.999    7.000
      2.999    4.000
      2.999    6.000
      2.999    6.000
      3.000    4.000
      3.000    7.000
      3.000    7.000
      3.000    5.000
      3.000    6.000
      3.001    6.000
      3.001    8.000
      3.001    5.000
      3.001    6.000
      3.001    6.000
      3.002    3.000
      3.002    5.000
      3.002    6.000
      3.002    7.000
      3.002    5.000
      3.003    5.000
      3.003    5.000
      3.003    3.000
      3.003    4.000
      3.003    5.000
      3.004    6.000
      3.004    4.000
      3.004    5.000
      3.004    5.000
      3.004    5.000
      3.005    5.000
      3.005    5.000
      3.005    5.000
      3.005    3.000
      3.005    2.000
      3.006    4.000
      3.006    4.000
      3.006    3.000
      3.006    4.000
      3.006    2.000
      3.007    4.000
      3.007    5.000
      3.007    6.000
      3.007    6.000
      3.007    6.000
      3.008    5.000
      3.008    3.000
      3.008    3.000
      3.008    3.000
      3.008    5.000
      3.009    4.000
      3.009    3.000
      3.009    7.000
      3.009    4.000
      3.009    4.000
      3.010    2.000
      3.010    3.000
      3.010    2.000
      3.010    4.000
      3.010    3.000
      3.011    2.000
      3.011    2.000
      3.011    3.000
      3.011    4.000
      3.011    3.000
      3.012    2.000
      3.012    2.000
      3.012    0.000
      3.012    1.000
      3.012    2.000
      3.013    3.000
      3.013    2.000
      3.013    1.000
      3.013    1.000
      3.013    3.000
      3.014    2.000
      3.014    0.000
      3.014    6.000
      3.014    2.000
      3.014    3.000
      3.015    4.000
      3.015    4.000
      3.015    0.000
      3.015    4.000
      3.015    2.000
      3.016    4.000
      3.016    4.000
      3.016    4.000
      3.016    2.000
      3.016    3.000
      3.017    2.000
      3.017    2.000
      3.017    4.000
      3.017    4.000
      3.017    3.000
      3.018    4.000
      3.018    3.000
      3.018    5.000
      3.018    6.000
      3.018    5.000
      3.019    4.000
      3.019    4.000
      3.019    3.000
      3.019    4.000
      3.019    3.000
      3.020    3.000
      3.020    3.000
      3.020    1.000
      3.020    1.000
      3.020    1.000
      3.021    1.000
      3.021    3.000
      3.021    4.000
      3.021    3.000
      3.021    2.000
      3.022    3.000
      3.022    2.000
      3.022    3.000
      3.022    3.000
      3.022    2.000
      3.023    3.000
      3.023    3.000
      3.023    3.000
      3.023    5.000
      3.023    4.000
      3.024    2.000
      3.024    3.000
      3.024    4.000
      3.024    2.000
      3.024    5.000
      3.025    4.000
      3.025    1.000
      3.025    2.000
      3.025    5.000
      3.025    3.000
      3.026    2.000
      3.026    4.000
      3.026    1.000
      3.026    1.000
      3.026    3.000
      3.027    5.000
      3.027    2.000
      3.027    5.000
      3.027    5.000
      3.027    6.000
      3.028    7.000
      3.028    3.000
      3.028    4.000
      3.028    4.000
      3.028    4.000
      3.029    3.000
      3.029    3.000
      3.029    5.000
      3.029    3.000
      3.029    4.000
      3.030    2.000
      3.030    2.000
      3.030    2.000
      3.030    3.000
      3.030    4.000
      3.031    5.000
      3.031    4.000
      3.031    3.000
      3.031    2.000
      3.031    3.000
      3.032    2.000
      3.032    3.000
      3.032    3.000
      3.032    3.000
      3.032    3.000
      3.033    1.000
      3.033    2.000
      3.033    4.000
      3.033    3.000
      3.033    3.000
      3.034    4.000
      3.034    3.000
      3.034    4.000
      3.034    3.000
      3.034    1.000
      3.035    2.000
      3.035    2.000
      3.035    2.000
      3.035    2.000
      3.035    3.000
      3.036    2.000
      3.036    2.000
      3.036    2.000
      3.036    4.000
      3.036    4.000
      3.037    4.000
      3.037    4.000
      3.037    4.000
      3.037    2.000
      3.037    4.000
      3.038    4.000
      3.038    4.000
      3.038    4.000
      3.038    5.000
      3.038    6.000
      3.039    6.000
      3.039    6.000
      3.039    4.000
      3.039    5.000
      3.039    6.000
      3.040    4.000
      3.040    4.000
      3.040    4.000
      3.040    4.000
      3.040    5.000
      3.041    4.000
      3.041    3.000
      3.041    4.000
      3.041    4.000
      3.041    3.000
      3.042    3.000
      3.042    4.000
      3.042    5.000
      3.042    6.000
      3.042    5.000
      3.043    5.000
      3.043    6.000
      3.043    3.000
      3.043    7.000
      3.043    8.000
      3.044    3.000
      3.044    5.000
      3.044    6.000
      3.044    4.000
      3.044    5.000
      3.045    7.000
      3.045    6.000
      3.045    5.000
      3.045    5.000
      3.045    5.000
      3.046    5.000
      3.046    4.000
      3.046    5.000
      3.046    5.000
      3.046    4.000
      3.047    6.000
      3.047    6.000
      3.047    5.000
      3.047    4.000
      3.047    7.000
      3.048    5.000
      3.048    3.000
      3.048    6.000
      3.048    4.000
      3.048    6.000
      3.049    8.000
      3.049    7.000
      3.049    7.000
      3.049    6.000
      3.049    6.000
      3.050    5.000
      3.050    4.000
      3.050    3.000
      3.050    5.000
      3.050    4.000
      3.051    1.000
      3.051    5.000
      3.051    2.000
      3.051    2.000
      3.051    5.000
      3.052    3.000
      3.052    2.000
      3.052    2.000
      3.052    1.000
      3.052    1.000
      3.053    2.000
      3.053    2.000
      3.053    2.000
      3.053    1.000
      3.053    2.000
      3.054    3.000
      3.054    4.000
      3.054    4.000
      3.054    3.000
      3.054    6.000
      3.055    3.000
      3.055    3.000
      3.055    3.000
      3.055    1.000
      3.055    1.000
      3.056    1.000
      3.056    3.000
      3.056    3.000
      3.056    4.000
      3.056    4.000
      3.057    2.000
      3.057    2.000
      3.057    2.000
      3.057    3.000
      3.057    4.000
      3.058    3.000
      3.058    2.000
      3.058    3.000
      3.058    4.000
      3.058    3.000
      3.059    2.000
      3.059    1.000
      3.059    2.000
      3.059    3.000
      3.059    2.000
      3.060    2.000
      3.060    1.000
      3.060    5.000
      3.060    2.000
      3.060    2.000
      3.061    1.000
      3.061    1.000
      3.061    1.000
      3.061    0.000
      3.061    2.000
      3.062    3.000
      3.062    1.000
      3.062    4.000
      3.062    3.000
      3.062    3.000
      3.063    5.000
      3.063    3.000
      3.063    4.000
      3.063    3.000
      3.063    2.000
      3.064    2.000
      3.064    1.000
      3.064    2.000
      3.064    1.000
      3.064    1.000
      3.065    2.000
      3.065    1.000
      3.065    5.000
      3.065    5.000
      3.065    3.000
      3.066    3.000
      3.066    4.000
      3.066    2.000
      3.066    2.000
      3.066    2.000
      3.067    3.000
      3.067    3.000
      3.067    3.000
      3.067    3.000
      3.067    4.000
      3.068    2.000
      3.068    4.000
      3.068    2.000
      3.068    5.000
      3.068    3.000
      3.069    3.000
      3.069    3.000
      3.069    4.000
      3.069    4.000
      3.069    5.000
      3.070    5.000
      3.070    5.000
      3.070    6.000
      3.070    4.000
      3.070    5.000
      3.071    5.000
      3.071    5.000
      3.071    4.000
      3.071    4.000
      3.071    4.000
      3.072    5.000
      3.072    8.000
      3.072    5.000
      3.072    7.000
      3.072    8.000
      3.073    6.000
      3.073    7.000
      3.073    6.000
      3.073    6.000
      3.073    7.000
      3.074    6.000
      3.074    5.000
      3.074    4.000
      3.074    2.000
      3.074    6.000
      3.075    3.000
      3.075    3.000
      3.075    2.000
      3.075    2.000
      3.075    5.000
      3.076    4.000
      3.076    4.000
      3.076    6.000
      3.076    6.000
      3.076    6.000
      3.077    8.000
      3.077    8.000
      3.077    9.000
      3.077    7.000
      3.077    6.000
      3.078    9.000
      3.078   10.000
      3.078    8.000
      3.078    8.000
      3.078    8.000
      3.079    6.000
      3.079    4.000
      3.079    6.000
      3.079    6.000
      3.079    8.000
      3.080    5.000
      3.080    8.000
      3.080    5.000
      3.080    7.000
      3.080    5.000
      3.081    6.000
      3.081    4.000
      3.081    6.000
      3.081    6.000
      3.081    3.000
      3.082    6.000
      3.082    7.000
      3.082    6.000
      3.082    5.000
      3.082    6.000
      3.083    8.000
      3.083   10.000
      3.083    9.000
      3.083    4.000
      3.083    5.000
      3.084    7.000
      3.084   10.000
      3.084    7.000
      3.084    8.000
      3.084    5.000
      3.085    5.000
      3.085    8.000
      3.085    6.000
      3.085    9.000
      3.085    7.000
      3.086   10.000
      3.086    5.000
      3.086    5.000
      3.086    8.000
      3.086    5.000
      3.087    7.000
      3.087    6.000
      3.087    3.000
      3.087    8.000
      3.087    5.000
      3.088    6.000
      3.088    8.000
      3.088    4.000
      3.088    7.000
      3.088    9.000
      3.089    5.000
      3.089    4.000
      3.089    5.000
      3.089    4.000
      3.089    3.000
      3.090    5.000
      3.090    5.000
      3.090    4.000
      3.090    5.000
      3.090    3.000
      3.091    5.000
      3.091    5.000
      3.091    4.000
      3.091    6.000
      3.091    3.000
      3.092    4.000
      3.092    7.000
      3.092    5.000
      3.092    5.000
      3.092    4.000
      3.093    5.000
      3.093    4.000
      3.093    5.000
      3.093    3.000
      3.093    3.000
      3.094    5.000
      3.094    6.000
      3.094    5.000
      3.094    5.000
      3.094    5.000
      3.095    7.000
      3.095    5.000
      3.095    5.000
      3.095    6.000
      3.095    6.000
      3.096    6.000
      3.096    5.000
      3.096    8.000
      3.096    6.000
      3.096   10.000
      3.097    7.000
      3.097    7.000
      3.097    6.000
      3.097    8.000
      3.097    7.000
      3.098    8.000
      3.098    7.000
      3.098    7.000
      3.098    7.000
      3.098    6.000
      3.099    5.000
      3.099    3.000
      3.099    4.000
      3.099    5.000
      3.099    5.000
      3.100    5.000
      3.100    4.000
      3.100    3.000
      3.100    3.000
      3.100    4.000
      3.101    2.000
      3.101    4.000
      3.101    3.000
      3.101    5.000
      3.101    6.000
      3.102    5.000
      3.102    5.000
      3.102    6.000
      3.102    5.000
      3.102    4.000
      3.103    2.000
      3.103    4.000
      3.103    3.000
      3.103    5.000
      3.103    2.000
      3.104    3.000
      3.104    3.000
      3.104    7.000
      3.104    5.000
      3.104    6.000
      3.105    6.000
      3.105    6.000
      3.105    2.000
      3.105    3.000
      3.105    4.000
      3.106    4.000
      3.106    3.000
      3.106    4.000
      3.106    3.000
      3.106    3.000
      3.107    2.000
      3.107    2.000
      3.107    3.000
      3.107    4.000
      3.107    3.000
      3.108    3.000
      3.108    1.000
      3.108    3.000
      3.108    2.000
      3.108    3.000
      3.109    4.000
      3.109    3.000
      3.109    4.000
      3.109    4.000
      3.109    4.000
      3.110    6.000
      3.110    3.000
      3.110    3.000
      3.110    2.000
      3.110    4.000
      3.111    4.000
      3.111    6.000
      3.111    6.000
      3.111    6.000
      3.111    6.000
      3.112    6.000
      3.112    5.000
      3.112    6.000
      3.112    8.000
      3.112    6.000
      3.113    5.000
      3.113    4.000
      3.113    5.000
      3.113    7.000
      3.113    6.000
      3.114    2.000
      3.114    4.000
      3.114    4.000
      3.114    5.000
      3.114    3.000
      3.115    2.000
      3.115    4.000
      3.115    4.000
      3.115    4.000
      3.115    3.000
      3.116    4.000
      3.116    2.000
      3.116    5.000
      3.116    4.000
      3.116    3.000
      3.117    2.000
      3.117    2.000
      3.117    3.000
      3.117    3.000
      3.117    3.000
      3.118    2.000
      3.118    3.000
      3.118    2.000
      3.118    3.000
      3.118    1.000
      3.119    0.000
      3.119    2.000
      3.119    3.000
      3.119    4.000
      3.119    5.000
      3.120    4.000
      3.120    3.000
      3.120    3.000
      3.120    1.000
      3.120    1.000
      3.121    3.000
      3.121    1.000
      3.121    3.000
      3.121    2.000
      3.121    7.000
      3.122    4.000
      3.122    2.000
      3.122    2.000
      3.122    4.000
      3.122    4.000
      3.123    3.000
      3.123    3.000
      3.123    5.000
      3.123    5.000
      3.123    5.000
      3.124    4.000
      3.124    2.000
      3.124    1.000
      3.124    3.000
      3.124    2.000
      3.125    3.000
      3.125    3.000
      3.125    4.000
      3.125    2.000
      3.125    2.000
      3.126    2.000
      3.126    2.000
      3.126    3.000
      3.126    3.000
      3.126    3.000
      3.127    5.000
      3.127    5.000
      3.127    4.000
      3.127    6.000
      3.127    4.000
      3.128    4.000
      3.128    4.000
      3.128    6.000
      3.128    3.000
      3.128    5.000
      3.129    6.000
      3.129    3.000
      3.129    3.000
      3.129    3.000
      3.129    4.000
      3.130    3.000
      3.130    4.000
      3.130    4.000
      3.130    5.000
      3.130    4.000
      3.131    4.000
      3.131    3.000
      3.131    2.000
      3.131    2.000
      3.131    3.000
      3.132    3.000
      3.132    2.000
      3.132    2.000
      3.132    2.000
      3.132    1.000
      3.133    2.000
      3.133    3.000
      3.133    1.000
      3.133    3.000
      3.133    3.000
      3.134    4.000
      3.134    4.000
      3.134    4.000
      3.134    2.000
      3.134    2.000
      3.135    2.000
      3.135    3.000
      3.135    3.000
      3.135    2.000
      3.135    3.000
      3.136    1.000
      3.136    4.000
      3.136    3.000
      3.136    2.000
      3.136    3.000
      3.137    3.000
      3.137    2.000
      3.137    2.000
      3.137    2.000
      3.137    2.000
      3.138    4.000
      3.138    3.000
      3.138    3.000
      3.138    2.000
      3.138    1.000
      3.139    3.000
      3.139    4.000
      3.139    1.000
      3.139    2.000
      3.139    3.000
      3.140    4.000
      3.140    5.000
      3.140    5.000
      3.140    5.000
      3.140    2.000
      3.141    3.000
      3.141    2.000
      3.141    3.000
      3.141    3.000
      3.141    3.000
      3.142    3.000
      3.142    2.000
      3.142    2.000
      3.142    2.000
      3.142    4.000
      3.143    3.000
      3.143    3.000
      3.143    3.000
      3.143    5.000
      3.143    4.000
      3.144    5.000
      3.144    4.000
      3.144    3.000
      3.144    5.000
      3.144    3.000
      3.145    5.000
      3.145    5.000
      3.145    5.000
      3.145    4.000
      3.145    3.000
      3.146    2.000
      3.146    2.000
      3.146    6.000
      3.146    5.000
      3.146    5.000
      3.147    8.000
      3.147    3.000
      3.147    3.000
      3.147    4.000
      3.147    3.000
      3.148    3.000
      3.148    2.000
      3.148    3.000
      3.148    2.000
      3.148    2.000
      3.149    2.000
      3.149    1.000
      3.149    2.000
      3.149    2.000
      3.149    3.000
      3.150    2.000
      3.150    3.000
      3.150    1.000
      3.150    2.000
      3.150    1.000
      3.151    2.000
      3.151    2.000
      3.151    1.000
      3.151    1.000
      3.151    1.000
      3.152    5.000
      3.152    4.000
      3.152    3.000
      3.152    3.000
      3.152    2.000
      3.153    2.000
      3.153    4.000
      3.153    4.000
      3.153    4.000
      3.153    5.000
      3.154    5.000
      3.154    5.000
      3.154    6.000
      3.154    4.000
      3.154    8.000
      3.155    8.000
      3.155    5.000
      3.155    7.000
      3.155    4.000
      3.155    5.000
      3.156    4.000
      3.156    3.000
      3.156    3.000
      3.156    6.000
      3.156    4.000
      3.157    3.000
      3.157    4.000
      3.157    5.000
      3.157    5.000
      3.157    7.000
      3.158    5.000
      3.158    5.000
      3.158    5.000
      3.158    5.000
      3.158    4.000
      3.159    3.000
      3.159    2.000
      3.159    2.000
      3.159    4.000
      3.159    3.000
      3.160    4.000
      3.160    4.000
      3.160    4.000
      3.160    4.000
      3.160    7.000
      3.161    4.000
      3.161    2.000
      3.161    4.000
      3.161    5.000
      3.161    3.000
      3.162    2.000
      3.162    3.000
      3.162    4.000
      3.162    3.000
      3.162    3.000
      3.163    1.000
      3.163    1.000
      3.163    1.000
      3.163    1.000
      3.163    1.000
      3.164    5.000
      3.164    3.000
      3.164    3.000
      3.164    3.000
      3.164    2.000
      3.165    2.000
      3.165    1.000
      3.165    2.000
      3.165    1.000
      3.165    2.000
      3.166    2.000
      3.166    4.000
      3.166    1.000
      3.166    2.000
      3.166    4.000
      3.167    3.000
      3.167    3.000
      3.167    3.000
      3.167    3.000
      3.167    3.000
      3.168    1.000
      3.168    1.000
      3.168    2.000
      3.168    1.000
      3.168    3.000
      3.169    3.000
      3.169    3.000
      3.169    4.000
      3.169    3.000
      3.169    5.000
      3.170    5.000
      3.170    5.000
      3.170    4.000
      3.170    4.000
      3.170    4.000
      3.171    3.000
      3.171    3.000
      3.171    3.000
      3.171    3.000
      3.171    3.000
      3.172    4.000
      3.172    3.000
      3.172    3.000
      3.172    4.000
      3.172    4.000
      3.173    4.000
      3.173    4.000
      3.173    5.000
      3.173    3.000
      3.173    3.000
      3.174    2.000
      3.174    2.000
      3.174    3.000
      3.174    2.000
      3.174    4.000
      3.175    3.000
      3.175    2.000
      3.175    2.000
      3.175    5.000
      3.175    3.000
      3.176    4.000
      3.176    4.000
      3.176    5.000
      3.176    2.000
      3.176    4.000
      3.177    5.000
      3.177    3.000
      3.177    4.000
      3.177    4.000
      3.177    5.000
      3.178    4.000
      3.178    4.000
      3.178    5.000
      3.178    4.000
      3.178    4.000
      3.179    4.000
      3.179    4.000
      3.179    5.000
      3.179    4.000
      3.179    4.000
      3.180    3.000
      3.180    3.000
      3.180    4.000
      3.180    4.000
      3.180    5.000
      3.181    5.000
      3.181    4.000
      3.181    4.000
      3.181    3.000
      3.181    4.000
      3.182    2.000
      3.182    2.000
      3.182    1.000
      3.182    1.000
      3.182    2.000
      3.183    3.000
      3.183    2.000
      3.183    2.000
      3.183    3.000
      3.183    2.000
      3.184    5.000
      3.184    4.000
      3.184    2.000
      3.184    3.000
      3.184    3.000
      3.185    3.000
      3.185    2.000
      3.185    2.000
      3.185    3.000
      3.185    4.000
      3.186    2.000
      3.186    2.000
      3.186    2.000
      3.186    2.000
      3.186    2.000
      3.187    2.000
      3.187    3.000
      3.187    3.000
      3.187    1.000
      3.187    2.000
      3.188    1.000
      3.188    1.000
      3.188    2.000
      3.188    1.000
      3.188    1.000
      3.189    2.000
      3.189    2.000
      3.189    1.000
      3.189    3.000
      3.189    3.000
      3.190    4.000
      3.190    3.000
      3.190    4.000
      3.190    1.000
      3.190    2.000
      3.191    2.000
      3.191    1.000
      3.191    3.000
      3.191    2.000
      3.191    3.000
      3.192    4.000
      3.192    5.000
      3.192    4.000
      3.192    4.000
      3.192    3.000
      3.193    4.000
      3.193    3.000
      3.193    4.000
      3.193    5.000
      3.193    2.000
      3.194    5.000
      3.194    3.000
      3.194    4.000
      3.194    2.000
      3.194    3.000
      3.195    2.000
      3.195    4.000
      3.195    4.000
      3.195    5.000
      3.195    3.000
      3.196    7.000
      3.196    6.000
      3.196    4.000
      3.196    4.000
      3.196    4.000
      3.197    3.000
      3.197    5.000
      3.197    3.000
      3.197    4.000
      3.197    3.000
      3.198    3.000
      3.198    4.000
      3.198    5.000
      3.198    3.000
      3.198    4.000
      3.199    6.000
      3.199    6.000
      3.199    5.000
      3.199    4.000
      3.199    4.000
      3.200    7.000
      3.200    4.000
      3.200    4.000
      3.200    6.000
      3.200    3.000
      3.201    6.000
      3.201    7.000
      3.201    4.000
      3.201    4.000
      3.201    4.000
      3.202    4.000
      3.202    4.000
      3.202    3.000
      3.202    3.000
      3.202    4.000
      3.203    3.000
      3.203    3.000
      3.203    3.000
      3.203    4.000
      3.203    5.000
      3.204    6.000
      3.204    7.000
      3.204    7.000
      3.204    6.000
      3.204    7.000
      3.205    7.000
      3.205    7.000
      3.205    7.000
      3.205    6.000
      3.205    8.000
      3.206    5.000
      3.206    5.000
      3.206    4.000
      3.206    7.000
      3.206    7.000
      3.207    5.000
      3.207    5.000
      3.207    7.000
      3.207    9.000
      3.207    8.000
      3.208    9.000
      3.208    8.000
      3.208    8.000
      3.208    8.000
      3.208   10.000
      3.209    7.000
      3.209    9.000
      3.209    7.000
      3.209    7.000
      3.209    6.000
      3.210    7.000
      3.210    8.000
      3.210    7.000
      3.210    7.000
      3.210    8.000
      3.211    8.000
      3.211    6.000
      3.211    5.000
      3.211    4.000
      3.211    5.000
      3.212    4.000
      3.212    4.000
      3.212    4.000
      3.212    5.000
      3.212    4.000
      3.213    5.000
      3.213    5.000
      3.213    7.000
      3.213    8.000
      3.213    5.000
      3.214    3.000
      3.214    5.000
      3.214    4.000
      3.214    4.000
      3.214    2.000
      3.215    4.000
      3.215    3.000
      3.215    3.000
      3.215    3.000
      3.215    4.000
      3.216    4.000
      3.216    4.000
      3.216    4.000
      3.216    4.000
      3.216    5.000
      3.217    4.000
      3.217    4.000
      3.217    4.000
      3.217    3.000
      3.217    4.000
      3.218    3.000
      3.218    5.000
      3.218    3.000
      3.218    2.000
      3.218    2.000
      3.219    2.000
      3.219    1.000
      3.219    3.000
      3.219    3.000
      3.219    3.000
      3.220    2.000
      3.220    0.000
      3.220    5.000
      3.220    3.000
      3.220    3.000
      3.221    3.000
      3.221    2.000
      3.221    4.000
      3.221    3.000
      3.221    3.000
      3.222    5.000
      3.222    4.000
      3.222    6.000
      3.222    6.000
      3.222    6.000
      3.223    4.000
      3.223    4.000
      3.223    4.000
      3.223    3.000
      3.223    5.000
      3.224    4.000
      3.224    8.000
      3.224    5.000
      3.224    6.000
      3.224    7.000
      3.225    5.000
      3.225    4.000
      3.225    5.000
      3.225    6.000
      3.225    3.000
      3.226    4.000
      3.226    2.000
      3.226    2.000
      3.226    3.000
      3.226    3.000
      3.227    2.000
      3.227    2.000
      3.227    3.000
      3.227    3.000
      3.227    4.000
      3.228    3.000
      3.228    2.000
      3.228    2.000
      3.228    2.000
      3.228    2.000
      3.229    3.000
      3.229    3.000
      3.229    3.000
      3.229    2.000
      3.229    1.000
      3.230    2.000
      3.230    1.000
      3.230    1.000
      3.230    1.000
      3.230    2.000
      3.231    4.000
      3.231    6.000
      3.231    5.000
      3.231    6.000
      3.231    5.000
      3.232    4.000
      3.232    6.000
      3.232    5.000
      3.232    4.000
      3.232    5.000
      3.233    4.000
      3.233    6.000
      3.233    3.000
      3.233    5.000
      3.233    4.000
      3.234    4.000
      3.234    4.000
      3.234    3.000
      3.234    3.000
      3.234    4.000
      3.235    4.000
      3.235    6.000
      3.235    5.000
      3.235    5.000
      3.235    4.000
      3.236    5.000
      3.236    5.000
      3.236    3.000
      3.236    4.000
      3.236    5.000
      3.237    4.000
      3.237    4.000
      3.237    4.000
      3.237    5.000
      3.237    5.000
      3.238    3.000
      3.238    6.000
      3.238    5.000
      3.238    4.000
      3.238    3.000
      3.239    5.000
      3.239    5.000
      3.239    4.000
      3.239    5.000
      3.239    6.000
      3.240    6.000
      3.240    4.000
      3.240    5.000
      3.240    5.000
      3.240    3.000
      3.241    4.000
      3.241    4.000
      3.241    4.000
      3.241    3.000
      3.241    2.000
      3.242    1.000
      3.242    2.000
      3.242    5.000
      3.242    4.000
      3.242    3.000
      3.243    4.000
      3.243    4.000
      3.243    6.000
      3.243    5.000
      3.243    6.000
      3.244    4.000
      3.244    6.000
      3.244    4.000
      3.244    6.000
      3.244    6.000
      3.245    7.000
      3.245    6.000
      3.245    6.000
      3.245    7.000
      3.245    6.000
      3.246    8.000
      3.246    7.000
      3.246    7.000
      3.246    5.000
      3.246    7.000
      3.247    6.000
      3.247    8.000
      3.247    5.000
      3.247    4.000
      3.247    5.000
      3.248    6.000
      3.248    5.000
      3.248    3.000
      3.248    3.000
      3.248    2.000
      3.249    3.000
      3.249    3.000
      3.249    4.000
      3.249    3.000
      3.249    4.000
      3.250    4.000
      3.250    5.000
      3.250    5.000
      3.250    4.000
      3.250    2.000
      3.251    1.000
      3.251    5.000
      3.251    3.000
      3.251    4.000
      3.251    3.000
      3.252    4.000
      3.252    2.000
      3.252    2.000
      3.252    3.000
      3.252    4.000
      3.253    3.000
      3.253    4.000
      3.253    2.000
      3.253    7.000
      3.253    4.000
      3.254    6.000
      3.254    6.000
      3.254    4.000
      3.254    4.000
      3.254    5.000
      3.255    5.000
      3.255    3.000
      3.255    5.000
      3.255    6.000
      3.255    4.000
      3.256    3.000
      3.256    5.000
      3.256    5.000
      3.256    6.000
      3.256    5.000
      3.257    5.000
      3.257    4.000
      3.257    5.000
      3.257    6.000
      3.257    6.000
      3.258    6.000
      3.258    6.000
      3.258    5.000
      3.258    6.000
      3.258    4.000
      3.259    2.000
      3.259    3.000
      3.259    4.000
      3.259    5.000
      3.259    5.000
      3.260    4.000
      3.260    4.000
      3.260    4.000
      3.260    4.000
      3.260    5.000
      3.261    2.000
      3.261    1.000
      3.261    4.000
      3.261    2.000
      3.261    3.000
      3.262    3.000
      3.262    4.000
      3.262    4.000
      3.262    4.000
      3.262    4.000
      3.263    5.000
      3.263    5.000
      3.263    5.000
      3.263    3.000
      3.263    2.000
      3.264    2.000
      3.264    4.000
      3.264    3.000
      3.264    3.000
      3.264    3.000
      3.265    3.000
      3.265    3.000
      3.265    2.000
      3.265    4.000
      3.265    5.000
      3.266    2.000
      3.266    4.000
      3.266    1.000
      3.266    3.000
      3.266    3.000
      3.267    1.000
      3.267    2.000
      3.267    2.000
      3.267    2.000
      3.267    2.000
      3.268    4.000
      3.268    2.000
      3.268    5.000
      3.268    4.000
      3.268    4.000
      3.269    5.000
      3.269    4.000
      3.269    6.000
      3.269    5.000
      3.269    5.000
      3.270    4.000
      3.270    3.000
      3.270    5.000
      3.270    3.000
      3.270    3.000
      3.271    1.000
      3.271    1.000
      3.271    2.000
      3.271    2.000
      3.271    4.000
      3.272    4.000
      3.272    2.000
      3.272    2.000
      3.272    4.000
      3.272    3.000
      3.273    1.000
      3.273    5.000
      3.273    5.000
      3.273    2.000
      3.273    5.000
      3.274    1.000
      3.274    2.000
      3.274    2.000
      3.274    2.000
      3.274    2.000
      3.275    2.000
      3.275    4.000
      3.275    5.000
      3.275    3.000
      3.275    3.000
      3.276    3.000
      3.276    3.000
      3.276    2.000
      3.276    2.000
      3.276    2.000
      3.277    2.000
      3.277    3.000
      3.277    2.000
      3.277    2.000
      3.277    1.000
      3.278    3.000
      3.278    4.000
      3.278    1.000
      3.278    1.000
      3.278    0.000
      3.279    3.000
      3.279    3.000
      3.279    3.000
      3.279    0.000
      3.279    2.000
      3.280    2.000
      3.280    1.000
      3.280    1.000
      3.280    4.000
      3.280    3.000
      3.281    1.000
      3.281    1.000
      3.281    1.000
      3.281    1.000
      3.281    3.000
      3.282    2.000
      3.282    2.000
      3.282    3.000
      3.282    2.000
      3.282    1.000
      3.283    1.000
      3.283    4.000
      3.283    1.000
      3.283    3.000
      3.283    3.000
      3.284    3.000
      3.284    2.000
      3.284    2.000
      3.284    3.000
      3.284    2.000
      3.285    0.000
      3.285    1.000
      3.285    2.000
      3.285    2.000
      3.285    2.000
      3.286    2.000
      3.286    1.000
      3.286    2.000
      3.286    4.000
      3.286    3.000
      3.287    3.000
      3.287    1.000
      3.287    0.000
      3.287    1.000
      3.287    1.000
      3.288    1.000
      3.288    1.000
      3.288    1.000
      3.288    0.000
      3.288    0.000
      3.289    0.000
      3.289    1.000
      3.289    1.000
      3.289    3.000
      3.289    2.000
      3.290    1.000
      3.290    2.000
      3.290    2.000
      3.290    4.000
      3.290    3.000
      3.291    2.000
      3.291    2.000
      3.291    3.000
      3.291    3.000
      3.291    4.000
      3.292    2.000
      3.292    3.000
      3.292    4.000
      3.292    3.000
      3.292    3.000
      3.293    2.000
      3.293    4.000
      3.293    4.000
      3.293    4.000
      3.293    2.000
      3.294    6.000
      3.294    4.000
      3.294    2.000
      3.294    4.000
      3.294    2.000
      3.295    3.000
      3.295    2.000
      3.295    5.000
      3.295    4.000
      3.295    6.000
      3.296    4.000
      3.296    3.000
      3.296    5.000
      3.296    4.000
      3.296    3.000
      3.297    2.000
      3.297    3.000
      3.297    4.000
      3.297    4.000
      3.297    3.000
      3.298    4.000
      3.298    5.000
      3.298    4.000
      3.298    5.000
      3.298    3.000
      3.299    2.000
      3.299    2.000
      3.299    4.000
      3.299    2.000
      3.299    2.000
      3.300    1.000
      3.300    4.000
      3.300    3.000
      3.300    4.000
      3.300    3.000
      3.301    4.000
      3.301    4.000
      3.301    4.000
      3.301    5.000
      3.301    5.000
      3.302    4.000
      3.302    5.000
      3.302    5.000
      3.302    5.000
      3.302    6.000
      3.303    5.000
      3.303    5.000
      3.303    4.000
      3.303    4.000
      3.303    3.000
      3.304    3.000
      3.304    2.000
      3.304    2.000
      3.304    1.000
      3.304    1.000
      3.305    2.000
      3.305    3.000
      3.305    3.000
      3.305    3.000
      3.305    2.000
      3.306    1.000
      3.306    2.000
      3.306    4.000
      3.306    3.000
      3.306    4.000
      3.307    5.000
      3.307    2.000
      3.307    3.000
      3.307    3.000
      3.307    1.000
      3.308    0.000
      3.308    2.000
      3.308    1.000
      3.308    3.000
      3.308    3.000
      3.309    2.000
      3.309    4.000
      3.309    3.000
      3.309    3.000
      3.309    3.000
      3.310    3.000
      3.310    3.000
      3.310    2.000
      3.310    3.000
      3.310    1.000
      3.311    2.000
      3.311    3.000
      3.311    2.000
      3.311    2.000
      3.311    2.000
      3.312    2.000
      3.312    3.000
      3.312    2.000
      3.312    4.000
      3.312    3.000
      3.313    2.000
      3.313    3.000
      3.313    3.000
      3.313    2.000
      3.313    0.000
      3.314    1.000
      3.314    2.000
      3.314    1.000
      3.314    1.000
      3.314    0.000
      3.315    2.000
      3.315    2.000
      3.315    3.000
      3.315    3.000
      3.315    3.000
      3.316    4.000
      3.316    3.000
      3.316    3.000
      3.316    3.000
      3.316    3.000
      3.317    2.000
      3.317    3.000
      3.317    3.000
      3.317    3.000
      3.317    4.000
      3.318    3.000
      3.318    2.000
      3.318    2.000
      3.318    4.000
      3.318    5.000
      3.319    4.000
      3.319    5.000
      3.319    3.000
      3.319    2.000
      3.319    2.000
      3.320    2.000
      3.320    1.000
      3.320    3.000
      3.320    1.000
      3.320    4.000
      3.321    2.000
      3.321    4.000
      3.321    3.000
      3.321    1.000
      3.321    3.000
      3.322    2.000
      3.322    4.000
      3.322    3.000
      3.322    4.000
      3.322    3.000
      3.323    4.000
      3.323    4.000
      3.323    2.000
      3.323    3.000
      3.323    3.000
      3.324    2.000
      3.324    4.000
      3.324    5.000
      3.324    6.000
      3.324    3.000
      3.325    3.000
      3.325    3.000
      3.325    2.000
      3.325    2.000
      3.325    1.000
      3.326    3.000
      3.326    2.000
      3.326    5.000
      3.326    7.000
      3.326    4.000
      3.327    5.000
      3.327    5.000
      3.327    5.000
      3.327    3.000
      3.327    5.000
      3.328    6.000
      3.328    4.000
      3.328    4.000
      3.328    4.000
      3.328    3.000
      3.329    2.000
      3.329    3.000
      3.329    8.000
      3.329    4.000
      3.329    6.000
      3.330    4.000
      3.330    3.000
      3.330    5.000
      3.330    2.000
      3.330    4.000
      3.331    4.000
      3.331    4.000
      3.331    5.000
      3.331    5.000
      3.331    5.000
      3.332    4.000
      3.332    4.000
      3.332    3.000
      3.332    4.000
      3.332    3.000
      3.333    6.000
      3.333    4.000
      3.333    3.000
      3.333    1.000
      3.333    2.000
      3.334    1.000
      3.334    3.000
      3.334    1.000
      3.334    1.000
      3.334    1.000
      3.335    1.000
      3.335    1.000
      3.335    1.000
      3.335    1.000
      3.335    1.000
      3.336    2.000
      3.336    2.000
      3.336    2.000
      3.336    3.000
      3.336    1.000
      3.337    2.000
      3.337    1.000
      3.337    1.000
      3.337    3.000
      3.337    2.000
      3.338    2.000
      3.338    3.000
      3.338    2.000
      3.338    1.000
      3.338    3.000
      3.339    3.000
      3.339    0.000
      3.339    0.000
      3.339    3.000
      3.339    3.000
      3.340    3.000
      3.340    2.000
      3.340    4.000
      3.340    3.000
      3.340    3.000
      3.341    5.000
      3.341    4.000
      3.341    4.000
      3.341    3.000
      3.341    2.000
      3.342    4.000
      3.342    2.000
      3.342    4.000
      3.342    3.000
      3.342    3.000
      3.343    3.000
      3.343    3.000
      3.343    2.000
      3.343    3.000
      3.343    4.000
      3.344    2.000
      3.344    4.000
      3.344    1.000
      3.344    4.000
      3.344    1.000
      3.345    3.000
      3.345    6.000
      3.345    4.000
      3.345    4.000
      3.345    6.000
      3.346    4.000
      3.346    7.000
      3.346    6.000
      3.346    5.000
      3.346    6.000
      3.347    5.000
      3.347    5.000
      3.347    4.000
      3.347    6.000
      3.347    6.000
      3.348    4.000
      3.348    4.000
      3.348    6.000
      3.348    4.000
      3.348    3.000
      3.349    5.000
      3.349    5.000
      3.349    2.000
      3.349    2.000
      3.349    5.000
      3.350    6.000
      3.350    5.000
      3.350    6.000
      3.350    5.000
      3.350    5.000
      3.351    4.000
      3.351    5.000
      3.351    5.000
      3.351    5.000
      3.351    4.000
      3.352    3.000
      3.352    2.000
      3.352    4.000
      3.352    6.000
      3.352    5.000
      3.353    4.000
      3.353    3.000
      3.353    4.000
      3.353    7.000
      3.353    5.000
      3.354    7.000
      3.354    5.000
      3.354    5.000
      3.354    6.000
      3.354    9.000
      3.355    8.000
      3.355    6.000
      3.355    4.000
      3.355    5.000
      3.355    7.000
      3.356    8.000
      3.356    5.000
      3.356    3.000
      3.356    5.000
      3.356    3.000
      3.357    4.000
      3.357    2.000
      3.357    5.000
      3.357    4.000
      3.357    3.000
      3.358    3.000
      3.358    4.000
      3.358    4.000
      3.358    3.000
      3.358    4.000
      3.359    7.000
      3.359    6.000
      3.359    7.000
      3.359    4.000
      3.359    7.000
      3.360    8.000
      3.360    7.000
      3.360    4.000
      3.360    6.000
      3.360    5.000
      3.361    6.000
      3.361    4.000
      3.361    5.000
      3.361    5.000
      3.361    4.000
      3.362    7.000
      3.362    8.000
      3.362    8.000
      3.362    2.000
      3.362    3.000
      3.363    4.000
      3.363    3.000
      3.363    4.000
      3.363    3.000
      3.363    4.000
      3.364    3.000
      3.364    3.000
      3.364    5.000
      3.364    6.000
      3.364    5.000
      3.365    6.000
      3.365    5.000
      3.365    4.000
      3.365    6.000
      3.365    6.000
      3.366    6.000
      3.366    2.000
      3.366    6.000
      3.366    6.000
      3.366    5.000
      3.367    4.000
      3.367    2.000
      3.367    3.000
      3.367    3.000
      3.367    2.000
      3.368    1.000
      3.368    2.000
      3.368    3.000
      3.368    2.000
      3.368    2.000
      3.369    2.000
      3.369    4.000
      3.369    5.000
      3.369    5.000
      3.369    5.000
      3.370    3.000
      3.370    5.000
      3.370    5.000
      3.370    5.000
      3.370    4.000
      3.371    5.000
      3.371    7.000
      3.371    7.000
      3.371    6.000
      3.371    5.000
      3.372    3.000
      3.372    5.000
      3.372    5.000
      3.372    5.000
      3.372    5.000
      3.373    5.000
      3.373    4.000
      3.373    4.000
      3.373    5.000
      3.373    7.000
      3.374    7.000
      3.374    5.000
      3.374    7.000
      3.374    6.000
      3.374    4.000
      3.375    6.000
      3.375    3.000
      3.375    3.000
      3.375    5.000
      3.375    6.000
      3.376    5.000
      3.376    5.000
      3.376    6.000
      3.376    5.000
      3.376    4.000
      3.377    7.000
      3.377    4.000
      3.377    6.000
      3.377    3.000
      3.377    3.000
      3.378    4.000
      3.378    3.000
      3.378    4.000
      3.378    3.000
      3.378    3.000
      3.379    4.000
      3.379    6.000
      3.379    6.000
      3.379    3.000
      3.379    4.000
      3.380    2.000
      3.380    2.000
      3.380    2.000
      3.380    1.000
      3.380    2.000
      3.381    3.000
      3.381    2.000
      3.381    3.000
      3.381    2.000
      3.381    3.000
      3.382    4.000
      3.382    3.000
      3.382    3.000
      3.382    3.000
      3.382    4.000
      3.383    5.000
      3.383    4.000
      3.383    4.000
      3.383    4.000
      3.383    4.000
      3.384    4.000
      3.384    3.000
      3.384    4.000
      3.384    3.000
      3.384    5.000
      3.385    4.000
      3.385    5.000
      3.385    3.000
      3.385    5.000
      3.385    5.000
      3.386    3.000
      3.386    3.000
      3.386    2.000
      3.386    2.000
      3.386    2.000
      3.387    2.000
      3.387    1.000
      3.387    3.000
      3.387    2.000
      3.387    4.000
      3.388    3.000
      3.388    4.000
      3.388    3.000
      3.388    3.000
      3.388    6.000
      3.389    4.000
      3.389    5.000
      3.389    8.000
      3.389    5.000
      3.389    4.000
      3.390    5.000
      3.390    4.000
      3.390    5.000
      3.390    5.000
      3.390    4.000
      3.391    4.000
      3.391    4.000
      3.391    6.000
      3.391    6.000
      3.391    7.000
      3.392    5.000
      3.392    6.000
      3.392    6.000
      3.392    5.000
      3.392    5.000
      3.393    6.000
      3.393    8.000
      3.393    7.000
      3.393    6.000
      3.393    5.000
      3.394    5.000
      3.394    6.000
      3.394    7.000
      3.394    7.000
      3.394    5.000
      3.395    7.000
      3.395    5.000
      3.395    6.000
      3.395    7.000
      3.395    6.000
      3.396    6.000
      3.396    4.000
      3.396    4.000
      3.396    5.000
      3.396    7.000
      3.397    7.000
      3.397    6.000
      3.397    6.000
      3.397    6.000
      3.397    8.000
      3.398    8.000
      3.398    9.000
      3.398    7.000
      3.398    7.000
      3.398   10.000
      3.399   10.000
      3.399    7.000
      3.399    9.000
      3.399    8.000
      3.399   10.000
      3.400    9.000
      3.400    7.000
      3.400    8.000
      3.400    6.000
      3.400    5.000
      3.401    5.000
      3.401    5.000
      3.401    7.000
      3.401    8.000
      3.401    6.000
      3.402    6.000
      3.402    5.000
      3.402    6.000
      3.402    4.000
      3.402    2.000
      3.403    6.000
      3.403    4.000
      3.403    5.000
      3.403    6.000
      3.403    8.000
      3.404    6.000
      3.404    4.000
      3.404    7.000
      3.404    4.000
      3.404    4.000
      3.405    4.000
      3.405    3.000
      3.405    6.000
      3.405    7.000
      3.405    3.000
      3.406    6.000
      3.406    7.000
      3.406    5.000
      3.406    5.000
      3.406    4.000
      3.407    3.000
      3.407    4.000
      3.407    3.000
      3.407    3.000
      3.407    4.000
      3.408    2.000
      3.408    1.000
      3.408    2.000
      3.408    2.000
      3.408    4.000
      3.409    4.000
      3.409    6.000
      3.409    5.000
      3.409    5.000
      3.409    4.000
      3.410    4.000
      3.410    5.000
      3.410    4.000
      3.410    2.000
      3.410    6.000
      3.411    6.000
      3.411    3.000
      3.411    6.000
      3.411    5.000
      3.411    4.000
      3.412    4.000
      3.412    5.000
      3.412    3.000
      3.412    3.000
      3.412    5.000
      3.413    4.000
      3.413    5.000
      3.413    6.000
      3.413    7.000
      3.413    8.000
      3.414    9.000
      3.414    7.000
      3.414    7.000
      3.414    7.000
      3.414    8.000
      3.415    6.000
      3.415    8.000
      3.415    6.000
      3.415    9.000
      3.415    6.000
      3.416    6.000
      3.416    6.000
      3.416    9.000
      3.416    8.000
      3.416    8.000
      3.417    9.000
      3.417   11.000
      3.417    7.000
      3.417    9.000
      3.417    7.000
      3.418    8.000
      3.418    9.000
      3.418    9.000
      3.418    8.000
      3.418    7.000
      3.419    5.000
      3.419    9.000
      3.419    8.000
      3.419    8.000
      3.419    7.000
      3.420    4.000
      3.420    7.000
      3.420    5.000
      3.420    8.000
      3.420    8.000
      3.421    5.000
      3.421    8.000
      3.421    3.000
      3.421    5.000
      3.421    7.000
      3.422    7.000
      3.422    8.000
      3.422    9.000
      3.422    4.000
      3.422    7.000
      3.423    5.000
      3.423    6.000
      3.423    6.000
      3.423    5.000
      3.423    4.000
      3.424    4.000
      3.424    6.000
      3.424    7.000
      3.424    7.000
      3.424    2.000
      3.425    2.000
      3.425    4.000
      3.425    3.000
      3.425    3.000
      3.425    4.000
      3.426    2.000
      3.426    4.000
      3.426    3.000
      3.426    4.000
      3.426    4.000
      3.427    5.000
      3.427    5.000
      3.427    3.000
      3.427    7.000
      3.427    7.000
      3.428    8.000
      3.428    6.000
      3.428   11.000
      3.428    7.000
      3.428    7.000
      3.429    4.000
      3.429    5.000
      3.429    4.000
      3.429    4.000
      3.429    4.000
      3.430    5.000
      3.430    5.000
      3.430    3.000
      3.430    5.000
      3.430    4.000
      3.431    8.000
      3.431    7.000
      3.431    4.000
      3.431    6.000
      3.431    7.000
      3.432    6.000
      3.432    5.000
      3.432    4.000
      3.432    7.000
      3.432    6.000
      3.433    5.000
      3.433    4.000
      3.433    5.000
      3.433    6.000
      3.433    4.000
      3.434    4.000
      3.434    6.000
      3.434    6.000
      3.434    7.000
      3.434    6.000
      3.435    5.000
      3.435    4.000
      3.435    5.000
      3.435    4.000
      3.435    4.000
      3.436    5.000
      3.436    6.000
      3.436    4.000
      3.436    6.000
      3.436    5.000
      3.437    6.000
      3.437    7.000
      3.437    6.000
      3.437    5.000
      3.437    3.000
      3.438    4.000
      3.438    3.000
      3.438    3.000
      3.438    2.000
      3.438    4.000
      3.439    7.000
      3.439    4.000
      3.439    5.000
      3.439    4.000
      3.439    8.000
      3.440    5.000
      3.440    3.000
      3.440    5.000
      3.440    6.000
      3.440    3.000
      3.441    6.000
      3.441    4.000
      3.441    5.000
      3.441    4.000
      3.441    6.000
      3.442    4.000
      3.442    4.000
      3.442    5.000
      3.442    5.000
      3.442    4.000
      3.443    6.000
      3.443    6.000
      3.443    5.000
      3.443    7.000
      3.443    8.000
      3.444    9.000
      3.444    7.000
      3.444    7.000
      3.444    7.000
      3.444    9.000
      3.445    8.000
      3.445    6.000
      3.445    6.000
      3.445    7.000
      3.445    8.000
      3.446    8.000
      3.446    7.000
      3.446    5.000
      3.446    5.000
      3.446    5.000
      3.447    5.000
      3.447    3.000
      3.447    6.000
      3.447    3.000
      3.447    5.000
      3.448    6.000
      3.448    5.000
      3.448    5.000
      3.448    1.000
      3.448    2.000
      3.449    6.000
      3.449    3.000
      3.449    2.000
      3.449    1.000
      3.449    3.000
      3.450    4.000
      3.450    3.000
      3.450    4.000
      3.450    2.000
      3.450    3.000
      3.451    3.000
      3.451    3.000
      3.451    2.000
      3.451    1.000
      3.451    1.000
      3.452    1.000
      3.452    2.000
      3.452    4.000
      3.452    2.000
      3.452    4.000
      3.453    3.000
      3.453    3.000
      3.453    2.000
      3.453    4.000
      3.453    3.000
      3.454    5.000
      3.454    3.000
      3.454    2.000
      3.454    3.000
      3.454    4.000
      3.455    4.000
      3.455    5.000
      3.455    5.000
      3.455    3.000
      3.455    3.000
      3.456    3.000
      3.456    4.000
      3.456    4.000
      3.456    4.000
      3.456    4.000
      3.457    4.000
      3.457    4.000
      3.457    4.000
      3.457    3.000
      3.457    4.000
      3.458    6.000
      3.458    5.000
      3.458    5.000
      3.458    7.000
      3.458    6.000
      3.459    4.000
      3.459    5.000
      3.459    7.000
      3.459    6.000
      3.459    6.000
      3.460    4.000
      3.460    7.000
      3.460    6.000
      3.460    8.000
      3.460    7.000
      3.461    8.000
      3.461    6.000
      3.461    6.000
      3.461    4.000
      3.461    4.000
      3.462    7.000
      3.462    7.000
      3.462    7.000
      3.462    8.000
      3.462    9.000
      3.463    7.000
      3.463    5.000
      3.463    5.000
      3.463    4.000
      3.463    4.000
      3.464    6.000
      3.464    6.000
      3.464    4.000
      3.464    6.000
      3.464    5.000
      3.465    6.000
      3.465    7.000
      3.465    3.000
      3.465    4.000
      3.465    5.000
      3.466    6.000
      3.466    4.000
      3.466    3.000
      3.466    5.000
      3.466    6.000
      3.467    6.000
      3.467    3.000
      3.467    3.000
      3.467    1.000
      3.467    4.000
      3.468    3.000
      3.468    1.000
      3.468    2.000
      3.468    2.000
      3.468    4.000
      3.469    4.000
      3.469    4.000
      3.469    4.000
      3.469    3.000
      3.469    3.000
      3.470    4.000
      3.470    2.000
      3.470    6.000
      3.470    5.000
      3.470    5.000
      3.471    4.000
      3.471    6.000
      3.471    5.000
      3.471    6.000
      3.471    5.000
      3.472    4.000
      3.472    5.000
      3.472    7.000
      3.472    7.000
      3.472    4.000
      3.473    3.000
      3.473    7.000
      3.473    2.000
      3.473    3.000
      3.473    2.000
      3.474    1.000
      3.474    2.000
      3.474    4.000
      3.474    5.000
      3.474    4.000
      3.475    4.000
      3.475    4.000
      3.475    5.000
      3.475    6.000
      3.475    4.000
      3.476    2.000
      3.476    2.000
      3.476    2.000
      3.476    1.000
      3.476    3.000
      3.477    4.000
      3.477    2.000
      3.477    1.000
      3.477    2.000
      3.477    3.000
      3.478    1.000
      3.478    1.000
      3.478    1.000
      3.478    1.000
      3.478    1.000
      3.479    0.000
      3.479    1.000
      3.479    1.000
      3.479    2.000
      3.479    2.000
      3.480    2.000
      3.480    2.000
      3.480    3.000
      3.480    2.000
      3.480    2.000
      3.481    1.000
      3.481    3.000
      3.481    3.000
      3.481    4.000
      3.481    3.000
      3.482    4.000
      3.482    4.000
      3.482    7.000
      3.482    3.000
      3.482    5.000
      3.483    3.000
      3.483    5.000
      3.483    5.000
      3.483    5.000
      3.483    1.000
      3.484    1.000
      3.484    3.000
      3.484    2.000
      3.484    4.000
      3.484    2.000
      3.485    3.000
      3.485    3.000
      3.485    1.000
      3.485    1.000
      3.485    2.000
      3.486    2.000
      3.486    2.000
      3.486    2.000
      3.486    2.000
      3.486    3.000
      3.487    1.000
      3.487    2.000
      3.487    5.000
      3.487    2.000
      3.487    4.000
      3.488    2.000
      3.488    2.000
      3.488    1.000
      3.488    3.000
      3.488    3.000
      3.489    2.000
      3.489    2.000
      3.489    3.000
      3.489    2.000
      3.489    2.000
      3.490    1.000
      3.490    2.000
      3.490    3.000
      3.490    2.000
      3.490    4.000
      3.491    1.000
      3.491    0.000
      3.491    0.000
      3.491    1.000
      3.491    1.000
      3.492    3.000
      3.492    2.000
      3.492    1.000
      3.492    1.000
      3.492    1.000
      3.493    1.000
      3.493    2.000
      3.493    0.000
      3.493    3.000
      3.493    1.000
      3.494    1.000
      3.494    4.000
      3.494    1.000
      3.494    2.000
      3.494    3.000
      3.495    1.000
      3.495    1.000
      3.495    2.000
      3.495    1.000
      3.495    2.000
      3.496    2.000
      3.496    2.000
      3.496    6.000
      3.496    3.000
      3.496    1.000
      3.497    1.000
      3.497    2.000
      3.497    3.000
      3.497    2.000
      3.497    2.000
      3.498    1.000
      3.498    1.000
      3.498    2.000
      3.498    1.000
      3.498    2.000
      3.499    1.000
      3.499    0.000
      3.499    2.000
      3.499    0.000
      3.499    0.000
      3.500    2.000
      3.500    3.000
      3.500    1.000
      3.500    3.000
      3.500    2.000
      3.501    1.000
      3.501    3.000
      3.501    3.000
      3.501    3.000
      3.501    2.000
      3.502    3.000
      3.502    1.000
      3.502    4.000
      3.502    1.000
      3.502    2.000
      3.503    3.000
      3.503    3.000
      3.503    4.000
      3.503    3.000
      3.503    4.000
      3.504    2.000
      3.504    1.000
      3.504    2.000
      3.504    4.000
      3.504    3.000
      3.505    4.000
      3.505    6.000
      3.505    5.000
      3.505    3.000
      3.505    4.000
      3.506    3.000
      3.506    5.000
      3.506    3.000
      3.506    5.000
      3.506    7.000
      3.507    6.000
      3.507    6.000
      3.507    6.000
      3.507    7.000
      3.507    7.000
      3.508    7.000
      3.508    3.000
      3.508    6.000
      3.508    5.000
      3.508    3.000
      3.509    3.000
      3.509    4.000
      3.509    3.000
      3.509    5.000
      3.509    4.000
      3.510    4.000
      3.510    4.000
      3.510    3.000
      3.510    2.000
      3.510    3.000
      3.511    2.000
      3.511    1.000
      3.511    1.000
      3.511    4.000
      3.511    1.000
      3.512    2.000
      3.512    2.000
      3.512    1.000
      3.512    1.000
      3.512    3.000
      3.513    2.000
      3.513    4.000
      3.513    5.000
      3.513    5.000
      3.513    3.000
      3.514    4.000
      3.514    4.000
      3.514    5.000
      3.514    5.000
      3.514    3.000
      3.515    4.000
      3.515    4.000
      3.515    3.000
      3.515    4.000
      3.515    4.000
      3.516    3.000
      3.516    4.000
      3.516    4.000
      3.516    5.000
      3.516    4.000
      3.517    4.000
      3.517    1.000
      3.517    3.000
      3.517    5.000
      3.517    3.000
      3.518    4.000
      3.518    2.000
      3.518    3.000
      3.518    3.000
      3.518    2.000
      3.519    1.000
      3.519    5.000
      3.519    4.000
      3.519    5.000
      3.519    5.000
      3.520    4.000
      3.520    3.000
      3.520    1.000
      3.520    1.000
      3.520    1.000
      3.521    2.000
      3.521    3.000
      3.521    2.000
      3.521    2.000
      3.521    2.000
      3.522    2.000
      3.522    2.000
      3.522    2.000
      3.522    2.000
      3.522    3.000
      3.523    1.000
      3.523    2.000
      3.523    2.000
      3.523    2.000
      3.523    3.000
      3.524    2.000
      3.524    3.000
      3.524    2.000
      3.524    2.000
      3.524    3.000
      3.525    1.000
      3.525    4.000
      3.525    5.000
      3.525    3.000
      3.525    3.000
      3.526    2.000
      3.526    2.000
      3.526    1.000
      3.526    2.000
      3.526    3.000
      3.527    3.000
      3.527    2.000
      3.527    1.000
      3.527    2.000
      3.527    2.000
      3.528    3.000
      3.528    2.000
      3.528    3.000
      3.528    2.000
      3.528    4.000
      3.529    3.000
      3.529    4.000
      3.529    5.000
      3.529    2.000
      3.529    4.000
      3.530    4.000
      3.530    5.000
      3.530    5.000
      3.530    3.000
      3.530    3.000
      3.531    3.000
      3.531    3.000
      3.531    4.000
      3.531    5.000
      3.531    6.000
      3.532    5.000
      3.532    4.000
      3.532    5.000
      3.532    4.000
      3.532    5.000
      3.533    5.000
      3.533    6.000
      3.533    5.000
      3.533    6.000
      3.533    3.000
      3.534    3.000
      3.534    6.000
      3.534    5.000
      3.534    5.000
      3.534    5.000
      3.535    4.000
      3.535    3.000
      3.535    5.000
      3.535    5.000
      3.535    3.000
      3.536    4.000
      3.536    3.000
      3.536    5.000
      3.536    4.000
      3.536    4.000
      3.537    3.000
      3.537    4.000
      3.537    4.000
      3.537    6.000
      3.537    4.000
      3.538    5.000
      3.538    6.000
      3.538    6.000
      3.538    7.000
      3.538    8.000
      3.539    4.000
      3.539    3.000
      3.539    4.000
      3.539    4.000
      3.539    5.000
      3.540    6.000
      3.540    5.000
      3.540    6.000
      3.540    6.000
      3.540    8.000
      3.541    5.000
      3.541    7.000
      3.541    6.000
      3.541    6.000
      3.541    6.000
      3.542    5.000
      3.542    5.000
      3.542    5.000
      3.542    5.000
      3.542    6.000
      3.543    4.000
      3.543    4.000
      3.543    4.000
      3.543    3.000
      3.543    4.000
      3.544    4.000
      3.544    4.000
      3.544    4.000
      3.544    3.000
      3.544    5.000
      3.545    5.000
      3.545    5.000
      3.545    5.000
      3.545    3.000
      3.545    4.000
      3.546    2.000
      3.546    4.000
      3.546    3.000
      3.546    2.000
      3.546    2.000
      3.547    3.000
      3.547    3.000
      3.547    2.000
      3.547    2.000
      3.547    4.000
      3.548    4.000
      3.548    7.000
      3.548    4.000
      3.548    5.000
      3.548    5.000
      3.549    7.000
      3.549    7.000
      3.549    4.000
      3.549    6.000
      3.549    6.000
      3.550    5.000
      3.550    6.000
      3.550    7.000
      3.550    5.000
      3.550    5.000
      3.551    5.000
      3.551    5.000
      3.551    3.000
      3.551    3.000
      3.551    5.000
      3.552    5.000
      3.552    3.000
      3.552    5.000
      3.552    3.000
      3.552    4.000
      3.553    5.000
      3.553    5.000
      3.553    5.000
      3.553    6.000
      3.553    7.000
      3.554    6.000
      3.554    6.000
      3.554    7.000
      3.554    8.000
      3.554    9.000
      3.555    8.000
      3.555    6.000
      3.555    6.000
      3.555    8.000
      3.555    5.000
      3.556    6.000
      3.556    4.000
      3.556    7.000
      3.556    6.000
      3.556    5.000
      3.557    5.000
      3.557    4.000
      3.557    3.000
      3.557    4.000
      3.557    3.000
      3.558    6.000
      3.558    4.000
      3.558    4.000
      3.558    4.000
      3.558    5.000
      3.559    5.000
      3.559    3.000
      3.559    4.000
      3.559    5.000
      3.559    4.000
      3.560    6.000
      3.560    6.000
      3.560    5.000
      3.560    4.000
      3.560    4.000
      3.561    4.000
      3.561    5.000
      3.561    4.000
      3.561    4.000
      3.561    4.000
      3.562    7.000
      3.562    3.000
      3.562    3.000
      3.562    3.000
      3.562    4.000
      3.563    4.000
      3.563    3.000
      3.563    4.000
      3.563    1.000
      3.563    2.000
      3.564    1.000
      3.564    3.000
      3.564    2.000
      3.564    4.000
      3.564    4.000
      3.565    4.000
      3.565    3.000
      3.565    4.000
      3.565    5.000
      3.565    4.000
      3.566    5.000
      3.566    3.000
      3.566    4.000
      3.566    6.000
      3.566    5.000
      3.567    5.000
      3.567    4.000
      3.567    6.000
      3.567    6.000
      3.567    8.000
      3.568    6.000
      3.568    7.000
      3.568    7.000
      3.568    7.000
      3.568    6.000
      3.569    6.000
      3.569    4.000
      3.569    4.000
      3.569    5.000
      3.569    6.000
      3.570    4.000
      3.570    3.000
      3.570    4.000
      3.570    4.000
      3.570    3.000
      3.571    3.000
      3.571    1.000
      3.571    2.000
      3.571    4.000
      3.571    5.000
      3.572    4.000
      3.572    3.000
      3.572    5.000
      3.572    2.000
      3.572    4.000
      3.573    4.000
      3.573    4.000
      3.573    4.000
      3.573    4.000
      3.573    3.000
      3.574    3.000
      3.574    3.000
      3.574    6.000
      3.574    6.000
      3.574    7.000
      3.575    4.000
      3.575    5.000
      3.575    4.000
      3.575    4.000
      3.575    4.000
      3.576    6.000
      3.576    4.000
      3.576    4.000
      3.576    4.000
      3.576    4.000
      3.577    5.000
      3.577    6.000
      3.577    8.000
      3.577    5.000
      3.577    6.000
      3.578    7.000
      3.578    6.000
      3.578    6.000
      3.578    6.000
      3.578    5.000
      3.579    4.000
      3.579    5.000
      3.579    5.000
      3.579    7.000
      3.579    5.000
      3.580    4.000
      3.580    5.000
      3.580    4.000
      3.580    5.000
      3.580    5.000
      3.581    6.000
      3.581    7.000
      3.581    5.000
      3.581    6.000
      3.581    7.000
      3.582    7.000
      3.582    5.000
      3.582    6.000
      3.582    5.000
      3.582    6.000
      3.583    6.000
      3.583    5.000
      3.583    6.000
      3.583    4.000
      3.583    5.000
      3.584    4.000
      3.584    6.000
      3.584    5.000
      3.584    7.000
      3.584    7.000
      3.585    4.000
      3.585    6.000
      3.585    7.000
      3.585    5.000
      3.585    5.000
      3.586    5.000
      3.586    7.000
      3.586    4.000
      3.586    2.000
      3.586    4.000
      3.587    5.000
      3.587    5.000
      3.587    5.000
      3.587    5.000
      3.587    5.000
      3.588    5.000
      3.588    5.000
      3.588    4.000
      3.588    6.000
      3.588    6.000
      3.589    6.000
      3.589    5.000
      3.589    5.000
      3.589    4.000
      3.589    6.000
      3.590    6.000
      3.590    3.000
      3.590    4.000
      3.590    6.000
      3.590    4.000
      3.591    5.000
      3.591    5.000
      3.591    6.000
      3.591    5.000
      3.591    7.000
      3.592    5.000
      3.592    4.000
      3.592    4.000
      3.592    3.000
      3.592    2.000
      3.593    6.000
      3.593    3.000
      3.593    6.000
      3.593    6.000
      3.593    6.000
      3.594    8.000
      3.594    8.000
      3.594    7.000
      3.594    6.000
      3.594    5.000
      3.595    7.000
      3.595   10.000
      3.595    8.000
      3.595    7.000
      3.595    6.000
      3.596    6.000
      3.596    5.000
      3.596    7.000
      3.596    6.000
      3.596    6.000
      3.597    6.000
      3.597    4.000
      3.597    3.000
      3.597    2.000
      3.597    3.000
      3.598    4.000
      3.598    5.000
      3.598    4.000
      3.598    3.000
      3.598    2.000
      3.599    3.000
      3.599    3.000
      3.599    4.000
      3.599    4.000
      3.599    3.000
      3.600    3.000
      3.600    3.000
      3.600    3.000
      3.600    4.000
      3.600    5.000
      3.601    6.000
      3.601    7.000
      3.601    1.000
      3.601    3.000
      3.601    2.000
      3.602    2.000
      3.602    3.000
      3.602    2.000
      3.602    3.000
      3.602    2.000
      3.603    1.000
      3.603    2.000
      3.603    1.000
      3.603    2.000
      3.603    1.000
      3.604    1.000
      3.604    0.000
      3.604    3.000
      3.604    0.000
      3.604    2.000
      3.605    1.000
      3.605    1.000
      3.605    1.000
      3.605    1.000
      3.605    0.000
      3.606    1.000
      3.606    0.000
      3.606    1.000
      3.606    3.000
      3.606    3.000
      3.607    4.000
      3.607    3.000
      3.607    1.000
      3.607    1.000
      3.607    2.000
      3.608    1.000
      3.608    2.000
      3.608    3.000
      3.608    1.000
      3.608    3.000
      3.609    1.000
      3.609    2.000
      3.609    1.000
      3.609    2.000
      3.609    1.000
      3.610    3.000
      3.610    3.000
      3.610    2.000
      3.610    2.000
      3.610    2.000
      3.611    3.000
      3.611    2.000
      3.611    5.000
      3.611    4.000
      3.611    2.000
      3.612    2.000
      3.612    3.000
      3.612    3.000
      3.612    1.000
      3.612    2.000
      3.613    2.000
      3.613    2.000
      3.613    2.000
      3.613    2.000
      3.613    2.000
      3.614    1.000
      3.614    1.000
      3.614    2.000
      3.614    3.000
      3.614    3.000
      3.615    2.000
      3.615    1.000
      3.615    2.000
      3.615    2.000
      3.615    0.000
      3.616    1.000
      3.616    4.000
      3.616    4.000
      3.616    2.000
      3.616    3.000
      3.617    2.000
      3.617    5.000
      3.617    3.000
      3.617    4.000
      3.617    5.000
      3.618    7.000
      3.618    6.000
      3.618    6.000
      3.618    2.000
      3.618    4.000
      3.619    6.000
      3.619    6.000
      3.619    3.000
      3.619    3.000
      3.619    3.000
      3.620    2.000
      3.620    1.000
      3.620    3.000
      3.620    3.000
      3.620    4.000
      3.621    4.000
      3.621    6.000
      3.621    3.000
      3.621    4.000
      3.621    4.000
      3.622    1.000
      3.622    2.000
      3.622    3.000
      3.622    4.000
      3.622    4.000
      3.623    4.000
      3.623    2.000
      3.623    4.000
      3.623    4.000
      3.623    2.000
      3.624    3.000
      3.624    3.000
      3.624    3.000
      3.624    2.000
      3.624    4.000
      3.625    1.000
      3.625    3.000
      3.625    4.000
      3.625    7.000
      3.625    6.000
      3.626    3.000
      3.626    2.000
      3.626    2.000
      3.626    2.000
      3.626    4.000
      3.627    4.000
      3.627    2.000
      3.627    3.000
      3.627    3.000
      3.627    1.000
      3.628    0.000
      3.628    1.000
      3.628    1.000
      3.628    0.000
      3.628    0.000
      3.629    2.000
      3.629    1.000
      3.629    3.000
      3.629    2.000
      3.629    3.000
      3.630    4.000
      3.630    3.000
      3.630    2.000
      3.630    5.000
      3.630    5.000
      3.631    0.000
      3.631    2.000
      3.631    2.000
      3.631    3.000
      3.631    3.000
      3.632    3.000
      3.632    3.000
      3.632    2.000
      3.632    3.000
      3.632    3.000
      3.633    3.000
      3.633    0.000
      3.633    1.000
      3.633    6.000
      3.633    3.000
      3.634    2.000
      3.634    3.000
      3.634    1.000
      3.634    2.000
      3.634    2.000
      3.635    2.000
      3.635    2.000
      3.635    5.000
      3.635    4.000
      3.635    5.000
      3.636    4.000
      3.636    4.000
      3.636    5.000
      3.636    6.000
      3.636    6.000
      3.637    5.000
      3.637    7.000
      3.637    8.000
      3.637    6.000
      3.637    6.000
      3.638    7.000
      3.638    7.000
      3.638    7.000
      3.638    6.000
      3.638    6.000
      3.639    4.000
      3.639    5.000
      3.639    6.000
      3.639    5.000
      3.639    5.000
      3.640    5.000
      3.640    4.000
      3.640    4.000
      3.640    4.000
      3.640    5.000
      3.641    6.000
      3.641    5.000
      3.641    3.000
      3.641    3.000
      3.641    3.000
      3.642    3.000
      3.642    4.000
      3.642    4.000
      3.642    4.000
      3.642    3.000
      3.643    2.000
      3.643    3.000
      3.643    4.000
      3.643    4.000
      3.643    5.000
      3.644    4.000
      3.644    4.000
      3.644    2.000
      3.644    3.000
      3.644    3.000
      3.645    4.000
      3.645    3.000
      3.645    3.000
      3.645    3.000
      3.645    4.000
      3.646    4.000
      3.646    4.000
      3.646    4.000
      3.646    3.000
      3.646    3.000
      3.647    2.000
      3.647    4.000
      3.647    4.000
      3.647    5.000
      3.647    4.000
      3.648    5.000
      3.648    5.000
      3.648    6.000
      3.648    7.000
      3.648    5.000
      3.649    4.000
      3.649    5.000
      3.649    7.000
      3.649    5.000
      3.649    5.000
      3.650    3.000
      3.650    6.000
      3.650    6.000
      3.650    7.000
      3.650    6.000
      3.651    7.000
      3.651    2.000
      3.651    2.000
      3.651    2.000
      3.651    1.000
      3.652    3.000
      3.652    3.000
      3.652    4.000
      3.652    3.000
      3.652    4.000
      3.653    3.000
      3.653    4.000
      3.653    3.000
      3.653    3.000
      3.653    1.000
      3.654    2.000
      3.654    3.000
      3.654    2.000
      3.654    2.000
      3.654    3.000
      3.655    4.000
      3.655    3.000
      3.655    3.000
      3.655    4.000
      3.655    4.000
      3.656    2.000
      3.656    4.000
      3.656    4.000
      3.656    3.000
      3.656    5.000
      3.657    2.000
      3.657    3.000
      3.657    3.000
      3.657    3.000
      3.657    3.000
      3.658    4.000
      3.658    2.000
      3.658    4.000
      3.658    4.000
      3.658    4.000
      3.659    4.000
      3.659    5.000
      3.659    6.000
      3.659    7.000
      3.659    6.000
      3.660    5.000
      3.660    5.000
      3.660    4.000
      3.660    6.000
      3.660    6.000
      3.661    3.000
      3.661    4.000
      3.661    5.000
      3.661    4.000
      3.661    4.000
      3.662    3.000
      3.662    1.000
      3.662    2.000
      3.662    2.000
      3.662    2.000
      3.663    2.000
      3.663    3.000
      3.663    3.000
      3.663    3.000
      3.663    3.000
      3.664    2.000
      3.664    2.000
      3.664    1.000
      3.664    0.000
      3.664    0.000
      3.665    1.000
      3.665    1.000
      3.665    1.000
      3.665    2.000
      3.665    1.000
      3.666    0.000
      3.666    0.000
      3.666    0.000
      3.666    0.000
      3.666    2.000
      3.667    0.000
      3.667    0.000
      3.667    1.000
      3.667    2.000
      3.667    1.000
      3.668    1.000
      3.668    2.000
      3.668    3.000
      3.668    3.000
      3.668    3.000
      3.669    2.000
      3.669    4.000
      3.669    3.000
      3.669    2.000
      3.669    3.000
      3.670    3.000
      3.670    5.000
      3.670    5.000
      3.670    6.000
      3.670    6.000
      3.671    5.000
      3.671    3.000
      3.671    4.000
      3.671    5.000
      3.671    7.000
      3.672    5.000
      3.672    4.000
      3.672    3.000
      3.672    4.000
      3.672    5.000
      3.673    6.000
      3.673    5.000
      3.673    4.000
      3.673    4.000
      3.673    6.000
      3.674    8.000
      3.674    9.000
      3.674    8.000
      3.674    9.000
      3.674    7.000
      3.675    8.000
      3.675    5.000
      3.675    5.000
      3.675    6.000
      3.675    7.000
      3.676    7.000
      3.676    2.000
      3.676    3.000
      3.676    5.000
      3.676    3.000
      3.677    4.000
      3.677    5.000
      3.677    7.000
      3.677    6.000
      3.677    6.000
      3.678    7.000
      3.678    4.000
      3.678    4.000
      3.678    5.000
      3.678    5.000
      3.679    7.000
      3.679    2.000
      3.679    6.000
      3.679    6.000
      3.679    4.000
      3.680    5.000
      3.680    5.000
      3.680    5.000
      3.680    7.000
      3.680    5.000
      3.681    4.000
      3.681    4.000
      3.681    3.000
      3.681    4.000
      3.681    6.000
      3.682    8.000
      3.682    7.000
      3.682    5.000
      3.682    5.000
      3.682    4.000
      3.683    6.000
      3.683    5.000
      3.683    6.000
      3.683    6.000
      3.683    5.000
      3.684    7.000
      3.684    7.000
      3.684    4.000
      3.684    4.000
      3.684    4.000
      3.685    5.000
      3.685    5.000
      3.685    8.000
      3.685    7.000
      3.685    3.000
      3.686    3.000
      3.686    6.000
      3.686    6.000
      3.686    5.000
      3.686    4.000
      3.687    5.000
      3.687    3.000
      3.687    5.000
      3.687    6.000
      3.687    4.000
      3.688    6.000
      3.688    4.000
      3.688    6.000
      3.688    8.000
      3.688    6.000
      3.689    5.000
      3.689    4.000
      3.689    6.000
      3.689    6.000
      3.689    6.000
      3.690    8.000
      3.690    5.000
      3.690    6.000
      3.690    3.000
      3.690    6.000
      3.691    5.000
      3.691    6.000
      3.691    4.000
      3.691    9.000
      3.691    4.000
      3.692    2.000
      3.692    3.000
      3.692    2.000
      3.692    6.000
      3.692    5.000
      3.693    4.000
      3.693    5.000
      3.693    5.000
      3.693    4.000
      3.693    3.000
      3.694    4.000
      3.694    2.000
      3.694    5.000
      3.694    4.000
      3.694    4.000
      3.695    2.000
      3.695    3.000
      3.695    4.000
      3.695    3.000
      3.695    4.000
      3.696    4.000
      3.696    4.000
      3.696    3.000
      3.696    6.000
      3.696    6.000
      3.697    6.000
      3.697    5.000
      3.697    6.000
      3.697    6.000
      3.697    4.000
      3.698    3.000
      3.698    3.000
      3.698    1.000
      3.698    1.000
      3.698    2.000
      3.699    3.000
      3.699    4.000
      3.699    4.000
      3.699    2.000
      3.699    5.000
      3.700    4.000
      3.700    5.000
      3.700    6.000
      3.700    7.000
      3.700    6.000
      3.701    3.000
      3.701    6.000
      3.701    8.000
      3.701    7.000
      3.701    7.000
      3.702    7.000
      3.702    7.000
      3.702    6.000
      3.702    7.000
      3.702    7.000
      3.703    9.000
      3.703    6.000
      3.703    4.000
      3.703    5.000
      3.703    7.000
      3.704    5.000
      3.704    3.000
      3.704    5.000
      3.704    6.000
      3.704    6.000
      3.705    6.000
      3.705    6.000
      3.705    4.000
      3.705    4.000
      3.705    5.000
      3.706    4.000
      3.706    6.000
      3.706    3.000
      3.706    4.000
      3.706    6.000
      3.707    4.000
      3.707    5.000
      3.707    5.000
      3.707    4.000
      3.707    2.000
      3.708    6.000
      3.708    4.000
      3.708    5.000
      3.708    4.000
      3.708    4.000
      3.709    6.000
      3.709    6.000
      3.709    4.000
      3.709    4.000
      3.709    3.000
      3.710    5.000
      3.710    6.000
      3.710    5.000
      3.710    3.000
      3.710    6.000
      3.711    4.000
      3.711    6.000
      3.711    4.000
      3.711    6.000
      3.711    5.000
      3.712    5.000
      3.712    4.000
      3.712    4.000
      3.712    4.000
      3.712    4.000
      3.713    2.000
      3.713    4.000
      3.713    4.000
      3.713    5.000
      3.713    6.000
      3.714    5.000
      3.714    5.000
      3.714    5.000
      3.714    5.000
      3.714    5.000
      3.715    4.000
      3.715    8.000
      3.715    5.000
      3.715    3.000
      3.715    4.000
      3.716    4.000
      3.716    4.000
      3.716    4.000
      3.716    5.000
      3.716    4.000
      3.717    5.000
      3.717    3.000
      3.717    4.000
      3.717    4.000
      3.717    5.000
      3.718    5.000
      3.718    4.000
      3.718    3.000
      3.718    4.000
      3.718    3.000
      3.719    6.000
      3.719    5.000
      3.719    7.000
      3.719    5.000
      3.719    6.000
      3.720    4.000
      3.720    7.000
      3.720    4.000
      3.720    5.000
      3.720    5.000
      3.721    7.000
      3.721    6.000
      3.721    5.000
      3.721    5.000
      3.721    6.000
      3.722    3.000
      3.722    5.000
      3.722    7.000
      3.722    4.000
      3.722    6.000
      3.723    5.000
      3.723    6.000
      3.723    6.000
      3.723    5.000
      3.723    6.000
      3.724    6.000
      3.724    5.000
      3.724    6.000
      3.724    5.000
      3.724    5.000
      3.725    5.000
      3.725    4.000
      3.725    6.000
      3.725    5.000
      3.725    5.000
      3.726    6.000
      3.726    4.000
      3.726    6.000
      3.726    4.000
      3.726    4.000
      3.727    3.000
      3.727    1.000
      3.727    2.000
      3.727    2.000
      3.727    3.000
      3.728    3.000
      3.728    4.000
      3.728    1.000
      3.728    4.000
      3.728    3.000
      3.729    3.000
      3.729    2.000
      3.729    3.000
      3.729    2.000
      3.729    2.000
      3.730    3.000
      3.730    3.000
      3.730    3.000
      3.730    3.000
      3.730    5.000
      3.731    5.000
      3.731    6.000
      3.731    2.000
      3.731    4.000
      3.731    4.000
      3.732    3.000
      3.732    5.000
      3.732    4.000
      3.732    3.000
      3.732    3.000
      3.733    4.000
      3.733    6.000
      3.733    7.000
      3.733    5.000
      3.733    4.000
      3.734    6.000
      3.734    6.000
      3.734    4.000
      3.734    5.000
      3.734    4.000
      3.735    5.000
      3.735    6.000
      3.735    4.000
      3.735    7.000
      3.735    5.000
      3.736    6.000
      3.736    6.000
      3.736    9.000
      3.736    7.000
      3.736    6.000
      3.737    7.000
      3.737    8.000
      3.737    8.000
      3.737    8.000
      3.737    9.000
      3.738    8.000
      3.738    5.000
      3.738    6.000
      3.738    6.000
      3.738    6.000
      3.739    7.000
      3.739    8.000
      3.739    7.000
      3.739    7.000
      3.739    7.000
      3.740   10.000
      3.740    6.000
      3.740    6.000
      3.740    4.000
      3.740    8.000
      3.741    9.000
      3.741    7.000
      3.741    9.000
      3.741    6.000
      3.741    5.000
      3.742    5.000
      3.742    5.000
      3.742    5.000
      3.742    6.000
      3.742    5.000
      3.743    7.000
      3.743    5.000
      3.743    6.000
      3.743    7.000
      3.743    7.000
      3.744    5.000
      3.744    7.000
      3.744    6.000
      3.744    6.000
      3.744    7.000
      3.745    7.000
      3.745    9.000
      3.745    9.000
      3.745    7.000
      3.745    7.000
      3.746    9.000
      3.746    9.000
      3.746    9.000
      3.746    9.000
      3.746    8.000
      3.747    7.000
      3.747    5.000
      3.747    5.000
      3.747    6.000
      3.747    4.000
      3.748    5.000
      3.748    7.000
      3.748    6.000
      3.748    4.000
      3.748    4.000
      3.749    5.000
      3.749    4.000
      3.749    6.000
      3.749    7.000
      3.749    6.000
      3.750    5.000
      3.750    6.000
      3.750    9.000
      3.750    5.000
      3.750    5.000
      3.751    2.000
      3.751    4.000
      3.751    2.000
      3.751    4.000
      3.751    5.000
      3.752    5.000
      3.752    3.000
      3.752    5.000
      3.752    4.000
      3.752    2.000
      3.753    4.000
      3.753    5.000
      3.753    5.000
      3.753    3.000
      3.753    5.000
      3.754    4.000
      3.754    4.000
      3.754    7.000
      3.754    5.000
      3.754    3.000
      3.755    3.000
      3.755    6.000
      3.755    6.000
      3.755    5.000
      3.755    2.000
      3.756    3.000
      3.756    4.000
      3.756    5.000
      3.756    7.000
      3.756    5.000
      3.757    5.000
      3.757    4.000
      3.757    6.000
      3.757    2.000
      3.757    3.000
      3.758    3.000
      3.758    2.000
      3.758    4.000
      3.758    3.000
      3.758    5.000
      3.759    5.000
      3.759    5.000
      3.759    8.000
      3.759    3.000
      3.759    3.000
      3.760    6.000
      3.760    5.000
      3.760    4.000
      3.760    2.000
      3.760    5.000
      3.761    6.000
      3.761    5.000
      3.761    7.000
      3.761    7.000
      3.761    8.000
      3.762    8.000
      3.762    8.000
      3.762    3.000
      3.762    7.000
      3.762    3.000
      3.763    3.000
      3.763    2.000
      3.763    2.000
      3.763    1.000
      3.763    2.000
      3.764    2.000
      3.764    2.000
      3.764    3.000
      3.764    4.000
      3.764    2.000
      3.765    4.000
      3.765    3.000
      3.765    4.000
      3.765    6.000
      3.765    4.000
      3.766    4.000
      3.766    5.000
      3.766    5.000
      3.766    2.000
      3.766    4.000
      3.767    4.000
      3.767    3.000
      3.767    2.000
      3.767    4.000
      3.767    5.000
      3.768    5.000
      3.768    7.000
      3.768    5.000
      3.768    5.000
      3.768    6.000
      3.769    8.000
      3.769    5.000
      3.769    6.000
      3.769    7.000
      3.769    7.000
      3.770   10.000
      3.770    8.000
      3.770    8.000
      3.770    8.000
      3.770    9.000
      3.771    8.000
      3.771    8.000
      3.771    7.000
      3.771    7.000
      3.771    6.000
      3.772    7.000
      3.772    8.000
      3.772    7.000
      3.772    5.000
      3.772    6.000
      3.773    9.000
      3.773    8.000
      3.773   10.000
      3.773    9.000
      3.773   11.000
      3.774    9.000
      3.774    9.000
      3.774    8.000
      3.774   11.000
      3.774    9.000
      3.775    7.000
      3.775   10.000
      3.775    8.000
      3.775    9.000
      3.775    8.000
      3.776    8.000
      3.776    7.000
      3.776    6.000
      3.776    5.000
      3.776    6.000
      3.777    4.000
      3.777    5.000
      3.777    5.000
      3.777    5.000
      3.777    3.000
      3.778    4.000
      3.778    5.000
      3.778    5.000
      3.778    6.000
      3.778    3.000
      3.779    5.000
      3.779    6.000
      3.779    3.000
      3.779    3.000
      3.779    2.000
      3.780    2.000
      3.780    2.000
      3.780    1.000
      3.780    4.000
      3.780    4.000
      3.781    2.000
      3.781    2.000
      3.781    3.000
      3.781    3.000
      3.781    3.000
      3.782    2.000
      3.782    3.000
      3.782    4.000
      3.782    3.000
      3.782    3.000
      3.783    4.000
      3.783    4.000
      3.783    4.000
      3.783    3.000
      3.783    6.000
      3.784    2.000
      3.784    4.000
      3.784    7.000
      3.784    5.000
      3.784    7.000
      3.785    4.000
      3.785    5.000
      3.785    5.000
      3.785    6.000
      3.785    7.000
      3.786    5.000
      3.786    4.000
      3.786    5.000
      3.786    4.000
      3.786    4.000
      3.787    5.000
      3.787    5.000
      3.787    5.000
      3.787    2.000
      3.787    7.000
      3.788    8.000
      3.788    6.000
      3.788    8.000
      3.788    5.000
      3.788    6.000
      3.789    6.000
      3.789    4.000
      3.789    5.000
      3.789    6.000
      3.789    4.000
      3.790    5.000
      3.790    4.000
      3.790    6.000
      3.790    6.000
      3.790    5.000
      3.791    4.000
      3.791    5.000
      3.791    4.000
      3.791    5.000
      3.791    4.000
      3.792    5.000
      3.792    4.000
      3.792    4.000
      3.792    4.000
      3.792    4.000
      3.793    5.000
      3.793    4.000
      3.793    6.000
      3.793    3.000
      3.793    4.000
      3.794    9.000
      3.794    6.000
      3.794    5.000
      3.794    6.000
      3.794    3.000
      3.795    5.000
      3.795    4.000
      3.795    3.000
      3.795    2.000
      3.795    3.000
      3.796    6.000
      3.796    5.000
      3.796    5.000
      3.796    5.000
      3.796    5.000
      3.797    6.000
      3.797    5.000
      3.797    8.000
      3.797    6.000
      3.797    6.000
      3.798    3.000
      3.798    4.000
      3.798    6.000
      3.798    5.000
      3.798    6.000
      3.799    5.000
      3.799    4.000
      3.799    5.000
      3.799    4.000
      3.799    4.000
      3.800    3.000
      3.800    6.000
      3.800    4.000
      3.800    2.000
[truncated: 2,750,980 more chars]
