# Supplementary material for: Viral fusion proteins of classes II and III recognize and reorganize complex biological membranes
Source: Commun Biol. 2025 May 9;8:717. doi: 10.1038/s42003-025-08040-9 (PMC12062360; doi:10.1038/s42003-025-08040-9)
Supplement: Supplementary file 4 — Supplementary Data 1 [file 42003_2025_8040_MOESM4_ESM.zip › Source-Data/Figure2C/RVFV-Gc/shell_0.65nm_PM_SYM_PAPC.xvg]

# This file was created Wed Jun 16 02:08:04 2021
# Created by:
#                      :-) GROMACS - gmx select, 2020.2 (-:
# 
# Executable:   /data/shared/opt/gromacs/2020.2/bin/gmx
# Data prefix:  /data/shared/opt/gromacs/2020.2
# Working dir:  /data/users/CHETAN/VIRAL_PROTEINS_PROJECT/RVFV/PM_SYM/NO_CYP/NEW_RUNS/Density_Maps_PM_SYM
# Command line:
#   gmx select -s minim_hexa_nowat.pdb -f all_hexa.xtc -select 'res_cog of resname PAPC and name PO4 and within 0.65 of name BB SC1 SC2 SC3 SC4 SC5' -tu us -os shell_0.65nm_PM_SYM_PAPC.xvg -pbc yes
# gmx select is part of G R O M A C S:
#
# GROup of MAchos and Cynical Suckers
#
@    title "Selection size"
@    xaxis  label "Time (us)"
@    yaxis  label "Number"
@TYPE xy
@ view 0.15, 0.15, 0.75, 0.85
@ legend on
@ legend box on
@ legend loctype view
@ legend 0.78, 0.8
@ legend length 2
@ s0 legend "res_cog of resname PAPC and name PO4 and within 0.65 of name BB SC1 SC2 SC3 SC4 SC5"
      0.000    1.000
      0.000    1.000
      0.000    2.000
      0.001    3.000
      0.001    3.000
      0.001    3.000
      0.001    1.000
      0.001    1.000
      0.002    2.000
      0.002    2.000
      0.002    2.000
      0.002    1.000
      0.002    2.000
      0.003    1.000
      0.003    1.000
      0.003    2.000
      0.003    2.000
      0.003    2.000
      0.004    2.000
      0.004    2.000
      0.004    1.000
      0.004    3.000
      0.004    2.000
      0.005    2.000
      0.005    2.000
      0.005    2.000
      0.005    3.000
      0.005    3.000
      0.006    2.000
      0.006    2.000
      0.006    2.000
      0.006    2.000
      0.006    2.000
      0.007    2.000
      0.007    2.000
      0.007    2.000
      0.007    2.000
      0.007    2.000
      0.008    2.000
      0.008    2.000
      0.008    2.000
      0.008    2.000
      0.008    2.000
      0.009    3.000
      0.009    2.000
      0.009    2.000
      0.009    4.000
      0.009    2.000
      0.010    3.000
      0.010    2.000
      0.010    2.000
      0.010    3.000
      0.010    3.000
      0.011    3.000
      0.011    3.000
      0.011    3.000
      0.011    3.000
      0.011    3.000
      0.012    3.000
      0.012    3.000
      0.012    3.000
      0.012    2.000
      0.012    3.000
      0.013    3.000
      0.013    3.000
      0.013    3.000
      0.013    3.000
      0.013    3.000
      0.014    3.000
      0.014    2.000
      0.014    3.000
      0.014    3.000
      0.014    2.000
      0.015    2.000
      0.015    1.000
      0.015    2.000
      0.015    2.000
      0.015    2.000
      0.016    2.000
      0.016    2.000
      0.016    2.000
      0.016    2.000
      0.016    1.000
      0.017    2.000
      0.017    2.000
      0.017    1.000
      0.017    1.000
      0.017    2.000
      0.018    1.000
      0.018    2.000
      0.018    1.000
      0.018    2.000
      0.018    2.000
      0.019    2.000
      0.019    2.000
      0.019    2.000
      0.019    2.000
      0.019    1.000
      0.020    1.000
      0.020    1.000
      0.020    2.000
      0.020    1.000
      0.020    1.000
      0.021    2.000
      0.021    1.000
      0.021    1.000
      0.021    1.000
      0.021    1.000
      0.022    0.000
      0.022    1.000
      0.022    2.000
      0.022    2.000
      0.022    1.000
      0.023    1.000
      0.023    2.000
      0.023    2.000
      0.023    2.000
      0.023    2.000
      0.024    1.000
      0.024    1.000
      0.024    1.000
      0.024    2.000
      0.024    2.000
      0.025    2.000
      0.025    2.000
      0.025    2.000
      0.025    2.000
      0.025    1.000
      0.026    1.000
      0.026    1.000
      0.026    1.000
      0.026    1.000
      0.026    1.000
      0.027    1.000
      0.027    1.000
      0.027    1.000
      0.027    1.000
      0.027    2.000
      0.028    2.000
      0.028    2.000
      0.028    1.000
      0.028    1.000
      0.028    1.000
      0.029    1.000
      0.029    2.000
      0.029    1.000
      0.029    1.000
      0.029    1.000
      0.030    1.000
      0.030    2.000
      0.030    2.000
      0.030    2.000
      0.030    2.000
      0.031    1.000
      0.031    1.000
      0.031    0.000
      0.031    2.000
      0.031    1.000
      0.032    1.000
      0.032    0.000
      0.032    0.000
      0.032    0.000
      0.032    1.000
      0.033    3.000
      0.033    3.000
      0.033    3.000
      0.033    3.000
      0.033    2.000
      0.034    3.000
      0.034    3.000
      0.034    3.000
      0.034    2.000
      0.034    2.000
      0.035    3.000
      0.035    3.000
      0.035    2.000
      0.035    3.000
      0.035    3.000
      0.036    1.000
      0.036    2.000
      0.036    2.000
      0.036    2.000
      0.036    2.000
      0.037    2.000
      0.037    2.000
      0.037    3.000
      0.037    2.000
      0.037    2.000
      0.038    3.000
      0.038    1.000
      0.038    3.000
      0.038    3.000
      0.038    2.000
      0.039    1.000
      0.039    1.000
      0.039    1.000
      0.039    1.000
      0.039    1.000
      0.040    2.000
      0.040    2.000
      0.040    1.000
      0.040    1.000
      0.040    1.000
      0.041    1.000
      0.041    1.000
      0.041    1.000
      0.041    1.000
      0.041    2.000
      0.042    2.000
      0.042    2.000
      0.042    2.000
      0.042    2.000
      0.042    1.000
      0.043    1.000
      0.043    1.000
      0.043    1.000
      0.043    1.000
      0.043    1.000
      0.044    1.000
      0.044    2.000
      0.044    2.000
      0.044    2.000
      0.044    2.000
      0.045    3.000
      0.045    3.000
      0.045    2.000
      0.045    2.000
      0.045    2.000
      0.046    2.000
      0.046    1.000
      0.046    3.000
      0.046    3.000
      0.046    2.000
      0.047    1.000
      0.047    1.000
      0.047    1.000
      0.047    1.000
      0.047    1.000
      0.048    1.000
      0.048    1.000
      0.048    1.000
      0.048    1.000
      0.048    1.000
      0.049    0.000
      0.049    1.000
      0.049    1.000
      0.049    1.000
      0.049    1.000
      0.050    2.000
      0.050    2.000
      0.050    2.000
      0.050    2.000
      0.050    2.000
      0.051    2.000
      0.051    2.000
      0.051    2.000
      0.051    2.000
      0.051    3.000
      0.052    3.000
      0.052    2.000
      0.052    2.000
      0.052    1.000
      0.052    2.000
      0.053    2.000
      0.053    1.000
      0.053    1.000
      0.053    0.000
      0.053    1.000
      0.054    0.000
      0.054    1.000
      0.054    2.000
      0.054    2.000
      0.054    1.000
      0.055    2.000
      0.055    2.000
      0.055    2.000
      0.055    3.000
      0.055    1.000
      0.056    3.000
      0.056    3.000
      0.056    2.000
      0.056    0.000
      0.056    2.000
      0.057    2.000
      0.057    3.000
      0.057    3.000
      0.057    3.000
      0.057    2.000
      0.058    3.000
      0.058    2.000
      0.058    3.000
      0.058    2.000
      0.058    3.000
      0.059    2.000
      0.059    1.000
      0.059    0.000
      0.059    1.000
      0.059    2.000
      0.060    1.000
      0.060    1.000
      0.060    1.000
      0.060    2.000
      0.060    2.000
      0.061    2.000
      0.061    2.000
      0.061    3.000
      0.061    2.000
      0.061    3.000
      0.062    2.000
      0.062    2.000
      0.062    2.000
      0.062    1.000
      0.062    1.000
      0.063    1.000
      0.063    0.000
      0.063    0.000
      0.063    0.000
      0.063    0.000
      0.064    0.000
      0.064    0.000
      0.064    0.000
      0.064    0.000
      0.064    0.000
      0.065    0.000
      0.065    0.000
      0.065    0.000
      0.065    1.000
      0.065    0.000
      0.066    0.000
      0.066    0.000
      0.066    0.000
      0.066    0.000
      0.066    0.000
      0.067    0.000
      0.067    0.000
      0.067    0.000
      0.067    0.000
      0.067    1.000
      0.068    0.000
      0.068    0.000
      0.068    0.000
      0.068    0.000
      0.068    0.000
      0.069    0.000
      0.069    0.000
      0.069    0.000
      0.069    0.000
      0.069    1.000
      0.070    1.000
      0.070    0.000
      0.070    0.000
      0.070    0.000
      0.070    1.000
      0.071    0.000
      0.071    1.000
      0.071    0.000
      0.071    1.000
      0.071    1.000
      0.072    0.000
      0.072    1.000
      0.072    1.000
      0.072    1.000
      0.072    1.000
      0.073    0.000
      0.073    0.000
      0.073    0.000
      0.073    0.000
      0.073    1.000
      0.074    1.000
      0.074    0.000
      0.074    1.000
      0.074    1.000
      0.074    1.000
      0.075    1.000
      0.075    1.000
      0.075    1.000
      0.075    0.000
      0.075    1.000
      0.076    0.000
      0.076    1.000
      0.076    0.000
      0.076    0.000
      0.076    2.000
      0.077    1.000
      0.077    0.000
      0.077    0.000
      0.077    0.000
      0.077    0.000
      0.078    0.000
      0.078    0.000
      0.078    0.000
      0.078    0.000
      0.078    1.000
      0.079    1.000
      0.079    1.000
      0.079    1.000
      0.079    1.000
      0.079    0.000
      0.080    1.000
      0.080    0.000
      0.080    0.000
      0.080    0.000
      0.080    1.000
      0.081    1.000
      0.081    0.000
      0.081    1.000
      0.081    0.000
      0.081    0.000
      0.082    0.000
      0.082    0.000
      0.082    0.000
      0.082    0.000
      0.082    0.000
      0.083    0.000
      0.083    0.000
      0.083    0.000
      0.083    0.000
      0.083    0.000
      0.084    0.000
      0.084    0.000
      0.084    0.000
      0.084    0.000
      0.084    0.000
      0.085    0.000
      0.085    0.000
      0.085    0.000
      0.085    0.000
      0.085    0.000
      0.086    0.000
      0.086    0.000
      0.086    0.000
      0.086    0.000
      0.086    0.000
      0.087    0.000
      0.087    0.000
      0.087    0.000
      0.087    0.000
      0.087    0.000
      0.088    0.000
      0.088    0.000
      0.088    0.000
      0.088    0.000
      0.088    0.000
      0.089    0.000
      0.089    0.000
      0.089    0.000
      0.089    0.000
      0.089    0.000
      0.090    1.000
      0.090    1.000
      0.090    2.000
      0.090    1.000
      0.090    0.000
      0.091    1.000
      0.091    1.000
      0.091    0.000
      0.091    1.000
      0.091    1.000
      0.092    1.000
      0.092    2.000
      0.092    2.000
      0.092    1.000
      0.092    1.000
      0.093    1.000
      0.093    1.000
      0.093    1.000
      0.093    1.000
      0.093    1.000
      0.094    1.000
      0.094    1.000
      0.094    1.000
      0.094    1.000
      0.094    1.000
      0.095    1.000
      0.095    1.000
      0.095    1.000
      0.095    1.000
      0.095    1.000
      0.096    1.000
      0.096    1.000
      0.096    1.000
      0.096    1.000
      0.096    1.000
      0.097    1.000
      0.097    1.000
      0.097    1.000
      0.097    1.000
      0.097    1.000
      0.098    1.000
      0.098    1.000
      0.098    1.000
      0.098    1.000
      0.098    1.000
      0.099    1.000
      0.099    1.000
      0.099    1.000
      0.099    1.000
      0.099    1.000
      0.100    1.000
      0.100    1.000
      0.100    1.000
      0.100    1.000
      0.100    1.000
      0.101    1.000
      0.101    1.000
      0.101    1.000
      0.101    1.000
      0.101    1.000
      0.102    1.000
      0.102    1.000
      0.102    1.000
      0.102    1.000
      0.102    1.000
      0.103    2.000
      0.103    1.000
      0.103    1.000
      0.103    1.000
      0.103    1.000
      0.104    1.000
      0.104    1.000
      0.104    1.000
      0.104    1.000
      0.104    1.000
      0.105    0.000
      0.105    0.000
      0.105    0.000
      0.105    1.000
      0.105    0.000
      0.106    1.000
      0.106    1.000
      0.106    1.000
      0.106    1.000
      0.106    1.000
      0.107    1.000
      0.107    1.000
      0.107    1.000
      0.107    1.000
      0.107    1.000
      0.108    2.000
      0.108    2.000
      0.108    2.000
      0.108    1.000
      0.108    2.000
      0.109    1.000
      0.109    1.000
      0.109    1.000
      0.109    1.000
      0.109    1.000
      0.110    1.000
      0.110    2.000
      0.110    1.000
      0.110    1.000
      0.110    1.000
      0.111    1.000
      0.111    1.000
      0.111    1.000
      0.111    1.000
      0.111    1.000
      0.112    2.000
      0.112    2.000
      0.112    2.000
      0.112    1.000
      0.112    1.000
      0.113    1.000
      0.113    1.000
      0.113    1.000
      0.113    1.000
      0.113    1.000
      0.114    1.000
      0.114    1.000
      0.114    1.000
      0.114    1.000
      0.114    1.000
      0.115    2.000
      0.115    0.000
      0.115    1.000
      0.115    1.000
      0.115    1.000
      0.116    1.000
      0.116    1.000
      0.116    2.000
      0.116    3.000
      0.116    2.000
      0.117    3.000
      0.117    3.000
      0.117    1.000
      0.117    1.000
      0.117    2.000
      0.118    1.000
      0.118    2.000
      0.118    2.000
      0.118    2.000
      0.118    1.000
      0.119    2.000
      0.119    2.000
      0.119    1.000
      0.119    1.000
      0.119    1.000
      0.120    1.000
      0.120    1.000
      0.120    2.000
      0.120    3.000
      0.120    2.000
      0.121    2.000
      0.121    2.000
      0.121    1.000
      0.121    1.000
      0.121    1.000
      0.122    1.000
      0.122    1.000
      0.122    1.000
      0.122    2.000
      0.122    2.000
      0.123    2.000
      0.123    2.000
      0.123    3.000
      0.123    2.000
      0.123    2.000
      0.124    2.000
      0.124    2.000
      0.124    2.000
      0.124    2.000
      0.124    2.000
      0.125    3.000
      0.125    3.000
      0.125    3.000
      0.125    1.000
      0.125    2.000
      0.126    2.000
      0.126    1.000
      0.126    2.000
      0.126    2.000
      0.126    2.000
      0.127    2.000
      0.127    2.000
      0.127    2.000
      0.127    2.000
      0.127    2.000
      0.128    1.000
      0.128    1.000
      0.128    2.000
      0.128    2.000
      0.128    3.000
      0.129    2.000
      0.129    1.000
      0.129    2.000
      0.129    1.000
      0.129    2.000
      0.130    2.000
      0.130    2.000
      0.130    1.000
      0.130    1.000
      0.130    1.000
      0.131    1.000
      0.131    1.000
      0.131    1.000
      0.131    2.000
      0.131    1.000
      0.132    1.000
      0.132    1.000
      0.132    1.000
      0.132    1.000
      0.132    1.000
      0.133    1.000
      0.133    2.000
      0.133    2.000
      0.133    3.000
      0.133    2.000
      0.134    2.000
      0.134    2.000
      0.134    2.000
      0.134    1.000
      0.134    2.000
      0.135    2.000
      0.135    2.000
      0.135    2.000
      0.135    2.000
      0.135    2.000
      0.136    1.000
      0.136    1.000
      0.136    2.000
      0.136    2.000
      0.136    2.000
      0.137    2.000
      0.137    2.000
      0.137    1.000
      0.137    1.000
      0.137    1.000
      0.138    1.000
      0.138    1.000
      0.138    1.000
      0.138    1.000
      0.138    1.000
      0.139    2.000
      0.139    1.000
      0.139    1.000
      0.139    1.000
      0.139    1.000
      0.140    1.000
      0.140    1.000
      0.140    1.000
      0.140    1.000
      0.140    0.000
      0.141    1.000
      0.141    1.000
      0.141    2.000
      0.141    1.000
      0.141    1.000
      0.142    1.000
      0.142    1.000
      0.142    1.000
      0.142    1.000
      0.142    1.000
      0.143    1.000
      0.143    2.000
      0.143    2.000
      0.143    2.000
      0.143    2.000
      0.144    2.000
      0.144    2.000
      0.144    1.000
      0.144    1.000
      0.144    1.000
      0.145    0.000
      0.145    1.000
      0.145    1.000
      0.145    1.000
      0.145    2.000
      0.146    2.000
      0.146    2.000
      0.146    2.000
      0.146    1.000
      0.146    2.000
      0.147    2.000
      0.147    2.000
      0.147    2.000
      0.147    1.000
      0.147    1.000
      0.148    2.000
      0.148    2.000
      0.148    2.000
      0.148    2.000
      0.148    2.000
      0.149    2.000
      0.149    2.000
      0.149    1.000
      0.149    1.000
      0.149    2.000
      0.150    2.000
      0.150    2.000
      0.150    1.000
      0.150    1.000
      0.150    1.000
      0.151    1.000
      0.151    1.000
      0.151    1.000
      0.151    1.000
      0.151    2.000
      0.152    1.000
      0.152    1.000
      0.152    1.000
      0.152    1.000
      0.152    1.000
      0.153    1.000
      0.153    1.000
      0.153    1.000
      0.153    2.000
      0.153    1.000
      0.154    1.000
      0.154    2.000
      0.154    2.000
      0.154    2.000
      0.154    2.000
      0.155    2.000
      0.155    2.000
      0.155    1.000
      0.155    2.000
      0.155    2.000
      0.156    2.000
      0.156    2.000
      0.156    2.000
      0.156    2.000
      0.156    2.000
      0.157    2.000
      0.157    1.000
      0.157    1.000
      0.157    1.000
      0.157    2.000
      0.158    2.000
      0.158    3.000
      0.158    2.000
      0.158    2.000
      0.158    3.000
      0.159    3.000
      0.159    3.000
      0.159    3.000
      0.159    2.000
      0.159    2.000
      0.160    2.000
      0.160    2.000
      0.160    3.000
      0.160    3.000
      0.160    2.000
      0.161    2.000
      0.161    2.000
      0.161    2.000
      0.161    2.000
      0.161    2.000
      0.162    2.000
      0.162    2.000
      0.162    1.000
      0.162    2.000
      0.162    2.000
      0.163    2.000
      0.163    3.000
      0.163    3.000
      0.163    3.000
      0.163    3.000
      0.164    4.000
      0.164    4.000
      0.164    4.000
      0.164    4.000
      0.164    3.000
      0.165    3.000
      0.165    2.000
      0.165    2.000
      0.165    4.000
      0.165    3.000
      0.166    3.000
      0.166    4.000
      0.166    3.000
      0.166    2.000
      0.166    3.000
      0.167    3.000
      0.167    4.000
      0.167    4.000
      0.167    4.000
      0.167    4.000
      0.168    3.000
      0.168    4.000
      0.168    3.000
      0.168    2.000
      0.168    2.000
      0.169    3.000
      0.169    3.000
      0.169    3.000
      0.169    3.000
      0.169    3.000
      0.170    3.000
      0.170    3.000
      0.170    2.000
      0.170    3.000
      0.170    3.000
      0.171    3.000
      0.171    2.000
      0.171    1.000
      0.171    2.000
      0.171    1.000
      0.172    2.000
      0.172    1.000
      0.172    1.000
      0.172    2.000
      0.172    2.000
      0.173    3.000
      0.173    2.000
      0.173    2.000
      0.173    3.000
      0.173    2.000
      0.174    3.000
      0.174    4.000
      0.174    2.000
      0.174    1.000
      0.174    2.000
      0.175    2.000
      0.175    2.000
      0.175    1.000
      0.175    1.000
      0.175    1.000
      0.176    1.000
      0.176    1.000
      0.176    2.000
      0.176    2.000
      0.176    1.000
      0.177    1.000
      0.177    1.000
      0.177    1.000
      0.177    2.000
      0.177    2.000
      0.178    1.000
      0.178    2.000
      0.178    1.000
      0.178    2.000
      0.178    1.000
      0.179    1.000
      0.179    0.000
      0.179    1.000
      0.179    1.000
      0.179    1.000
      0.180    0.000
      0.180    1.000
      0.180    1.000
      0.180    1.000
      0.180    2.000
      0.181    1.000
      0.181    2.000
      0.181    2.000
      0.181    2.000
      0.181    1.000
      0.182    1.000
      0.182    0.000
      0.182    2.000
      0.182    4.000
      0.182    3.000
      0.183    3.000
      0.183    3.000
      0.183    4.000
      0.183    3.000
      0.183    4.000
      0.184    4.000
      0.184    4.000
      0.184    4.000
      0.184    3.000
      0.184    4.000
      0.185    4.000
      0.185    4.000
      0.185    4.000
      0.185    3.000
      0.185    3.000
      0.186    2.000
      0.186    2.000
      0.186    3.000
      0.186    3.000
      0.186    2.000
      0.187    2.000
      0.187    2.000
      0.187    2.000
      0.187    2.000
      0.187    2.000
      0.188    2.000
      0.188    1.000
      0.188    1.000
      0.188    1.000
      0.188    2.000
      0.189    1.000
      0.189    1.000
      0.189    1.000
      0.189    2.000
      0.189    2.000
      0.190    2.000
      0.190    2.000
      0.190    1.000
      0.190    2.000
      0.190    2.000
      0.191    1.000
      0.191    1.000
      0.191    1.000
      0.191    1.000
      0.191    0.000
      0.192    1.000
      0.192    1.000
      0.192    1.000
      0.192    0.000
      0.192    1.000
      0.193    0.000
      0.193    0.000
      0.193    1.000
      0.193    1.000
      0.193    2.000
      0.194    2.000
      0.194    1.000
      0.194    1.000
      0.194    1.000
      0.194    1.000
      0.195    2.000
      0.195    2.000
      0.195    2.000
      0.195    2.000
      0.195    3.000
      0.196    2.000
      0.196    2.000
      0.196    2.000
      0.196    2.000
      0.196    1.000
      0.197    2.000
      0.197    2.000
      0.197    2.000
      0.197    1.000
      0.197    3.000
      0.198    3.000
      0.198    3.000
      0.198    3.000
      0.198    3.000
      0.198    3.000
      0.199    2.000
      0.199    3.000
      0.199    3.000
      0.199    3.000
      0.199    2.000
      0.200    2.000
      0.200    3.000
      0.200    2.000
      0.200    4.000
      0.200    2.000
      0.201    2.000
      0.201    2.000
      0.201    2.000
      0.201    3.000
      0.201    2.000
      0.202    3.000
      0.202    3.000
      0.202    2.000
      0.202    3.000
      0.202    2.000
      0.203    3.000
      0.203    2.000
      0.203    2.000
      0.203    1.000
      0.203    3.000
      0.204    2.000
      0.204    1.000
      0.204    3.000
      0.204    1.000
      0.204    0.000
      0.205    1.000
      0.205    2.000
      0.205    2.000
      0.205    1.000
      0.205    3.000
      0.206    1.000
      0.206    2.000
      0.206    2.000
      0.206    3.000
      0.206    4.000
      0.207    2.000
      0.207    2.000
      0.207    4.000
      0.207    3.000
      0.207    2.000
      0.208    3.000
      0.208    1.000
      0.208    1.000
      0.208    3.000
      0.208    3.000
      0.209    3.000
      0.209    2.000
      0.209    2.000
      0.209    2.000
      0.209    2.000
      0.210    2.000
      0.210    3.000
      0.210    2.000
      0.210    1.000
      0.210    2.000
      0.211    2.000
      0.211    3.000
      0.211    4.000
      0.211    2.000
      0.211    2.000
      0.212    2.000
      0.212    2.000
      0.212    1.000
      0.212    2.000
      0.212    2.000
      0.213    2.000
      0.213    2.000
      0.213    3.000
      0.213    3.000
      0.213    3.000
      0.214    1.000
      0.214    3.000
      0.214    3.000
      0.214    3.000
      0.214    3.000
      0.215    3.000
      0.215    2.000
      0.215    3.000
      0.215    3.000
      0.215    3.000
      0.216    2.000
      0.216    2.000
      0.216    2.000
      0.216    1.000
      0.216    2.000
      0.217    3.000
      0.217    3.000
      0.217    2.000
      0.217    3.000
      0.217    2.000
      0.218    2.000
      0.218    1.000
      0.218    2.000
      0.218    3.000
      0.218    1.000
      0.219    3.000
      0.219    2.000
      0.219    4.000
      0.219    4.000
      0.219    4.000
      0.220    2.000
      0.220    2.000
      0.220    3.000
      0.220    2.000
      0.220    3.000
      0.221    2.000
      0.221    3.000
      0.221    2.000
      0.221    1.000
      0.221    1.000
      0.222    1.000
      0.222    1.000
      0.222    2.000
      0.222    2.000
      0.222    3.000
      0.223    3.000
      0.223    2.000
      0.223    2.000
      0.223    4.000
      0.223    2.000
      0.224    2.000
      0.224    2.000
      0.224    1.000
      0.224    2.000
      0.224    2.000
      0.225    3.000
      0.225    2.000
      0.225    1.000
      0.225    1.000
      0.225    2.000
      0.226    2.000
      0.226    3.000
      0.226    3.000
      0.226    2.000
      0.226    2.000
      0.227    3.000
      0.227    2.000
      0.227    3.000
      0.227    5.000
      0.227    2.000
      0.228    4.000
      0.228    2.000
      0.228    3.000
      0.228    2.000
      0.228    3.000
      0.229    3.000
      0.229    3.000
      0.229    3.000
      0.229    3.000
      0.229    3.000
      0.230    3.000
      0.230    3.000
      0.230    3.000
      0.230    2.000
      0.230    4.000
      0.231    2.000
      0.231    2.000
      0.231    2.000
      0.231    3.000
      0.231    2.000
      0.232    4.000
      0.232    4.000
      0.232    4.000
      0.232    3.000
      0.232    3.000
      0.233    4.000
      0.233    3.000
      0.233    2.000
      0.233    1.000
      0.233    3.000
      0.234    3.000
      0.234    2.000
      0.234    2.000
      0.234    3.000
      0.234    2.000
      0.235    1.000
      0.235    1.000
      0.235    2.000
      0.235    2.000
      0.235    3.000
      0.236    2.000
      0.236    0.000
      0.236    2.000
      0.236    1.000
      0.236    1.000
      0.237    1.000
      0.237    1.000
      0.237    1.000
      0.237    1.000
      0.237    2.000
      0.238    1.000
      0.238    2.000
      0.238    1.000
      0.238    1.000
      0.238    1.000
      0.239    1.000
      0.239    1.000
      0.239    0.000
      0.239    1.000
      0.239    1.000
      0.240    0.000
      0.240    1.000
      0.240    0.000
      0.240    0.000
      0.240    1.000
      0.241    1.000
      0.241    1.000
      0.241    1.000
      0.241    0.000
      0.241    1.000
      0.242    1.000
      0.242    1.000
      0.242    1.000
      0.242    1.000
      0.242    1.000
      0.243    0.000
      0.243    0.000
      0.243    1.000
      0.243    1.000
      0.243    0.000
      0.244    1.000
      0.244    1.000
      0.244    1.000
      0.244    1.000
      0.244    1.000
      0.245    1.000
      0.245    1.000
      0.245    1.000
      0.245    1.000
      0.245    1.000
      0.246    1.000
      0.246    1.000
      0.246    1.000
      0.246    0.000
      0.246    1.000
      0.247    1.000
      0.247    1.000
      0.247    1.000
      0.247    1.000
      0.247    0.000
      0.248    0.000
      0.248    1.000
      0.248    0.000
      0.248    0.000
      0.248    1.000
      0.249    1.000
      0.249    0.000
      0.249    1.000
      0.249    1.000
      0.249    1.000
      0.250    0.000
      0.250    0.000
      0.250    0.000
      0.250    0.000
      0.250    1.000
      0.251    1.000
      0.251    1.000
      0.251    1.000
      0.251    1.000
      0.251    1.000
      0.252    2.000
      0.252    2.000
      0.252    2.000
      0.252    3.000
      0.252    2.000
      0.253    1.000
      0.253    1.000
      0.253    1.000
      0.253    1.000
      0.253    1.000
      0.254    1.000
      0.254    1.000
      0.254    1.000
      0.254    1.000
      0.254    1.000
      0.255    1.000
      0.255    2.000
      0.255    0.000
      0.255    1.000
      0.255    1.000
      0.256    1.000
      0.256    0.000
      0.256    1.000
      0.256    2.000
      0.256    1.000
      0.257    2.000
      0.257    0.000
      0.257    1.000
      0.257    0.000
      0.257    1.000
      0.258    1.000
      0.258    1.000
      0.258    1.000
      0.258    1.000
      0.258    1.000
      0.259    1.000
      0.259    1.000
      0.259    1.000
      0.259    1.000
      0.259    1.000
      0.260    1.000
      0.260    1.000
      0.260    1.000
      0.260    1.000
      0.260    1.000
      0.261    1.000
      0.261    1.000
      0.261    1.000
      0.261    1.000
      0.261    1.000
      0.262    0.000
      0.262    1.000
      0.262    1.000
      0.262    0.000
      0.262    1.000
      0.263    1.000
      0.263    1.000
      0.263    1.000
      0.263    1.000
      0.263    1.000
      0.264    1.000
      0.264    1.000
      0.264    1.000
      0.264    1.000
      0.264    1.000
      0.265    1.000
      0.265    1.000
      0.265    1.000
      0.265    1.000
      0.265    1.000
      0.266    1.000
      0.266    1.000
      0.266    1.000
      0.266    0.000
      0.266    1.000
      0.267    1.000
      0.267    1.000
      0.267    1.000
      0.267    1.000
      0.267    0.000
      0.268    0.000
      0.268    1.000
      0.268    0.000
      0.268    0.000
      0.268    1.000
      0.269    0.000
      0.269    0.000
      0.269    1.000
      0.269    0.000
      0.269    0.000
      0.270    0.000
      0.270    0.000
      0.270    0.000
      0.270    1.000
      0.270    1.000
      0.271    1.000
      0.271    0.000
      0.271    0.000
      0.271    0.000
      0.271    1.000
      0.272    1.000
      0.272    1.000
      0.272    1.000
      0.272    1.000
      0.272    1.000
      0.273    1.000
      0.273    1.000
      0.273    1.000
      0.273    1.000
      0.273    1.000
      0.274    1.000
      0.274    1.000
      0.274    1.000
      0.274    1.000
      0.274    1.000
      0.275    1.000
      0.275    1.000
      0.275    2.000
      0.275    1.000
      0.275    1.000
      0.276    1.000
      0.276    1.000
      0.276    1.000
      0.276    1.000
      0.276    1.000
      0.277    1.000
      0.277    1.000
      0.277    0.000
      0.277    1.000
      0.277    1.000
      0.278    2.000
      0.278    2.000
      0.278    3.000
      0.278    1.000
      0.278    1.000
      0.279    1.000
      0.279    1.000
      0.279    2.000
      0.279    2.000
      0.279    2.000
      0.280    1.000
      0.280    1.000
      0.280    1.000
      0.280    1.000
      0.280    2.000
      0.281    2.000
      0.281    2.000
      0.281    3.000
      0.281    2.000
      0.281    2.000
      0.282    2.000
      0.282    2.000
      0.282    2.000
      0.282    1.000
      0.282    2.000
      0.283    3.000
      0.283    1.000
      0.283    2.000
      0.283    1.000
      0.283    0.000
      0.284    1.000
      0.284    2.000
      0.284    2.000
      0.284    2.000
      0.284    2.000
      0.285    2.000
      0.285    2.000
      0.285    2.000
      0.285    2.000
      0.285    2.000
      0.286    3.000
      0.286    1.000
      0.286    2.000
      0.286    2.000
      0.286    2.000
      0.287    2.000
      0.287    2.000
      0.287    2.000
      0.287    2.000
      0.287    2.000
      0.288    2.000
      0.288    3.000
      0.288    2.000
      0.288    3.000
      0.288    1.000
      0.289    2.000
      0.289    2.000
      0.289    2.000
      0.289    2.000
      0.289    2.000
      0.290    2.000
      0.290    1.000
      0.290    1.000
      0.290    1.000
      0.290    2.000
      0.291    0.000
      0.291    0.000
      0.291    0.000
      0.291    0.000
      0.291    1.000
      0.292    1.000
      0.292    1.000
      0.292    0.000
      0.292    0.000
      0.292    1.000
      0.293    0.000
      0.293    0.000
      0.293    0.000
      0.293    1.000
      0.293    1.000
      0.294    1.000
      0.294    0.000
      0.294    0.000
      0.294    0.000
      0.294    0.000
      0.295    1.000
      0.295    1.000
      0.295    1.000
      0.295    1.000
      0.295    0.000
      0.296    1.000
      0.296    0.000
      0.296    2.000
      0.296    1.000
      0.296    2.000
      0.297    2.000
      0.297    2.000
      0.297    1.000
      0.297    1.000
      0.297    1.000
      0.298    1.000
      0.298    1.000
      0.298    1.000
      0.298    2.000
      0.298    2.000
      0.299    2.000
      0.299    1.000
      0.299    2.000
      0.299    1.000
      0.299    2.000
      0.300    2.000
      0.300    2.000
      0.300    2.000
      0.300    2.000
      0.300    2.000
      0.301    0.000
      0.301    2.000
      0.301    2.000
      0.301    1.000
      0.301    1.000
      0.302    2.000
      0.302    2.000
      0.302    2.000
      0.302    2.000
      0.302    3.000
      0.303    3.000
      0.303    1.000
      0.303    2.000
      0.303    1.000
      0.303    2.000
      0.304    2.000
      0.304    3.000
      0.304    3.000
      0.304    3.000
      0.304    2.000
      0.305    2.000
      0.305    2.000
      0.305    2.000
      0.305    2.000
      0.305    2.000
      0.306    3.000
      0.306    1.000
      0.306    2.000
      0.306    2.000
      0.306    1.000
      0.307    2.000
      0.307    2.000
      0.307    2.000
      0.307    2.000
      0.307    2.000
      0.308    2.000
      0.308    2.000
      0.308    2.000
      0.308    1.000
      0.308    2.000
      0.309    2.000
      0.309    2.000
      0.309    2.000
      0.309    2.000
      0.309    2.000
      0.310    2.000
      0.310    2.000
      0.310    2.000
      0.310    2.000
      0.310    1.000
      0.311    2.000
      0.311    2.000
      0.311    2.000
      0.311    2.000
      0.311    1.000
      0.312    2.000
      0.312    2.000
      0.312    2.000
      0.312    2.000
      0.312    2.000
      0.313    2.000
      0.313    2.000
      0.313    2.000
      0.313    2.000
      0.313    2.000
      0.314    2.000
      0.314    1.000
      0.314    3.000
      0.314    2.000
      0.314    3.000
      0.315    3.000
      0.315    3.000
      0.315    2.000
      0.315    4.000
      0.315    3.000
      0.316    3.000
      0.316    3.000
      0.316    3.000
      0.316    3.000
      0.316    3.000
      0.317    2.000
      0.317    2.000
      0.317    2.000
      0.317    2.000
      0.317    1.000
      0.318    2.000
      0.318    2.000
      0.318    3.000
      0.318    2.000
      0.318    2.000
      0.319    2.000
      0.319    2.000
      0.319    2.000
      0.319    2.000
      0.319    2.000
      0.320    1.000
      0.320    1.000
      0.320    2.000
      0.320    1.000
      0.320    2.000
      0.321    2.000
      0.321    2.000
      0.321    2.000
      0.321    2.000
      0.321    2.000
      0.322    2.000
      0.322    3.000
      0.322    2.000
      0.322    2.000
      0.322    2.000
      0.323    2.000
      0.323    2.000
      0.323    2.000
      0.323    2.000
      0.323    2.000
      0.324    2.000
      0.324    2.000
      0.324    2.000
      0.324    2.000
      0.324    2.000
      0.325    2.000
      0.325    2.000
      0.325    2.000
      0.325    2.000
      0.325    2.000
      0.326    2.000
      0.326    1.000
      0.326    2.000
      0.326    1.000
      0.326    2.000
      0.327    2.000
      0.327    2.000
      0.327    2.000
      0.327    2.000
      0.327    2.000
      0.328    1.000
      0.328    1.000
      0.328    1.000
      0.328    1.000
      0.328    1.000
      0.329    2.000
      0.329    2.000
      0.329    2.000
      0.329    1.000
      0.329    1.000
      0.330    1.000
      0.330    1.000
      0.330    2.000
      0.330    2.000
      0.330    2.000
      0.331    2.000
      0.331    2.000
      0.331    2.000
      0.331    2.000
      0.331    2.000
      0.332    2.000
      0.332    2.000
      0.332    2.000
      0.332    2.000
      0.332    2.000
      0.333    2.000
      0.333    2.000
      0.333    2.000
      0.333    2.000
      0.333    2.000
      0.334    2.000
      0.334    1.000
      0.334    1.000
      0.334    2.000
      0.334    1.000
      0.335    1.000
      0.335    1.000
      0.335    2.000
      0.335    2.000
      0.335    2.000
      0.336    2.000
      0.336    2.000
      0.336    2.000
      0.336    2.000
      0.336    1.000
      0.337    1.000
      0.337    0.000
      0.337    0.000
      0.337    0.000
      0.337    1.000
      0.338    1.000
      0.338    1.000
      0.338    1.000
      0.338    1.000
      0.338    1.000
      0.339    1.000
      0.339    1.000
      0.339    0.000
      0.339    0.000
      0.339    0.000
      0.340    1.000
      0.340    1.000
      0.340    0.000
      0.340    0.000
      0.340    0.000
      0.341    0.000
      0.341    0.000
      0.341    1.000
      0.341    1.000
      0.341    1.000
      0.342    0.000
      0.342    0.000
      0.342    1.000
      0.342    0.000
      0.342    0.000
      0.343    1.000
      0.343    1.000
      0.343    0.000
      0.343    0.000
      0.343    0.000
      0.344    0.000
      0.344    0.000
      0.344    0.000
      0.344    0.000
      0.344    0.000
      0.345    0.000
      0.345    0.000
      0.345    0.000
      0.345    0.000
      0.345    1.000
      0.346    1.000
      0.346    2.000
      0.346    0.000
      0.346    0.000
      0.346    0.000
      0.347    0.000
      0.347    1.000
      0.347    1.000
      0.347    1.000
      0.347    0.000
      0.348    1.000
      0.348    1.000
      0.348    1.000
      0.348    0.000
      0.348    1.000
      0.349    1.000
      0.349    1.000
      0.349    1.000
      0.349    1.000
      0.349    0.000
      0.350    0.000
      0.350    1.000
      0.350    1.000
      0.350    2.000
      0.350    1.000
      0.351    1.000
      0.351    2.000
      0.351    1.000
      0.351    1.000
      0.351    1.000
      0.352    1.000
      0.352    1.000
      0.352    1.000
      0.352    1.000
      0.352    0.000
      0.353    0.000
      0.353    0.000
      0.353    0.000
      0.353    1.000
      0.353    1.000
      0.354    0.000
      0.354    0.000
      0.354    0.000
      0.354    1.000
      0.354    1.000
      0.355    1.000
      0.355    1.000
      0.355    2.000
      0.355    1.000
      0.355    1.000
      0.356    1.000
      0.356    0.000
      0.356    1.000
      0.356    0.000
      0.356    1.000
      0.357    2.000
      0.357    0.000
      0.357    1.000
      0.357    0.000
      0.357    1.000
      0.358    0.000
      0.358    1.000
      0.358    1.000
      0.358    2.000
      0.358    2.000
      0.359    1.000
      0.359    1.000
      0.359    1.000
      0.359    1.000
      0.359    1.000
      0.360    1.000
      0.360    1.000
      0.360    2.000
      0.360    2.000
      0.360    2.000
      0.361    1.000
      0.361    2.000
      0.361    1.000
      0.361    1.000
      0.361    1.000
      0.362    0.000
      0.362    0.000
      0.362    1.000
      0.362    1.000
      0.362    2.000
      0.363    1.000
      0.363    2.000
      0.363    2.000
      0.363    2.000
      0.363    2.000
      0.364    2.000
      0.364    2.000
      0.364    2.000
      0.364    2.000
      0.364    2.000
      0.365    2.000
      0.365    2.000
      0.365    2.000
      0.365    2.000
      0.365    1.000
      0.366    1.000
      0.366    2.000
      0.366    2.000
      0.366    2.000
      0.366    1.000
      0.367    0.000
      0.367    1.000
      0.367    1.000
      0.367    1.000
      0.367    1.000
      0.368    1.000
      0.368    1.000
      0.368    1.000
      0.368    1.000
      0.368    1.000
      0.369    1.000
      0.369    1.000
      0.369    2.000
      0.369    1.000
      0.369    1.000
      0.370    0.000
      0.370    0.000
      0.370    1.000
      0.370    1.000
      0.370    2.000
      0.371    1.000
      0.371    1.000
      0.371    2.000
      0.371    2.000
      0.371    2.000
      0.372    1.000
      0.372    1.000
      0.372    1.000
      0.372    1.000
      0.372    1.000
      0.373    1.000
      0.373    1.000
      0.373    1.000
      0.373    1.000
      0.373    1.000
      0.374    1.000
      0.374    1.000
      0.374    1.000
      0.374    1.000
      0.374    1.000
      0.375    1.000
      0.375    1.000
      0.375    1.000
      0.375    1.000
      0.375    1.000
      0.376    1.000
      0.376    1.000
      0.376    1.000
      0.376    1.000
      0.376    1.000
      0.377    1.000
      0.377    1.000
      0.377    1.000
      0.377    1.000
      0.377    1.000
      0.378    1.000
      0.378    1.000
      0.378    1.000
      0.378    1.000
      0.378    1.000
      0.379    1.000
      0.379    1.000
      0.379    3.000
      0.379    2.000
      0.379    2.000
      0.380    3.000
      0.380    3.000
      0.380    2.000
      0.380    2.000
      0.380    2.000
      0.381    2.000
      0.381    2.000
      0.381    2.000
      0.381    2.000
      0.381    2.000
      0.382    2.000
      0.382    2.000
      0.382    2.000
      0.382    2.000
      0.382    2.000
      0.383    2.000
      0.383    0.000
      0.383    0.000
      0.383    1.000
      0.383    1.000
      0.384    1.000
      0.384    1.000
      0.384    1.000
      0.384    1.000
      0.384    1.000
      0.385    2.000
      0.385    1.000
      0.385    1.000
      0.385    1.000
      0.385    2.000
      0.386    1.000
      0.386    1.000
      0.386    1.000
      0.386    1.000
      0.386    1.000
      0.387    1.000
      0.387    1.000
      0.387    1.000
      0.387    1.000
      0.387    1.000
      0.388    1.000
      0.388    1.000
      0.388    1.000
      0.388    1.000
      0.388    1.000
      0.389    1.000
      0.389    2.000
      0.389    1.000
      0.389    2.000
      0.389    1.000
      0.390    1.000
      0.390    2.000
      0.390    1.000
      0.390    1.000
      0.390    1.000
      0.391    1.000
      0.391    1.000
      0.391    1.000
      0.391    1.000
      0.391    1.000
      0.392    1.000
      0.392    1.000
      0.392    1.000
      0.392    1.000
      0.392    2.000
      0.393    2.000
      0.393    2.000
      0.393    2.000
      0.393    2.000
      0.393    2.000
      0.394    2.000
      0.394    2.000
      0.394    2.000
      0.394    2.000
      0.394    2.000
      0.395    3.000
      0.395    2.000
      0.395    2.000
      0.395    3.000
      0.395    3.000
      0.396    2.000
      0.396    1.000
      0.396    2.000
      0.396    2.000
      0.396    3.000
      0.397    3.000
      0.397    2.000
      0.397    1.000
      0.397    1.000
      0.397    2.000
      0.398    2.000
      0.398    2.000
      0.398    2.000
      0.398    2.000
      0.398    2.000
      0.399    0.000
      0.399    0.000
      0.399    1.000
      0.399    2.000
      0.399    2.000
      0.400    1.000
      0.400    3.000
      0.400    3.000
      0.400    2.000
      0.400    1.000
      0.401    2.000
      0.401    2.000
      0.401    2.000
      0.401    2.000
      0.401    2.000
      0.402    2.000
      0.402    2.000
      0.402    2.000
      0.402    2.000
      0.402    2.000
      0.403    2.000
      0.403    2.000
      0.403    2.000
      0.403    2.000
      0.403    2.000
      0.404    2.000
      0.404    2.000
      0.404    2.000
      0.404    2.000
      0.404    2.000
      0.405    2.000
      0.405    2.000
      0.405    2.000
      0.405    2.000
      0.405    2.000
      0.406    2.000
      0.406    2.000
      0.406    2.000
      0.406    0.000
      0.406    1.000
      0.407    1.000
      0.407    2.000
      0.407    2.000
      0.407    1.000
      0.407    2.000
      0.408    2.000
      0.408    2.000
      0.408    2.000
      0.408    1.000
      0.408    2.000
      0.409    2.000
      0.409    2.000
      0.409    2.000
      0.409    2.000
      0.409    2.000
      0.410    1.000
      0.410    1.000
      0.410    2.000
      0.410    2.000
      0.410    2.000
      0.411    1.000
      0.411    1.000
      0.411    2.000
      0.411    1.000
      0.411    1.000
      0.412    2.000
      0.412    2.000
      0.412    2.000
      0.412    1.000
      0.412    2.000
      0.413    2.000
      0.413    1.000
      0.413    2.000
      0.413    2.000
      0.413    2.000
      0.414    2.000
      0.414    2.000
      0.414    2.000
      0.414    2.000
      0.414    2.000
      0.415    2.000
      0.415    2.000
      0.415    2.000
      0.415    2.000
      0.415    2.000
      0.416    2.000
      0.416    2.000
      0.416    1.000
      0.416    2.000
      0.416    2.000
      0.417    2.000
      0.417    2.000
      0.417    1.000
      0.417    1.000
      0.417    1.000
      0.418    2.000
      0.418    2.000
      0.418    2.000
      0.418    2.000
      0.418    2.000
      0.419    2.000
      0.419    2.000
      0.419    2.000
      0.419    2.000
      0.419    2.000
      0.420    2.000
      0.420    2.000
      0.420    2.000
      0.420    2.000
      0.420    1.000
      0.421    2.000
      0.421    2.000
      0.421    2.000
      0.421    2.000
      0.421    2.000
      0.422    2.000
      0.422    2.000
      0.422    2.000
      0.422    2.000
      0.422    2.000
      0.423    2.000
      0.423    2.000
      0.423    2.000
      0.423    2.000
      0.423    2.000
      0.424    2.000
      0.424    2.000
      0.424    2.000
      0.424    2.000
      0.424    2.000
      0.425    2.000
      0.425    2.000
      0.425    2.000
      0.425    2.000
      0.425    2.000
      0.426    2.000
      0.426    2.000
      0.426    2.000
      0.426    2.000
      0.426    2.000
      0.427    2.000
      0.427    2.000
      0.427    2.000
      0.427    2.000
      0.427    1.000
      0.428    2.000
      0.428    2.000
      0.428    2.000
      0.428    2.000
      0.428    2.000
      0.429    1.000
      0.429    2.000
      0.429    2.000
      0.429    2.000
      0.429    2.000
      0.430    2.000
      0.430    1.000
      0.430    1.000
      0.430    2.000
      0.430    1.000
      0.431    2.000
      0.431    1.000
      0.431    1.000
      0.431    1.000
      0.431    1.000
      0.432    1.000
      0.432    1.000
      0.432    1.000
      0.432    1.000
      0.432    0.000
      0.433    0.000
      0.433    1.000
      0.433    0.000
      0.433    0.000
      0.433    0.000
      0.434    0.000
      0.434    0.000
      0.434    0.000
      0.434    0.000
      0.434    1.000
      0.435    0.000
      0.435    0.000
      0.435    0.000
      0.435    0.000
      0.435    1.000
      0.436    1.000
      0.436    1.000
      0.436    1.000
      0.436    0.000
      0.436    1.000
      0.437    1.000
      0.437    1.000
      0.437    1.000
      0.437    1.000
      0.437    1.000
      0.438    1.000
      0.438    1.000
      0.438    1.000
      0.438    1.000
      0.438    2.000
      0.439    1.000
      0.439    1.000
      0.439    1.000
      0.439    1.000
      0.439    1.000
      0.440    1.000
      0.440    1.000
      0.440    2.000
      0.440    1.000
      0.440    2.000
      0.441    3.000
      0.441    1.000
      0.441    1.000
      0.441    2.000
      0.441    1.000
      0.442    1.000
      0.442    0.000
      0.442    1.000
      0.442    2.000
      0.442    2.000
      0.443    2.000
      0.443    1.000
      0.443    1.000
      0.443    2.000
      0.443    2.000
      0.444    3.000
      0.444    2.000
      0.444    4.000
      0.444    2.000
      0.444    3.000
      0.445    2.000
      0.445    2.000
      0.445    1.000
      0.445    1.000
      0.445    1.000
      0.446    0.000
      0.446    0.000
      0.446    1.000
      0.446    0.000
      0.446    1.000
      0.447    1.000
      0.447    1.000
      0.447    1.000
      0.447    2.000
      0.447    2.000
      0.448    2.000
      0.448    1.000
      0.448    1.000
      0.448    1.000
      0.448    1.000
      0.449    2.000
      0.449    2.000
      0.449    2.000
      0.449    2.000
      0.449    2.000
      0.450    1.000
      0.450    1.000
      0.450    1.000
      0.450    1.000
      0.450    1.000
      0.451    2.000
      0.451    1.000
      0.451    3.000
      0.451    3.000
      0.451    2.000
      0.452    1.000
      0.452    1.000
      0.452    2.000
      0.452    1.000
      0.452    1.000
      0.453    1.000
      0.453    2.000
      0.453    1.000
      0.453    1.000
      0.453    2.000
      0.454    2.000
      0.454    2.000
      0.454    2.000
      0.454    3.000
      0.454    1.000
      0.455    2.000
      0.455    2.000
      0.455    1.000
      0.455    1.000
      0.455    1.000
      0.456    1.000
      0.456    3.000
      0.456    1.000
      0.456    1.000
      0.456    1.000
      0.457    1.000
      0.457    1.000
      0.457    1.000
      0.457    1.000
      0.457    3.000
      0.458    1.000
      0.458    3.000
      0.458    2.000
      0.458    3.000
      0.458    3.000
      0.459    3.000
      0.459    2.000
      0.459    4.000
      0.459    3.000
      0.459    2.000
      0.460    2.000
      0.460    2.000
      0.460    3.000
      0.460    2.000
      0.460    2.000
      0.461    0.000
      0.461    1.000
      0.461    1.000
      0.461    1.000
      0.461    1.000
      0.462    1.000
      0.462    1.000
      0.462    1.000
      0.462    1.000
      0.462    1.000
      0.463    2.000
      0.463    2.000
      0.463    1.000
      0.463    1.000
      0.463    1.000
      0.464    1.000
      0.464    1.000
      0.464    1.000
      0.464    1.000
      0.464    1.000
      0.465    1.000
      0.465    1.000
      0.465    1.000
      0.465    1.000
      0.465    2.000
      0.466    1.000
      0.466    0.000
      0.466    0.000
      0.466    0.000
      0.466    0.000
      0.467    0.000
      0.467    0.000
      0.467    1.000
      0.467    1.000
      0.467    0.000
      0.468    0.000
      0.468    0.000
      0.468    1.000
      0.468    1.000
      0.468    2.000
      0.469    1.000
      0.469    1.000
      0.469    1.000
      0.469    1.000
      0.469    1.000
      0.470    1.000
      0.470    1.000
      0.470    1.000
      0.470    0.000
      0.470    0.000
      0.471    0.000
      0.471    0.000
      0.471    0.000
      0.471    0.000
      0.471    1.000
      0.472    1.000
      0.472    0.000
      0.472    1.000
      0.472    1.000
      0.472    1.000
      0.473    0.000
      0.473    1.000
      0.473    0.000
      0.473    2.000
      0.473    1.000
      0.474    0.000
      0.474    0.000
      0.474    0.000
      0.474    1.000
      0.474    0.000
      0.475    0.000
      0.475    1.000
      0.475    0.000
      0.475    1.000
      0.475    1.000
      0.476    1.000
      0.476    0.000
      0.476    0.000
      0.476    0.000
      0.476    0.000
      0.477    0.000
      0.477    1.000
      0.477    1.000
      0.477    2.000
      0.477    2.000
      0.478    2.000
      0.478    1.000
      0.478    1.000
      0.478    2.000
      0.478    2.000
      0.479    2.000
      0.479    1.000
      0.479    1.000
      0.479    1.000
      0.479    1.000
      0.480    1.000
      0.480    2.000
      0.480    2.000
      0.480    2.000
      0.480    1.000
      0.481    2.000
      0.481    2.000
      0.481    2.000
      0.481    2.000
      0.481    2.000
      0.482    0.000
      0.482    0.000
      0.482    1.000
      0.482    0.000
      0.482    0.000
      0.483    0.000
      0.483    0.000
      0.483    0.000
      0.483    0.000
      0.483    0.000
      0.484    1.000
      0.484    1.000
      0.484    1.000
      0.484    1.000
      0.484    1.000
      0.485    1.000
      0.485    1.000
      0.485    1.000
      0.485    2.000
      0.485    1.000
      0.486    2.000
      0.486    2.000
      0.486    1.000
      0.486    1.000
      0.486    1.000
      0.487    1.000
      0.487    1.000
      0.487    1.000
      0.487    1.000
      0.487    1.000
      0.488    0.000
      0.488    1.000
      0.488    1.000
      0.488    1.000
      0.488    1.000
      0.489    1.000
      0.489    1.000
      0.489    1.000
      0.489    1.000
      0.489    1.000
      0.490    1.000
      0.490    1.000
      0.490    1.000
      0.490    1.000
      0.490    2.000
      0.491    2.000
      0.491    2.000
      0.491    2.000
      0.491    2.000
      0.491    1.000
      0.492    1.000
      0.492    1.000
      0.492    2.000
      0.492    2.000
      0.492    1.000
      0.493    2.000
      0.493    2.000
      0.493    2.000
      0.493    2.000
      0.493    2.000
      0.494    2.000
      0.494    2.000
      0.494    2.000
      0.494    2.000
      0.494    2.000
      0.495    2.000
      0.495    2.000
      0.495    2.000
      0.495    1.000
      0.495    1.000
      0.496    1.000
      0.496    1.000
      0.496    2.000
      0.496    2.000
      0.496    1.000
      0.497    2.000
      0.497    2.000
      0.497    2.000
      0.497    2.000
      0.497    2.000
      0.498    2.000
      0.498    2.000
      0.498    2.000
      0.498    2.000
      0.498    1.000
      0.499    1.000
      0.499    2.000
      0.499    2.000
      0.499    1.000
      0.499    2.000
      0.500    2.000
      0.500    1.000
      0.500    1.000
      0.500    2.000
      0.500    2.000
      0.501    2.000
      0.501    2.000
      0.501    1.000
      0.501    1.000
      0.501    1.000
      0.502    1.000
      0.502    1.000
      0.502    1.000
      0.502    2.000
      0.502    2.000
      0.503    2.000
      0.503    2.000
      0.503    1.000
      0.503    2.000
      0.503    1.000
      0.504    1.000
      0.504    2.000
      0.504    2.000
      0.504    2.000
      0.504    1.000
      0.505    1.000
      0.505    2.000
      0.505    1.000
      0.505    2.000
      0.505    3.000
      0.506    1.000
      0.506    2.000
      0.506    2.000
      0.506    2.000
      0.506    2.000
      0.507    2.000
      0.507    2.000
      0.507    2.000
      0.507    2.000
      0.507    1.000
      0.508    2.000
      0.508    2.000
      0.508    2.000
      0.508    2.000
      0.508    2.000
      0.509    2.000
      0.509    2.000
      0.509    2.000
      0.509    2.000
      0.509    2.000
      0.510    2.000
      0.510    2.000
      0.510    2.000
      0.510    2.000
      0.510    2.000
      0.511    2.000
      0.511    2.000
      0.511    2.000
      0.511    2.000
      0.511    1.000
      0.512    2.000
      0.512    2.000
      0.512    2.000
      0.512    2.000
      0.512    2.000
      0.513    2.000
      0.513    2.000
      0.513    2.000
      0.513    2.000
      0.513    1.000
      0.514    2.000
      0.514    2.000
      0.514    2.000
      0.514    2.000
      0.514    2.000
      0.515    2.000
      0.515    2.000
      0.515    2.000
      0.515    2.000
      0.515    1.000
      0.516    2.000
      0.516    1.000
      0.516    2.000
      0.516    2.000
      0.516    2.000
      0.517    2.000
      0.517    2.000
      0.517    2.000
      0.517    2.000
      0.517    2.000
      0.518    2.000
      0.518    2.000
      0.518    2.000
      0.518    2.000
      0.518    2.000
      0.519    2.000
      0.519    2.000
      0.519    2.000
      0.519    2.000
      0.519    2.000
      0.520    2.000
      0.520    2.000
      0.520    2.000
      0.520    2.000
      0.520    2.000
      0.521    2.000
      0.521    2.000
      0.521    2.000
      0.521    2.000
      0.521    2.000
      0.522    2.000
      0.522    2.000
      0.522    2.000
      0.522    2.000
      0.522    2.000
      0.523    2.000
      0.523    3.000
      0.523    1.000
      0.523    1.000
      0.523    2.000
      0.524    1.000
      0.524    2.000
      0.524    1.000
      0.524    2.000
      0.524    2.000
      0.525    2.000
      0.525    1.000
      0.525    2.000
      0.525    1.000
      0.525    2.000
      0.526    1.000
      0.526    1.000
      0.526    1.000
      0.526    1.000
      0.526    1.000
      0.527    1.000
      0.527    2.000
      0.527    2.000
      0.527    2.000
      0.527    2.000
      0.528    1.000
      0.528    1.000
      0.528    2.000
      0.528    1.000
      0.528    2.000
      0.529    1.000
      0.529    2.000
      0.529    2.000
      0.529    2.000
      0.529    2.000
      0.530    1.000
      0.530    1.000
      0.530    2.000
      0.530    1.000
      0.530    2.000
      0.531    2.000
      0.531    1.000
      0.531    1.000
      0.531    1.000
      0.531    2.000
      0.532    1.000
      0.532    1.000
      0.532    1.000
      0.532    1.000
      0.532    1.000
      0.533    1.000
      0.533    1.000
      0.533    1.000
      0.533    1.000
      0.533    1.000
      0.534    1.000
      0.534    1.000
      0.534    1.000
      0.534    2.000
      0.534    1.000
      0.535    1.000
      0.535    1.000
      0.535    1.000
      0.535    1.000
      0.535    1.000
      0.536    2.000
      0.536    1.000
      0.536    2.000
      0.536    1.000
      0.536    1.000
      0.537    2.000
      0.537    2.000
      0.537    2.000
      0.537    2.000
      0.537    1.000
      0.538    1.000
      0.538    1.000
      0.538    1.000
      0.538    1.000
      0.538    0.000
      0.539    1.000
      0.539    1.000
      0.539    1.000
      0.539    1.000
      0.539    2.000
      0.540    1.000
      0.540    1.000
      0.540    1.000
      0.540    1.000
      0.540    0.000
      0.541    1.000
      0.541    1.000
      0.541    2.000
      0.541    1.000
      0.541    1.000
      0.542    1.000
      0.542    1.000
      0.542    1.000
      0.542    0.000
      0.542    0.000
      0.543    1.000
      0.543    1.000
      0.543    1.000
      0.543    3.000
      0.543    1.000
      0.544    1.000
      0.544    1.000
      0.544    1.000
      0.544    1.000
      0.544    1.000
      0.545    1.000
      0.545    2.000
      0.545    1.000
      0.545    3.000
      0.545    2.000
      0.546    2.000
      0.546    1.000
      0.546    2.000
      0.546    2.000
      0.546    2.000
      0.547    2.000
      0.547    1.000
      0.547    1.000
      0.547    1.000
      0.547    2.000
      0.548    3.000
      0.548    2.000
      0.548    3.000
      0.548    3.000
      0.548    1.000
      0.549    2.000
      0.549    3.000
      0.549    1.000
      0.549    3.000
      0.549    2.000
      0.550    3.000
      0.550    2.000
      0.550    2.000
      0.550    3.000
      0.550    2.000
      0.551    2.000
      0.551    2.000
      0.551    2.000
      0.551    3.000
      0.551    2.000
      0.552    2.000
      0.552    2.000
      0.552    1.000
      0.552    2.000
      0.552    2.000
      0.553    2.000
      0.553    3.000
      0.553    1.000
      0.553    1.000
      0.553    2.000
      0.554    2.000
      0.554    2.000
      0.554    3.000
      0.554    3.000
      0.554    2.000
      0.555    3.000
      0.555    2.000
      0.555    2.000
      0.555    1.000
      0.555    2.000
      0.556    2.000
      0.556    3.000
      0.556    2.000
      0.556    2.000
      0.556    2.000
      0.557    2.000
      0.557    2.000
      0.557    2.000
      0.557    2.000
      0.557    2.000
      0.558    2.000
      0.558    2.000
      0.558    2.000
      0.558    3.000
      0.558    2.000
      0.559    2.000
      0.559    2.000
      0.559    2.000
      0.559    1.000
      0.559    1.000
      0.560    2.000
      0.560    3.000
      0.560    3.000
      0.560    3.000
      0.560    3.000
      0.561    3.000
      0.561    2.000
      0.561    3.000
      0.561    3.000
      0.561    3.000
      0.562    3.000
      0.562    3.000
      0.562    3.000
      0.562    3.000
      0.562    3.000
      0.563    3.000
      0.563    3.000
      0.563    3.000
      0.563    3.000
      0.563    3.000
      0.564    4.000
      0.564    3.000
      0.564    3.000
      0.564    2.000
      0.564    3.000
      0.565    3.000
      0.565    3.000
      0.565    2.000
      0.565    3.000
      0.565    3.000
      0.566    3.000
      0.566    2.000
      0.566    2.000
      0.566    3.000
      0.566    3.000
      0.567    3.000
      0.567    4.000
      0.567    3.000
      0.567    3.000
      0.567    3.000
      0.568    2.000
      0.568    2.000
      0.568    2.000
      0.568    3.000
      0.568    3.000
      0.569    3.000
      0.569    3.000
      0.569    3.000
      0.569    4.000
      0.569    3.000
      0.570    3.000
      0.570    3.000
      0.570    2.000
      0.570    3.000
      0.570    3.000
      0.571    2.000
      0.571    2.000
      0.571    2.000
      0.571    3.000
      0.571    3.000
      0.572    3.000
      0.572    3.000
      0.572    3.000
      0.572    3.000
      0.572    3.000
      0.573    3.000
      0.573    3.000
      0.573    2.000
      0.573    2.000
      0.573    2.000
      0.574    2.000
      0.574    3.000
      0.574    2.000
      0.574    2.000
      0.574    2.000
      0.575    3.000
      0.575    3.000
      0.575    3.000
      0.575    3.000
      0.575    3.000
      0.576    3.000
      0.576    3.000
      0.576    3.000
      0.576    3.000
      0.576    3.000
      0.577    3.000
      0.577    3.000
      0.577    2.000
      0.577    2.000
      0.577    3.000
      0.578    2.000
      0.578    2.000
      0.578    2.000
      0.578    2.000
      0.578    2.000
      0.579    2.000
      0.579    3.000
      0.579    3.000
      0.579    3.000
      0.579    2.000
      0.580    2.000
      0.580    3.000
      0.580    1.000
      0.580    2.000
      0.580    3.000
      0.581    2.000
      0.581    2.000
      0.581    2.000
      0.581    2.000
      0.581    3.000
      0.582    3.000
      0.582    3.000
      0.582    3.000
      0.582    2.000
      0.582    1.000
      0.583    2.000
      0.583    2.000
      0.583    1.000
      0.583    2.000
      0.583    2.000
      0.584    1.000
      0.584    3.000
      0.584    2.000
      0.584    3.000
      0.584    3.000
      0.585    3.000
      0.585    2.000
      0.585    2.000
      0.585    3.000
      0.585    3.000
      0.586    3.000
      0.586    3.000
      0.586    2.000
      0.586    3.000
      0.586    2.000
      0.587    2.000
      0.587    4.000
      0.587    3.000
      0.587    3.000
      0.587    4.000
      0.588    4.000
      0.588    4.000
      0.588    4.000
      0.588    4.000
      0.588    3.000
      0.589    3.000
      0.589    3.000
      0.589    3.000
      0.589    3.000
      0.589    3.000
      0.590    3.000
      0.590    4.000
      0.590    3.000
      0.590    3.000
      0.590    3.000
      0.591    4.000
      0.591    3.000
      0.591    4.000
      0.591    4.000
      0.591    3.000
      0.592    3.000
      0.592    4.000
      0.592    3.000
      0.592    3.000
      0.592    3.000
      0.593    3.000
      0.593    3.000
      0.593    4.000
      0.593    5.000
      0.593    3.000
      0.594    3.000
      0.594    4.000
      0.594    4.000
      0.594    4.000
      0.594    3.000
      0.595    2.000
      0.595    3.000
      0.595    5.000
      0.595    5.000
      0.595    3.000
      0.596    3.000
      0.596    3.000
      0.596    3.000
      0.596    3.000
      0.596    3.000
      0.597    3.000
      0.597    2.000
      0.597    1.000
      0.597    2.000
      0.597    3.000
      0.598    3.000
      0.598    3.000
      0.598    3.000
      0.598    2.000
      0.598    2.000
      0.599    3.000
      0.599    2.000
      0.599    2.000
      0.599    2.000
      0.599    2.000
      0.600    2.000
      0.600    3.000
      0.600    2.000
      0.600    1.000
      0.600    1.000
      0.601    3.000
      0.601    3.000
      0.601    2.000
      0.601    2.000
      0.601    1.000
      0.602    2.000
      0.602    1.000
      0.602    1.000
      0.602    1.000
      0.602    1.000
      0.603    1.000
      0.603    1.000
      0.603    1.000
      0.603    1.000
      0.603    3.000
      0.604    2.000
      0.604    4.000
      0.604    3.000
      0.604    1.000
      0.604    2.000
      0.605    2.000
      0.605    1.000
      0.605    1.000
      0.605    3.000
      0.605    3.000
      0.606    3.000
      0.606    3.000
      0.606    4.000
      0.606    3.000
      0.606    3.000
      0.607    2.000
      0.607    2.000
      0.607    1.000
      0.607    1.000
      0.607    2.000
      0.608    2.000
      0.608    3.000
      0.608    2.000
      0.608    3.000
      0.608    3.000
      0.609    3.000
      0.609    3.000
      0.609    3.000
      0.609    3.000
      0.609    3.000
      0.610    3.000
      0.610    4.000
      0.610    2.000
      0.610    3.000
      0.610    2.000
      0.611    2.000
      0.611    1.000
      0.611    3.000
      0.611    3.000
      0.611    2.000
      0.612    3.000
      0.612    3.000
      0.612    4.000
      0.612    1.000
      0.612    3.000
      0.613    3.000
      0.613    3.000
      0.613    3.000
      0.613    3.000
      0.613    3.000
      0.614    3.000
      0.614    4.000
      0.614    3.000
      0.614    4.000
      0.614    2.000
      0.615    3.000
      0.615    3.000
      0.615    4.000
      0.615    3.000
      0.615    3.000
      0.616    2.000
      0.616    3.000
      0.616    2.000
      0.616    2.000
      0.616    2.000
      0.617    2.000
      0.617    3.000
      0.617    3.000
      0.617    2.000
      0.617    2.000
      0.618    2.000
      0.618    2.000
      0.618    1.000
      0.618    2.000
      0.618    3.000
      0.619    2.000
      0.619    2.000
      0.619    1.000
      0.619    1.000
      0.619    1.000
      0.620    1.000
      0.620    1.000
      0.620    1.000
      0.620    2.000
      0.620    1.000
      0.621    1.000
      0.621    1.000
      0.621    1.000
      0.621    1.000
      0.621    2.000
      0.622    2.000
      0.622    2.000
      0.622    2.000
      0.622    2.000
      0.622    2.000
      0.623    2.000
      0.623    1.000
      0.623    1.000
      0.623    1.000
      0.623    1.000
      0.624    2.000
      0.624    1.000
      0.624    1.000
      0.624    1.000
      0.624    2.000
      0.625    2.000
      0.625    3.000
      0.625    3.000
      0.625    2.000
      0.625    3.000
      0.626    2.000
      0.626    3.000
      0.626    1.000
      0.626    2.000
      0.626    3.000
      0.627    2.000
      0.627    2.000
      0.627    2.000
      0.627    3.000
      0.627    3.000
      0.628    3.000
      0.628    3.000
      0.628    2.000
      0.628    2.000
      0.628    2.000
      0.629    1.000
      0.629    3.000
      0.629    3.000
      0.629    1.000
      0.629    2.000
      0.630    1.000
      0.630    1.000
      0.630    1.000
      0.630    2.000
      0.630    2.000
      0.631    1.000
      0.631    1.000
      0.631    2.000
      0.631    1.000
      0.631    1.000
      0.632    2.000
      0.632    2.000
      0.632    2.000
      0.632    2.000
      0.632    2.000
      0.633    1.000
      0.633    2.000
      0.633    2.000
      0.633    2.000
      0.633    1.000
      0.634    2.000
      0.634    1.000
      0.634    3.000
      0.634    2.000
      0.634    2.000
      0.635    1.000
      0.635    1.000
      0.635    1.000
      0.635    1.000
      0.635    2.000
      0.636    2.000
      0.636    2.000
      0.636    3.000
      0.636    3.000
      0.636    3.000
      0.637    3.000
      0.637    3.000
      0.637    1.000
      0.637    2.000
      0.637    2.000
      0.638    3.000
      0.638    2.000
      0.638    3.000
      0.638    3.000
      0.638    1.000
      0.639    2.000
      0.639    1.000
      0.639    2.000
      0.639    3.000
      0.639    2.000
      0.640    2.000
      0.640    2.000
      0.640    3.000
      0.640    0.000
      0.640    2.000
      0.641    3.000
      0.641    2.000
      0.641    2.000
      0.641    2.000
      0.641    3.000
      0.642    3.000
      0.642    3.000
      0.642    2.000
      0.642    3.000
      0.642    4.000
      0.643    3.000
      0.643    3.000
      0.643    3.000
      0.643    3.000
      0.643    2.000
      0.644    2.000
      0.644    2.000
      0.644    2.000
      0.644    2.000
      0.644    2.000
      0.645    1.000
      0.645    3.000
      0.645    4.000
      0.645    4.000
      0.645    3.000
      0.646    2.000
      0.646    3.000
      0.646    3.000
      0.646    3.000
      0.646    3.000
      0.647    4.000
      0.647    3.000
      0.647    3.000
      0.647    2.000
      0.647    2.000
      0.648    3.000
      0.648    3.000
      0.648    4.000
      0.648    3.000
      0.648    3.000
      0.649    1.000
      0.649    3.000
      0.649    2.000
      0.649    2.000
      0.649    2.000
      0.650    3.000
      0.650    1.000
      0.650    2.000
      0.650    2.000
      0.650    2.000
      0.651    1.000
      0.651    1.000
      0.651    2.000
      0.651    2.000
      0.651    2.000
      0.652    4.000
      0.652    3.000
      0.652    3.000
      0.652    4.000
      0.652    3.000
      0.653    1.000
      0.653    1.000
      0.653    2.000
      0.653    3.000
      0.653    3.000
      0.654    3.000
      0.654    4.000
      0.654    2.000
      0.654    1.000
      0.654    1.000
      0.655    1.000
      0.655    1.000
      0.655    1.000
      0.655    2.000
      0.655    3.000
      0.656    2.000
      0.656    1.000
      0.656    1.000
      0.656    2.000
      0.656    2.000
      0.657    1.000
      0.657    1.000
      0.657    3.000
      0.657    1.000
      0.657    2.000
      0.658    2.000
      0.658    0.000
      0.658    4.000
      0.658    2.000
      0.658    2.000
      0.659    1.000
      0.659    1.000
      0.659    1.000
      0.659    1.000
      0.659    1.000
      0.660    0.000
      0.660    3.000
      0.660    2.000
      0.660    2.000
      0.660    2.000
      0.661    2.000
      0.661    2.000
      0.661    3.000
      0.661    3.000
      0.661    2.000
      0.662    2.000
      0.662    3.000
      0.662    3.000
      0.662    2.000
      0.662    2.000
      0.663    2.000
      0.663    1.000
      0.663    3.000
      0.663    2.000
      0.663    3.000
      0.664    3.000
      0.664    2.000
      0.664    2.000
      0.664    3.000
      0.664    3.000
      0.665    4.000
      0.665    4.000
      0.665    3.000
      0.665    4.000
      0.665    1.000
      0.666    2.000
      0.666    1.000
      0.666    1.000
      0.666    2.000
      0.666    1.000
      0.667    1.000
      0.667    1.000
      0.667    1.000
      0.667    1.000
      0.667    1.000
      0.668    1.000
      0.668    1.000
      0.668    1.000
      0.668    1.000
      0.668    1.000
      0.669    1.000
      0.669    0.000
      0.669    1.000
      0.669    0.000
      0.669    3.000
      0.670    1.000
      0.670    2.000
      0.670    2.000
      0.670    2.000
      0.670    3.000
      0.671    2.000
      0.671    3.000
      0.671    4.000
      0.671    2.000
      0.671    0.000
      0.672    2.000
      0.672    3.000
      0.672    1.000
      0.672    3.000
      0.672    3.000
      0.673    3.000
      0.673    3.000
      0.673    2.000
      0.673    3.000
      0.673    3.000
      0.674    3.000
      0.674    3.000
      0.674    3.000
      0.674    3.000
      0.674    3.000
      0.675    3.000
      0.675    3.000
      0.675    2.000
      0.675    3.000
      0.675    3.000
      0.676    2.000
      0.676    4.000
      0.676    3.000
      0.676    3.000
      0.676    3.000
      0.677    2.000
      0.677    2.000
      0.677    3.000
      0.677    4.000
      0.677    3.000
      0.678    3.000
      0.678    1.000
      0.678    2.000
      0.678    2.000
      0.678    2.000
      0.679    2.000
      0.679    1.000
      0.679    1.000
      0.679    1.000
      0.679    1.000
      0.680    1.000
      0.680    2.000
      0.680    1.000
      0.680    1.000
      0.680    3.000
      0.681    1.000
      0.681    2.000
      0.681    2.000
      0.681    1.000
      0.681    1.000
      0.682    2.000
      0.682    1.000
      0.682    0.000
      0.682    1.000
      0.682    2.000
      0.683    2.000
      0.683    2.000
      0.683    2.000
      0.683    2.000
      0.683    1.000
      0.684    1.000
      0.684    1.000
      0.684    1.000
      0.684    2.000
      0.684    3.000
      0.685    2.000
      0.685    1.000
      0.685    1.000
      0.685    1.000
      0.685    0.000
      0.686    0.000
      0.686    2.000
      0.686    1.000
      0.686    3.000
      0.686    3.000
      0.687    2.000
      0.687    0.000
      0.687    0.000
      0.687    1.000
      0.687    0.000
      0.688    1.000
      0.688    2.000
      0.688    1.000
      0.688    0.000
      0.688    0.000
      0.689    2.000
      0.689    2.000
      0.689    2.000
      0.689    2.000
      0.689    2.000
      0.690    2.000
      0.690    2.000
      0.690    2.000
      0.690    2.000
      0.690    1.000
      0.691    1.000
      0.691    1.000
      0.691    1.000
      0.691    0.000
      0.691    1.000
      0.692    1.000
      0.692    1.000
      0.692    0.000
      0.692    2.000
      0.692    1.000
      0.693    0.000
      0.693    1.000
      0.693    0.000
      0.693    2.000
      0.693    1.000
      0.694    1.000
      0.694    2.000
      0.694    1.000
      0.694    0.000
      0.694    2.000
      0.695    2.000
      0.695    3.000
      0.695    0.000
      0.695    3.000
      0.695    1.000
      0.696    1.000
      0.696    1.000
      0.696    1.000
      0.696    2.000
      0.696    1.000
      0.697    1.000
      0.697    2.000
      0.697    1.000
      0.697    2.000
      0.697    3.000
      0.698    2.000
      0.698    2.000
      0.698    3.000
      0.698    1.000
      0.698    1.000
      0.699    1.000
      0.699    1.000
      0.699    1.000
      0.699    1.000
      0.699    1.000
      0.700    1.000
      0.700    1.000
      0.700    1.000
      0.700    1.000
      0.700    1.000
      0.701    1.000
      0.701    1.000
      0.701    1.000
      0.701    1.000
      0.701    1.000
      0.702    1.000
      0.702    0.000
      0.702    0.000
      0.702    1.000
      0.702    1.000
      0.703    1.000
      0.703    1.000
      0.703    1.000
      0.703    1.000
      0.703    1.000
      0.704    1.000
      0.704    1.000
      0.704    2.000
      0.704    1.000
      0.704    1.000
      0.705    2.000
      0.705    2.000
      0.705    2.000
      0.705    2.000
      0.705    2.000
      0.706    2.000
      0.706    2.000
      0.706    2.000
      0.706    2.000
      0.706    0.000
      0.707    2.000
      0.707    2.000
      0.707    1.000
      0.707    1.000
      0.707    2.000
      0.708    2.000
      0.708    2.000
      0.708    2.000
      0.708    2.000
      0.708    2.000
      0.709    2.000
      0.709    2.000
      0.709    1.000
      0.709    1.000
      0.709    1.000
      0.710    1.000
      0.710    2.000
      0.710    2.000
      0.710    2.000
      0.710    2.000
      0.711    1.000
      0.711    0.000
      0.711    1.000
      0.711    1.000
      0.711    2.000
      0.712    1.000
      0.712    1.000
      0.712    1.000
      0.712    2.000
      0.712    1.000
      0.713    2.000
      0.713    2.000
      0.713    1.000
      0.713    3.000
      0.713    1.000
      0.714    2.000
      0.714    3.000
      0.714    3.000
      0.714    4.000
      0.714    1.000
      0.715    2.000
      0.715    2.000
      0.715    3.000
      0.715    2.000
      0.715    3.000
      0.716    2.000
      0.716    1.000
      0.716    2.000
      0.716    1.000
      0.716    0.000
      0.717    1.000
      0.717    1.000
      0.717    2.000
      0.717    1.000
      0.717    2.000
      0.718    2.000
      0.718    2.000
      0.718    2.000
      0.718    2.000
      0.718    3.000
      0.719    2.000
      0.719    2.000
      0.719    2.000
      0.719    2.000
      0.719    2.000
      0.720    3.000
      0.720    2.000
      0.720    3.000
      0.720    2.000
      0.720    3.000
      0.721    3.000
      0.721    3.000
      0.721    3.000
      0.721    1.000
      0.721    1.000
      0.722    1.000
      0.722    1.000
      0.722    2.000
      0.722    3.000
      0.722    3.000
      0.723    2.000
      0.723    2.000
      0.723    3.000
      0.723    3.000
      0.723    2.000
      0.724    3.000
      0.724    1.000
      0.724    2.000
      0.724    2.000
      0.724    2.000
      0.725    2.000
      0.725    1.000
      0.725    2.000
      0.725    1.000
      0.725    1.000
      0.726    1.000
      0.726    1.000
      0.726    2.000
      0.726    1.000
      0.726    2.000
      0.727    2.000
      0.727    2.000
      0.727    3.000
      0.727    3.000
      0.727    3.000
      0.728    3.000
      0.728    3.000
      0.728    2.000
      0.728    3.000
      0.728    1.000
      0.729    2.000
      0.729    3.000
      0.729    3.000
      0.729    1.000
      0.729    3.000
      0.730    3.000
      0.730    3.000
      0.730    3.000
      0.730    2.000
      0.730    2.000
      0.731    3.000
      0.731    2.000
      0.731    2.000
      0.731    2.000
      0.731    2.000
      0.732    2.000
      0.732    3.000
      0.732    3.000
      0.732    3.000
      0.732    3.000
      0.733    3.000
      0.733    2.000
      0.733    2.000
      0.733    2.000
      0.733    3.000
      0.734    2.000
      0.734    3.000
      0.734    2.000
      0.734    3.000
      0.734    3.000
      0.735    2.000
      0.735    3.000
      0.735    2.000
      0.735    2.000
      0.735    2.000
      0.736    2.000
      0.736    2.000
      0.736    2.000
      0.736    2.000
      0.736    3.000
      0.737    3.000
      0.737    2.000
      0.737    2.000
      0.737    2.000
      0.737    1.000
      0.738    1.000
      0.738    1.000
      0.738    2.000
      0.738    2.000
      0.738    3.000
      0.739    2.000
      0.739    2.000
      0.739    0.000
      0.739    2.000
      0.739    3.000
      0.740    3.000
      0.740    2.000
      0.740    2.000
      0.740    2.000
      0.740    2.000
      0.741    1.000
      0.741    1.000
      0.741    2.000
      0.741    1.000
      0.741    1.000
      0.742    2.000
      0.742    2.000
      0.742    2.000
      0.742    2.000
      0.742    3.000
      0.743    3.000
      0.743    2.000
      0.743    2.000
      0.743    1.000
      0.743    1.000
      0.744    2.000
      0.744    3.000
      0.744    2.000
      0.744    2.000
      0.744    1.000
      0.745    2.000
      0.745    1.000
      0.745    2.000
      0.745    2.000
      0.745    3.000
      0.746    2.000
      0.746    2.000
      0.746    2.000
      0.746    2.000
      0.746    2.000
      0.747    2.000
      0.747    2.000
      0.747    2.000
      0.747    2.000
      0.747    2.000
      0.748    1.000
      0.748    2.000
      0.748    2.000
      0.748    2.000
      0.748    1.000
      0.749    2.000
      0.749    2.000
      0.749    1.000
      0.749    2.000
      0.749    1.000
      0.750    1.000
      0.750    1.000
      0.750    2.000
      0.750    2.000
      0.750    2.000
      0.751    2.000
      0.751    1.000
      0.751    2.000
      0.751    2.000
      0.751    2.000
      0.752    1.000
      0.752    1.000
      0.752    1.000
      0.752    1.000
      0.752    1.000
      0.753    2.000
      0.753    1.000
      0.753    1.000
      0.753    1.000
      0.753    1.000
      0.754    0.000
      0.754    1.000
      0.754    1.000
      0.754    1.000
      0.754    2.000
      0.755    1.000
      0.755    1.000
      0.755    1.000
      0.755    1.000
      0.755    2.000
      0.756    1.000
      0.756    1.000
      0.756    1.000
      0.756    1.000
      0.756    1.000
      0.757    1.000
      0.757    1.000
      0.757    1.000
      0.757    2.000
      0.757    2.000
      0.758    2.000
      0.758    1.000
      0.758    1.000
      0.758    1.000
      0.758    2.000
      0.759    2.000
      0.759    1.000
      0.759    2.000
      0.759    1.000
      0.759    1.000
      0.760    2.000
      0.760    2.000
      0.760    2.000
      0.760    1.000
      0.760    1.000
      0.761    1.000
      0.761    1.000
      0.761    1.000
      0.761    0.000
      0.761    0.000
      0.762    0.000
      0.762    0.000
      0.762    1.000
      0.762    1.000
      0.762    1.000
      0.763    1.000
      0.763    0.000
      0.763    1.000
      0.763    0.000
      0.763    1.000
      0.764    1.000
      0.764    1.000
      0.764    1.000
      0.764    0.000
      0.764    0.000
      0.765    1.000
      0.765    1.000
      0.765    1.000
      0.765    0.000
      0.765    0.000
      0.766    0.000
      0.766    0.000
      0.766    0.000
      0.766    0.000
      0.766    0.000
      0.767    1.000
      0.767    0.000
      0.767    1.000
      0.767    1.000
      0.767    1.000
      0.768    1.000
      0.768    1.000
      0.768    1.000
      0.768    1.000
      0.768    1.000
      0.769    1.000
      0.769    1.000
      0.769    1.000
      0.769    1.000
      0.769    1.000
      0.770    1.000
      0.770    1.000
      0.770    1.000
      0.770    1.000
      0.770    1.000
      0.771    1.000
      0.771    1.000
      0.771    1.000
      0.771    2.000
      0.771    1.000
      0.772    1.000
      0.772    1.000
      0.772    1.000
      0.772    1.000
      0.772    0.000
      0.773    1.000
      0.773    0.000
      0.773    1.000
      0.773    0.000
      0.773    1.000
      0.774    1.000
      0.774    1.000
      0.774    1.000
      0.774    1.000
      0.774    1.000
      0.775    1.000
      0.775    1.000
      0.775    1.000
      0.775    1.000
      0.775    1.000
      0.776    1.000
      0.776    1.000
      0.776    2.000
      0.776    0.000
      0.776    1.000
      0.777    1.000
      0.777    1.000
      0.777    1.000
      0.777    1.000
      0.777    1.000
      0.778    1.000
      0.778    1.000
      0.778    1.000
      0.778    1.000
      0.778    2.000
      0.779    2.000
      0.779    2.000
      0.779    2.000
      0.779    1.000
      0.779    1.000
      0.780    1.000
      0.780    1.000
      0.780    2.000
      0.780    1.000
      0.780    1.000
      0.781    1.000
      0.781    2.000
      0.781    1.000
      0.781    1.000
      0.781    1.000
      0.782    1.000
      0.782    1.000
      0.782    1.000
      0.782    2.000
      0.782    2.000
      0.783    2.000
      0.783    2.000
      0.783    1.000
      0.783    0.000
      0.783    0.000
      0.784    0.000
      0.784    0.000
      0.784    0.000
      0.784    0.000
      0.784    0.000
      0.785    0.000
      0.785    0.000
      0.785    0.000
      0.785    0.000
      0.785    0.000
      0.786    2.000
      0.786    2.000
      0.786    1.000
      0.786    1.000
      0.786    0.000
      0.787    0.000
      0.787    1.000
      0.787    0.000
      0.787    0.000
      0.787    0.000
      0.788    0.000
      0.788    0.000
      0.788    0.000
      0.788    0.000
      0.788    0.000
      0.789    0.000
      0.789    0.000
      0.789    0.000
      0.789    0.000
      0.789    1.000
      0.790    0.000
      0.790    0.000
      0.790    0.000
      0.790    0.000
      0.790    0.000
      0.791    0.000
      0.791    0.000
      0.791    0.000
      0.791    0.000
      0.791    0.000
      0.792    0.000
      0.792    0.000
      0.792    0.000
      0.792    0.000
      0.792    0.000
      0.793    0.000
      0.793    0.000
      0.793    0.000
      0.793    0.000
      0.793    0.000
      0.794    0.000
      0.794    0.000
      0.794    0.000
      0.794    0.000
      0.794    0.000
      0.795    0.000
      0.795    1.000
      0.795    0.000
      0.795    0.000
      0.795    0.000
      0.796    0.000
      0.796    0.000
      0.796    0.000
      0.796    0.000
      0.796    0.000
      0.797    1.000
      0.797    0.000
      0.797    0.000
      0.797    0.000
      0.797    0.000
      0.798    0.000
      0.798    0.000
      0.798    0.000
      0.798    0.000
      0.798    0.000
      0.799    0.000
      0.799    0.000
      0.799    0.000
      0.799    0.000
      0.799    0.000
      0.800    0.000
      0.800    0.000
      0.800    0.000
      0.800    0.000
      0.800    0.000
      0.801    0.000
      0.801    0.000
      0.801    0.000
      0.801    0.000
      0.801    0.000
      0.802    0.000
      0.802    1.000
      0.802    1.000
      0.802    1.000
      0.802    1.000
      0.803    1.000
      0.803    1.000
      0.803    1.000
      0.803    1.000
      0.803    0.000
      0.804    1.000
      0.804    1.000
      0.804    1.000
      0.804    0.000
      0.804    1.000
      0.805    0.000
      0.805    1.000
      0.805    1.000
      0.805    1.000
      0.805    1.000
      0.806    1.000
      0.806    1.000
      0.806    0.000
      0.806    0.000
      0.806    1.000
      0.807    1.000
      0.807    1.000
      0.807    1.000
      0.807    1.000
      0.807    1.000
      0.808    1.000
      0.808    1.000
      0.808    1.000
      0.808    2.000
      0.808    0.000
      0.809    0.000
      0.809    1.000
      0.809    1.000
      0.809    1.000
      0.809    1.000
      0.810    2.000
      0.810    2.000
      0.810    2.000
      0.810    2.000
      0.810    2.000
      0.811    2.000
      0.811    2.000
      0.811    2.000
      0.811    1.000
      0.811    2.000
      0.812    2.000
      0.812    3.000
      0.812    3.000
      0.812    2.000
      0.812    2.000
      0.813    2.000
      0.813    2.000
      0.813    2.000
      0.813    2.000
      0.813    2.000
      0.814    2.000
      0.814    2.000
      0.814    2.000
      0.814    2.000
      0.814    2.000
      0.815    2.000
      0.815    2.000
      0.815    2.000
      0.815    2.000
      0.815    2.000
      0.816    2.000
      0.816    2.000
      0.816    2.000
      0.816    2.000
      0.816    2.000
      0.817    2.000
      0.817    2.000
      0.817    2.000
      0.817    2.000
      0.817    2.000
      0.818    2.000
      0.818    2.000
      0.818    2.000
      0.818    1.000
      0.818    2.000
      0.819    2.000
      0.819    2.000
      0.819    1.000
      0.819    2.000
      0.819    2.000
      0.820    2.000
      0.820    2.000
      0.820    2.000
      0.820    1.000
      0.820    2.000
      0.821    2.000
      0.821    2.000
      0.821    2.000
      0.821    2.000
      0.821    2.000
      0.822    2.000
      0.822    1.000
      0.822    1.000
      0.822    2.000
      0.822    1.000
      0.823    1.000
      0.823    1.000
      0.823    1.000
      0.823    2.000
      0.823    1.000
      0.824    1.000
      0.824    2.000
      0.824    2.000
      0.824    2.000
      0.824    2.000
      0.825    2.000
      0.825    1.000
      0.825    1.000
      0.825    1.000
      0.825    2.000
      0.826    1.000
      0.826    1.000
      0.826    1.000
      0.826    1.000
      0.826    2.000
      0.827    1.000
      0.827    1.000
      0.827    2.000
      0.827    2.000
      0.827    2.000
      0.828    2.000
      0.828    2.000
      0.828    1.000
      0.828    1.000
      0.828    0.000
      0.829    2.000
      0.829    0.000
      0.829    0.000
      0.829    1.000
      0.829    1.000
      0.830    2.000
      0.830    0.000
      0.830    1.000
      0.830    1.000
      0.830    1.000
      0.831    1.000
      0.831    1.000
      0.831    2.000
      0.831    2.000
      0.831    2.000
      0.832    2.000
      0.832    2.000
      0.832    2.000
      0.832    2.000
      0.832    2.000
      0.833    1.000
      0.833    2.000
      0.833    2.000
      0.833    1.000
      0.833    2.000
      0.834    1.000
      0.834    1.000
      0.834    1.000
      0.834    1.000
      0.834    1.000
      0.835    0.000
      0.835    1.000
      0.835    1.000
      0.835    0.000
      0.835    1.000
      0.836    0.000
      0.836    1.000
      0.836    0.000
      0.836    0.000
      0.836    0.000
      0.837    1.000
      0.837    2.000
      0.837    1.000
      0.837    2.000
      0.837    3.000
      0.838    2.000
      0.838    2.000
      0.838    2.000
      0.838    3.000
      0.838    2.000
      0.839    3.000
      0.839    3.000
      0.839    3.000
      0.839    2.000
      0.839    3.000
      0.840    2.000
      0.840    2.000
      0.840    4.000
      0.840    4.000
      0.840    4.000
      0.841    3.000
      0.841    3.000
      0.841    3.000
      0.841    4.000
      0.841    4.000
      0.842    4.000
      0.842    4.000
      0.842    4.000
      0.842    4.000
      0.842    4.000
      0.843    3.000
      0.843    3.000
      0.843    3.000
      0.843    3.000
      0.843    3.000
      0.844    3.000
      0.844    2.000
      0.844    4.000
      0.844    3.000
      0.844    4.000
      0.845    4.000
      0.845    4.000
      0.845    3.000
      0.845    3.000
      0.845    3.000
      0.846    3.000
      0.846    3.000
      0.846    3.000
      0.846    3.000
      0.846    4.000
      0.847    4.000
      0.847    4.000
      0.847    4.000
      0.847    4.000
      0.847    4.000
      0.848    4.000
      0.848    4.000
      0.848    3.000
      0.848    1.000
      0.848    3.000
      0.849    4.000
      0.849    4.000
      0.849    4.000
      0.849    4.000
      0.849    4.000
      0.850    4.000
      0.850    2.000
      0.850    3.000
      0.850    2.000
      0.850    3.000
      0.851    3.000
      0.851    1.000
      0.851    2.000
      0.851    2.000
      0.851    1.000
      0.852    2.000
      0.852    1.000
      0.852    0.000
      0.852    2.000
      0.852    3.000
      0.853    2.000
      0.853    1.000
      0.853    1.000
      0.853    2.000
      0.853    1.000
      0.854    2.000
      0.854    2.000
      0.854    1.000
      0.854    1.000
      0.854    1.000
      0.855    1.000
      0.855    0.000
      0.855    1.000
      0.855    2.000
      0.855    1.000
      0.856    2.000
      0.856    3.000
      0.856    2.000
      0.856    1.000
      0.856    0.000
      0.857    0.000
      0.857    0.000
      0.857    1.000
      0.857    1.000
      0.857    1.000
      0.858    1.000
      0.858    0.000
      0.858    0.000
      0.858    2.000
      0.858    1.000
      0.859    1.000
      0.859    1.000
      0.859    2.000
      0.859    2.000
      0.859    2.000
      0.860    2.000
      0.860    2.000
      0.860    2.000
      0.860    3.000
      0.860    2.000
      0.861    1.000
      0.861    1.000
      0.861    1.000
      0.861    1.000
      0.861    1.000
      0.862    1.000
      0.862    3.000
      0.862    2.000
      0.862    3.000
      0.862    3.000
      0.863    1.000
      0.863    2.000
      0.863    1.000
      0.863    2.000
      0.863    2.000
      0.864    1.000
      0.864    1.000
      0.864    2.000
      0.864    2.000
      0.864    2.000
      0.865    1.000
      0.865    0.000
      0.865    1.000
      0.865    0.000
      0.865    0.000
      0.866    1.000
      0.866    0.000
      0.866    0.000
      0.866    1.000
      0.866    1.000
      0.867    2.000
      0.867    1.000
      0.867    2.000
      0.867    2.000
      0.867    0.000
      0.868    2.000
      0.868    1.000
      0.868    3.000
      0.868    2.000
      0.868    0.000
      0.869    0.000
      0.869    0.000
      0.869    0.000
      0.869    1.000
      0.869    1.000
      0.870    1.000
      0.870    2.000
      0.870    3.000
      0.870    2.000
      0.870    2.000
      0.871    2.000
      0.871    2.000
      0.871    1.000
      0.871    2.000
      0.871    2.000
      0.872    2.000
      0.872    2.000
      0.872    2.000
      0.872    1.000
      0.872    2.000
      0.873    1.000
      0.873    1.000
      0.873    1.000
      0.873    1.000
      0.873    1.000
      0.874    1.000
      0.874    1.000
      0.874    1.000
      0.874    1.000
      0.874    1.000
      0.875    1.000
      0.875    1.000
      0.875    1.000
      0.875    1.000
      0.875    1.000
      0.876    1.000
      0.876    1.000
      0.876    1.000
      0.876    1.000
      0.876    1.000
      0.877    1.000
      0.877    0.000
      0.877    0.000
      0.877    1.000
      0.877    1.000
      0.878    1.000
      0.878    1.000
      0.878    1.000
      0.878    1.000
      0.878    1.000
      0.879    1.000
      0.879    1.000
      0.879    1.000
      0.879    1.000
      0.879    1.000
      0.880    1.000
      0.880    0.000
      0.880    0.000
      0.880    0.000
      0.880    1.000
      0.881    0.000
      0.881    1.000
      0.881    0.000
      0.881    1.000
      0.881    1.000
      0.882    1.000
      0.882    1.000
      0.882    1.000
      0.882    1.000
      0.882    1.000
      0.883    1.000
      0.883    1.000
      0.883    1.000
      0.883    1.000
      0.883    2.000
      0.884    2.000
      0.884    1.000
      0.884    1.000
      0.884    0.000
      0.884    0.000
      0.885    1.000
      0.885    1.000
      0.885    1.000
      0.885    1.000
      0.885    0.000
      0.886    1.000
      0.886    1.000
      0.886    1.000
      0.886    1.000
      0.886    1.000
      0.887    1.000
      0.887    0.000
      0.887    2.000
      0.887    2.000
      0.887    2.000
      0.888    1.000
      0.888    2.000
      0.888    2.000
      0.888    2.000
      0.888    2.000
      0.889    2.000
      0.889    2.000
      0.889    2.000
      0.889    1.000
      0.889    1.000
      0.890    1.000
      0.890    1.000
      0.890    2.000
      0.890    1.000
      0.890    1.000
      0.891    2.000
      0.891    2.000
      0.891    2.000
      0.891    2.000
      0.891    1.000
      0.892    1.000
      0.892    0.000
      0.892    0.000
      0.892    0.000
      0.892    0.000
      0.893    1.000
      0.893    1.000
      0.893    1.000
      0.893    1.000
      0.893    1.000
      0.894    2.000
      0.894    1.000
      0.894    1.000
      0.894    2.000
      0.894    1.000
      0.895    2.000
      0.895    0.000
      0.895    1.000
      0.895    0.000
      0.895    0.000
      0.896    1.000
      0.896    0.000
      0.896    0.000
      0.896    1.000
      0.896    0.000
      0.897    0.000
      0.897    0.000
      0.897    0.000
      0.897    0.000
      0.897    2.000
      0.898    0.000
      0.898    1.000
      0.898    1.000
      0.898    2.000
      0.898    2.000
      0.899    2.000
      0.899    3.000
      0.899    2.000
      0.899    1.000
      0.899    1.000
      0.900    1.000
      0.900    2.000
      0.900    2.000
      0.900    2.000
      0.900    2.000
      0.901    2.000
      0.901    1.000
      0.901    1.000
      0.901    1.000
      0.901    1.000
      0.902    2.000
      0.902    3.000
      0.902    2.000
      0.902    1.000
      0.902    1.000
      0.903    2.000
      0.903    1.000
      0.903    1.000
      0.903    1.000
      0.903    1.000
      0.904    1.000
      0.904    1.000
      0.904    1.000
      0.904    1.000
      0.904    1.000
      0.905    1.000
      0.905    1.000
      0.905    2.000
      0.905    2.000
      0.905    1.000
      0.906    1.000
      0.906    1.000
      0.906    2.000
      0.906    1.000
      0.906    1.000
      0.907    1.000
      0.907    1.000
      0.907    1.000
      0.907    1.000
      0.907    1.000
      0.908    1.000
      0.908    1.000
      0.908    1.000
      0.908    1.000
      0.908    1.000
      0.909    1.000
      0.909    1.000
      0.909    1.000
      0.909    0.000
      0.909    0.000
      0.910    1.000
      0.910    1.000
      0.910    0.000
      0.910    2.000
      0.910    1.000
      0.911    1.000
      0.911    1.000
      0.911    1.000
      0.911    1.000
      0.911    1.000
      0.912    0.000
      0.912    2.000
      0.912    1.000
      0.912    1.000
      0.912    1.000
      0.913    2.000
      0.913    1.000
      0.913    1.000
      0.913    1.000
      0.913    0.000
      0.914    1.000
      0.914    0.000
      0.914    0.000
      0.914    0.000
      0.914    0.000
      0.915    1.000
      0.915    0.000
      0.915    0.000
      0.915    0.000
      0.915    0.000
      0.916    0.000
      0.916    0.000
      0.916    0.000
      0.916    0.000
      0.916    1.000
      0.917    0.000
      0.917    1.000
      0.917    1.000
      0.917    1.000
      0.917    1.000
      0.918    1.000
      0.918    1.000
      0.918    1.000
      0.918    1.000
      0.918    1.000
      0.919    1.000
      0.919    1.000
      0.919    1.000
      0.919    1.000
      0.919    1.000
      0.920    1.000
      0.920    1.000
      0.920    1.000
      0.920    1.000
      0.920    1.000
      0.921    2.000
      0.921    2.000
      0.921    2.000
      0.921    2.000
      0.921    2.000
      0.922    2.000
      0.922    2.000
      0.922    1.000
      0.922    1.000
      0.922    2.000
      0.923    2.000
      0.923    2.000
      0.923    3.000
      0.923    2.000
      0.923    2.000
      0.924    2.000
      0.924    1.000
      0.924    2.000
      0.924    1.000
      0.924    2.000
      0.925    1.000
      0.925    1.000
      0.925    1.000
      0.925    2.000
      0.925    2.000
      0.926    1.000
      0.926    2.000
      0.926    2.000
      0.926    2.000
      0.926    2.000
      0.927    2.000
      0.927    2.000
      0.927    2.000
      0.927    2.000
      0.927    2.000
      0.928    1.000
      0.928    1.000
      0.928    1.000
      0.928    1.000
      0.928    2.000
      0.929    1.000
      0.929    2.000
      0.929    1.000
      0.929    1.000
      0.929    1.000
      0.930    1.000
      0.930    1.000
      0.930    1.000
      0.930    1.000
      0.930    2.000
      0.931    1.000
      0.931    1.000
      0.931    1.000
      0.931    1.000
      0.931    1.000
      0.932    1.000
      0.932    1.000
      0.932    1.000
      0.932    1.000
      0.932    1.000
      0.933    1.000
      0.933    1.000
      0.933    1.000
      0.933    1.000
      0.933    1.000
      0.934    0.000
      0.934    1.000
      0.934    0.000
      0.934    1.000
      0.934    2.000
      0.935    1.000
      0.935    1.000
      0.935    1.000
      0.935    1.000
      0.935    1.000
      0.936    1.000
      0.936    1.000
      0.936    1.000
      0.936    1.000
      0.936    1.000
      0.937    1.000
      0.937    1.000
      0.937    1.000
      0.937    1.000
      0.937    1.000
      0.938    1.000
      0.938    1.000
      0.938    1.000
      0.938    2.000
      0.938    0.000
      0.939    0.000
      0.939    1.000
      0.939    0.000
      0.939    0.000
      0.939    1.000
      0.940    1.000
      0.940    2.000
      0.940    1.000
      0.940    1.000
      0.940    1.000
      0.941    1.000
      0.941    1.000
      0.941    1.000
      0.941    1.000
      0.941    2.000
      0.942    1.000
      0.942    1.000
      0.942    1.000
      0.942    1.000
      0.942    1.000
      0.943    2.000
      0.943    1.000
      0.943    2.000
      0.943    1.000
      0.943    1.000
      0.944    1.000
      0.944    1.000
      0.944    1.000
      0.944    1.000
      0.944    1.000
      0.945    2.000
      0.945    1.000
      0.945    1.000
      0.945    2.000
      0.945    1.000
      0.946    1.000
      0.946    2.000
      0.946    1.000
      0.946    0.000
      0.946    2.000
      0.947    1.000
      0.947    1.000
      0.947    1.000
      0.947    1.000
      0.947    1.000
      0.948    1.000
      0.948    2.000
      0.948    1.000
      0.948    1.000
      0.948    1.000
      0.949    1.000
      0.949    1.000
      0.949    1.000
      0.949    1.000
      0.949    1.000
      0.950    2.000
      0.950    1.000
      0.950    1.000
      0.950    1.000
      0.950    1.000
      0.951    1.000
      0.951    1.000
      0.951    1.000
      0.951    1.000
      0.951    1.000
      0.952    1.000
      0.952    1.000
      0.952    1.000
      0.952    1.000
      0.952    1.000
      0.953    1.000
      0.953    1.000
      0.953    1.000
      0.953    0.000
      0.953    1.000
      0.954    0.000
      0.954    1.000
      0.954    1.000
      0.954    1.000
      0.954    1.000
      0.955    1.000
      0.955    1.000
      0.955    1.000
      0.955    1.000
      0.955    1.000
      0.956    1.000
      0.956    0.000
      0.956    1.000
      0.956    1.000
      0.956    1.000
      0.957    0.000
      0.957    1.000
      0.957    1.000
      0.957    1.000
      0.957    0.000
      0.958    1.000
      0.958    1.000
      0.958    1.000
      0.958    1.000
      0.958    1.000
      0.959    1.000
      0.959    1.000
      0.959    1.000
      0.959    2.000
      0.959    2.000
      0.960    2.000
      0.960    2.000
      0.960    2.000
      0.960    2.000
      0.960    2.000
      0.961    2.000
      0.961    1.000
      0.961    1.000
      0.961    1.000
      0.961    2.000
      0.962    2.000
      0.962    2.000
      0.962    2.000
      0.962    2.000
      0.962    2.000
      0.963    2.000
      0.963    2.000
      0.963    2.000
      0.963    2.000
      0.963    2.000
      0.964    2.000
      0.964    2.000
      0.964    2.000
      0.964    2.000
      0.964    2.000
      0.965    2.000
      0.965    1.000
      0.965    0.000
      0.965    2.000
      0.965    1.000
      0.966    1.000
      0.966    1.000
      0.966    1.000
      0.966    0.000
      0.966    1.000
      0.967    1.000
      0.967    0.000
      0.967    0.000
      0.967    0.000
      0.967    0.000
      0.968    0.000
      0.968    0.000
      0.968    0.000
      0.968    0.000
      0.968    0.000
      0.969    0.000
      0.969    0.000
      0.969    0.000
      0.969    0.000
      0.969    0.000
      0.970    0.000
      0.970    0.000
      0.970    0.000
      0.970    0.000
      0.970    0.000
      0.971    0.000
      0.971    0.000
      0.971    0.000
      0.971    0.000
      0.971    0.000
      0.972    0.000
      0.972    0.000
      0.972    0.000
      0.972    0.000
      0.972    0.000
      0.973    1.000
      0.973    1.000
      0.973    1.000
      0.973    0.000
      0.973    0.000
      0.974    0.000
      0.974    0.000
      0.974    0.000
      0.974    0.000
      0.974    1.000
      0.975    0.000
      0.975    0.000
      0.975    0.000
      0.975    0.000
      0.975    0.000
      0.976    0.000
      0.976    0.000
      0.976    1.000
      0.976    1.000
      0.976    0.000
      0.977    0.000
      0.977    1.000
      0.977    0.000
      0.977    1.000
      0.977    0.000
      0.978    1.000
      0.978    0.000
      0.978    0.000
      0.978    0.000
      0.978    0.000
      0.979    0.000
      0.979    0.000
      0.979    0.000
      0.979    1.000
      0.979    0.000
      0.980    0.000
      0.980    1.000
      0.980    1.000
      0.980    1.000
      0.980    0.000
      0.981    1.000
      0.981    1.000
      0.981    1.000
      0.981    0.000
      0.981    1.000
      0.982    1.000
      0.982    2.000
      0.982    1.000
      0.982    1.000
      0.982    0.000
      0.983    2.000
      0.983    2.000
      0.983    0.000
      0.983    0.000
      0.983    0.000
      0.984    1.000
      0.984    0.000
      0.984    1.000
      0.984    1.000
      0.984    1.000
      0.985    1.000
      0.985    1.000
      0.985    1.000
      0.985    1.000
      0.985    0.000
      0.986    1.000
      0.986    1.000
      0.986    1.000
      0.986    1.000
      0.986    1.000
      0.987    1.000
      0.987    1.000
      0.987    1.000
      0.987    1.000
      0.987    0.000
      0.988    1.000
      0.988    1.000
      0.988    1.000
      0.988    1.000
      0.988    2.000
      0.989    0.000
      0.989    2.000
      0.989    1.000
      0.989    1.000
      0.989    1.000
      0.990    1.000
      0.990    0.000
      0.990    1.000
      0.990    0.000
      0.990    0.000
      0.991    0.000
      0.991    0.000
      0.991    0.000
      0.991    1.000
      0.991    1.000
      0.992    1.000
      0.992    1.000
      0.992    1.000
      0.992    0.000
      0.992    1.000
      0.993    1.000
      0.993    1.000
      0.993    1.000
      0.993    1.000
      0.993    1.000
      0.994    1.000
      0.994    1.000
      0.994    1.000
      0.994    0.000
      0.994    1.000
      0.995    1.000
      0.995    0.000
      0.995    1.000
      0.995    1.000
      0.995    1.000
      0.996    0.000
      0.996    0.000
      0.996    0.000
      0.996    0.000
      0.996    0.000
      0.997    0.000
      0.997    0.000
      0.997    0.000
      0.997    0.000
      0.997    0.000
      0.998    1.000
      0.998    0.000
      0.998    1.000
      0.998    0.000
      0.998    0.000
      0.999    0.000
      0.999    0.000
      0.999    0.000
      0.999    0.000
      0.999    0.000
      1.000    0.000
      1.000    0.000
      1.000    0.000
      1.000    0.000
      1.000    0.000
      1.001    0.000
      1.001    1.000
      1.001    0.000
      1.001    0.000
      1.001    0.000
      1.002    0.000
      1.002    0.000
      1.002    0.000
      1.002    0.000
      1.002    0.000
      1.003    0.000
      1.003    0.000
      1.003    0.000
      1.003    0.000
      1.003    0.000
      1.004    0.000
      1.004    0.000
      1.004    0.000
      1.004    0.000
      1.004    0.000
      1.005    0.000
      1.005    0.000
      1.005    0.000
      1.005    0.000
      1.005    0.000
      1.006    0.000
      1.006    0.000
      1.006    0.000
      1.006    0.000
      1.006    0.000
      1.007    0.000
      1.007    0.000
      1.007    0.000
      1.007    0.000
      1.007    0.000
      1.008    0.000
      1.008    0.000
      1.008    0.000
      1.008    0.000
      1.008    0.000
      1.009    0.000
      1.009    0.000
      1.009    0.000
      1.009    0.000
      1.009    1.000
      1.010    0.000
      1.010    0.000
      1.010    0.000
      1.010    0.000
      1.010    0.000
      1.011    0.000
      1.011    0.000
      1.011    0.000
      1.011    0.000
      1.011    0.000
      1.012    0.000
      1.012    0.000
      1.012    0.000
      1.012    0.000
      1.012    0.000
      1.013    0.000
      1.013    0.000
      1.013    0.000
      1.013    0.000
      1.013    0.000
      1.014    0.000
      1.014    0.000
      1.014    0.000
      1.014    0.000
      1.014    0.000
      1.015    0.000
      1.015    0.000
      1.015    0.000
      1.015    0.000
      1.015    0.000
      1.016    0.000
      1.016    0.000
      1.016    0.000
      1.016    1.000
      1.016    0.000
      1.017    0.000
      1.017    0.000
      1.017    0.000
      1.017    0.000
      1.017    0.000
      1.018    0.000
      1.018    0.000
      1.018    0.000
      1.018    0.000
      1.018    0.000
      1.019    0.000
      1.019    0.000
      1.019    0.000
      1.019    0.000
      1.019    0.000
      1.020    0.000
      1.020    0.000
      1.020    0.000
      1.020    1.000
      1.020    1.000
      1.021    0.000
      1.021    0.000
      1.021    0.000
      1.021    0.000
      1.021    0.000
      1.022    0.000
      1.022    0.000
      1.022    0.000
      1.022    0.000
      1.022    0.000
      1.023    0.000
      1.023    0.000
      1.023    0.000
      1.023    0.000
      1.023    1.000
      1.024    0.000
      1.024    0.000
      1.024    0.000
      1.024    0.000
      1.024    0.000
      1.025    0.000
      1.025    0.000
      1.025    0.000
      1.025    0.000
      1.025    0.000
      1.026    1.000
      1.026    0.000
      1.026    1.000
      1.026    1.000
      1.026    1.000
      1.027    0.000
      1.027    1.000
      1.027    1.000
      1.027    0.000
      1.027    0.000
      1.028    0.000
      1.028    0.000
      1.028    0.000
      1.028    0.000
      1.028    0.000
      1.029    0.000
      1.029    0.000
      1.029    0.000
      1.029    0.000
      1.029    0.000
      1.030    0.000
      1.030    0.000
      1.030    0.000
      1.030    0.000
      1.030    0.000
      1.031    0.000
      1.031    0.000
      1.031    0.000
      1.031    0.000
      1.031    0.000
      1.032    0.000
      1.032    0.000
      1.032    0.000
      1.032    0.000
      1.032    1.000
      1.033    1.000
      1.033    0.000
      1.033    0.000
      1.033    0.000
      1.033    0.000
      1.034    0.000
      1.034    0.000
      1.034    0.000
      1.034    1.000
      1.034    0.000
      1.035    0.000
      1.035    0.000
      1.035    0.000
      1.035    0.000
      1.035    0.000
      1.036    1.000
      1.036    1.000
      1.036    0.000
      1.036    0.000
      1.036    0.000
      1.037    0.000
      1.037    0.000
      1.037    0.000
      1.037    1.000
      1.037    0.000
      1.038    0.000
      1.038    1.000
      1.038    1.000
      1.038    0.000
      1.038    1.000
      1.039    1.000
      1.039    1.000
      1.039    0.000
      1.039    0.000
      1.039    1.000
      1.040    0.000
      1.040    0.000
      1.040    1.000
      1.040    0.000
      1.040    0.000
      1.041    0.000
      1.041    0.000
      1.041    0.000
      1.041    0.000
      1.041    0.000
      1.042    0.000
      1.042    0.000
      1.042    0.000
      1.042    0.000
      1.042    0.000
      1.043    0.000
      1.043    0.000
      1.043    0.000
      1.043    0.000
      1.043    0.000
      1.044    0.000
      1.044    0.000
      1.044    0.000
      1.044    0.000
      1.044    1.000
      1.045    0.000
      1.045    0.000
      1.045    0.000
      1.045    0.000
      1.045    0.000
      1.046    2.000
      1.046    2.000
      1.046    0.000
      1.046    2.000
      1.046    2.000
      1.047    0.000
      1.047    1.000
      1.047    0.000
      1.047    1.000
      1.047    0.000
      1.048    2.000
      1.048    0.000
      1.048    2.000
      1.048    1.000
      1.048    1.000
      1.049    0.000
      1.049    1.000
      1.049    0.000
      1.049    0.000
      1.049    0.000
      1.050    0.000
      1.050    0.000
      1.050    0.000
      1.050    0.000
      1.050    0.000
      1.051    0.000
      1.051    0.000
      1.051    0.000
      1.051    0.000
      1.051    0.000
      1.052    0.000
      1.052    0.000
      1.052    0.000
      1.052    0.000
      1.052    1.000
      1.053    0.000
      1.053    0.000
      1.053    0.000
      1.053    0.000
      1.053    1.000
      1.054    1.000
      1.054    1.000
      1.054    0.000
      1.054    0.000
      1.054    0.000
      1.055    0.000
      1.055    0.000
      1.055    0.000
      1.055    0.000
      1.055    0.000
      1.056    0.000
      1.056    0.000
      1.056    1.000
      1.056    1.000
      1.056    1.000
      1.057    0.000
      1.057    0.000
      1.057    0.000
      1.057    1.000
      1.057    0.000
      1.058    0.000
      1.058    1.000
      1.058    0.000
      1.058    0.000
      1.058    0.000
      1.059    0.000
      1.059    0.000
      1.059    0.000
      1.059    0.000
      1.059    0.000
      1.060    1.000
      1.060    1.000
      1.060    1.000
      1.060    1.000
      1.060    1.000
      1.061    1.000
      1.061    1.000
      1.061    1.000
      1.061    1.000
      1.061    1.000
      1.062    1.000
      1.062    1.000
      1.062    0.000
      1.062    1.000
      1.062    1.000
      1.063    1.000
      1.063    1.000
      1.063    2.000
      1.063    2.000
      1.063    0.000
      1.064    1.000
      1.064    1.000
      1.064    1.000
      1.064    2.000
      1.064    1.000
      1.065    1.000
      1.065    0.000
      1.065    0.000
      1.065    1.000
      1.065    1.000
      1.066    1.000
      1.066    1.000
      1.066    1.000
      1.066    1.000
      1.066    1.000
      1.067    1.000
      1.067    0.000
      1.067    1.000
      1.067    1.000
      1.067    1.000
      1.068    1.000
      1.068    1.000
      1.068    1.000
      1.068    1.000
      1.068    2.000
      1.069    1.000
      1.069    0.000
      1.069    2.000
      1.069    1.000
      1.069    2.000
      1.070    2.000
      1.070    1.000
      1.070    0.000
      1.070    1.000
      1.070    1.000
      1.071    1.000
      1.071    1.000
      1.071    2.000
      1.071    1.000
      1.071    2.000
      1.072    2.000
      1.072    2.000
      1.072    2.000
      1.072    2.000
      1.072    2.000
      1.073    2.000
      1.073    2.000
      1.073    2.000
      1.073    1.000
      1.073    1.000
      1.074    0.000
      1.074    0.000
      1.074    0.000
      1.074    0.000
      1.074    1.000
      1.075    1.000
      1.075    2.000
      1.075    1.000
      1.075    1.000
      1.075    1.000
      1.076    3.000
      1.076    2.000
      1.076    2.000
      1.076    3.000
      1.076    2.000
      1.077    1.000
      1.077    1.000
      1.077    3.000
      1.077    1.000
      1.077    0.000
      1.078    2.000
      1.078    1.000
      1.078    2.000
      1.078    2.000
      1.078    1.000
      1.079    2.000
      1.079    1.000
      1.079    1.000
      1.079    2.000
      1.079    1.000
      1.080    2.000
      1.080    2.000
      1.080    4.000
      1.080    1.000
      1.080    1.000
      1.081    2.000
      1.081    1.000
      1.081    2.000
      1.081    4.000
      1.081    2.000
      1.082    4.000
      1.082    4.000
      1.082    3.000
      1.082    2.000
      1.082    2.000
      1.083    1.000
      1.083    2.000
      1.083    3.000
      1.083    3.000
      1.083    3.000
      1.084    3.000
      1.084    3.000
      1.084    2.000
      1.084    2.000
      1.084    2.000
      1.085    3.000
      1.085    2.000
      1.085    2.000
      1.085    1.000
      1.085    2.000
      1.086    2.000
      1.086    1.000
      1.086    2.000
      1.086    1.000
      1.086    1.000
      1.087    1.000
      1.087    3.000
      1.087    2.000
      1.087    2.000
      1.087    2.000
      1.088    2.000
      1.088    2.000
      1.088    2.000
      1.088    1.000
      1.088    3.000
      1.089    2.000
      1.089    2.000
      1.089    2.000
      1.089    2.000
      1.089    2.000
      1.090    2.000
      1.090    2.000
      1.090    1.000
      1.090    2.000
      1.090    1.000
      1.091    1.000
      1.091    1.000
      1.091    1.000
      1.091    1.000
      1.091    1.000
      1.092    2.000
      1.092    1.000
      1.092    1.000
      1.092    1.000
      1.092    0.000
      1.093    1.000
      1.093    2.000
      1.093    1.000
      1.093    2.000
      1.093    1.000
      1.094    1.000
      1.094    0.000
      1.094    1.000
      1.094    0.000
      1.094    0.000
      1.095    1.000
      1.095    2.000
      1.095    2.000
      1.095    1.000
      1.095    2.000
      1.096    2.000
      1.096    1.000
      1.096    2.000
      1.096    0.000
      1.096    0.000
      1.097    0.000
      1.097    2.000
      1.097    1.000
      1.097    1.000
      1.097    1.000
      1.098    1.000
      1.098    1.000
      1.098    1.000
      1.098    1.000
      1.098    1.000
      1.099    1.000
      1.099    1.000
      1.099    1.000
      1.099    1.000
      1.099    1.000
      1.100    1.000
      1.100    1.000
      1.100    1.000
      1.100    1.000
      1.100    1.000
      1.101    1.000
      1.101    1.000
      1.101    1.000
      1.101    2.000
      1.101    1.000
      1.102    1.000
      1.102    2.000
      1.102    2.000
      1.102    2.000
      1.102    2.000
      1.103    2.000
      1.103    2.000
      1.103    2.000
      1.103    1.000
      1.103    1.000
      1.104    1.000
      1.104    1.000
      1.104    1.000
      1.104    2.000
      1.104    2.000
      1.105    1.000
      1.105    1.000
      1.105    2.000
      1.105    1.000
      1.105    0.000
      1.106    1.000
      1.106    0.000
      1.106    0.000
      1.106    0.000
      1.106    2.000
      1.107    1.000
      1.107    2.000
      1.107    1.000
      1.107    1.000
      1.107    1.000
      1.108    1.000
      1.108    1.000
      1.108    1.000
      1.108    1.000
      1.108    1.000
      1.109    1.000
      1.109    1.000
      1.109    1.000
      1.109    1.000
      1.109    0.000
      1.110    0.000
      1.110    0.000
      1.110    1.000
      1.110    1.000
      1.110    1.000
      1.111    1.000
      1.111    0.000
      1.111    1.000
      1.111    0.000
      1.111    2.000
      1.112    2.000
      1.112    2.000
      1.112    2.000
      1.112    2.000
      1.112    1.000
      1.113    2.000
      1.113    1.000
      1.113    1.000
      1.113    2.000
      1.113    2.000
      1.114    2.000
      1.114    2.000
      1.114    2.000
      1.114    2.000
      1.114    2.000
      1.115    2.000
      1.115    2.000
      1.115    2.000
      1.115    2.000
      1.115    2.000
      1.116    2.000
      1.116    2.000
      1.116    1.000
      1.116    1.000
      1.116    1.000
      1.117    1.000
      1.117    1.000
      1.117    1.000
      1.117    2.000
      1.117    2.000
      1.118    3.000
      1.118    4.000
      1.118    3.000
      1.118    3.000
      1.118    3.000
      1.119    3.000
      1.119    3.000
      1.119    4.000
      1.119    2.000
      1.119    2.000
      1.120    1.000
      1.120    3.000
      1.120    3.000
      1.120    2.000
      1.120    2.000
      1.121    2.000
      1.121    2.000
      1.121    2.000
      1.121    3.000
      1.121    1.000
      1.122    2.000
      1.122    4.000
      1.122    4.000
      1.122    3.000
      1.122    3.000
      1.123    3.000
      1.123    3.000
      1.123    2.000
      1.123    2.000
      1.123    2.000
      1.124    2.000
      1.124    2.000
      1.124    2.000
      1.124    1.000
      1.124    1.000
      1.125    1.000
      1.125    2.000
      1.125    2.000
      1.125    1.000
      1.125    1.000
      1.126    2.000
      1.126    1.000
      1.126    1.000
      1.126    2.000
      1.126    1.000
      1.127    2.000
      1.127    2.000
      1.127    3.000
      1.127    2.000
      1.127    2.000
      1.128    2.000
      1.128    1.000
      1.128    3.000
      1.128    2.000
      1.128    2.000
      1.129    1.000
      1.129    2.000
      1.129    2.000
      1.129    2.000
      1.129    0.000
      1.130    1.000
      1.130    1.000
      1.130    2.000
      1.130    2.000
      1.130    2.000
      1.131    2.000
      1.131    2.000
      1.131    1.000
      1.131    1.000
      1.131    1.000
      1.132    1.000
      1.132    1.000
      1.132    2.000
      1.132    1.000
      1.132    1.000
      1.133    3.000
      1.133    1.000
      1.133    1.000
      1.133    2.000
      1.133    1.000
      1.134    0.000
      1.134    1.000
      1.134    1.000
      1.134    1.000
      1.134    0.000
      1.135    1.000
      1.135    1.000
      1.135    1.000
      1.135    0.000
      1.135    0.000
      1.136    0.000
      1.136    0.000
      1.136    0.000
      1.136    0.000
      1.136    1.000
      1.137    1.000
      1.137    0.000
      1.137    0.000
      1.137    0.000
      1.137    0.000
      1.138    0.000
      1.138    0.000
      1.138    1.000
      1.138    1.000
      1.138    1.000
      1.139    0.000
      1.139    0.000
      1.139    0.000
      1.139    1.000
      1.139    1.000
      1.140    1.000
      1.140    1.000
      1.140    0.000
      1.140    1.000
      1.140    1.000
      1.141    1.000
      1.141    1.000
      1.141    0.000
      1.141    0.000
      1.141    0.000
      1.142    1.000
      1.142    2.000
      1.142    0.000
      1.142    0.000
      1.142    0.000
      1.143    1.000
      1.143    1.000
      1.143    0.000
      1.143    1.000
      1.143    1.000
      1.144    0.000
      1.144    0.000
      1.144    0.000
      1.144    0.000
      1.144    1.000
      1.145    0.000
      1.145    1.000
      1.145    1.000
      1.145    0.000
      1.145    1.000
      1.146    0.000
      1.146    1.000
      1.146    0.000
      1.146    0.000
      1.146    0.000
      1.147    1.000
      1.147    2.000
      1.147    1.000
      1.147    3.000
      1.147    1.000
      1.148    1.000
      1.148    3.000
      1.148    2.000
      1.148    3.000
      1.148    2.000
      1.149    1.000
      1.149    1.000
      1.149    1.000
      1.149    0.000
      1.149    2.000
      1.150    2.000
      1.150    1.000
      1.150    1.000
      1.150    2.000
      1.150    2.000
      1.151    1.000
      1.151    2.000
      1.151    1.000
      1.151    1.000
      1.151    1.000
      1.152    0.000
      1.152    1.000
      1.152    2.000
      1.152    0.000
      1.152    0.000
      1.153    1.000
      1.153    0.000
      1.153    2.000
      1.153    2.000
      1.153    2.000
      1.154    2.000
      1.154    1.000
      1.154    1.000
      1.154    1.000
      1.154    1.000
      1.155    0.000
      1.155    1.000
      1.155    1.000
      1.155    1.000
      1.155    3.000
      1.156    3.000
      1.156    1.000
      1.156    2.000
      1.156    3.000
      1.156    2.000
      1.157    1.000
      1.157    3.000
      1.157    2.000
      1.157    3.000
      1.157    2.000
      1.158    1.000
      1.158    1.000
      1.158    3.000
      1.158    2.000
      1.158    2.000
      1.159    1.000
      1.159    1.000
      1.159    2.000
      1.159    2.000
      1.159    2.000
      1.160    3.000
      1.160    2.000
      1.160    2.000
      1.160    1.000
      1.160    2.000
      1.161    2.000
      1.161    2.000
      1.161    2.000
      1.161    3.000
      1.161    2.000
      1.162    3.000
      1.162    2.000
      1.162    2.000
      1.162    3.000
      1.162    3.000
      1.163    2.000
      1.163    2.000
      1.163    2.000
      1.163    1.000
      1.163    2.000
      1.164    2.000
      1.164    2.000
      1.164    2.000
      1.164    3.000
      1.164    3.000
      1.165    2.000
      1.165    2.000
      1.165    2.000
      1.165    2.000
      1.165    1.000
      1.166    2.000
      1.166    1.000
      1.166    1.000
      1.166    2.000
      1.166    2.000
      1.167    1.000
      1.167    1.000
      1.167    1.000
      1.167    1.000
      1.167    2.000
      1.168    1.000
      1.168    1.000
      1.168    2.000
      1.168    3.000
      1.168    2.000
      1.169    2.000
      1.169    2.000
      1.169    3.000
      1.169    2.000
      1.169    3.000
      1.170    2.000
      1.170    2.000
      1.170    2.000
      1.170    3.000
      1.170    2.000
      1.171    2.000
      1.171    1.000
      1.171    1.000
      1.171    2.000
      1.171    1.000
      1.172    1.000
      1.172    0.000
      1.172    0.000
      1.172    1.000
      1.172    0.000
      1.173    2.000
      1.173    2.000
      1.173    2.000
      1.173    2.000
      1.173    2.000
      1.174    2.000
      1.174    2.000
      1.174    1.000
      1.174    2.000
      1.174    2.000
      1.175    2.000
      1.175    2.000
      1.175    2.000
      1.175    2.000
      1.175    2.000
      1.176    1.000
      1.176    2.000
      1.176    2.000
      1.176    2.000
      1.176    2.000
      1.177    2.000
      1.177    2.000
      1.177    2.000
      1.177    2.000
      1.177    3.000
      1.178    3.000
      1.178    3.000
      1.178    3.000
      1.178    2.000
      1.178    2.000
      1.179    3.000
      1.179    2.000
      1.179    2.000
      1.179    2.000
      1.179    2.000
      1.180    2.000
      1.180    1.000
      1.180    2.000
      1.180    1.000
      1.180    1.000
      1.181    2.000
      1.181    1.000
      1.181    1.000
      1.181    1.000
      1.181    1.000
      1.182    2.000
      1.182    1.000
      1.182    1.000
      1.182    0.000
      1.182    1.000
      1.183    1.000
      1.183    2.000
      1.183    0.000
      1.183    0.000
      1.183    1.000
      1.184    0.000
      1.184    0.000
      1.184    1.000
      1.184    1.000
      1.184    1.000
      1.185    1.000
      1.185    1.000
      1.185    1.000
      1.185    1.000
      1.185    1.000
      1.186    1.000
      1.186    1.000
      1.186    1.000
      1.186    2.000
      1.186    2.000
      1.187    1.000
      1.187    2.000
      1.187    2.000
      1.187    2.000
      1.187    2.000
      1.188    2.000
      1.188    3.000
      1.188    3.000
      1.188    2.000
      1.188    1.000
      1.189    3.000
      1.189    2.000
      1.189    2.000
      1.189    1.000
      1.189    1.000
      1.190    2.000
      1.190    1.000
      1.190    1.000
      1.190    1.000
      1.190    2.000
      1.191    1.000
      1.191    1.000
      1.191    1.000
      1.191    1.000
      1.191    1.000
      1.192    1.000
      1.192    1.000
      1.192    0.000
      1.192    2.000
      1.192    3.000
      1.193    2.000
      1.193    1.000
      1.193    3.000
      1.193    3.000
      1.193    2.000
      1.194    1.000
      1.194    2.000
      1.194    1.000
      1.194    2.000
      1.194    1.000
      1.195    1.000
      1.195    1.000
      1.195    0.000
      1.195    1.000
      1.195    1.000
      1.196    2.000
      1.196    2.000
      1.196    2.000
      1.196    3.000
      1.196    1.000
      1.197    1.000
      1.197    1.000
      1.197    1.000
      1.197    2.000
      1.197    1.000
      1.198    1.000
      1.198    1.000
      1.198    2.000
      1.198    2.000
      1.198    0.000
      1.199    1.000
      1.199    1.000
      1.199    1.000
      1.199    2.000
      1.199    2.000
      1.200    0.000
      1.200    1.000
      1.200    1.000
      1.200    0.000
      1.200    0.000
      1.201    0.000
      1.201    1.000
      1.201    1.000
      1.201    1.000
      1.201    2.000
      1.202    1.000
      1.202    2.000
      1.202    1.000
      1.202    2.000
      1.202    1.000
      1.203    2.000
      1.203    1.000
      1.203    1.000
      1.203    1.000
      1.203    1.000
      1.204    1.000
      1.204    1.000
      1.204    2.000
      1.204    2.000
      1.204    1.000
      1.205    1.000
      1.205    1.000
      1.205    1.000
      1.205    1.000
      1.205    1.000
      1.206    1.000
      1.206    1.000
      1.206    1.000
      1.206    2.000
      1.206    2.000
      1.207    2.000
      1.207    2.000
      1.207    1.000
      1.207    0.000
      1.207    1.000
      1.208    1.000
      1.208    3.000
      1.208    2.000
      1.208    1.000
      1.208    0.000
      1.209    2.000
      1.209    1.000
      1.209    2.000
      1.209    2.000
      1.209    2.000
      1.210    1.000
      1.210    2.000
      1.210    1.000
      1.210    1.000
      1.210    1.000
      1.211    1.000
      1.211    1.000
      1.211    2.000
      1.211    1.000
      1.211    1.000
      1.212    1.000
      1.212    1.000
      1.212    0.000
      1.212    1.000
      1.212    1.000
      1.213    0.000
      1.213    1.000
      1.213    1.000
      1.213    1.000
      1.213    1.000
      1.214    1.000
      1.214    0.000
      1.214    0.000
      1.214    1.000
      1.214    1.000
      1.215    1.000
      1.215    1.000
      1.215    1.000
      1.215    0.000
      1.215    0.000
      1.216    2.000
      1.216    2.000
      1.216    2.000
      1.216    1.000
      1.216    1.000
      1.217    1.000
      1.217    1.000
      1.217    1.000
      1.217    1.000
      1.217    2.000
      1.218    1.000
      1.218    0.000
      1.218    1.000
      1.218    1.000
      1.218    2.000
      1.219    0.000
      1.219    1.000
      1.219    1.000
      1.219    2.000
      1.219    2.000
      1.220    1.000
      1.220    1.000
      1.220    1.000
      1.220    1.000
      1.220    1.000
      1.221    1.000
      1.221    2.000
      1.221    0.000
      1.221    0.000
      1.221    1.000
      1.222    2.000
      1.222    1.000
      1.222    1.000
      1.222    0.000
      1.222    1.000
      1.223    2.000
      1.223    1.000
      1.223    2.000
      1.223    1.000
      1.223    2.000
      1.224    1.000
      1.224    2.000
      1.224    2.000
      1.224    2.000
      1.224    2.000
      1.225    2.000
      1.225    2.000
      1.225    1.000
      1.225    2.000
      1.225    2.000
      1.226    2.000
      1.226    2.000
      1.226    2.000
      1.226    2.000
      1.226    2.000
      1.227    2.000
      1.227    1.000
      1.227    1.000
      1.227    2.000
      1.227    2.000
      1.228    1.000
      1.228    2.000
      1.228    2.000
      1.228    1.000
      1.228    2.000
      1.229    0.000
      1.229    1.000
      1.229    3.000
      1.229    2.000
      1.229    2.000
      1.230    1.000
      1.230    1.000
      1.230    1.000
      1.230    1.000
      1.230    2.000
      1.231    1.000
      1.231    2.000
      1.231    2.000
      1.231    2.000
      1.231    3.000
      1.232    1.000
      1.232    0.000
      1.232    1.000
      1.232    2.000
      1.232    0.000
      1.233    1.000
      1.233    1.000
      1.233    1.000
      1.233    1.000
      1.233    1.000
      1.234    1.000
      1.234    2.000
      1.234    2.000
      1.234    1.000
      1.234    1.000
      1.235    1.000
      1.235    2.000
      1.235    2.000
      1.235    1.000
      1.235    2.000
      1.236    3.000
      1.236    2.000
      1.236    1.000
      1.236    1.000
      1.236    1.000
      1.237    1.000
      1.237    1.000
      1.237    1.000
      1.237    1.000
      1.237    2.000
      1.238    1.000
      1.238    1.000
      1.238    1.000
      1.238    1.000
      1.238    0.000
      1.239    2.000
      1.239    2.000
      1.239    1.000
      1.239    3.000
      1.239    2.000
      1.240    1.000
      1.240    1.000
      1.240    1.000
      1.240    2.000
      1.240    2.000
      1.241    3.000
      1.241    2.000
      1.241    2.000
      1.241    2.000
      1.241    2.000
      1.242    2.000
      1.242    2.000
      1.242    2.000
      1.242    1.000
      1.242    1.000
      1.243    2.000
      1.243    2.000
      1.243    2.000
      1.243    1.000
      1.243    2.000
      1.244    2.000
      1.244    2.000
      1.244    2.000
      1.244    2.000
      1.244    2.000
      1.245    2.000
      1.245    2.000
      1.245    1.000
      1.245    2.000
      1.245    2.000
      1.246    2.000
      1.246    2.000
      1.246    2.000
      1.246    1.000
      1.246    1.000
      1.247    1.000
      1.247    1.000
      1.247    1.000
      1.247    1.000
      1.247    0.000
      1.248    1.000
      1.248    0.000
      1.248    0.000
      1.248    0.000
      1.248    0.000
      1.249    0.000
      1.249    1.000
      1.249    0.000
      1.249    0.000
      1.249    1.000
      1.250    1.000
      1.250    1.000
      1.250    0.000
      1.250    0.000
      1.250    0.000
      1.251    1.000
      1.251    0.000
      1.251    1.000
      1.251    2.000
      1.251    1.000
      1.252    1.000
      1.252    1.000
      1.252    1.000
      1.252    1.000
      1.252    1.000
      1.253    1.000
      1.253    1.000
      1.253    1.000
      1.253    1.000
      1.253    1.000
      1.254    2.000
      1.254    3.000
      1.254    1.000
      1.254    2.000
      1.254    2.000
      1.255    0.000
      1.255    0.000
      1.255    2.000
      1.255    1.000
      1.255    1.000
      1.256    0.000
      1.256    0.000
      1.256    1.000
      1.256    1.000
      1.256    1.000
      1.257    2.000
      1.257    1.000
      1.257    2.000
      1.257    2.000
      1.257    3.000
      1.258    2.000
      1.258    3.000
      1.258    3.000
      1.258    2.000
      1.258    3.000
      1.259    3.000
      1.259    1.000
      1.259    2.000
      1.259    1.000
      1.259    1.000
      1.260    1.000
      1.260    1.000
      1.260    1.000
      1.260    1.000
      1.260    1.000
      1.261    1.000
      1.261    1.000
      1.261    2.000
      1.261    2.000
      1.261    2.000
      1.262    1.000
      1.262    2.000
      1.262    2.000
      1.262    2.000
      1.262    2.000
      1.263    2.000
      1.263    1.000
      1.263    1.000
      1.263    2.000
      1.263    1.000
      1.264    1.000
      1.264    1.000
      1.264    0.000
      1.264    0.000
      1.264    0.000
      1.265    1.000
      1.265    0.000
      1.265    0.000
      1.265    0.000
      1.265    1.000
      1.266    1.000
      1.266    0.000
      1.266    0.000
      1.266    0.000
      1.266    0.000
      1.267    0.000
      1.267    1.000
      1.267    1.000
      1.267    1.000
      1.267    0.000
      1.268    0.000
      1.268    0.000
      1.268    1.000
      1.268    2.000
      1.268    1.000
      1.269    1.000
      1.269    0.000
      1.269    0.000
      1.269    0.000
      1.269    0.000
      1.270    0.000
      1.270    0.000
      1.270    1.000
      1.270    0.000
      1.270    0.000
      1.271    0.000
      1.271    1.000
      1.271    0.000
      1.271    0.000
      1.271    0.000
      1.272    0.000
      1.272    1.000
      1.272    1.000
      1.272    0.000
      1.272    0.000
      1.273    1.000
      1.273    1.000
      1.273    0.000
      1.273    2.000
      1.273    1.000
      1.274    1.000
      1.274    1.000
      1.274    0.000
      1.274    0.000
      1.274    0.000
      1.275    0.000
      1.275    0.000
      1.275    0.000
      1.275    0.000
      1.275    0.000
      1.276    0.000
      1.276    0.000
      1.276    0.000
      1.276    0.000
      1.276    0.000
      1.277    0.000
      1.277    1.000
      1.277    1.000
      1.277    0.000
      1.277    0.000
      1.278    0.000
      1.278    0.000
      1.278    0.000
      1.278    0.000
      1.278    0.000
      1.279    0.000
      1.279    0.000
      1.279    0.000
      1.279    0.000
      1.279    1.000
      1.280    0.000
      1.280    0.000
      1.280    0.000
      1.280    0.000
      1.280    0.000
      1.281    0.000
      1.281    0.000
      1.281    0.000
      1.281    0.000
      1.281    0.000
      1.282    0.000
      1.282    0.000
      1.282    0.000
      1.282    0.000
      1.282    0.000
      1.283    0.000
      1.283    0.000
      1.283    0.000
      1.283    0.000
      1.283    0.000
      1.284    1.000
      1.284    1.000
      1.284    0.000
      1.284    1.000
      1.284    1.000
      1.285    1.000
      1.285    0.000
      1.285    0.000
      1.285    0.000
      1.285    0.000
      1.286    0.000
      1.286    0.000
      1.286    0.000
      1.286    0.000
      1.286    0.000
      1.287    0.000
      1.287    0.000
      1.287    0.000
      1.287    0.000
      1.287    0.000
      1.288    0.000
      1.288    0.000
      1.288    0.000
      1.288    0.000
      1.288    0.000
      1.289    0.000
      1.289    1.000
      1.289    0.000
      1.289    0.000
      1.289    0.000
      1.290    1.000
      1.290    0.000
      1.290    0.000
      1.290    1.000
      1.290    0.000
      1.291    0.000
      1.291    0.000
      1.291    0.000
      1.291    0.000
      1.291    0.000
      1.292    0.000
      1.292    0.000
      1.292    0.000
      1.292    0.000
      1.292    0.000
      1.293    0.000
      1.293    0.000
      1.293    0.000
      1.293    1.000
      1.293    1.000
      1.294    2.000
      1.294    1.000
      1.294    1.000
      1.294    1.000
      1.294    1.000
      1.295    2.000
      1.295    1.000
      1.295    1.000
      1.295    1.000
      1.295    1.000
      1.296    1.000
      1.296    2.000
      1.296    2.000
      1.296    2.000
      1.296    2.000
      1.297    2.000
      1.297    2.000
      1.297    2.000
      1.297    1.000
      1.297    1.000
      1.298    1.000
      1.298    1.000
      1.298    1.000
      1.298    2.000
      1.298    1.000
      1.299    0.000
      1.299    1.000
      1.299    1.000
      1.299    1.000
      1.299    1.000
      1.300    1.000
      1.300    1.000
      1.300    1.000
      1.300    1.000
      1.300    2.000
      1.301    2.000
      1.301    1.000
      1.301    2.000
      1.301    2.000
      1.301    2.000
      1.302    1.000
      1.302    1.000
      1.302    1.000
      1.302    0.000
      1.302    2.000
      1.303    1.000
      1.303    1.000
      1.303    1.000
      1.303    1.000
      1.303    1.000
      1.304    2.000
      1.304    2.000
      1.304    2.000
      1.304    1.000
      1.304    1.000
      1.305    1.000
      1.305    1.000
      1.305    2.000
      1.305    1.000
      1.305    0.000
      1.306    1.000
      1.306    1.000
      1.306    1.000
      1.306    1.000
      1.306    1.000
      1.307    1.000
      1.307    1.000
      1.307    2.000
      1.307    2.000
      1.307    1.000
      1.308    2.000
      1.308    2.000
      1.308    2.000
      1.308    1.000
      1.308    1.000
      1.309    1.000
      1.309    2.000
      1.309    2.000
      1.309    1.000
      1.309    1.000
      1.310    2.000
      1.310    1.000
      1.310    2.000
      1.310    2.000
      1.310    1.000
      1.311    2.000
      1.311    2.000
      1.311    0.000
      1.311    2.000
      1.311    2.000
      1.312    2.000
      1.312    1.000
      1.312    1.000
      1.312    1.000
      1.312    1.000
      1.313    1.000
      1.313    1.000
      1.313    1.000
      1.313    1.000
      1.313    1.000
      1.314    1.000
      1.314    1.000
      1.314    0.000
      1.314    1.000
      1.314    1.000
      1.315    1.000
      1.315    1.000
      1.315    0.000
      1.315    1.000
      1.315    1.000
      1.316    1.000
      1.316    0.000
      1.316    1.000
      1.316    1.000
      1.316    1.000
      1.317    1.000
      1.317    1.000
      1.317    0.000
      1.317    1.000
      1.317    0.000
      1.318    0.000
      1.318    1.000
      1.318    1.000
      1.318    1.000
      1.318    2.000
      1.319    1.000
      1.319    2.000
      1.319    1.000
      1.319    1.000
      1.319    1.000
      1.320    1.000
      1.320    1.000
      1.320    1.000
      1.320    1.000
      1.320    1.000
      1.321    1.000
      1.321    0.000
      1.321    1.000
      1.321    1.000
      1.321    1.000
      1.322    1.000
      1.322    0.000
      1.322    0.000
      1.322    1.000
      1.322    0.000
      1.323    0.000
      1.323    1.000
      1.323    0.000
      1.323    1.000
      1.323    0.000
      1.324    0.000
      1.324    0.000
      1.324    0.000
      1.324    0.000
      1.324    0.000
      1.325    0.000
      1.325    0.000
      1.325    0.000
      1.325    0.000
      1.325    0.000
      1.326    0.000
      1.326    1.000
      1.326    0.000
      1.326    0.000
      1.326    0.000
      1.327    1.000
      1.327    0.000
      1.327    0.000
      1.327    0.000
      1.327    0.000
      1.328    1.000
      1.328    0.000
      1.328    1.000
      1.328    1.000
      1.328    2.000
      1.329    1.000
      1.329    2.000
      1.329    1.000
      1.329    2.000
      1.329    3.000
      1.330    1.000
      1.330    1.000
      1.330    1.000
      1.330    1.000
      1.330    2.000
      1.331    1.000
      1.331    1.000
      1.331    1.000
      1.331    1.000
      1.331    1.000
      1.332    1.000
      1.332    2.000
      1.332    1.000
      1.332    1.000
      1.332    1.000
      1.333    1.000
      1.333    1.000
      1.333    1.000
      1.333    1.000
      1.333    1.000
      1.334    1.000
      1.334    1.000
      1.334    0.000
      1.334    1.000
      1.334    0.000
      1.335    0.000
      1.335    1.000
      1.335    1.000
      1.335    1.000
      1.335    1.000
      1.336    1.000
      1.336    1.000
      1.336    1.000
      1.336    0.000
      1.336    0.000
      1.337    1.000
      1.337    1.000
      1.337    1.000
      1.337    1.000
      1.337    1.000
      1.338    1.000
      1.338    1.000
      1.338    1.000
      1.338    1.000
      1.338    1.000
      1.339    2.000
      1.339    1.000
      1.339    1.000
      1.339    1.000
      1.339    0.000
      1.340    0.000
      1.340    0.000
      1.340    0.000
      1.340    1.000
      1.340    0.000
      1.341    1.000
      1.341    1.000
      1.341    1.000
      1.341    2.000
      1.341    2.000
      1.342    1.000
      1.342    1.000
      1.342    1.000
      1.342    1.000
      1.342    2.000
      1.343    1.000
      1.343    1.000
      1.343    1.000
      1.343    1.000
      1.343    1.000
      1.344    1.000
      1.344    1.000
      1.344    1.000
      1.344    2.000
      1.344    2.000
      1.345    1.000
      1.345    2.000
      1.345    1.000
      1.345    1.000
      1.345    2.000
      1.346    1.000
      1.346    1.000
      1.346    1.000
      1.346    1.000
      1.346    1.000
      1.347    1.000
      1.347    1.000
      1.347    1.000
      1.347    1.000
      1.347    2.000
      1.348    1.000
      1.348    1.000
      1.348    2.000
      1.348    1.000
      1.348    1.000
      1.349    1.000
      1.349    1.000
      1.349    1.000
      1.349    1.000
      1.349    1.000
      1.350    1.000
      1.350    1.000
      1.350    1.000
      1.350    1.000
      1.350    1.000
      1.351    1.000
      1.351    1.000
      1.351    1.000
      1.351    2.000
      1.351    1.000
      1.352    1.000
      1.352    1.000
      1.352    1.000
      1.352    1.000
      1.352    1.000
      1.353    1.000
      1.353    1.000
      1.353    1.000
      1.353    0.000
      1.353    1.000
      1.354    1.000
      1.354    1.000
      1.354    1.000
      1.354    1.000
      1.354    1.000
      1.355    1.000
      1.355    2.000
      1.355    1.000
      1.355    1.000
      1.355    1.000
      1.356    1.000
      1.356    1.000
      1.356    1.000
      1.356    1.000
      1.356    1.000
      1.357    2.000
      1.357    1.000
      1.357    1.000
      1.357    1.000
      1.357    2.000
      1.358    2.000
      1.358    1.000
      1.358    1.000
      1.358    1.000
      1.358    1.000
      1.359    1.000
      1.359    1.000
      1.359    1.000
      1.359    1.000
      1.359    1.000
      1.360    1.000
      1.360    1.000
      1.360    1.000
      1.360    0.000
      1.360    1.000
      1.361    1.000
      1.361    1.000
      1.361    1.000
      1.361    1.000
      1.361    2.000
      1.362    1.000
      1.362    1.000
      1.362    2.000
      1.362    1.000
      1.362    1.000
      1.363    2.000
      1.363    1.000
      1.363    2.000
      1.363    1.000
      1.363    1.000
      1.364    1.000
      1.364    1.000
      1.364    1.000
      1.364    1.000
      1.364    2.000
      1.365    2.000
      1.365    2.000
      1.365    1.000
      1.365    0.000
      1.365    1.000
      1.366    1.000
      1.366    0.000
      1.366    2.000
      1.366    1.000
      1.366    2.000
      1.367    1.000
      1.367    1.000
      1.367    1.000
      1.367    1.000
      1.367    2.000
      1.368    2.000
      1.368    1.000
      1.368    2.000
      1.368    2.000
      1.368    1.000
      1.369    2.000
      1.369    2.000
      1.369    3.000
      1.369    2.000
      1.369    2.000
      1.370    2.000
      1.370    1.000
      1.370    2.000
      1.370    2.000
      1.370    1.000
      1.371    1.000
      1.371    1.000
      1.371    1.000
      1.371    1.000
      1.371    1.000
      1.372    1.000
      1.372    1.000
      1.372    1.000
      1.372    1.000
      1.372    1.000
      1.373    1.000
      1.373    1.000
      1.373    2.000
      1.373    1.000
      1.373    1.000
      1.374    1.000
      1.374    1.000
      1.374    2.000
      1.374    2.000
      1.374    2.000
      1.375    1.000
      1.375    1.000
      1.375    1.000
      1.375    1.000
      1.375    1.000
      1.376    1.000
      1.376    1.000
      1.376    1.000
      1.376    1.000
      1.376    1.000
      1.377    1.000
      1.377    1.000
      1.377    1.000
      1.377    1.000
      1.377    1.000
      1.378    2.000
      1.378    1.000
      1.378    2.000
      1.378    2.000
      1.378    2.000
      1.379    2.000
      1.379    1.000
      1.379    2.000
      1.379    2.000
      1.379    2.000
      1.380    2.000
      1.380    2.000
      1.380    2.000
      1.380    2.000
      1.380    2.000
      1.381    2.000
      1.381    2.000
      1.381    2.000
      1.381    2.000
      1.381    2.000
      1.382    2.000
      1.382    2.000
      1.382    2.000
      1.382    2.000
      1.382    2.000
      1.383    2.000
      1.383    2.000
      1.383    2.000
      1.383    2.000
      1.383    2.000
      1.384    2.000
      1.384    2.000
      1.384    2.000
      1.384    2.000
      1.384    2.000
      1.385    2.000
      1.385    2.000
      1.385    2.000
      1.385    2.000
      1.385    2.000
      1.386    2.000
      1.386    2.000
      1.386    2.000
      1.386    2.000
      1.386    1.000
      1.387    2.000
      1.387    1.000
      1.387    2.000
      1.387    2.000
      1.387    2.000
      1.388    2.000
      1.388    2.000
      1.388    2.000
      1.388    2.000
      1.388    2.000
      1.389    2.000
      1.389    2.000
      1.389    2.000
      1.389    2.000
      1.389    2.000
      1.390    1.000
      1.390    1.000
      1.390    2.000
      1.390    2.000
      1.390    2.000
      1.391    3.000
      1.391    2.000
      1.391    2.000
      1.391    1.000
      1.391    2.000
      1.392    2.000
      1.392    2.000
      1.392    2.000
      1.392    3.000
      1.392    2.000
      1.393    1.000
      1.393    1.000
      1.393    1.000
      1.393    2.000
      1.393    1.000
      1.394    2.000
      1.394    2.000
      1.394    2.000
      1.394    1.000
      1.394    1.000
      1.395    1.000
      1.395    2.000
      1.395    2.000
      1.395    2.000
      1.395    2.000
      1.396    2.000
      1.396    2.000
      1.396    2.000
      1.396    2.000
      1.396    1.000
      1.397    1.000
      1.397    1.000
      1.397    1.000
      1.397    2.000
      1.397    2.000
      1.398    2.000
      1.398    2.000
      1.398    2.000
      1.398    2.000
      1.398    2.000
      1.399    2.000
      1.399    2.000
      1.399    2.000
      1.399    2.000
      1.399    2.000
      1.400    2.000
      1.400    2.000
      1.400    2.000
      1.400    2.000
      1.400    2.000
      1.401    2.000
      1.401    2.000
      1.401    2.000
      1.401    2.000
      1.401    2.000
      1.402    2.000
      1.402    2.000
      1.402    2.000
      1.402    2.000
      1.402    2.000
      1.403    2.000
      1.403    2.000
      1.403    2.000
      1.403    2.000
      1.403    2.000
      1.404    2.000
      1.404    2.000
      1.404    2.000
      1.404    2.000
      1.404    2.000
      1.405    2.000
      1.405    2.000
      1.405    2.000
      1.405    2.000
      1.405    2.000
      1.406    2.000
      1.406    2.000
      1.406    2.000
      1.406    2.000
      1.406    2.000
      1.407    2.000
      1.407    2.000
      1.407    2.000
      1.407    2.000
      1.407    2.000
      1.408    2.000
      1.408    2.000
      1.408    2.000
      1.408    2.000
      1.408    2.000
      1.409    2.000
      1.409    2.000
      1.409    2.000
      1.409    2.000
      1.409    2.000
      1.410    2.000
      1.410    2.000
      1.410    2.000
      1.410    2.000
      1.410    1.000
      1.411    2.000
      1.411    1.000
      1.411    2.000
      1.411    2.000
      1.411    1.000
      1.412    1.000
      1.412    1.000
      1.412    1.000
      1.412    2.000
      1.412    2.000
      1.413    2.000
      1.413    2.000
      1.413    2.000
      1.413    2.000
      1.413    2.000
      1.414    2.000
      1.414    2.000
      1.414    1.000
      1.414    2.000
      1.414    2.000
      1.415    2.000
      1.415    2.000
      1.415    2.000
      1.415    2.000
      1.415    2.000
      1.416    2.000
      1.416    1.000
      1.416    1.000
      1.416    1.000
      1.416    2.000
      1.417    2.000
      1.417    3.000
      1.417    1.000
      1.417    3.000
      1.417    3.000
      1.418    3.000
      1.418    2.000
      1.418    3.000
      1.418    3.000
      1.418    3.000
      1.419    1.000
      1.419    2.000
      1.419    2.000
      1.419    1.000
      1.419    1.000
      1.420    2.000
      1.420    1.000
      1.420    1.000
      1.420    1.000
      1.420    1.000
      1.421    1.000
      1.421    1.000
      1.421    1.000
      1.421    1.000
      1.421    1.000
      1.422    1.000
      1.422    1.000
      1.422    2.000
      1.422    2.000
      1.422    2.000
      1.423    1.000
      1.423    2.000
      1.423    1.000
      1.423    1.000
      1.423    1.000
      1.424    2.000
      1.424    1.000
      1.424    1.000
      1.424    1.000
      1.424    1.000
      1.425    2.000
      1.425    1.000
      1.425    1.000
      1.425    1.000
      1.425    1.000
      1.426    1.000
      1.426    1.000
      1.426    1.000
      1.426    1.000
      1.426    1.000
      1.427    1.000
      1.427    1.000
      1.427    2.000
      1.427    1.000
      1.427    1.000
      1.428    1.000
      1.428    1.000
      1.428    1.000
      1.428    1.000
      1.428    1.000
      1.429    2.000
      1.429    1.000
      1.429    1.000
      1.429    2.000
      1.429    1.000
      1.430    1.000
      1.430    1.000
      1.430    1.000
      1.430    1.000
      1.430    2.000
      1.431    2.000
      1.431    2.000
      1.431    1.000
      1.431    1.000
      1.431    1.000
      1.432    1.000
      1.432    1.000
      1.432    2.000
      1.432    1.000
      1.432    1.000
      1.433    1.000
      1.433    1.000
      1.433    2.000
      1.433    2.000
      1.433    1.000
      1.434    1.000
      1.434    1.000
      1.434    1.000
      1.434    1.000
      1.434    2.000
      1.435    2.000
      1.435    1.000
      1.435    1.000
      1.435    1.000
      1.435    2.000
      1.436    2.000
      1.436    2.000
      1.436    1.000
      1.436    2.000
      1.436    2.000
      1.437    2.000
      1.437    2.000
      1.437    2.000
      1.437    2.000
      1.437    2.000
      1.438    2.000
      1.438    2.000
      1.438    2.000
      1.438    2.000
      1.438    2.000
      1.439    2.000
      1.439    2.000
      1.439    1.000
      1.439    2.000
      1.439    2.000
      1.440    2.000
      1.440    1.000
      1.440    1.000
      1.440    2.000
      1.440    2.000
      1.441    2.000
      1.441    1.000
      1.441    2.000
      1.441    2.000
      1.441    2.000
      1.442    2.000
      1.442    2.000
      1.442    2.000
      1.442    2.000
      1.442    2.000
      1.443    2.000
      1.443    1.000
      1.443    3.000
      1.443    3.000
      1.443    2.000
      1.444    3.000
      1.444    2.000
      1.444    2.000
      1.444    2.000
      1.444    2.000
      1.445    1.000
      1.445    2.000
      1.445    1.000
      1.445    2.000
      1.445    1.000
      1.446    1.000
      1.446    2.000
      1.446    2.000
      1.446    2.000
      1.446    2.000
      1.447    2.000
      1.447    2.000
      1.447    2.000
      1.447    2.000
      1.447    2.000
      1.448    2.000
      1.448    2.000
      1.448    2.000
      1.448    2.000
      1.448    2.000
      1.449    2.000
      1.449    2.000
      1.449    2.000
      1.449    2.000
      1.449    2.000
      1.450    2.000
      1.450    2.000
      1.450    3.000
      1.450    2.000
      1.450    2.000
      1.451    1.000
      1.451    3.000
      1.451    2.000
      1.451    2.000
      1.451    2.000
      1.452    2.000
      1.452    2.000
      1.452    3.000
      1.452    2.000
      1.452    4.000
      1.453    3.000
      1.453    4.000
      1.453    3.000
      1.453    3.000
      1.453    4.000
      1.454    2.000
      1.454    3.000
      1.454    2.000
      1.454    2.000
      1.454    4.000
      1.455    2.000
      1.455    3.000
      1.455    3.000
      1.455    2.000
      1.455    2.000
      1.456    3.000
      1.456    2.000
      1.456    3.000
      1.456    3.000
      1.456    2.000
      1.457    2.000
      1.457    3.000
      1.457    3.000
      1.457    4.000
      1.457    3.000
      1.458    3.000
      1.458    2.000
      1.458    2.000
      1.458    3.000
      1.458    2.000
      1.459    2.000
      1.459    2.000
      1.459    2.000
      1.459    2.000
      1.459    3.000
      1.460    2.000
      1.460    1.000
      1.460    3.000
      1.460    1.000
      1.460    0.000
      1.461    3.000
      1.461    2.000
      1.461    2.000
      1.461    2.000
      1.461    2.000
      1.462    3.000
      1.462    2.000
      1.462    3.000
      1.462    2.000
      1.462    3.000
      1.463    2.000
      1.463    1.000
      1.463    2.000
      1.463    2.000
      1.463    1.000
      1.464    2.000
      1.464    2.000
      1.464    1.000
      1.464    2.000
      1.464    2.000
      1.465    2.000
      1.465    3.000
      1.465    3.000
      1.465    2.000
      1.465    3.000
      1.466    3.000
      1.466    3.000
      1.466    2.000
      1.466    3.000
      1.466    3.000
      1.467    3.000
      1.467    2.000
      1.467    3.000
      1.467    3.000
      1.467    3.000
      1.468    2.000
      1.468    3.000
      1.468    3.000
      1.468    2.000
      1.468    3.000
      1.469    3.000
      1.469    2.000
      1.469    1.000
      1.469    2.000
      1.469    1.000
      1.470    2.000
      1.470    1.000
      1.470    0.000
      1.470    1.000
      1.470    2.000
      1.471    1.000
      1.471    2.000
      1.471    3.000
      1.471    3.000
      1.471    2.000
      1.472    2.000
      1.472    2.000
      1.472    2.000
      1.472    1.000
      1.472    1.000
      1.473    2.000
      1.473    0.000
      1.473    3.000
      1.473    2.000
      1.473    3.000
      1.474    2.000
      1.474    1.000
      1.474    1.000
      1.474    3.000
      1.474    3.000
      1.475    3.000
      1.475    2.000
      1.475    2.000
      1.475    2.000
      1.475    1.000
      1.476    0.000
      1.476    2.000
      1.476    1.000
      1.476    3.000
      1.476    2.000
      1.477    2.000
      1.477    1.000
      1.477    2.000
      1.477    1.000
      1.477    1.000
      1.478    1.000
      1.478    1.000
      1.478    1.000
      1.478    1.000
      1.478    1.000
      1.479    0.000
      1.479    1.000
      1.479    1.000
      1.479    0.000
      1.479    1.000
      1.480    1.000
      1.480    1.000
      1.480    0.000
      1.480    0.000
      1.480    0.000
      1.481    1.000
      1.481    0.000
      1.481    0.000
      1.481    0.000
      1.481    0.000
      1.482    0.000
      1.482    1.000
      1.482    0.000
      1.482    0.000
      1.482    1.000
      1.483    1.000
      1.483    1.000
      1.483    2.000
      1.483    1.000
      1.483    0.000
      1.484    0.000
      1.484    0.000
      1.484    1.000
      1.484    1.000
      1.484    1.000
      1.485    2.000
      1.485    2.000
      1.485    1.000
      1.485    1.000
      1.485    1.000
      1.486    1.000
      1.486    1.000
      1.486    0.000
      1.486    1.000
      1.486    1.000
      1.487    1.000
      1.487    1.000
      1.487    1.000
      1.487    1.000
      1.487    1.000
      1.488    1.000
      1.488    1.000
      1.488    1.000
      1.488    1.000
      1.488    0.000
      1.489    1.000
      1.489    1.000
      1.489    1.000
      1.489    1.000
      1.489    1.000
      1.490    1.000
      1.490    0.000
      1.490    1.000
      1.490    1.000
      1.490    1.000
      1.491    1.000
      1.491    1.000
      1.491    1.000
      1.491    1.000
      1.491    1.000
      1.492    1.000
      1.492    1.000
      1.492    1.000
      1.492    1.000
      1.492    1.000
      1.493    1.000
      1.493    1.000
      1.493    1.000
      1.493    1.000
      1.493    1.000
      1.494    3.000
      1.494    2.000
      1.494    1.000
      1.494    1.000
      1.494    1.000
      1.495    1.000
      1.495    1.000
      1.495    1.000
      1.495    1.000
      1.495    1.000
      1.496    2.000
      1.496    1.000
      1.496    1.000
      1.496    1.000
      1.496    2.000
      1.497    0.000
      1.497    1.000
      1.497    3.000
      1.497    3.000
      1.497    2.000
      1.498    3.000
      1.498    3.000
      1.498    3.000
      1.498    3.000
      1.498    2.000
      1.499    2.000
      1.499    2.000
      1.499    3.000
      1.499    3.000
      1.499    2.000
      1.500    1.000
      1.500    2.000
      1.500    2.000
      1.500    2.000
      1.500    1.000
      1.501    1.000
      1.501    1.000
      1.501    1.000
      1.501    2.000
      1.501    2.000
      1.502    3.000
      1.502    3.000
      1.502    1.000
      1.502    2.000
      1.502    3.000
      1.503    3.000
      1.503    3.000
      1.503    2.000
      1.503    2.000
      1.503    2.000
      1.504    2.000
      1.504    2.000
      1.504    2.000
      1.504    1.000
      1.504    1.000
      1.505    1.000
      1.505    1.000
      1.505    1.000
      1.505    1.000
      1.505    1.000
      1.506    1.000
      1.506    2.000
      1.506    1.000
      1.506    1.000
      1.506    1.000
      1.507    1.000
      1.507    1.000
      1.507    0.000
      1.507    1.000
      1.507    1.000
      1.508    1.000
      1.508    0.000
      1.508    1.000
      1.508    0.000
      1.508    0.000
      1.509    1.000
      1.509    1.000
      1.509    1.000
      1.509    1.000
      1.509    1.000
      1.510    1.000
      1.510    1.000
      1.510    1.000
      1.510    0.000
      1.510    0.000
      1.511    1.000
      1.511    2.000
      1.511    2.000
      1.511    1.000
      1.511    1.000
      1.512    3.000
      1.512    2.000
      1.512    2.000
      1.512    2.000
      1.512    2.000
      1.513    2.000
      1.513    2.000
      1.513    1.000
      1.513    2.000
      1.513    1.000
      1.514    1.000
      1.514    1.000
      1.514    1.000
      1.514    3.000
      1.514    2.000
      1.515    2.000
      1.515    3.000
      1.515    3.000
      1.515    1.000
      1.515    2.000
      1.516    1.000
      1.516    1.000
      1.516    2.000
      1.516    1.000
      1.516    1.000
      1.517    1.000
      1.517    3.000
      1.517    3.000
      1.517    3.000
      1.517    3.000
      1.518    2.000
      1.518    2.000
      1.518    2.000
      1.518    2.000
      1.518    2.000
      1.519    2.000
      1.519    1.000
      1.519    1.000
      1.519    1.000
      1.519    1.000
      1.520    1.000
      1.520    2.000
      1.520    1.000
      1.520    1.000
      1.520    1.000
      1.521    1.000
      1.521    1.000
      1.521    1.000
      1.521    1.000
      1.521    1.000
      1.522    1.000
      1.522    1.000
      1.522    1.000
      1.522    1.000
      1.522    2.000
      1.523    1.000
      1.523    2.000
      1.523    2.000
      1.523    2.000
      1.523    2.000
      1.524    2.000
      1.524    3.000
      1.524    2.000
      1.524    2.000
      1.524    3.000
      1.525    1.000
      1.525    2.000
      1.525    2.000
      1.525    1.000
      1.525    2.000
      1.526    1.000
      1.526    1.000
      1.526    1.000
      1.526    2.000
      1.526    1.000
      1.527    3.000
      1.527    2.000
      1.527    2.000
      1.527    1.000
      1.527    1.000
      1.528    2.000
      1.528    3.000
      1.528    2.000
      1.528    2.000
      1.528    2.000
      1.529    2.000
      1.529    2.000
      1.529    1.000
      1.529    1.000
      1.529    2.000
      1.530    2.000
      1.530    2.000
      1.530    3.000
      1.530    3.000
      1.530    1.000
      1.531    3.000
      1.531    2.000
      1.531    2.000
      1.531    1.000
      1.531    3.000
      1.532    3.000
      1.532    3.000
      1.532    3.000
      1.532    3.000
      1.532    2.000
      1.533    2.000
      1.533    2.000
      1.533    3.000
      1.533    3.000
      1.533    4.000
      1.534    3.000
      1.534    3.000
      1.534    3.000
      1.534    3.000
      1.534    3.000
      1.535    4.000
      1.535    4.000
      1.535    2.000
      1.535    3.000
      1.535    2.000
      1.536    3.000
      1.536    2.000
      1.536    3.000
      1.536    2.000
      1.536    1.000
      1.537    2.000
      1.537    3.000
      1.537    4.000
      1.537    1.000
      1.537    2.000
      1.538    3.000
      1.538    3.000
      1.538    2.000
      1.538    3.000
      1.538    2.000
      1.539    3.000
      1.539    3.000
      1.539    3.000
      1.539    2.000
      1.539    2.000
      1.540    1.000
      1.540    1.000
      1.540    2.000
      1.540    3.000
      1.540    3.000
      1.541    2.000
      1.541    2.000
      1.541    2.000
      1.541    1.000
      1.541    1.000
      1.542    2.000
      1.542    2.000
      1.542    2.000
      1.542    1.000
      1.542    1.000
      1.543    1.000
      1.543    1.000
      1.543    0.000
      1.543    1.000
      1.543    1.000
      1.544    1.000
      1.544    1.000
      1.544    1.000
      1.544    2.000
      1.544    1.000
      1.545    2.000
      1.545    1.000
      1.545    1.000
      1.545    2.000
      1.545    1.000
      1.546    2.000
      1.546    2.000
      1.546    3.000
      1.546    2.000
      1.546    2.000
      1.547    2.000
      1.547    2.000
      1.547    2.000
      1.547    2.000
      1.547    3.000
      1.548    3.000
      1.548    2.000
      1.548    2.000
      1.548    2.000
      1.548    2.000
      1.549    3.000
      1.549    2.000
      1.549    3.000
      1.549    3.000
      1.549    3.000
      1.550    2.000
      1.550    3.000
      1.550    3.000
      1.550    2.000
      1.550    2.000
      1.551    1.000
      1.551    4.000
      1.551    3.000
      1.551    4.000
      1.551    4.000
      1.552    2.000
      1.552    3.000
      1.552    4.000
      1.552    3.000
      1.552    4.000
      1.553    3.000
      1.553    3.000
      1.553    3.000
      1.553    2.000
      1.553    3.000
      1.554    4.000
      1.554    4.000
      1.554    5.000
      1.554    3.000
      1.554    4.000
      1.555    3.000
      1.555    3.000
      1.555    1.000
      1.555    2.000
      1.555    2.000
      1.556    2.000
      1.556    2.000
      1.556    2.000
      1.556    4.000
      1.556    2.000
      1.557    3.000
      1.557    2.000
      1.557    2.000
      1.557    3.000
      1.557    4.000
      1.558    2.000
      1.558    0.000
      1.558    1.000
      1.558    1.000
      1.558    1.000
      1.559    2.000
      1.559    0.000
      1.559    0.000
      1.559    3.000
      1.559    1.000
      1.560    1.000
      1.560    1.000
      1.560    2.000
      1.560    1.000
      1.560    1.000
      1.561    1.000
      1.561    1.000
      1.561    1.000
      1.561    2.000
      1.561    2.000
      1.562    0.000
      1.562    1.000
      1.562    1.000
      1.562    0.000
      1.562    1.000
      1.563    2.000
      1.563    0.000
      1.563    1.000
      1.563    1.000
      1.563    0.000
      1.564    1.000
      1.564    1.000
      1.564    0.000
      1.564    0.000
      1.564    0.000
      1.565    1.000
      1.565    2.000
      1.565    1.000
      1.565    1.000
      1.565    2.000
      1.566    2.000
      1.566    1.000
      1.566    0.000
      1.566    0.000
      1.566    0.000
      1.567    1.000
      1.567    1.000
      1.567    1.000
      1.567    0.000
      1.567    0.000
      1.568    0.000
      1.568    1.000
      1.568    1.000
      1.568    1.000
      1.568    1.000
      1.569    1.000
      1.569    2.000
      1.569    1.000
      1.569    1.000
      1.569    1.000
      1.570    0.000
      1.570    0.000
      1.570    0.000
      1.570    0.000
      1.570    0.000
      1.571    1.000
      1.571    1.000
      1.571    2.000
      1.571    1.000
      1.571    1.000
      1.572    0.000
      1.572    0.000
      1.572    0.000
      1.572    0.000
      1.572    0.000
      1.573    0.000
      1.573    0.000
      1.573    1.000
      1.573    1.000
      1.573    1.000
      1.574    1.000
      1.574    1.000
      1.574    1.000
      1.574    1.000
      1.574    2.000
      1.575    2.000
      1.575    2.000
      1.575    1.000
      1.575    1.000
      1.575    1.000
      1.576    1.000
      1.576    1.000
      1.576    2.000
      1.576    1.000
      1.576    1.000
      1.577    1.000
      1.577    1.000
      1.577    2.000
      1.577    1.000
      1.577    3.000
      1.578    2.000
      1.578    2.000
      1.578    3.000
      1.578    2.000
      1.578    2.000
      1.579    2.000
      1.579    1.000
      1.579    2.000
      1.579    2.000
      1.579    2.000
      1.580    2.000
      1.580    2.000
      1.580    2.000
      1.580    2.000
      1.580    2.000
      1.581    3.000
      1.581    2.000
      1.581    1.000
      1.581    0.000
      1.581    3.000
      1.582    2.000
      1.582    2.000
      1.582    2.000
      1.582    2.000
      1.582    1.000
      1.583    2.000
      1.583    2.000
      1.583    2.000
      1.583    3.000
      1.583    3.000
      1.584    1.000
      1.584    3.000
      1.584    2.000
      1.584    2.000
      1.584    3.000
      1.585    2.000
      1.585    0.000
      1.585    2.000
      1.585    2.000
      1.585    2.000
      1.586    2.000
      1.586    2.000
      1.586    2.000
      1.586    3.000
      1.586    3.000
      1.587    3.000
      1.587    2.000
      1.587    2.000
      1.587    2.000
      1.587    2.000
      1.588    2.000
      1.588    2.000
      1.588    2.000
      1.588    3.000
      1.588    2.000
      1.589    2.000
      1.589    2.000
      1.589    2.000
      1.589    3.000
      1.589    3.000
      1.590    3.000
      1.590    3.000
      1.590    4.000
      1.590    3.000
      1.590    3.000
      1.591    3.000
      1.591    3.000
      1.591    2.000
      1.591    2.000
      1.591    3.000
      1.592    3.000
      1.592    3.000
      1.592    2.000
      1.592    3.000
      1.592    4.000
      1.593    2.000
      1.593    3.000
      1.593    2.000
      1.593    2.000
      1.593    2.000
      1.594    2.000
      1.594    3.000
      1.594    2.000
      1.594    1.000
      1.594    1.000
      1.595    1.000
      1.595    3.000
      1.595    2.000
      1.595    2.000
      1.595    1.000
      1.596    3.000
      1.596    3.000
      1.596    4.000
      1.596    3.000
      1.596    3.000
      1.597    4.000
      1.597    3.000
      1.597    3.000
      1.597    2.000
      1.597    4.000
      1.598    4.000
      1.598    2.000
      1.598    4.000
      1.598    3.000
      1.598    3.000
      1.599    3.000
      1.599    1.000
      1.599    2.000
      1.599    3.000
      1.599    3.000
      1.600    2.000
      1.600    1.000
      1.600    3.000
      1.600    3.000
      1.600    3.000
      1.601    3.000
      1.601    3.000
      1.601    3.000
      1.601    3.000
      1.601    3.000
      1.602    3.000
      1.602    2.000
      1.602    1.000
      1.602    2.000
      1.602    1.000
      1.603    3.000
      1.603    3.000
      1.603    3.000
      1.603    3.000
      1.603    3.000
      1.604    3.000
      1.604    3.000
      1.604    2.000
      1.604    3.000
      1.604    2.000
      1.605    2.000
      1.605    2.000
      1.605    2.000
      1.605    2.000
      1.605    2.000
      1.606    2.000
      1.606    2.000
      1.606    2.000
      1.606    2.000
      1.606    2.000
      1.607    2.000
      1.607    2.000
      1.607    2.000
      1.607    2.000
      1.607    3.000
      1.608    2.000
      1.608    1.000
      1.608    2.000
      1.608    2.000
      1.608    2.000
      1.609    2.000
      1.609    2.000
      1.609    2.000
      1.609    2.000
      1.609    2.000
      1.610    2.000
      1.610    2.000
      1.610    2.000
      1.610    2.000
      1.610    2.000
      1.611    2.000
      1.611    2.000
      1.611    3.000
      1.611    2.000
      1.611    2.000
      1.612    2.000
      1.612    3.000
      1.612    2.000
      1.612    2.000
      1.612    1.000
      1.613    1.000
      1.613    1.000
      1.613    3.000
      1.613    3.000
      1.613    2.000
      1.614    2.000
      1.614    2.000
      1.614    2.000
      1.614    2.000
      1.614    2.000
      1.615    2.000
      1.615    2.000
      1.615    2.000
      1.615    2.000
      1.615    2.000
      1.616    2.000
      1.616    0.000
      1.616    1.000
      1.616    2.000
      1.616    2.000
      1.617    1.000
      1.617    2.000
      1.617    2.000
      1.617    2.000
      1.617    2.000
      1.618    2.000
      1.618    2.000
      1.618    2.000
      1.618    2.000
      1.618    2.000
      1.619    2.000
      1.619    2.000
      1.619    0.000
      1.619    2.000
      1.619    2.000
      1.620    2.000
      1.620    3.000
      1.620    2.000
      1.620    3.000
      1.620    2.000
      1.621    1.000
      1.621    1.000
      1.621    1.000
      1.621    1.000
      1.621    2.000
      1.622    3.000
      1.622    2.000
      1.622    2.000
      1.622    1.000
      1.622    2.000
      1.623    2.000
      1.623    1.000
      1.623    2.000
      1.623    1.000
      1.623    3.000
      1.624    2.000
      1.624    2.000
      1.624    2.000
      1.624    2.000
      1.624    2.000
      1.625    1.000
      1.625    4.000
      1.625    5.000
      1.625    4.000
      1.625    3.000
      1.626    1.000
      1.626    2.000
      1.626    4.000
      1.626    1.000
      1.626    1.000
      1.627    1.000
      1.627    1.000
      1.627    1.000
      1.627    2.000
      1.627    1.000
      1.628    1.000
      1.628    1.000
      1.628    1.000
      1.628    2.000
      1.628    1.000
      1.629    2.000
      1.629    2.000
      1.629    2.000
      1.629    1.000
      1.629    2.000
      1.630    1.000
      1.630    1.000
      1.630    1.000
      1.630    1.000
      1.630    3.000
      1.631    1.000
      1.631    1.000
      1.631    1.000
      1.631    1.000
      1.631    0.000
      1.632    0.000
      1.632    2.000
      1.632    2.000
      1.632    2.000
      1.632    2.000
      1.633    2.000
      1.633    2.000
      1.633    2.000
      1.633    2.000
      1.633    2.000
      1.634    1.000
      1.634    2.000
      1.634    2.000
      1.634    2.000
      1.634    1.000
      1.635    1.000
      1.635    1.000
      1.635    1.000
      1.635    1.000
      1.635    1.000
      1.636    1.000
      1.636    1.000
      1.636    0.000
      1.636    2.000
      1.636    3.000
      1.637    3.000
      1.637    2.000
      1.637    1.000
      1.637    2.000
      1.637    2.000
      1.638    3.000
      1.638    4.000
      1.638    3.000
      1.638    2.000
      1.638    3.000
      1.639    4.000
      1.639    2.000
      1.639    3.000
      1.639    3.000
      1.639    4.000
      1.640    3.000
      1.640    4.000
      1.640    2.000
      1.640    2.000
      1.640    2.000
      1.641    3.000
      1.641    3.000
      1.641    2.000
      1.641    2.000
      1.641    2.000
      1.642    2.000
      1.642    2.000
      1.642    3.000
      1.642    3.000
      1.642    3.000
      1.643    2.000
      1.643    3.000
      1.643    4.000
      1.643    4.000
      1.643    4.000
      1.644    3.000
      1.644    4.000
      1.644    4.000
      1.644    4.000
      1.644    5.000
      1.645    4.000
      1.645    4.000
      1.645    4.000
      1.645    4.000
      1.645    4.000
      1.646    4.000
      1.646    4.000
      1.646    2.000
      1.646    3.000
      1.646    3.000
      1.647    3.000
      1.647    2.000
      1.647    3.000
      1.647    3.000
      1.647    3.000
      1.648    3.000
      1.648    1.000
      1.648    2.000
      1.648    2.000
      1.648    3.000
      1.649    2.000
      1.649    3.000
      1.649    3.000
      1.649    3.000
      1.649    3.000
      1.650    2.000
      1.650    2.000
      1.650    3.000
      1.650    2.000
      1.650    2.000
      1.651    2.000
      1.651    2.000
      1.651    3.000
      1.651    2.000
      1.651    1.000
      1.652    1.000
      1.652    1.000
      1.652    1.000
      1.652    1.000
      1.652    2.000
      1.653    1.000
      1.653    0.000
      1.653    1.000
      1.653    1.000
      1.653    2.000
      1.654    1.000
      1.654    0.000
      1.654    2.000
      1.654    1.000
      1.654    0.000
      1.655    0.000
      1.655    0.000
      1.655    0.000
      1.655    0.000
      1.655    0.000
      1.656    1.000
      1.656    1.000
      1.656    1.000
      1.656    1.000
      1.656    1.000
      1.657    2.000
      1.657    1.000
      1.657    2.000
      1.657    3.000
      1.657    2.000
      1.658    1.000
      1.658    0.000
      1.658    1.000
      1.658    2.000
      1.658    1.000
      1.659    1.000
      1.659    1.000
      1.659    1.000
      1.659    1.000
      1.659    1.000
      1.660    1.000
      1.660    1.000
      1.660    1.000
      1.660    2.000
      1.660    1.000
      1.661    1.000
      1.661    1.000
      1.661    2.000
      1.661    2.000
      1.661    2.000
      1.662    2.000
      1.662    1.000
      1.662    3.000
      1.662    3.000
      1.662    3.000
      1.663    3.000
      1.663    3.000
      1.663    2.000
      1.663    1.000
      1.663    2.000
      1.664    2.000
      1.664    2.000
      1.664    2.000
      1.664    2.000
      1.664    2.000
      1.665    2.000
      1.665    2.000
      1.665    2.000
      1.665    2.000
      1.665    3.000
      1.666    2.000
      1.666    2.000
      1.666    2.000
      1.666    3.000
      1.666    4.000
      1.667    3.000
      1.667    4.000
      1.667    3.000
      1.667    3.000
      1.667    3.000
      1.668    2.000
      1.668    2.000
      1.668    2.000
      1.668    1.000
      1.668    1.000
      1.669    2.000
      1.669    2.000
      1.669    1.000
      1.669    1.000
      1.669    1.000
      1.670    2.000
      1.670    2.000
      1.670    2.000
      1.670    2.000
      1.670    3.000
      1.671    1.000
      1.671    2.000
      1.671    3.000
      1.671    2.000
      1.671    2.000
      1.672    2.000
      1.672    2.000
      1.672    2.000
      1.672    2.000
      1.672    3.000
      1.673    3.000
      1.673    3.000
      1.673    3.000
      1.673    3.000
      1.673    3.000
      1.674    3.000
      1.674    3.000
      1.674    4.000
      1.674    3.000
      1.674    3.000
      1.675    2.000
      1.675    2.000
      1.675    1.000
      1.675    2.000
      1.675    2.000
      1.676    3.000
      1.676    3.000
      1.676    3.000
      1.676    3.000
      1.676    2.000
      1.677    2.000
      1.677    3.000
      1.677    3.000
      1.677    3.000
      1.677    4.000
      1.678    3.000
      1.678    2.000
      1.678    3.000
      1.678    3.000
      1.678    3.000
      1.679    3.000
      1.679    3.000
      1.679    2.000
      1.679    3.000
      1.679    2.000
      1.680    2.000
      1.680    2.000
      1.680    3.000
      1.680    3.000
      1.680    2.000
      1.681    3.000
      1.681    2.000
      1.681    4.000
      1.681    2.000
      1.681    4.000
      1.682    4.000
      1.682    3.000
      1.682    2.000
      1.682    2.000
      1.682    3.000
      1.683    1.000
      1.683    2.000
      1.683    2.000
      1.683    2.000
      1.683    2.000
      1.684    3.000
      1.684    2.000
      1.684    1.000
      1.684    1.000
      1.684    1.000
      1.685    2.000
      1.685    2.000
      1.685    2.000
      1.685    1.000
      1.685    1.000
      1.686    2.000
      1.686    2.000
      1.686    2.000
      1.686    2.000
      1.686    1.000
      1.687    3.000
      1.687    3.000
      1.687    2.000
      1.687    2.000
      1.687    4.000
      1.688    2.000
      1.688    2.000
      1.688    3.000
      1.688    2.000
      1.688    2.000
      1.689    3.000
      1.689    3.000
      1.689    3.000
      1.689    2.000
      1.689    4.000
      1.690    3.000
      1.690    3.000
      1.690    3.000
      1.690    3.000
      1.690    4.000
      1.691    3.000
      1.691    2.000
      1.691    3.000
      1.691    2.000
      1.691    2.000
      1.692    3.000
      1.692    3.000
      1.692    3.000
      1.692    2.000
      1.692    2.000
      1.693    2.000
      1.693    2.000
      1.693    2.000
      1.693    2.000
      1.693    1.000
      1.694    2.000
      1.694    2.000
      1.694    1.000
      1.694    3.000
      1.694    1.000
      1.695    3.000
      1.695    3.000
      1.695    3.000
      1.695    3.000
      1.695    3.000
      1.696    3.000
      1.696    4.000
      1.696    4.000
      1.696    4.000
      1.696    3.000
      1.697    3.000
      1.697    2.000
      1.697    3.000
      1.697    2.000
      1.697    2.000
      1.698    2.000
      1.698    2.000
      1.698    2.000
      1.698    3.000
      1.698    2.000
      1.699    2.000
      1.699    2.000
      1.699    4.000
      1.699    2.000
      1.699    2.000
      1.700    2.000
      1.700    2.000
      1.700    2.000
      1.700    3.000
      1.700    3.000
      1.701    3.000
      1.701    3.000
      1.701    2.000
      1.701    3.000
      1.701    3.000
      1.702    3.000
      1.702    3.000
      1.702    3.000
      1.702    3.000
      1.702    3.000
      1.703    3.000
      1.703    3.000
      1.703    2.000
      1.703    2.000
      1.703    4.000
      1.704    3.000
      1.704    4.000
      1.704    4.000
      1.704    3.000
      1.704    3.000
      1.705    3.000
      1.705    2.000
      1.705    2.000
      1.705    1.000
      1.705    2.000
      1.706    3.000
      1.706    3.000
      1.706    2.000
      1.706    2.000
      1.706    2.000
      1.707    3.000
      1.707    2.000
      1.707    3.000
      1.707    3.000
      1.707    3.000
      1.708    3.000
      1.708    3.000
      1.708    5.000
      1.708    3.000
      1.708    3.000
      1.709    3.000
      1.709    3.000
      1.709    4.000
      1.709    4.000
      1.709    3.000
      1.710    4.000
      1.710    3.000
      1.710    3.000
      1.710    3.000
      1.710    4.000
      1.711    2.000
      1.711    4.000
      1.711    4.000
      1.711    3.000
      1.711    2.000
      1.712    3.000
      1.712    2.000
      1.712    4.000
      1.712    3.000
      1.712    3.000
      1.713    4.000
      1.713    4.000
      1.713    4.000
      1.713    4.000
      1.713    4.000
      1.714    3.000
      1.714    2.000
      1.714    2.000
      1.714    3.000
      1.714    3.000
      1.715    2.000
      1.715    3.000
      1.715    4.000
      1.715    4.000
      1.715    4.000
      1.716    3.000
      1.716    3.000
      1.716    3.000
      1.716    4.000
      1.716    4.000
      1.717    3.000
      1.717    3.000
      1.717    3.000
      1.717    4.000
      1.717    4.000
      1.718    4.000
      1.718    3.000
      1.718    4.000
      1.718    3.000
      1.718    4.000
      1.719    4.000
      1.719    3.000
      1.719    4.000
      1.719    4.000
      1.719    4.000
      1.720    5.000
      1.720    5.000
      1.720    5.000
      1.720    5.000
      1.720    5.000
      1.721    5.000
      1.721    5.000
      1.721    5.000
      1.721    4.000
      1.721    5.000
      1.722    5.000
      1.722    5.000
      1.722    4.000
      1.722    4.000
      1.722    5.000
      1.723    4.000
      1.723    5.000
      1.723    1.000
      1.723    2.000
      1.723    2.000
      1.724    3.000
      1.724    2.000
      1.724    3.000
      1.724    2.000
      1.724    2.000
      1.725    2.000
      1.725    2.000
      1.725    4.000
      1.725    5.000
      1.725    4.000
      1.726    4.000
      1.726    4.000
      1.726    5.000
      1.726    4.000
      1.726    1.000
      1.727    3.000
      1.727    3.000
      1.727    5.000
      1.727    4.000
      1.727    5.000
      1.728    3.000
      1.728    3.000
      1.728    3.000
      1.728    3.000
      1.728    2.000
      1.729    2.000
      1.729    2.000
      1.729    2.000
      1.729    3.000
      1.729    2.000
      1.730    3.000
      1.730    2.000
      1.730    3.000
      1.730    2.000
      1.730    4.000
      1.731    3.000
      1.731    4.000
      1.731    4.000
      1.731    4.000
      1.731    4.000
      1.732    3.000
      1.732    4.000
      1.732    5.000
      1.732    4.000
      1.732    3.000
      1.733    4.000
      1.733    4.000
      1.733    4.000
      1.733    5.000
      1.733    5.000
      1.734    3.000
      1.734    3.000
      1.734    5.000
      1.734    4.000
      1.734    4.000
      1.735    4.000
      1.735    3.000
      1.735    3.000
      1.735    3.000
      1.735    3.000
      1.736    3.000
      1.736    5.000
      1.736    4.000
      1.736    4.000
      1.736    4.000
      1.737    5.000
      1.737    4.000
      1.737    4.000
      1.737    4.000
      1.737    3.000
      1.738    2.000
      1.738    3.000
      1.738    4.000
      1.738    5.000
      1.738    5.000
      1.739    4.000
      1.739    4.000
      1.739    5.000
      1.739    4.000
      1.739    4.000
      1.740    4.000
      1.740    3.000
      1.740    4.000
      1.740    3.000
      1.740    3.000
      1.741    3.000
      1.741    3.000
      1.741    5.000
      1.741    4.000
      1.741    3.000
      1.742    4.000
      1.742    3.000
      1.742    3.000
      1.742    4.000
      1.742    5.000
      1.743    4.000
      1.743    3.000
      1.743    4.000
      1.743    5.000
      1.743    5.000
      1.744    5.000
      1.744    3.000
      1.744    4.000
      1.744    5.000
      1.744    5.000
      1.745    5.000
      1.745    3.000
      1.745    3.000
      1.745    4.000
      1.745    4.000
      1.746    3.000
      1.746    4.000
      1.746    4.000
      1.746    4.000
      1.746    4.000
      1.747    4.000
      1.747    4.000
      1.747    4.000
      1.747    5.000
      1.747    5.000
      1.748    5.000
      1.748    4.000
      1.748    4.000
      1.748    4.000
      1.748    3.000
      1.749    4.000
      1.749    3.000
      1.749    3.000
      1.749    4.000
      1.749    3.000
      1.750    3.000
      1.750    5.000
      1.750    3.000
      1.750    3.000
      1.750    2.000
      1.751    4.000
      1.751    5.000
      1.751    4.000
      1.751    3.000
      1.751    3.000
      1.752    4.000
      1.752    3.000
      1.752    4.000
      1.752    3.000
      1.752    3.000
      1.753    3.000
      1.753    5.000
      1.753    4.000
      1.753    5.000
      1.753    4.000
      1.754    4.000
      1.754    3.000
      1.754    3.000
      1.754    4.000
      1.754    4.000
      1.755    3.000
      1.755    4.000
      1.755    4.000
      1.755    5.000
      1.755    4.000
      1.756    6.000
      1.756    5.000
      1.756    4.000
      1.756    4.000
      1.756    3.000
      1.757    4.000
      1.757    4.000
      1.757    3.000
      1.757    4.000
      1.757    5.000
      1.758    3.000
      1.758    5.000
      1.758    4.000
      1.758    4.000
      1.758    3.000
      1.759    5.000
      1.759    4.000
      1.759    4.000
      1.759    4.000
      1.759    4.000
      1.760    3.000
      1.760    1.000
      1.760    5.000
      1.760    4.000
      1.760    3.000
      1.761    5.000
      1.761    3.000
      1.761    4.000
      1.761    6.000
      1.761    5.000
      1.762    6.000
      1.762    5.000
      1.762    5.000
      1.762    6.000
      1.762    5.000
      1.763    6.000
      1.763    6.000
      1.763    5.000
      1.763    5.000
      1.763    4.000
      1.764    6.000
      1.764    5.000
      1.764    5.000
      1.764    4.000
      1.764    3.000
      1.765    3.000
      1.765    4.000
      1.765    3.000
      1.765    5.000
      1.765    5.000
      1.766    4.000
      1.766    3.000
      1.766    4.000
      1.766    5.000
      1.766    5.000
      1.767    5.000
      1.767    2.000
      1.767    4.000
      1.767    4.000
      1.767    3.000
      1.768    5.000
      1.768    4.000
      1.768    4.000
      1.768    4.000
      1.768    4.000
      1.769    3.000
      1.769    4.000
      1.769    4.000
      1.769    5.000
      1.769    6.000
      1.770    5.000
      1.770    4.000
      1.770    4.000
      1.770    3.000
      1.770    4.000
      1.771    4.000
      1.771    3.000
      1.771    3.000
      1.771    3.000
      1.771    5.000
      1.772    4.000
      1.772    3.000
      1.772    4.000
      1.772    3.000
      1.772    3.000
      1.773    2.000
      1.773    2.000
      1.773    2.000
      1.773    3.000
      1.773    3.000
      1.774    3.000
      1.774    2.000
      1.774    2.000
      1.774    1.000
      1.774    1.000
      1.775    1.000
      1.775    2.000
      1.775    2.000
      1.775    2.000
      1.775    2.000
      1.776    2.000
      1.776    2.000
      1.776    1.000
      1.776    1.000
      1.776    2.000
      1.777    2.000
      1.777    2.000
      1.777    2.000
      1.777    2.000
      1.777    2.000
      1.778    3.000
      1.778    2.000
      1.778    2.000
      1.778    3.000
      1.778    2.000
      1.779    2.000
      1.779    2.000
      1.779    4.000
      1.779    4.000
      1.779    4.000
      1.780    3.000
      1.780    2.000
      1.780    2.000
      1.780    2.000
      1.780    2.000
      1.781    4.000
      1.781    4.000
      1.781    3.000
      1.781    4.000
      1.781    3.000
      1.782    4.000
      1.782    2.000
      1.782    3.000
      1.782    3.000
      1.782    3.000
      1.783    3.000
      1.783    3.000
      1.783    3.000
      1.783    3.000
      1.783    3.000
      1.784    3.000
      1.784    3.000
      1.784    4.000
      1.784    3.000
      1.784    4.000
      1.785    3.000
      1.785    3.000
      1.785    4.000
      1.785    3.000
      1.785    2.000
      1.786    3.000
      1.786    3.000
      1.786    2.000
      1.786    5.000
      1.786    4.000
      1.787    5.000
      1.787    4.000
      1.787    4.000
      1.787    4.000
      1.787    5.000
      1.788    5.000
      1.788    4.000
      1.788    3.000
      1.788    2.000
      1.788    2.000
      1.789    5.000
      1.789    4.000
      1.789    5.000
      1.789    5.000
      1.789    3.000
      1.790    5.000
      1.790    4.000
      1.790    4.000
      1.790    4.000
      1.790    3.000
      1.791    3.000
      1.791    3.000
      1.791    2.000
      1.791    3.000
      1.791    3.000
      1.792    2.000
      1.792    2.000
      1.792    2.000
      1.792    3.000
      1.792    3.000
      1.793    4.000
      1.793    3.000
      1.793    4.000
      1.793    4.000
      1.793    3.000
      1.794    3.000
      1.794    2.000
      1.794    3.000
      1.794    3.000
      1.794    3.000
      1.795    3.000
      1.795    3.000
      1.795    3.000
      1.795    3.000
      1.795    3.000
      1.796    3.000
      1.796    3.000
      1.796    3.000
      1.796    3.000
      1.796    3.000
      1.797    4.000
      1.797    4.000
      1.797    3.000
      1.797    4.000
      1.797    5.000
      1.798    4.000
      1.798    4.000
      1.798    4.000
      1.798    3.000
      1.798    4.000
      1.799    4.000
      1.799    4.000
      1.799    3.000
      1.799    4.000
      1.799    4.000
      1.800    4.000
      1.800    3.000
      1.800    3.000
      1.800    5.000
      1.800    5.000
      1.801    4.000
      1.801    4.000
      1.801    4.000
      1.801    4.000
      1.801    5.000
      1.802    5.000
      1.802    4.000
      1.802    3.000
      1.802    4.000
      1.802    4.000
      1.803    4.000
      1.803    4.000
      1.803    4.000
      1.803    5.000
      1.803    4.000
      1.804    4.000
      1.804    3.000
      1.804    4.000
      1.804    5.000
      1.804    3.000
      1.805    4.000
      1.805    4.000
      1.805    4.000
      1.805    4.000
      1.805    4.000
      1.806    3.000
      1.806    3.000
      1.806    4.000
      1.806    4.000
      1.806    4.000
      1.807    5.000
      1.807    5.000
      1.807    3.000
      1.807    4.000
      1.807    4.000
      1.808    4.000
      1.808    4.000
      1.808    3.000
      1.808    3.000
      1.808    3.000
      1.809    4.000
      1.809    4.000
      1.809    2.000
      1.809    3.000
      1.809    3.000
      1.810    3.000
      1.810    3.000
      1.810    4.000
      1.810    4.000
      1.810    4.000
      1.811    3.000
      1.811    3.000
      1.811    4.000
      1.811    4.000
      1.811    3.000
      1.812    2.000
      1.812    3.000
      1.812    3.000
      1.812    3.000
      1.812    2.000
      1.813    2.000
      1.813    2.000
      1.813    2.000
      1.813    3.000
      1.813    3.000
      1.814    2.000
      1.814    3.000
      1.814    2.000
      1.814    2.000
      1.814    4.000
      1.815    4.000
      1.815    5.000
      1.815    4.000
      1.815    3.000
      1.815    2.000
      1.816    2.000
      1.816    3.000
      1.816    2.000
      1.816    2.000
      1.816    2.000
      1.817    3.000
      1.817    5.000
      1.817    4.000
      1.817    3.000
      1.817    4.000
      1.818    4.000
      1.818    4.000
      1.818    4.000
      1.818    4.000
      1.818    3.000
      1.819    2.000
      1.819    4.000
      1.819    4.000
      1.819    4.000
      1.819    4.000
      1.820    4.000
      1.820    3.000
      1.820    2.000
      1.820    2.000
      1.820    1.000
      1.821    2.000
      1.821    2.000
      1.821    4.000
      1.821    2.000
      1.821    3.000
      1.822    3.000
      1.822    2.000
      1.822    3.000
      1.822    3.000
      1.822    2.000
      1.823    1.000
      1.823    2.000
      1.823    3.000
      1.823    2.000
      1.823    3.000
      1.824    2.000
      1.824    3.000
      1.824    3.000
      1.824    3.000
      1.824    3.000
      1.825    4.000
      1.825    3.000
      1.825    3.000
      1.825    2.000
      1.825    3.000
      1.826    3.000
      1.826    3.000
      1.826    3.000
      1.826    3.000
      1.826    4.000
      1.827    3.000
      1.827    3.000
      1.827    4.000
      1.827    2.000
      1.827    2.000
      1.828    2.000
      1.828    4.000
      1.828    2.000
      1.828    3.000
      1.828    2.000
      1.829    1.000
      1.829    4.000
      1.829    4.000
      1.829    4.000
      1.829    3.000
      1.830    4.000
      1.830    3.000
      1.830    3.000
      1.830    4.000
      1.830    4.000
      1.831    4.000
      1.831    4.000
      1.831    4.000
      1.831    4.000
      1.831    4.000
      1.832    4.000
      1.832    4.000
      1.832    3.000
      1.832    3.000
      1.832    3.000
      1.833    3.000
      1.833    3.000
      1.833    3.000
      1.833    3.000
      1.833    5.000
      1.834    4.000
      1.834    4.000
      1.834    4.000
      1.834    6.000
      1.834    5.000
      1.835    5.000
      1.835    3.000
      1.835    3.000
      1.835    3.000
      1.835    4.000
      1.836    1.000
      1.836    3.000
      1.836    3.000
      1.836    4.000
      1.836    3.000
      1.837    4.000
      1.837    3.000
      1.837    3.000
      1.837    4.000
      1.837    4.000
      1.838    5.000
      1.838    4.000
      1.838    4.000
      1.838    4.000
      1.838    6.000
      1.839    3.000
      1.839    3.000
      1.839    3.000
      1.839    3.000
      1.839    4.000
      1.840    3.000
      1.840    4.000
      1.840    3.000
      1.840    3.000
      1.840    5.000
      1.841    3.000
      1.841    4.000
      1.841    4.000
      1.841    5.000
      1.841    4.000
      1.842    5.000
      1.842    5.000
      1.842    6.000
      1.842    5.000
      1.842    5.000
      1.843    4.000
      1.843    5.000
      1.843    5.000
      1.843    4.000
      1.843    4.000
      1.844    4.000
      1.844    5.000
      1.844    6.000
      1.844    5.000
      1.844    5.000
      1.845    4.000
      1.845    5.000
      1.845    5.000
      1.845    5.000
      1.845    5.000
      1.846    4.000
      1.846    4.000
      1.846    4.000
      1.846    4.000
      1.846    6.000
      1.847    5.000
      1.847    5.000
      1.847    5.000
      1.847    5.000
      1.847    5.000
      1.848    6.000
      1.848    5.000
      1.848    4.000
      1.848    4.000
      1.848    4.000
      1.849    5.000
      1.849    5.000
      1.849    5.000
      1.849    4.000
      1.849    5.000
      1.850    5.000
      1.850    5.000
      1.850    5.000
      1.850    4.000
      1.850    3.000
      1.851    3.000
      1.851    3.000
      1.851    3.000
      1.851    3.000
      1.851    2.000
      1.852    4.000
      1.852    3.000
      1.852    3.000
      1.852    3.000
      1.852    4.000
      1.853    3.000
      1.853    4.000
      1.853    3.000
      1.853    3.000
      1.853    5.000
      1.854    5.000
      1.854    4.000
      1.854    3.000
      1.854    4.000
      1.854    6.000
      1.855    6.000
      1.855    4.000
      1.855    3.000
      1.855    3.000
      1.855    4.000
      1.856    4.000
      1.856    4.000
      1.856    3.000
      1.856    2.000
      1.856    2.000
      1.857    3.000
      1.857    1.000
      1.857    2.000
      1.857    3.000
      1.857    3.000
      1.858    2.000
      1.858    2.000
      1.858    2.000
      1.858    2.000
      1.858    2.000
      1.859    3.000
      1.859    3.000
      1.859    3.000
      1.859    3.000
      1.859    2.000
      1.860    4.000
      1.860    3.000
      1.860    3.000
      1.860    4.000
      1.860    5.000
      1.861    5.000
      1.861    5.000
      1.861    4.000
      1.861    3.000
      1.861    3.000
      1.862    4.000
      1.862    4.000
      1.862    5.000
      1.862    4.000
      1.862    5.000
      1.863    5.000
      1.863    6.000
      1.863    4.000
      1.863    4.000
      1.863    4.000
      1.864    4.000
      1.864    4.000
      1.864    4.000
      1.864    5.000
      1.864    4.000
      1.865    5.000
      1.865    4.000
      1.865    4.000
      1.865    3.000
      1.865    3.000
      1.866    3.000
      1.866    3.000
      1.866    2.000
      1.866    2.000
      1.866    3.000
      1.867    2.000
      1.867    1.000
      1.867    2.000
      1.867    1.000
      1.867    3.000
      1.868    2.000
      1.868    2.000
      1.868    4.000
      1.868    2.000
      1.868    1.000
      1.869    2.000
      1.869    1.000
      1.869    3.000
      1.869    2.000
      1.869    1.000
      1.870    3.000
      1.870    4.000
      1.870    3.000
      1.870    2.000
      1.870    3.000
      1.871    2.000
      1.871    3.000
      1.871    1.000
      1.871    2.000
      1.871    4.000
      1.872    5.000
      1.872    3.000
      1.872    4.000
      1.872    3.000
      1.872    2.000
      1.873    3.000
      1.873    1.000
      1.873    1.000
      1.873    0.000
      1.873    1.000
      1.874    1.000
      1.874    1.000
      1.874    1.000
      1.874    3.000
      1.874    1.000
      1.875    0.000
      1.875    2.000
      1.875    1.000
      1.875    2.000
      1.875    1.000
      1.876    3.000
      1.876    1.000
      1.876    1.000
      1.876    1.000
      1.876    1.000
      1.877    1.000
      1.877    1.000
      1.877    1.000
      1.877    1.000
      1.877    1.000
      1.878    1.000
      1.878    2.000
      1.878    2.000
      1.878    2.000
      1.878    3.000
      1.879    2.000
      1.879    2.000
      1.879    2.000
      1.879    2.000
      1.879    2.000
      1.880    2.000
      1.880    1.000
      1.880    1.000
      1.880    0.000
      1.880    1.000
      1.881    1.000
      1.881    0.000
      1.881    0.000
      1.881    2.000
      1.881    2.000
      1.882    1.000
      1.882    3.000
      1.882    2.000
      1.882    1.000
      1.882    1.000
      1.883    2.000
      1.883    2.000
      1.883    2.000
      1.883    2.000
      1.883    1.000
      1.884    2.000
      1.884    2.000
      1.884    2.000
      1.884    2.000
      1.884    2.000
      1.885    2.000
      1.885    2.000
      1.885    2.000
      1.885    2.000
      1.885    2.000
      1.886    3.000
      1.886    2.000
      1.886    3.000
      1.886    2.000
      1.886    1.000
      1.887    2.000
      1.887    2.000
      1.887    2.000
      1.887    2.000
      1.887    2.000
      1.888    2.000
      1.888    2.000
      1.888    2.000
      1.888    3.000
      1.888    1.000
      1.889    2.000
      1.889    3.000
      1.889    2.000
      1.889    2.000
      1.889    2.000
      1.890    2.000
      1.890    1.000
      1.890    2.000
      1.890    2.000
      1.890    3.000
      1.891    2.000
      1.891    2.000
      1.891    2.000
      1.891    2.000
      1.891    2.000
      1.892    2.000
      1.892    2.000
      1.892    1.000
      1.892    1.000
      1.892    2.000
      1.893    1.000
      1.893    0.000
      1.893    1.000
      1.893    1.000
      1.893    1.000
      1.894    1.000
      1.894    1.000
      1.894    1.000
      1.894    2.000
      1.894    2.000
      1.895    1.000
      1.895    2.000
      1.895    2.000
      1.895    2.000
      1.895    3.000
      1.896    2.000
      1.896    2.000
      1.896    2.000
      1.896    1.000
      1.896    2.000
      1.897    2.000
      1.897    1.000
      1.897    2.000
      1.897    2.000
      1.897    2.000
      1.898    3.000
      1.898    2.000
      1.898    3.000
      1.898    3.000
      1.898    1.000
      1.899    2.000
      1.899    1.000
      1.899    3.000
      1.899    3.000
      1.899    3.000
      1.900    2.000
      1.900    3.000
      1.900    3.000
      1.900    2.000
      1.900    2.000
      1.901    2.000
      1.901    1.000
      1.901    1.000
      1.901    1.000
      1.901    1.000
      1.902    1.000
      1.902    1.000
      1.902    1.000
      1.902    1.000
      1.902    1.000
      1.903    1.000
      1.903    1.000
      1.903    1.000
      1.903    2.000
      1.903    2.000
      1.904    1.000
      1.904    2.000
      1.904    2.000
      1.904    2.000
      1.904    2.000
      1.905    2.000
      1.905    3.000
      1.905    1.000
      1.905    1.000
      1.905    1.000
      1.906    0.000
      1.906    0.000
      1.906    1.000
      1.906    1.000
      1.906    1.000
      1.907    0.000
      1.907    1.000
      1.907    1.000
      1.907    1.000
      1.907    0.000
      1.908    1.000
      1.908    1.000
      1.908    1.000
      1.908    0.000
      1.908    1.000
      1.909    1.000
      1.909    1.000
      1.909    1.000
      1.909    1.000
      1.909    1.000
      1.910    1.000
      1.910    2.000
      1.910    1.000
      1.910    1.000
      1.910    2.000
      1.911    1.000
      1.911    1.000
      1.911    1.000
      1.911    1.000
      1.911    1.000
      1.912    1.000
      1.912    1.000
      1.912    2.000
      1.912    2.000
      1.912    3.000
      1.913    3.000
      1.913    2.000
      1.913    2.000
      1.913    1.000
      1.913    2.000
      1.914    2.000
      1.914    2.000
      1.914    3.000
      1.914    3.000
      1.914    3.000
      1.915    3.000
      1.915    3.000
      1.915    3.000
      1.915    3.000
      1.915    3.000
      1.916    3.000
      1.916    3.000
      1.916    3.000
      1.916    4.000
      1.916    4.000
      1.917    3.000
      1.917    3.000
      1.917    3.000
      1.917    3.000
      1.917    3.000
      1.918    2.000
      1.918    2.000
      1.918    3.000
      1.918    2.000
      1.918    2.000
      1.919    2.000
      1.919    2.000
      1.919    2.000
      1.919    3.000
      1.919    2.000
      1.920    3.000
      1.920    2.000
      1.920    2.000
      1.920    2.000
      1.920    2.000
      1.921    1.000
      1.921    1.000
      1.921    2.000
      1.921    1.000
      1.921    1.000
      1.922    1.000
      1.922    2.000
      1.922    1.000
      1.922    2.000
      1.922    2.000
      1.923    2.000
      1.923    1.000
      1.923    0.000
      1.923    0.000
      1.923    3.000
      1.924    1.000
      1.924    1.000
      1.924    2.000
      1.924    2.000
      1.924    3.000
      1.925    3.000
      1.925    2.000
      1.925    2.000
      1.925    3.000
      1.925    3.000
      1.926    2.000
      1.926    1.000
      1.926    3.000
      1.926    3.000
      1.926    2.000
      1.927    3.000
      1.927    3.000
      1.927    3.000
      1.927    3.000
      1.927    2.000
      1.928    3.000
      1.928    3.000
      1.928    3.000
      1.928    3.000
      1.928    2.000
      1.929    3.000
      1.929    2.000
      1.929    3.000
      1.929    3.000
      1.929    3.000
      1.930    3.000
      1.930    3.000
      1.930    3.000
      1.930    3.000
      1.930    1.000
      1.931    3.000
      1.931    2.000
      1.931    2.000
      1.931    1.000
      1.931    1.000
      1.932    1.000
      1.932    1.000
      1.932    2.000
      1.932    2.000
      1.932    2.000
      1.933    1.000
      1.933    1.000
      1.933    1.000
      1.933    1.000
      1.933    1.000
      1.934    1.000
      1.934    1.000
      1.934    1.000
      1.934    1.000
      1.934    1.000
      1.935    0.000
      1.935    1.000
      1.935    1.000
      1.935    1.000
      1.935    2.000
      1.936    1.000
      1.936    1.000
      1.936    1.000
      1.936    1.000
      1.936    1.000
      1.937    2.000
      1.937    1.000
      1.937    2.000
      1.937    2.000
      1.937    0.000
      1.938    1.000
      1.938    1.000
      1.938    2.000
      1.938    2.000
      1.938    1.000
      1.939    2.000
      1.939    3.000
      1.939    2.000
      1.939    2.000
      1.939    1.000
      1.940    2.000
      1.940    1.000
      1.940    2.000
      1.940    1.000
      1.940    1.000
      1.941    2.000
      1.941    1.000
      1.941    1.000
      1.941    1.000
      1.941    2.000
      1.942    1.000
      1.942    1.000
      1.942    1.000
      1.942    1.000
      1.942    2.000
      1.943    2.000
      1.943    2.000
      1.943    2.000
      1.943    2.000
      1.943    1.000
      1.944    2.000
      1.944    1.000
      1.944    1.000
      1.944    1.000
      1.944    2.000
      1.945    1.000
      1.945    2.000
      1.945    2.000
      1.945    2.000
      1.945    3.000
      1.946    3.000
      1.946    2.000
      1.946    2.000
      1.946    1.000
      1.946    2.000
      1.947    2.000
      1.947    1.000
      1.947    2.000
      1.947    4.000
      1.947    3.000
      1.948    2.000
      1.948    2.000
      1.948    2.000
      1.948    2.000
      1.948    3.000
      1.949    2.000
      1.949    2.000
      1.949    3.000
      1.949    2.000
      1.949    3.000
      1.950    0.000
      1.950    1.000
      1.950    3.000
      1.950    3.000
      1.950    2.000
      1.951    2.000
      1.951    3.000
      1.951    2.000
      1.951    2.000
      1.951    2.000
      1.952    1.000
      1.952    1.000
      1.952    1.000
      1.952    3.000
      1.952    2.000
      1.953    3.000
      1.953    4.000
      1.953    2.000
      1.953    2.000
      1.953    2.000
      1.954    3.000
      1.954    2.000
      1.954    2.000
      1.954    1.000
      1.954    2.000
      1.955    2.000
      1.955    2.000
      1.955    2.000
      1.955    2.000
      1.955    3.000
      1.956    3.000
      1.956    2.000
      1.956    3.000
      1.956    2.000
      1.956    2.000
      1.957    2.000
      1.957    3.000
      1.957    3.000
      1.957    3.000
      1.957    3.000
      1.958    3.000
      1.958    3.000
      1.958    3.000
      1.958    2.000
      1.958    2.000
      1.959    3.000
      1.959    2.000
      1.959    2.000
      1.959    3.000
      1.959    1.000
      1.960    1.000
      1.960    1.000
      1.960    0.000
      1.960    1.000
      1.960    1.000
      1.961    0.000
      1.961    1.000
      1.961    2.000
      1.961    1.000
      1.961    2.000
      1.962    1.000
      1.962    2.000
      1.962    1.000
      1.962    2.000
      1.962    2.000
      1.963    2.000
      1.963    2.000
      1.963    2.000
      1.963    2.000
      1.963    2.000
      1.964    1.000
      1.964    2.000
      1.964    2.000
      1.964    2.000
      1.964    2.000
      1.965    1.000
      1.965    2.000
      1.965    4.000
      1.965    3.000
      1.965    4.000
      1.966    3.000
      1.966    3.000
      1.966    4.000
      1.966    4.000
      1.966    3.000
      1.967    3.000
      1.967    4.000
      1.967    3.000
      1.967    4.000
      1.967    4.000
      1.968    4.000
      1.968    4.000
      1.968    3.000
      1.968    3.000
      1.968    4.000
      1.969    4.000
      1.969    3.000
      1.969    2.000
      1.969    3.000
      1.969    3.000
      1.970    2.000
      1.970    1.000
      1.970    1.000
      1.970    2.000
      1.970    2.000
      1.971    3.000
      1.971    3.000
      1.971    2.000
      1.971    4.000
      1.971    3.000
      1.972    2.000
      1.972    2.000
      1.972    2.000
      1.972    2.000
      1.972    2.000
      1.973    3.000
      1.973    2.000
      1.973    2.000
      1.973    2.000
      1.973    2.000
      1.974    2.000
      1.974    3.000
      1.974    4.000
      1.974    2.000
      1.974    1.000
      1.975    2.000
      1.975    3.000
      1.975    3.000
      1.975    2.000
      1.975    1.000
      1.976    1.000
      1.976    1.000
      1.976    2.000
      1.976    3.000
      1.976    2.000
      1.977    3.000
      1.977    1.000
      1.977    1.000
      1.977    2.000
      1.977    1.000
      1.978    2.000
      1.978    4.000
      1.978    2.000
      1.978    2.000
      1.978    3.000
      1.979    4.000
      1.979    3.000
      1.979    3.000
      1.979    3.000
      1.979    2.000
      1.980    2.000
      1.980    2.000
      1.980    2.000
      1.980    1.000
      1.980    1.000
      1.981    3.000
      1.981    1.000
      1.981    1.000
      1.981    2.000
      1.981    3.000
      1.982    1.000
      1.982    1.000
      1.982    0.000
      1.982    1.000
      1.982    0.000
      1.983    1.000
      1.983    2.000
      1.983    2.000
      1.983    3.000
      1.983    3.000
      1.984    1.000
      1.984    1.000
      1.984    2.000
      1.984    2.000
      1.984    1.000
      1.985    1.000
      1.985    1.000
      1.985    2.000
      1.985    2.000
      1.985    2.000
      1.986    2.000
      1.986    2.000
      1.986    2.000
      1.986    1.000
      1.986    2.000
      1.987    3.000
      1.987    2.000
      1.987    2.000
      1.987    2.000
      1.987    2.000
      1.988    2.000
      1.988    3.000
      1.988    2.000
      1.988    1.000
      1.988    1.000
      1.989    2.000
      1.989    1.000
      1.989    1.000
      1.989    1.000
      1.989    0.000
      1.990    1.000
      1.990    0.000
      1.990    0.000
      1.990    0.000
      1.990    1.000
      1.991    0.000
      1.991    0.000
      1.991    0.000
      1.991    1.000
      1.991    1.000
      1.992    1.000
      1.992    1.000
      1.992    1.000
      1.992    3.000
      1.992    2.000
      1.993    0.000
      1.993    0.000
      1.993    1.000
      1.993    1.000
      1.993    1.000
      1.994    1.000
      1.994    1.000
      1.994    1.000
      1.994    1.000
      1.994    0.000
      1.995    1.000
      1.995    1.000
      1.995    0.000
      1.995    0.000
      1.995    0.000
      1.996    0.000
      1.996    0.000
      1.996    0.000
      1.996    1.000
      1.996    0.000
      1.997    2.000
      1.997    0.000
      1.997    2.000
      1.997    0.000
      1.997    0.000
      1.998    1.000
      1.998    1.000
      1.998    0.000
      1.998    1.000
      1.998    1.000
      1.999    1.000
      1.999    1.000
      1.999    2.000
      1.999    2.000
      1.999    1.000
      2.000    3.000
      2.000    3.000
      2.000    2.000
      2.000    3.000
      2.000    3.000
      2.001    3.000
      2.001    3.000
      2.001    2.000
      2.001    3.000
      2.001    2.000
      2.002    2.000
      2.002    3.000
      2.002    3.000
      2.002    3.000
      2.002    4.000
      2.003    3.000
      2.003    3.000
      2.003    3.000
      2.003    3.000
      2.003    3.000
      2.004    3.000
      2.004    2.000
      2.004    3.000
      2.004    2.000
      2.004    3.000
      2.005    3.000
      2.005    3.000
      2.005    1.000
      2.005    3.000
      2.005    2.000
      2.006    2.000
      2.006    1.000
      2.006    3.000
      2.006    3.000
      2.006    3.000
      2.007    2.000
      2.007    2.000
      2.007    4.000
      2.007    3.000
      2.007    1.000
      2.008    1.000
      2.008    2.000
      2.008    1.000
      2.008    0.000
      2.008    2.000
      2.009    2.000
      2.009    1.000
      2.009    2.000
      2.009    2.000
      2.009    2.000
      2.010    2.000
      2.010    2.000
      2.010    2.000
      2.010    2.000
      2.010    2.000
      2.011    3.000
      2.011    3.000
      2.011    3.000
      2.011    3.000
      2.011    2.000
      2.012    1.000
      2.012    2.000
      2.012    2.000
      2.012    2.000
      2.012    3.000
      2.013    3.000
      2.013    0.000
      2.013    1.000
      2.013    1.000
      2.013    1.000
      2.014    1.000
      2.014    3.000
      2.014    1.000
      2.014    1.000
      2.014    1.000
      2.015    1.000
      2.015    2.000
      2.015    1.000
      2.015    3.000
      2.015    1.000
      2.016    2.000
      2.016    3.000
      2.016    2.000
      2.016    2.000
      2.016    3.000
      2.017    2.000
      2.017    1.000
      2.017    1.000
      2.017    1.000
      2.017    1.000
      2.018    1.000
      2.018    0.000
      2.018    1.000
      2.018    1.000
      2.018    2.000
      2.019    2.000
      2.019    1.000
      2.019    1.000
      2.019    2.000
      2.019    2.000
      2.020    2.000
      2.020    2.000
      2.020    1.000
      2.020    1.000
      2.020    2.000
      2.021    2.000
      2.021    2.000
      2.021    2.000
      2.021    2.000
      2.021    2.000
      2.022    2.000
      2.022    2.000
      2.022    2.000
      2.022    2.000
      2.022    2.000
      2.023    1.000
      2.023    1.000
      2.023    1.000
      2.023    1.000
      2.023    2.000
      2.024    2.000
      2.024    1.000
      2.024    1.000
      2.024    1.000
      2.024    2.000
      2.025    2.000
      2.025    2.000
      2.025    2.000
      2.025    2.000
      2.025    2.000
      2.026    0.000
      2.026    2.000
      2.026    2.000
      2.026    3.000
      2.026    0.000
      2.027    0.000
      2.027    0.000
      2.027    0.000
      2.027    0.000
      2.027    0.000
      2.028    1.000
      2.028    2.000
      2.028    1.000
      2.028    1.000
      2.028    1.000
      2.029    2.000
      2.029    1.000
      2.029    2.000
      2.029    2.000
      2.029    1.000
      2.030    1.000
      2.030    2.000
      2.030    2.000
      2.030    1.000
      2.030    1.000
      2.031    2.000
      2.031    2.000
      2.031    1.000
      2.031    2.000
      2.031    1.000
      2.032    1.000
      2.032    2.000
      2.032    1.000
      2.032    1.000
      2.032    1.000
      2.033    3.000
      2.033    3.000
      2.033    3.000
      2.033    3.000
      2.033    3.000
      2.034    3.000
      2.034    3.000
      2.034    2.000
      2.034    3.000
      2.034    3.000
      2.035    3.000
      2.035    3.000
      2.035    3.000
      2.035    3.000
      2.035    3.000
      2.036    3.000
      2.036    3.000
      2.036    2.000
      2.036    3.000
      2.036    3.000
      2.037    3.000
      2.037    3.000
      2.037    3.000
      2.037    3.000
      2.037    3.000
      2.038    3.000
      2.038    3.000
      2.038    3.000
      2.038    3.000
      2.038    3.000
      2.039    3.000
      2.039    3.000
      2.039    3.000
      2.039    3.000
      2.039    3.000
      2.040    3.000
      2.040    2.000
      2.040    2.000
      2.040    3.000
      2.040    3.000
      2.041    3.000
      2.041    3.000
      2.041    2.000
      2.041    1.000
      2.041    2.000
      2.042    2.000
      2.042    2.000
      2.042    2.000
      2.042    2.000
      2.042    2.000
      2.043    2.000
      2.043    2.000
      2.043    2.000
      2.043    3.000
      2.043    2.000
      2.044    2.000
      2.044    2.000
      2.044    2.000
      2.044    2.000
      2.044    3.000
      2.045    2.000
      2.045    2.000
      2.045    2.000
      2.045    2.000
      2.045    2.000
      2.046    2.000
      2.046    2.000
      2.046    2.000
      2.046    2.000
      2.046    2.000
      2.047    2.000
      2.047    2.000
      2.047    2.000
      2.047    2.000
      2.047    1.000
      2.048    1.000
      2.048    2.000
      2.048    1.000
      2.048    2.000
      2.048    2.000
      2.049    2.000
      2.049    3.000
      2.049    2.000
      2.049    2.000
      2.049    3.000
      2.050    2.000
      2.050    3.000
      2.050    2.000
      2.050    2.000
      2.050    1.000
      2.051    1.000
      2.051    2.000
      2.051    2.000
      2.051    3.000
      2.051    2.000
      2.052    3.000
      2.052    2.000
      2.052    4.000
      2.052    2.000
      2.052    3.000
      2.053    4.000
      2.053    4.000
      2.053    3.000
      2.053    3.000
      2.053    3.000
      2.054    3.000
      2.054    2.000
      2.054    2.000
      2.054    2.000
      2.054    2.000
      2.055    2.000
      2.055    2.000
      2.055    2.000
      2.055    2.000
      2.055    2.000
      2.056    2.000
      2.056    1.000
      2.056    2.000
      2.056    2.000
      2.056    1.000
      2.057    3.000
      2.057    2.000
      2.057    2.000
      2.057    3.000
      2.057    2.000
      2.058    2.000
      2.058    2.000
      2.058    2.000
      2.058    2.000
      2.058    2.000
      2.059    1.000
      2.059    1.000
      2.059    2.000
      2.059    2.000
      2.059    3.000
      2.060    2.000
      2.060    2.000
      2.060    2.000
      2.060    2.000
      2.060    2.000
      2.061    2.000
      2.061    2.000
      2.061    3.000
      2.061    3.000
      2.061    3.000
      2.062    2.000
      2.062    2.000
      2.062    3.000
      2.062    2.000
      2.062    3.000
      2.063    2.000
      2.063    2.000
      2.063    2.000
      2.063    2.000
      2.063    2.000
      2.064    2.000
      2.064    2.000
      2.064    3.000
      2.064    2.000
      2.064    3.000
      2.065    2.000
      2.065    2.000
      2.065    3.000
      2.065    2.000
      2.065    3.000
      2.066    2.000
      2.066    3.000
      2.066    3.000
      2.066    2.000
      2.066    2.000
      2.067    2.000
      2.067    2.000
      2.067    2.000
      2.067    3.000
      2.067    1.000
      2.068    2.000
      2.068    2.000
      2.068    2.000
      2.068    1.000
      2.068    2.000
      2.069    3.000
      2.069    3.000
      2.069    3.000
      2.069    2.000
      2.069    3.000
      2.070    3.000
      2.070    3.000
      2.070    3.000
      2.070    3.000
      2.070    3.000
      2.071    3.000
      2.071    3.000
      2.071    1.000
      2.071    2.000
      2.071    2.000
      2.072    2.000
      2.072    2.000
      2.072    2.000
      2.072    2.000
      2.072    2.000
      2.073    2.000
      2.073    3.000
      2.073    2.000
      2.073    2.000
      2.073    3.000
      2.074    3.000
      2.074    3.000
      2.074    3.000
      2.074    3.000
      2.074    3.000
      2.075    2.000
      2.075    2.000
      2.075    2.000
      2.075    2.000
      2.075    3.000
      2.076    3.000
      2.076    2.000
      2.076    2.000
      2.076    2.000
      2.076    2.000
      2.077    2.000
      2.077    1.000
      2.077    1.000
      2.077    2.000
      2.077    2.000
      2.078    2.000
      2.078    3.000
      2.078    3.000
      2.078    3.000
      2.078    2.000
      2.079    3.000
      2.079    2.000
      2.079    2.000
      2.079    2.000
      2.079    2.000
      2.080    2.000
      2.080    3.000
      2.080    2.000
      2.080    2.000
      2.080    2.000
      2.081    2.000
      2.081    3.000
      2.081    2.000
      2.081    2.000
      2.081    2.000
      2.082    3.000
      2.082    3.000
      2.082    3.000
      2.082    2.000
      2.082    2.000
      2.083    3.000
      2.083    2.000
      2.083    2.000
      2.083    3.000
      2.083    3.000
      2.084    3.000
      2.084    3.000
      2.084    3.000
      2.084    3.000
      2.084    2.000
      2.085    3.000
      2.085    3.000
      2.085    3.000
      2.085    2.000
      2.085    3.000
      2.086    3.000
      2.086    3.000
      2.086    3.000
      2.086    3.000
      2.086    3.000
      2.087    3.000
      2.087    3.000
      2.087    2.000
      2.087    3.000
      2.087    3.000
      2.088    3.000
      2.088    3.000
      2.088    2.000
      2.088    3.000
      2.088    3.000
      2.089    3.000
      2.089    2.000
      2.089    3.000
      2.089    2.000
      2.089    2.000
      2.090    2.000
      2.090    2.000
      2.090    2.000
      2.090    1.000
      2.090    3.000
      2.091    2.000
      2.091    2.000
      2.091    1.000
      2.091    1.000
      2.091    1.000
      2.092    2.000
      2.092    1.000
      2.092    1.000
      2.092    1.000
      2.092    1.000
      2.093    2.000
      2.093    1.000
      2.093    1.000
      2.093    1.000
      2.093    2.000
      2.094    2.000
      2.094    1.000
      2.094    2.000
      2.094    2.000
      2.094    2.000
      2.095    3.000
      2.095    3.000
      2.095    1.000
      2.095    2.000
      2.095    2.000
      2.096    3.000
      2.096    1.000
      2.096    1.000
      2.096    1.000
      2.096    2.000
      2.097    2.000
      2.097    2.000
      2.097    2.000
      2.097    1.000
      2.097    2.000
      2.098    2.000
      2.098    2.000
      2.098    2.000
      2.098    2.000
      2.098    2.000
      2.099    3.000
      2.099    3.000
      2.099    3.000
      2.099    3.000
      2.099    3.000
      2.100    1.000
      2.100    2.000
      2.100    2.000
      2.100    2.000
      2.100    2.000
      2.101    2.000
      2.101    3.000
      2.101    3.000
      2.101    2.000
      2.101    2.000
      2.102    2.000
      2.102    2.000
      2.102    2.000
      2.102    2.000
      2.102    3.000
      2.103    2.000
      2.103    2.000
      2.103    2.000
      2.103    2.000
      2.103    2.000
      2.104    2.000
      2.104    2.000
      2.104    2.000
      2.104    2.000
      2.104    2.000
      2.105    2.000
      2.105    1.000
      2.105    1.000
      2.105    1.000
      2.105    1.000
      2.106    1.000
      2.106    2.000
      2.106    2.000
      2.106    3.000
      2.106    2.000
      2.107    2.000
      2.107    3.000
      2.107    3.000
      2.107    3.000
      2.107    3.000
      2.108    3.000
      2.108    3.000
      2.108    2.000
      2.108    1.000
      2.108    1.000
      2.109    1.000
      2.109    1.000
      2.109    1.000
      2.109    1.000
      2.109    1.000
      2.110    1.000
      2.110    1.000
      2.110    1.000
      2.110    1.000
      2.110    1.000
      2.111    1.000
      2.111    1.000
      2.111    1.000
      2.111    1.000
      2.111    1.000
      2.112    1.000
      2.112    1.000
      2.112    1.000
      2.112    1.000
      2.112    1.000
      2.113    2.000
      2.113    2.000
      2.113    2.000
      2.113    2.000
      2.113    2.000
      2.114    2.000
      2.114    2.000
      2.114    2.000
      2.114    1.000
      2.114    1.000
      2.115    1.000
      2.115    2.000
      2.115    2.000
      2.115    2.000
      2.115    2.000
      2.116    1.000
      2.116    2.000
      2.116    2.000
      2.116    2.000
      2.116    2.000
      2.117    2.000
      2.117    2.000
      2.117    2.000
      2.117    1.000
      2.117    2.000
      2.118    2.000
      2.118    2.000
      2.118    2.000
      2.118    2.000
      2.118    2.000
      2.119    2.000
      2.119    2.000
      2.119    1.000
      2.119    2.000
      2.119    2.000
      2.120    2.000
      2.120    2.000
      2.120    2.000
      2.120    2.000
      2.120    2.000
      2.121    2.000
      2.121    2.000
      2.121    2.000
      2.121    2.000
      2.121    2.000
      2.122    2.000
      2.122    2.000
      2.122    2.000
      2.122    2.000
      2.122    2.000
      2.123    3.000
      2.123    3.000
      2.123    3.000
      2.123    3.000
      2.123    3.000
      2.124    3.000
      2.124    3.000
      2.124    2.000
      2.124    2.000
      2.124    2.000
      2.125    2.000
      2.125    3.000
      2.125    3.000
      2.125    3.000
      2.125    3.000
      2.126    3.000
      2.126    3.000
      2.126    3.000
      2.126    2.000
      2.126    3.000
      2.127    2.000
      2.127    2.000
      2.127    3.000
      2.127    2.000
      2.127    3.000
      2.128    2.000
      2.128    3.000
      2.128    3.000
      2.128    3.000
      2.128    3.000
      2.129    3.000
      2.129    3.000
      2.129    3.000
      2.129    3.000
      2.129    3.000
      2.130    3.000
      2.130    3.000
      2.130    3.000
      2.130    3.000
      2.130    3.000
      2.131    3.000
      2.131    3.000
      2.131    3.000
      2.131    3.000
      2.131    3.000
      2.132    3.000
      2.132    3.000
      2.132    3.000
      2.132    3.000
      2.132    3.000
      2.133    3.000
      2.133    3.000
      2.133    3.000
      2.133    3.000
      2.133    3.000
      2.134    3.000
      2.134    3.000
      2.134    3.000
      2.134    3.000
      2.134    3.000
      2.135    2.000
      2.135    2.000
      2.135    2.000
      2.135    2.000
      2.135    2.000
      2.136    2.000
      2.136    2.000
      2.136    2.000
      2.136    2.000
      2.136    2.000
      2.137    3.000
      2.137    2.000
      2.137    2.000
      2.137    2.000
      2.137    2.000
      2.138    2.000
      2.138    2.000
      2.138    3.000
      2.138    2.000
      2.138    2.000
      2.139    3.000
      2.139    3.000
      2.139    3.000
      2.139    3.000
      2.139    3.000
      2.140    3.000
      2.140    3.000
      2.140    3.000
      2.140    3.000
      2.140    3.000
      2.141    3.000
      2.141    3.000
      2.141    3.000
      2.141    3.000
      2.141    3.000
      2.142    3.000
      2.142    3.000
      2.142    3.000
      2.142    3.000
      2.142    3.000
      2.143    3.000
      2.143    3.000
      2.143    4.000
      2.143    3.000
      2.143    3.000
      2.144    3.000
      2.144    3.000
      2.144    3.000
      2.144    3.000
      2.144    4.000
      2.145    4.000
      2.145    3.000
      2.145    3.000
      2.145    3.000
      2.145    3.000
      2.146    3.000
      2.146    3.000
      2.146    3.000
      2.146    4.000
      2.146    2.000
      2.147    3.000
      2.147    3.000
      2.147    3.000
      2.147    3.000
      2.147    3.000
      2.148    3.000
      2.148    3.000
      2.148    4.000
      2.148    3.000
      2.148    2.000
      2.149    3.000
      2.149    3.000
      2.149    3.000
      2.149    3.000
      2.149    3.000
      2.150    4.000
      2.150    3.000
      2.150    3.000
      2.150    3.000
      2.150    3.000
      2.151    3.000
      2.151    3.000
      2.151    3.000
      2.151    4.000
      2.151    4.000
      2.152    4.000
      2.152    4.000
      2.152    4.000
      2.152    3.000
      2.152    3.000
      2.153    3.000
      2.153    3.000
      2.153    3.000
      2.153    3.000
      2.153    3.000
      2.154    3.000
      2.154    3.000
      2.154    3.000
      2.154    3.000
      2.154    3.000
      2.155    3.000
      2.155    3.000
      2.155    3.000
      2.155    3.000
      2.155    3.000
      2.156    3.000
      2.156    3.000
      2.156    3.000
      2.156    3.000
      2.156    3.000
      2.157    3.000
      2.157    3.000
      2.157    3.000
      2.157    3.000
      2.157    3.000
      2.158    3.000
      2.158    3.000
      2.158    3.000
      2.158    2.000
      2.158    3.000
      2.159    3.000
      2.159    3.000
      2.159    3.000
      2.159    3.000
      2.159    3.000
      2.160    2.000
      2.160    2.000
      2.160    2.000
      2.160    3.000
      2.160    3.000
      2.161    3.000
      2.161    3.000
      2.161    3.000
      2.161    3.000
      2.161    3.000
      2.162    3.000
      2.162    3.000
      2.162    4.000
      2.162    3.000
      2.162    4.000
      2.163    4.000
      2.163    3.000
      2.163    3.000
      2.163    3.000
      2.163    3.000
      2.164    3.000
      2.164    3.000
      2.164    4.000
      2.164    3.000
      2.164    3.000
      2.165    3.000
      2.165    2.000
      2.165    3.000
      2.165    3.000
      2.165    3.000
      2.166    3.000
      2.166    3.000
      2.166    3.000
      2.166    3.000
      2.166    3.000
      2.167    3.000
      2.167    3.000
      2.167    4.000
      2.167    3.000
      2.167    3.000
      2.168    4.000
      2.168    4.000
      2.168    4.000
      2.168    3.000
      2.168    3.000
      2.169    3.000
      2.169    4.000
      2.169    3.000
      2.169    3.000
      2.169    3.000
      2.170    4.000
      2.170    3.000
      2.170    4.000
      2.170    3.000
      2.170    2.000
      2.171    2.000
      2.171    2.000
      2.171    2.000
      2.171    2.000
      2.171    1.000
      2.172    2.000
      2.172    3.000
      2.172    3.000
      2.172    3.000
      2.172    2.000
      2.173    2.000
      2.173    2.000
      2.173    4.000
      2.173    3.000
      2.173    3.000
      2.174    3.000
      2.174    2.000
      2.174    2.000
      2.174    2.000
      2.174    2.000
      2.175    2.000
      2.175    1.000
      2.175    2.000
      2.175    2.000
      2.175    2.000
      2.176    1.000
      2.176    2.000
      2.176    3.000
      2.176    3.000
      2.176    2.000
      2.177    3.000
      2.177    2.000
      2.177    2.000
      2.177    2.000
      2.177    2.000
      2.178    2.000
      2.178    1.000
      2.178    3.000
      2.178    3.000
      2.178    2.000
      2.179    2.000
      2.179    2.000
      2.179    2.000
      2.179    4.000
      2.179    3.000
      2.180    0.000
      2.180    1.000
      2.180    2.000
      2.180    2.000
      2.180    2.000
      2.181    1.000
      2.181    0.000
      2.181    0.000
      2.181    1.000
      2.181    1.000
      2.182    1.000
      2.182    2.000
      2.182    1.000
      2.182    1.000
      2.182    1.000
      2.183    2.000
      2.183    3.000
      2.183    3.000
      2.183    3.000
      2.183    2.000
      2.184    3.000
      2.184    2.000
      2.184    2.000
      2.184    3.000
      2.184    2.000
      2.185    1.000
      2.185    3.000
      2.185    2.000
      2.185    2.000
      2.185    3.000
      2.186    2.000
      2.186    2.000
      2.186    2.000
      2.186    1.000
      2.186    2.000
      2.187    2.000
      2.187    1.000
      2.187    2.000
      2.187    1.000
      2.187    2.000
      2.188    2.000
      2.188    1.000
      2.188    2.000
      2.188    1.000
      2.188    1.000
      2.189    2.000
      2.189    2.000
      2.189    1.000
      2.189    1.000
      2.189    1.000
      2.190    2.000
      2.190    2.000
      2.190    3.000
      2.190    3.000
      2.190    3.000
      2.191    3.000
      2.191    3.000
      2.191    3.000
      2.191    3.000
      2.191    3.000
      2.192    3.000
      2.192    3.000
      2.192    2.000
      2.192    2.000
      2.192    1.000
      2.193    2.000
      2.193    2.000
      2.193    2.000
      2.193    3.000
      2.193    2.000
      2.194    1.000
      2.194    2.000
      2.194    1.000
      2.194    2.000
      2.194    0.000
      2.195    1.000
      2.195    1.000
      2.195    2.000
      2.195    2.000
      2.195    3.000
      2.196    3.000
      2.196    3.000
      2.196    2.000
      2.196    2.000
      2.196    2.000
      2.197    2.000
      2.197    2.000
      2.197    2.000
      2.197    1.000
      2.197    0.000
      2.198    1.000
      2.198    1.000
      2.198    1.000
      2.198    1.000
      2.198    1.000
      2.199    1.000
      2.199    1.000
      2.199    1.000
      2.199    1.000
      2.199    1.000
      2.200    1.000
      2.200    1.000
      2.200    1.000
      2.200    1.000
      2.200    1.000
      2.201    3.000
      2.201    1.000
      2.201    2.000
      2.201    2.000
      2.201    2.000
      2.202    2.000
      2.202    2.000
      2.202    3.000
      2.202    1.000
      2.202    1.000
      2.203    1.000
      2.203    2.000
      2.203    1.000
      2.203    1.000
      2.203    2.000
      2.204    1.000
      2.204    1.000
      2.204    2.000
      2.204    2.000
      2.204    1.000
      2.205    2.000
      2.205    2.000
      2.205    1.000
      2.205    2.000
      2.205    2.000
      2.206    2.000
      2.206    2.000
      2.206    2.000
      2.206    2.000
      2.206    2.000
      2.207    1.000
      2.207    1.000
      2.207    1.000
      2.207    0.000
      2.207    1.000
      2.208    2.000
      2.208    0.000
      2.208    1.000
      2.208    0.000
      2.208    1.000
      2.209    0.000
      2.209    0.000
      2.209    1.000
      2.209    1.000
      2.209    1.000
      2.210    1.000
      2.210    2.000
      2.210    1.000
      2.210    2.000
      2.210    1.000
      2.211    1.000
      2.211    2.000
      2.211    2.000
      2.211    2.000
      2.211    2.000
      2.212    2.000
      2.212    1.000
      2.212    1.000
      2.212    1.000
      2.212    2.000
      2.213    1.000
      2.213    1.000
      2.213    1.000
      2.213    1.000
      2.213    1.000
      2.214    1.000
      2.214    2.000
      2.214    1.000
      2.214    2.000
      2.214    2.000
      2.215    2.000
      2.215    1.000
      2.215    2.000
      2.215    0.000
      2.215    2.000
      2.216    2.000
      2.216    2.000
      2.216    1.000
      2.216    2.000
      2.216    2.000
      2.217    2.000
      2.217    2.000
      2.217    2.000
      2.217    0.000
      2.217    1.000
      2.218    2.000
      2.218    2.000
      2.218    2.000
      2.218    2.000
      2.218    1.000
      2.219    2.000
      2.219    1.000
      2.219    1.000
      2.219    1.000
      2.219    1.000
      2.220    1.000
      2.220    1.000
      2.220    2.000
      2.220    2.000
      2.220    1.000
      2.221    1.000
      2.221    1.000
      2.221    2.000
      2.221    1.000
      2.221    1.000
      2.222    1.000
      2.222    1.000
      2.222    1.000
      2.222    3.000
      2.222    2.000
      2.223    1.000
      2.223    1.000
      2.223    2.000
      2.223    2.000
      2.223    1.000
      2.224    2.000
      2.224    2.000
      2.224    1.000
      2.224    1.000
      2.224    1.000
      2.225    2.000
      2.225    3.000
      2.225    2.000
      2.225    2.000
      2.225    2.000
      2.226    2.000
      2.226    2.000
      2.226    2.000
      2.226    2.000
      2.226    2.000
      2.227    2.000
      2.227    2.000
      2.227    2.000
      2.227    3.000
      2.227    2.000
      2.228    2.000
      2.228    2.000
      2.228    2.000
      2.228    2.000
      2.228    2.000
      2.229    2.000
      2.229    2.000
      2.229    3.000
      2.229    2.000
      2.229    1.000
      2.230    2.000
      2.230    2.000
      2.230    1.000
      2.230    1.000
      2.230    1.000
      2.231    1.000
      2.231    1.000
      2.231    1.000
      2.231    1.000
      2.231    1.000
      2.232    1.000
      2.232    1.000
      2.232    1.000
      2.232    1.000
      2.232    1.000
      2.233    1.000
      2.233    1.000
      2.233    1.000
      2.233    2.000
      2.233    2.000
      2.234    1.000
      2.234    2.000
      2.234    1.000
      2.234    1.000
      2.234    1.000
      2.235    1.000
      2.235    2.000
      2.235    2.000
      2.235    1.000
      2.235    2.000
      2.236    2.000
      2.236    1.000
      2.236    2.000
      2.236    1.000
      2.236    1.000
      2.237    1.000
      2.237    2.000
      2.237    1.000
      2.237    1.000
      2.237    1.000
      2.238    1.000
      2.238    1.000
      2.238    1.000
      2.238    3.000
      2.238    2.000
      2.239    2.000
      2.239    1.000
      2.239    1.000
      2.239    1.000
      2.239    1.000
      2.240    1.000
      2.240    2.000
      2.240    1.000
      2.240    2.000
      2.240    1.000
      2.241    1.000
      2.241    1.000
      2.241    2.000
      2.241    1.000
      2.241    2.000
      2.242    1.000
      2.242    1.000
      2.242    2.000
      2.242    1.000
      2.242    2.000
      2.243    1.000
      2.243    2.000
      2.243    2.000
      2.243    1.000
      2.243    1.000
      2.244    1.000
      2.244    1.000
      2.244    1.000
      2.244    1.000
      2.244    1.000
      2.245    1.000
      2.245    1.000
      2.245    1.000
      2.245    1.000
      2.245    1.000
      2.246    1.000
      2.246    1.000
      2.246    2.000
      2.246    2.000
      2.246    2.000
      2.247    2.000
      2.247    1.000
      2.247    1.000
      2.247    1.000
      2.247    1.000
      2.248    0.000
      2.248    1.000
      2.248    1.000
      2.248    1.000
      2.248    2.000
      2.249    1.000
      2.249    2.000
      2.249    2.000
      2.249    2.000
      2.249    1.000
      2.250    2.000
      2.250    0.000
      2.250    1.000
      2.250    1.000
      2.250    1.000
      2.251    1.000
      2.251    1.000
      2.251    1.000
      2.251    1.000
      2.251    1.000
      2.252    1.000
      2.252    1.000
      2.252    1.000
      2.252    2.000
      2.252    1.000
      2.253    2.000
      2.253    3.000
      2.253    2.000
      2.253    2.000
      2.253    2.000
      2.254    2.000
      2.254    2.000
      2.254    1.000
      2.254    2.000
      2.254    2.000
      2.255    1.000
      2.255    2.000
      2.255    2.000
      2.255    2.000
      2.255    2.000
      2.256    2.000
      2.256    2.000
      2.256    2.000
      2.256    3.000
      2.256    2.000
      2.257    1.000
      2.257    2.000
      2.257    1.000
      2.257    2.000
      2.257    1.000
      2.258    2.000
      2.258    1.000
      2.258    1.000
      2.258    2.000
      2.258    2.000
      2.259    0.000
      2.259    0.000
      2.259    0.000
      2.259    0.000
      2.259    0.000
      2.260    0.000
      2.260    0.000
      2.260    0.000
      2.260    1.000
      2.260    1.000
      2.261    2.000
      2.261    0.000
      2.261    1.000
      2.261    1.000
      2.261    1.000
      2.262    0.000
      2.262    1.000
      2.262    1.000
      2.262    2.000
      2.262    2.000
      2.263    2.000
      2.263    2.000
      2.263    2.000
      2.263    2.000
      2.263    2.000
      2.264    2.000
      2.264    2.000
      2.264    2.000
      2.264    2.000
      2.264    1.000
      2.265    1.000
      2.265    1.000
      2.265    1.000
      2.265    2.000
      2.265    2.000
      2.266    1.000
      2.266    1.000
      2.266    0.000
      2.266    0.000
      2.266    1.000
      2.267    1.000
      2.267    1.000
      2.267    1.000
      2.267    0.000
      2.267    1.000
      2.268    1.000
      2.268    1.000
      2.268    1.000
      2.268    1.000
      2.268    1.000
      2.269    1.000
      2.269    1.000
      2.269    1.000
      2.269    1.000
      2.269    1.000
      2.270    1.000
      2.270    1.000
      2.270    1.000
      2.270    2.000
      2.270    2.000
      2.271    1.000
      2.271    1.000
      2.271    1.000
      2.271    1.000
      2.271    1.000
      2.272    1.000
      2.272    0.000
      2.272    1.000
      2.272    1.000
      2.272    1.000
      2.273    0.000
      2.273    1.000
      2.273    1.000
      2.273    1.000
      2.273    1.000
      2.274    0.000
      2.274    2.000
      2.274    2.000
      2.274    1.000
      2.274    2.000
      2.275    1.000
      2.275    1.000
      2.275    1.000
      2.275    1.000
      2.275    1.000
      2.276    0.000
      2.276    0.000
      2.276    1.000
      2.276    0.000
      2.276    1.000
      2.277    0.000
      2.277    0.000
      2.277    0.000
      2.277    1.000
      2.277    1.000
      2.278    1.000
      2.278    0.000
      2.278    0.000
      2.278    0.000
      2.278    0.000
      2.279    1.000
      2.279    1.000
      2.279    1.000
      2.279    0.000
      2.279    0.000
      2.280    1.000
      2.280    1.000
      2.280    1.000
      2.280    1.000
      2.280    1.000
      2.281    0.000
      2.281    1.000
      2.281    1.000
      2.281    0.000
      2.281    1.000
      2.282    1.000
      2.282    1.000
      2.282    1.000
      2.282    1.000
      2.282    1.000
      2.283    1.000
      2.283    2.000
      2.283    1.000
      2.283    2.000
      2.283    0.000
      2.284    0.000
      2.284    0.000
      2.284    0.000
      2.284    1.000
      2.284    0.000
      2.285    1.000
      2.285    1.000
      2.285    2.000
      2.285    1.000
      2.285    1.000
      2.286    3.000
      2.286    2.000
      2.286    2.000
      2.286    2.000
      2.286    2.000
      2.287    2.000
      2.287    1.000
      2.287    2.000
      2.287    2.000
      2.287    2.000
      2.288    0.000
      2.288    2.000
      2.288    2.000
      2.288    1.000
      2.288    1.000
      2.289    1.000
      2.289    3.000
      2.289    0.000
      2.289    4.000
      2.289    2.000
      2.290    3.000
      2.290    3.000
      2.290    2.000
      2.290    2.000
      2.290    3.000
      2.291    2.000
      2.291    2.000
      2.291    2.000
      2.291    3.000
      2.291    3.000
      2.292    2.000
      2.292    2.000
      2.292    2.000
      2.292    2.000
      2.292    2.000
      2.293    2.000
      2.293    1.000
      2.293    1.000
      2.293    1.000
      2.293    1.000
      2.294    1.000
      2.294    1.000
      2.294    2.000
      2.294    1.000
      2.294    2.000
      2.295    1.000
      2.295    2.000
      2.295    2.000
      2.295    2.000
      2.295    0.000
      2.296    2.000
      2.296    1.000
      2.296    1.000
      2.296    2.000
      2.296    3.000
      2.297    1.000
      2.297    0.000
      2.297    0.000
      2.297    0.000
      2.297    0.000
      2.298    1.000
      2.298    2.000
      2.298    0.000
      2.298    1.000
      2.298    2.000
      2.299    2.000
      2.299    1.000
      2.299    1.000
      2.299    1.000
      2.299    1.000
      2.300    2.000
      2.300    1.000
      2.300    1.000
      2.300    1.000
      2.300    1.000
      2.301    1.000
      2.301    1.000
      2.301    2.000
      2.301    2.000
      2.301    2.000
      2.302    2.000
      2.302    2.000
      2.302    1.000
      2.302    2.000
      2.302    2.000
      2.303    2.000
      2.303    2.000
      2.303    2.000
      2.303    2.000
      2.303    2.000
      2.304    2.000
      2.304    2.000
      2.304    1.000
      2.304    2.000
      2.304    2.000
      2.305    2.000
      2.305    2.000
      2.305    2.000
      2.305    2.000
      2.305    3.000
      2.306    1.000
      2.306    2.000
      2.306    2.000
      2.306    2.000
      2.306    2.000
      2.307    1.000
      2.307    1.000
      2.307    1.000
      2.307    1.000
      2.307    1.000
      2.308    2.000
      2.308    2.000
      2.308    1.000
      2.308    2.000
      2.308    2.000
      2.309    2.000
      2.309    2.000
      2.309    2.000
      2.309    2.000
      2.309    2.000
      2.310    2.000
      2.310    2.000
      2.310    1.000
      2.310    2.000
      2.310    1.000
      2.311    2.000
      2.311    1.000
      2.311    1.000
      2.311    1.000
      2.311    1.000
      2.312    1.000
      2.312    1.000
      2.312    1.000
      2.312    1.000
      2.312    1.000
      2.313    1.000
      2.313    2.000
      2.313    1.000
      2.313    2.000
      2.313    3.000
      2.314    3.000
      2.314    3.000
      2.314    3.000
      2.314    2.000
      2.314    1.000
      2.315    1.000
      2.315    2.000
      2.315    2.000
      2.315    2.000
      2.315    1.000
      2.316    3.000
      2.316    2.000
      2.316    1.000
      2.316    1.000
      2.316    2.000
      2.317    2.000
      2.317    4.000
      2.317    4.000
      2.317    3.000
      2.317    3.000
      2.318    2.000
      2.318    2.000
      2.318    2.000
      2.318    2.000
      2.318    2.000
      2.319    3.000
      2.319    3.000
      2.319    2.000
      2.319    3.000
      2.319    3.000
      2.320    3.000
      2.320    2.000
      2.320    1.000
      2.320    1.000
      2.320    1.000
      2.321    1.000
      2.321    1.000
      2.321    0.000
      2.321    2.000
      2.321    1.000
      2.322    2.000
      2.322    1.000
      2.322    2.000
      2.322    1.000
      2.322    1.000
      2.323    1.000
      2.323    1.000
      2.323    2.000
      2.323    1.000
      2.323    1.000
      2.324    1.000
      2.324    2.000
      2.324    3.000
      2.324    3.000
      2.324    3.000
      2.325    2.000
      2.325    2.000
      2.325    3.000
      2.325    3.000
      2.325    2.000
      2.326    3.000
      2.326    3.000
      2.326    3.000
      2.326    1.000
      2.326    2.000
      2.327    2.000
      2.327    2.000
      2.327    3.000
      2.327    2.000
      2.327    1.000
      2.328    1.000
      2.328    2.000
      2.328    1.000
      2.328    1.000
      2.328    0.000
      2.329    1.000
      2.329    1.000
      2.329    2.000
      2.329    1.000
      2.329    1.000
      2.330    1.000
      2.330    1.000
      2.330    0.000
      2.330    0.000
      2.330    0.000
      2.331    2.000
      2.331    2.000
      2.331    1.000
      2.331    1.000
      2.331    1.000
      2.332    1.000
      2.332    2.000
      2.332    3.000
      2.332    1.000
      2.332    0.000
      2.333    0.000
      2.333    1.000
      2.333    2.000
      2.333    1.000
      2.333    1.000
      2.334    1.000
      2.334    2.000
      2.334    1.000
      2.334    1.000
      2.334    3.000
      2.335    2.000
      2.335    1.000
      2.335    1.000
      2.335    1.000
      2.335    2.000
      2.336    2.000
      2.336    1.000
      2.336    1.000
      2.336    2.000
      2.336    2.000
      2.337    2.000
      2.337    2.000
      2.337    2.000
      2.337    2.000
      2.337    2.000
      2.338    2.000
      2.338    2.000
      2.338    2.000
      2.338    2.000
      2.338    2.000
      2.339    2.000
      2.339    2.000
      2.339    2.000
      2.339    2.000
      2.339    2.000
      2.340    2.000
      2.340    2.000
      2.340    2.000
      2.340    2.000
      2.340    3.000
      2.341    2.000
      2.341    2.000
      2.341    2.000
      2.341    1.000
      2.341    1.000
      2.342    2.000
      2.342    2.000
      2.342    1.000
      2.342    3.000
      2.342    3.000
      2.343    3.000
      2.343    2.000
      2.343    3.000
      2.343    3.000
      2.343    2.000
      2.344    3.000
      2.344    2.000
      2.344    3.000
      2.344    2.000
      2.344    2.000
      2.345    1.000
      2.345    2.000
      2.345    1.000
      2.345    2.000
      2.345    1.000
      2.346    1.000
      2.346    1.000
      2.346    2.000
      2.346    2.000
      2.346    3.000
      2.347    3.000
      2.347    1.000
      2.347    2.000
      2.347    2.000
      2.347    1.000
      2.348    3.000
      2.348    3.000
      2.348    3.000
      2.348    2.000
      2.348    2.000
      2.349    2.000
      2.349    3.000
      2.349    3.000
      2.349    4.000
      2.349    3.000
      2.350    3.000
      2.350    3.000
      2.350    2.000
      2.350    2.000
      2.350    3.000
      2.351    3.000
      2.351    2.000
      2.351    3.000
      2.351    3.000
      2.351    3.000
      2.352    3.000
      2.352    3.000
      2.352    3.000
      2.352    2.000
      2.352    3.000
      2.353    3.000
      2.353    3.000
      2.353    3.000
      2.353    3.000
      2.353    3.000
      2.354    3.000
      2.354    3.000
      2.354    3.000
      2.354    3.000
      2.354    3.000
      2.355    3.000
      2.355    3.000
      2.355    2.000
      2.355    2.000
      2.355    2.000
      2.356    2.000
      2.356    1.000
      2.356    2.000
      2.356    3.000
      2.356    3.000
      2.357    3.000
      2.357    2.000
      2.357    2.000
      2.357    2.000
      2.357    1.000
      2.358    2.000
      2.358    2.000
      2.358    2.000
      2.358    1.000
      2.358    2.000
      2.359    2.000
      2.359    3.000
      2.359    2.000
      2.359    3.000
      2.359    3.000
      2.360    2.000
      2.360    2.000
      2.360    2.000
      2.360    1.000
      2.360    2.000
      2.361    2.000
      2.361    2.000
      2.361    1.000
      2.361    2.000
      2.361    1.000
      2.362    1.000
      2.362    1.000
      2.362    2.000
      2.362    1.000
      2.362    1.000
      2.363    1.000
      2.363    4.000
      2.363    3.000
      2.363    2.000
      2.363    1.000
      2.364    2.000
      2.364    2.000
      2.364    2.000
      2.364    2.000
      2.364    2.000
      2.365    2.000
      2.365    2.000
      2.365    2.000
      2.365    1.000
      2.365    2.000
      2.366    2.000
      2.366    1.000
      2.366    3.000
      2.366    3.000
      2.366    3.000
      2.367    2.000
      2.367    2.000
      2.367    1.000
      2.367    2.000
      2.367    1.000
      2.368    2.000
      2.368    2.000
      2.368    2.000
      2.368    2.000
      2.368    2.000
      2.369    2.000
      2.369    2.000
      2.369    1.000
      2.369    2.000
      2.369    2.000
      2.370    2.000
      2.370    2.000
      2.370    2.000
      2.370    2.000
      2.370    2.000
      2.371    2.000
      2.371    2.000
      2.371    2.000
      2.371    3.000
      2.371    2.000
      2.372    1.000
      2.372    2.000
      2.372    2.000
      2.372    2.000
      2.372    4.000
      2.373    3.000
      2.373    2.000
      2.373    1.000
      2.373    3.000
      2.373    2.000
      2.374    3.000
      2.374    2.000
      2.374    2.000
      2.374    4.000
      2.374    3.000
      2.375    4.000
      2.375    3.000
      2.375    4.000
      2.375    4.000
      2.375    3.000
      2.376    4.000
      2.376    2.000
      2.376    2.000
      2.376    2.000
      2.376    2.000
      2.377    1.000
      2.377    1.000
      2.377    1.000
      2.377    1.000
      2.377    2.000
      2.378    2.000
      2.378    1.000
      2.378    1.000
      2.378    1.000
      2.378    2.000
      2.379    2.000
      2.379    1.000
      2.379    2.000
      2.379    2.000
      2.379    1.000
      2.380    1.000
      2.380    1.000
      2.380    1.000
      2.380    1.000
      2.380    1.000
      2.381    2.000
      2.381    2.000
      2.381    3.000
      2.381    2.000
      2.381    2.000
      2.382    1.000
      2.382    1.000
      2.382    2.000
      2.382    2.000
      2.382    3.000
      2.383    3.000
      2.383    3.000
      2.383    3.000
      2.383    3.000
      2.383    4.000
      2.384    3.000
      2.384    5.000
      2.384    5.000
      2.384    5.000
      2.384    5.000
      2.385    5.000
      2.385    4.000
      2.385    4.000
      2.385    3.000
      2.385    2.000
      2.386    3.000
      2.386    2.000
      2.386    4.000
      2.386    4.000
      2.386    4.000
      2.387    4.000
      2.387    4.000
      2.387    3.000
      2.387    2.000
      2.387    3.000
      2.388    4.000
      2.388    4.000
      2.388    3.000
      2.388    3.000
      2.388    4.000
      2.389    3.000
      2.389    2.000
      2.389    4.000
      2.389    3.000
      2.389    3.000
      2.390    2.000
      2.390    3.000
      2.390    1.000
      2.390    2.000
      2.390    1.000
      2.391    2.000
      2.391    1.000
      2.391    1.000
      2.391    1.000
      2.391    2.000
      2.392    1.000
      2.392    1.000
      2.392    3.000
      2.392    2.000
      2.392    2.000
      2.393    2.000
      2.393    2.000
      2.393    1.000
      2.393    1.000
      2.393    1.000
      2.394    1.000
      2.394    2.000
      2.394    2.000
      2.394    1.000
      2.394    1.000
      2.395    2.000
      2.395    2.000
      2.395    1.000
      2.395    1.000
      2.395    1.000
      2.396    1.000
      2.396    1.000
      2.396    1.000
      2.396    1.000
      2.396    2.000
      2.397    1.000
      2.397    1.000
      2.397    1.000
      2.397    1.000
      2.397    1.000
      2.398    1.000
      2.398    1.000
      2.398    1.000
      2.398    1.000
      2.398    1.000
      2.399    1.000
      2.399    1.000
      2.399    1.000
      2.399    0.000
      2.399    0.000
      2.400    0.000
      2.400    0.000
      2.400    0.000
      2.400    0.000
      2.400    0.000
      2.401    0.000
      2.401    0.000
      2.401    1.000
      2.401    1.000
      2.401    0.000
      2.402    0.000
      2.402    1.000
      2.402    1.000
      2.402    1.000
      2.402    1.000
      2.403    1.000
      2.403    1.000
      2.403    1.000
      2.403    1.000
      2.403    1.000
      2.404    1.000
      2.404    1.000
      2.404    0.000
      2.404    1.000
      2.404    1.000
      2.405    1.000
      2.405    1.000
      2.405    1.000
      2.405    1.000
      2.405    1.000
      2.406    1.000
      2.406    1.000
      2.406    0.000
      2.406    0.000
      2.406    1.000
      2.407    1.000
      2.407    0.000
      2.407    0.000
      2.407    1.000
      2.407    1.000
      2.408    0.000
      2.408    1.000
      2.408    0.000
      2.408    0.000
      2.408    2.000
      2.409    1.000
      2.409    2.000
      2.409    1.000
      2.409    2.000
      2.409    0.000
      2.410    0.000
      2.410    1.000
      2.410    1.000
      2.410    1.000
      2.410    1.000
      2.411    1.000
      2.411    1.000
      2.411    1.000
      2.411    1.000
      2.411    1.000
      2.412    0.000
      2.412    1.000
      2.412    1.000
      2.412    0.000
      2.412    1.000
      2.413    0.000
      2.413    1.000
      2.413    0.000
      2.413    0.000
      2.413    1.000
      2.414    0.000
      2.414    0.000
      2.414    0.000
      2.414    1.000
      2.414    0.000
      2.415    1.000
      2.415    1.000
      2.415    1.000
      2.415    1.000
      2.415    1.000
      2.416    1.000
      2.416    1.000
      2.416    1.000
      2.416    1.000
      2.416    1.000
      2.417    1.000
      2.417    2.000
      2.417    1.000
      2.417    1.000
      2.417    1.000
      2.418    1.000
      2.418    1.000
      2.418    1.000
      2.418    1.000
      2.418    1.000
      2.419    1.000
      2.419    1.000
      2.419    1.000
      2.419    1.000
      2.419    1.000
      2.420    1.000
      2.420    1.000
      2.420    0.000
      2.420    1.000
      2.420    1.000
      2.421    1.000
      2.421    1.000
      2.421    1.000
      2.421    1.000
      2.421    1.000
      2.422    1.000
      2.422    1.000
      2.422    1.000
      2.422    1.000
      2.422    1.000
      2.423    1.000
      2.423    1.000
      2.423    1.000
      2.423    1.000
      2.423    1.000
      2.424    1.000
      2.424    1.000
      2.424    1.000
      2.424    1.000
      2.424    1.000
      2.425    1.000
      2.425    2.000
      2.425    2.000
      2.425    2.000
      2.425    1.000
      2.426    1.000
      2.426    2.000
      2.426    1.000
      2.426    2.000
      2.426    1.000
      2.427    1.000
      2.427    1.000
      2.427    1.000
      2.427    2.000
      2.427    1.000
      2.428    1.000
      2.428    1.000
      2.428    1.000
      2.428    1.000
      2.428    1.000
      2.429    1.000
      2.429    1.000
      2.429    1.000
      2.429    1.000
      2.429    1.000
      2.430    1.000
      2.430    1.000
      2.430    1.000
      2.430    1.000
      2.430    1.000
      2.431    1.000
      2.431    1.000
      2.431    2.000
      2.431    1.000
      2.431    1.000
      2.432    1.000
      2.432    2.000
      2.432    1.000
      2.432    1.000
      2.432    1.000
      2.433    1.000
      2.433    1.000
      2.433    1.000
      2.433    1.000
      2.433    1.000
      2.434    1.000
      2.434    1.000
      2.434    0.000
      2.434    1.000
      2.434    1.000
      2.435    1.000
      2.435    1.000
      2.435    1.000
      2.435    1.000
      2.435    1.000
      2.436    2.000
      2.436    2.000
      2.436    1.000
      2.436    2.000
      2.436    2.000
      2.437    2.000
      2.437    2.000
      2.437    2.000
      2.437    2.000
      2.437    1.000
      2.438    0.000
      2.438    1.000
      2.438    1.000
      2.438    1.000
      2.438    1.000
      2.439    1.000
      2.439    2.000
      2.439    1.000
      2.439    1.000
      2.439    2.000
      2.440    1.000
      2.440    1.000
      2.440    1.000
      2.440    2.000
      2.440    2.000
      2.441    1.000
      2.441    2.000
      2.441    1.000
      2.441    1.000
      2.441    1.000
      2.442    1.000
      2.442    1.000
      2.442    1.000
      2.442    1.000
      2.442    2.000
      2.443    1.000
      2.443    2.000
      2.443    2.000
      2.443    1.000
      2.443    1.000
      2.444    1.000
      2.444    1.000
      2.444    1.000
      2.444    1.000
      2.444    1.000
      2.445    1.000
      2.445    1.000
      2.445    1.000
      2.445    1.000
      2.445    1.000
      2.446    0.000
      2.446    0.000
      2.446    0.000
      2.446    1.000
      2.446    2.000
      2.447    0.000
      2.447    1.000
      2.447    0.000
      2.447    0.000
      2.447    0.000
      2.448    0.000
      2.448    1.000
      2.448    0.000
      2.448    1.000
      2.448    1.000
      2.449    1.000
      2.449    1.000
      2.449    1.000
      2.449    0.000
      2.449    0.000
      2.450    1.000
      2.450    1.000
      2.450    1.000
      2.450    0.000
      2.450    0.000
      2.451    1.000
      2.451    1.000
      2.451    0.000
      2.451    1.000
      2.451    1.000
      2.452    1.000
      2.452    0.000
      2.452    1.000
      2.452    2.000
      2.452    1.000
      2.453    1.000
      2.453    1.000
      2.453    1.000
      2.453    1.000
      2.453    0.000
      2.454    0.000
      2.454    1.000
      2.454    1.000
      2.454    1.000
      2.454    0.000
      2.455    1.000
      2.455    1.000
      2.455    0.000
      2.455    0.000
      2.455    0.000
      2.456    0.000
      2.456    1.000
      2.456    0.000
      2.456    1.000
      2.456    1.000
      2.457    1.000
      2.457    0.000
      2.457    0.000
      2.457    0.000
      2.457    1.000
      2.458    1.000
      2.458    1.000
      2.458    1.000
      2.458    1.000
      2.458    0.000
      2.459    1.000
      2.459    1.000
      2.459    1.000
      2.459    1.000
      2.459    1.000
      2.460    0.000
      2.460    1.000
      2.460    2.000
      2.460    1.000
      2.460    1.000
      2.461    1.000
      2.461    1.000
      2.461    1.000
      2.461    1.000
      2.461    1.000
      2.462    1.000
      2.462    1.000
      2.462    1.000
      2.462    1.000
      2.462    2.000
      2.463    1.000
      2.463    2.000
      2.463    1.000
      2.463    1.000
      2.463    1.000
      2.464    1.000
      2.464    1.000
      2.464    2.000
      2.464    1.000
      2.464    1.000
      2.465    1.000
      2.465    1.000
      2.465    2.000
      2.465    1.000
      2.465    1.000
      2.466    1.000
      2.466    1.000
      2.466    1.000
      2.466    1.000
      2.466    1.000
      2.467    1.000
      2.467    1.000
      2.467    1.000
      2.467    1.000
      2.467    0.000
      2.468    0.000
      2.468    0.000
      2.468    1.000
      2.468    0.000
      2.468    1.000
      2.469    2.000
      2.469    2.000
      2.469    2.000
      2.469    2.000
      2.469    2.000
      2.470    3.000
      2.470    2.000
      2.470    3.000
      2.470    2.000
      2.470    1.000
      2.471    1.000
      2.471    2.000
      2.471    1.000
      2.471    2.000
      2.471    2.000
      2.472    2.000
      2.472    2.000
      2.472    2.000
      2.472    1.000
      2.472    1.000
      2.473    1.000
      2.473    1.000
      2.473    1.000
      2.473    1.000
      2.473    1.000
      2.474    2.000
      2.474    1.000
      2.474    1.000
      2.474    2.000
      2.474    2.000
      2.475    2.000
      2.475    2.000
      2.475    2.000
      2.475    2.000
      2.475    3.000
      2.476    2.000
      2.476    2.000
      2.476    2.000
      2.476    2.000
      2.476    2.000
      2.477    2.000
      2.477    2.000
      2.477    2.000
      2.477    1.000
      2.477    1.000
      2.478    1.000
      2.478    2.000
      2.478    3.000
      2.478    3.000
      2.478    3.000
      2.479    3.000
      2.479    3.000
      2.479    3.000
      2.479    3.000
      2.479    2.000
      2.480    3.000
      2.480    2.000
      2.480    2.000
      2.480    2.000
      2.480    2.000
      2.481    2.000
      2.481    2.000
      2.481    2.000
      2.481    2.000
      2.481    2.000
      2.482    2.000
      2.482    3.000
      2.482    2.000
      2.482    2.000
      2.482    2.000
      2.483    2.000
      2.483    3.000
      2.483    2.000
      2.483    2.000
      2.483    2.000
      2.484    2.000
      2.484    2.000
      2.484    2.000
      2.484    2.000
      2.484    2.000
      2.485    2.000
      2.485    2.000
      2.485    2.000
      2.485    2.000
      2.485    2.000
      2.486    2.000
      2.486    2.000
      2.486    2.000
      2.486    2.000
      2.486    2.000
      2.487    2.000
      2.487    2.000
      2.487    2.000
      2.487    2.000
      2.487    2.000
      2.488    2.000
      2.488    2.000
      2.488    2.000
      2.488    2.000
      2.488    2.000
      2.489    2.000
      2.489    2.000
      2.489    2.000
      2.489    2.000
      2.489    2.000
      2.490    2.000
      2.490    2.000
      2.490    2.000
      2.490    2.000
      2.490    2.000
      2.491    2.000
      2.491    2.000
      2.491    2.000
      2.491    2.000
      2.491    2.000
      2.492    2.000
      2.492    2.000
      2.492    2.000
      2.492    2.000
      2.492    2.000
      2.493    2.000
      2.493    2.000
      2.493    2.000
      2.493    2.000
      2.493    2.000
      2.494    2.000
      2.494    2.000
      2.494    2.000
      2.494    2.000
      2.494    2.000
      2.495    2.000
      2.495    2.000
      2.495    2.000
      2.495    2.000
      2.495    3.000
      2.496    2.000
      2.496    2.000
      2.496    2.000
      2.496    2.000
      2.496    2.000
      2.497    2.000
      2.497    2.000
      2.497    2.000
      2.497    2.000
      2.497    2.000
      2.498    3.000
      2.498    3.000
      2.498    3.000
      2.498    3.000
      2.498    3.000
      2.499    2.000
      2.499    3.000
      2.499    2.000
      2.499    2.000
      2.499    2.000
      2.500    2.000
      2.500    2.000
      2.500    2.000
      2.500    2.000
      2.500    2.000
      2.501    2.000
      2.501    2.000
      2.501    3.000
      2.501    2.000
      2.501    2.000
      2.502    2.000
      2.502    2.000
      2.502    2.000
      2.502    2.000
      2.502    2.000
      2.503    2.000
      2.503    2.000
      2.503    2.000
      2.503    2.000
      2.503    2.000
      2.504    2.000
      2.504    2.000
      2.504    1.000
      2.504    2.000
      2.504    1.000
      2.505    1.000
      2.505    1.000
      2.505    2.000
      2.505    2.000
      2.505    2.000
      2.506    2.000
      2.506    3.000
      2.506    3.000
      2.506    2.000
      2.506    2.000
      2.507    3.000
      2.507    2.000
      2.507    2.000
      2.507    1.000
      2.507    1.000
      2.508    1.000
      2.508    1.000
      2.508    2.000
      2.508    2.000
      2.508    2.000
      2.509    2.000
      2.509    2.000
      2.509    2.000
      2.509    2.000
      2.509    2.000
      2.510    2.000
      2.510    2.000
      2.510    1.000
      2.510    1.000
      2.510    2.000
      2.511    2.000
      2.511    1.000
      2.511    2.000
      2.511    2.000
      2.511    2.000
      2.512    2.000
      2.512    2.000
      2.512    2.000
      2.512    2.000
      2.512    2.000
      2.513    1.000
      2.513    2.000
      2.513    1.000
      2.513    2.000
      2.513    0.000
      2.514    1.000
      2.514    0.000
      2.514    2.000
      2.514    2.000
      2.514    2.000
      2.515    2.000
      2.515    2.000
      2.515    2.000
      2.515    2.000
      2.515    2.000
      2.516    2.000
      2.516    2.000
      2.516    2.000
      2.516    1.000
      2.516    2.000
      2.517    2.000
      2.517    2.000
      2.517    1.000
      2.517    1.000
      2.517    3.000
      2.518    1.000
      2.518    1.000
      2.518    1.000
      2.518    2.000
      2.518    2.000
      2.519    2.000
      2.519    2.000
      2.519    2.000
      2.519    1.000
      2.519    1.000
      2.520    2.000
      2.520    2.000
      2.520    2.000
      2.520    2.000
      2.520    2.000
      2.521    1.000
      2.521    1.000
      2.521    1.000
      2.521    2.000
      2.521    1.000
      2.522    1.000
      2.522    0.000
      2.522    2.000
      2.522    2.000
      2.522    2.000
      2.523    2.000
      2.523    2.000
      2.523    2.000
      2.523    2.000
      2.523    2.000
      2.524    2.000
      2.524    2.000
      2.524    2.000
      2.524    2.000
      2.524    1.000
      2.525    2.000
      2.525    2.000
      2.525    2.000
      2.525    2.000
      2.525    2.000
      2.526    2.000
      2.526    3.000
      2.526    2.000
      2.526    2.000
      2.526    3.000
      2.527    3.000
      2.527    3.000
      2.527    3.000
      2.527    2.000
      2.527    2.000
      2.528    2.000
      2.528    3.000
      2.528    3.000
      2.528    3.000
      2.528    3.000
      2.529    3.000
      2.529    2.000
      2.529    3.000
      2.529    3.000
      2.529    3.000
      2.530    3.000
      2.530    3.000
      2.530    3.000
      2.530    3.000
      2.530    3.000
      2.531    3.000
      2.531    2.000
      2.531    3.000
      2.531    2.000
      2.531    2.000
      2.532    3.000
      2.532    3.000
      2.532    3.000
      2.532    3.000
      2.532    3.000
      2.533    2.000
      2.533    2.000
      2.533    2.000
      2.533    2.000
      2.533    2.000
      2.534    2.000
      2.534    2.000
      2.534    2.000
      2.534    2.000
      2.534    2.000
      2.535    1.000
      2.535    2.000
      2.535    2.000
      2.535    2.000
      2.535    2.000
      2.536    2.000
      2.536    2.000
      2.536    1.000
      2.536    3.000
      2.536    3.000
      2.537    1.000
      2.537    1.000
      2.537    2.000
      2.537    2.000
      2.537    2.000
      2.538    2.000
      2.538    2.000
      2.538    2.000
      2.538    2.000
      2.538    2.000
      2.539    3.000
      2.539    2.000
      2.539    2.000
      2.539    2.000
      2.539    3.000
      2.540    2.000
      2.540    3.000
      2.540    3.000
      2.540    2.000
      2.540    1.000
      2.541    1.000
      2.541    4.000
      2.541    1.000
      2.541    2.000
      2.541    2.000
      2.542    2.000
      2.542    2.000
      2.542    2.000
      2.542    2.000
      2.542    3.000
      2.543    3.000
      2.543    3.000
      2.543    2.000
      2.543    2.000
      2.543    3.000
      2.544    3.000
      2.544    4.000
      2.544    2.000
      2.544    3.000
      2.544    1.000
      2.545    2.000
      2.545    2.000
      2.545    3.000
      2.545    2.000
      2.545    3.000
      2.546    2.000
      2.546    3.000
      2.546    2.000
      2.546    3.000
      2.546    3.000
      2.547    2.000
      2.547    2.000
      2.547    3.000
      2.547    2.000
      2.547    3.000
      2.548    2.000
      2.548    3.000
      2.548    3.000
      2.548    4.000
      2.548    2.000
      2.549    4.000
      2.549    3.000
      2.549    4.000
      2.549    4.000
      2.549    4.000
      2.550    3.000
      2.550    2.000
      2.550    2.000
      2.550    3.000
      2.550    3.000
      2.551    3.000
      2.551    3.000
      2.551    3.000
      2.551    3.000
      2.551    4.000
      2.552    4.000
      2.552    3.000
      2.552    4.000
      2.552    3.000
      2.552    4.000
      2.553    4.000
      2.553    3.000
      2.553    3.000
      2.553    4.000
      2.553    3.000
      2.554    2.000
      2.554    2.000
      2.554    3.000
      2.554    2.000
      2.554    2.000
      2.555    2.000
      2.555    2.000
      2.555    2.000
      2.555    2.000
      2.555    2.000
      2.556    2.000
      2.556    2.000
      2.556    2.000
      2.556    2.000
      2.556    2.000
      2.557    2.000
      2.557    2.000
      2.557    2.000
      2.557    2.000
      2.557    2.000
      2.558    2.000
      2.558    2.000
      2.558    2.000
      2.558    2.000
      2.558    2.000
      2.559    2.000
      2.559    2.000
      2.559    2.000
      2.559    2.000
      2.559    2.000
      2.560    2.000
      2.560    2.000
      2.560    2.000
      2.560    2.000
      2.560    2.000
      2.561    2.000
      2.561    2.000
      2.561    2.000
      2.561    2.000
      2.561    2.000
      2.562    2.000
      2.562    2.000
      2.562    2.000
      2.562    2.000
      2.562    2.000
      2.563    2.000
      2.563    2.000
      2.563    2.000
      2.563    2.000
      2.563    2.000
      2.564    2.000
      2.564    2.000
      2.564    2.000
      2.564    2.000
      2.564    2.000
      2.565    2.000
      2.565    2.000
      2.565    2.000
      2.565    2.000
      2.565    2.000
      2.566    2.000
      2.566    2.000
      2.566    2.000
      2.566    2.000
      2.566    2.000
      2.567    2.000
      2.567    2.000
      2.567    2.000
      2.567    2.000
      2.567    2.000
      2.568    2.000
      2.568    2.000
      2.568    3.000
      2.568    2.000
      2.568    2.000
      2.569    2.000
      2.569    2.000
      2.569    2.000
      2.569    2.000
      2.569    2.000
      2.570    2.000
      2.570    2.000
      2.570    2.000
      2.570    2.000
      2.570    2.000
      2.571    2.000
      2.571    2.000
      2.571    2.000
      2.571    2.000
      2.571    2.000
      2.572    3.000
      2.572    3.000
      2.572    3.000
      2.572    2.000
      2.572    2.000
      2.573    2.000
      2.573    2.000
      2.573    2.000
      2.573    2.000
      2.573    2.000
      2.574    2.000
      2.574    2.000
      2.574    3.000
      2.574    2.000
      2.574    2.000
      2.575    2.000
      2.575    2.000
      2.575    3.000
      2.575    3.000
      2.575    3.000
      2.576    4.000
      2.576    3.000
      2.576    3.000
      2.576    3.000
      2.576    3.000
      2.577    2.000
      2.577    2.000
      2.577    2.000
      2.577    2.000
      2.577    2.000
      2.578    2.000
      2.578    2.000
      2.578    2.000
      2.578    2.000
      2.578    2.000
      2.579    2.000
      2.579    2.000
      2.579    2.000
      2.579    2.000
      2.579    2.000
      2.580    2.000
      2.580    2.000
      2.580    2.000
      2.580    2.000
      2.580    2.000
      2.581    2.000
      2.581    3.000
      2.581    2.000
      2.581    2.000
      2.581    2.000
      2.582    2.000
      2.582    2.000
      2.582    2.000
      2.582    2.000
      2.582    2.000
      2.583    2.000
      2.583    2.000
      2.583    2.000
      2.583    2.000
      2.583    2.000
      2.584    2.000
      2.584    2.000
      2.584    2.000
      2.584    2.000
      2.584    2.000
      2.585    2.000
      2.585    2.000
      2.585    2.000
      2.585    2.000
      2.585    2.000
      2.586    2.000
      2.586    2.000
      2.586    2.000
      2.586    2.000
      2.586    2.000
      2.587    2.000
      2.587    2.000
      2.587    2.000
      2.587    2.000
      2.587    2.000
      2.588    2.000
      2.588    2.000
      2.588    2.000
      2.588    2.000
      2.588    2.000
      2.589    2.000
      2.589    2.000
      2.589    2.000
      2.589    2.000
      2.589    2.000
      2.590    2.000
      2.590    2.000
      2.590    2.000
      2.590    2.000
      2.590    2.000
      2.591    2.000
      2.591    2.000
      2.591    2.000
      2.591    2.000
      2.591    2.000
      2.592    2.000
      2.592    2.000
      2.592    2.000
      2.592    2.000
      2.592    2.000
      2.593    2.000
      2.593    2.000
      2.593    2.000
      2.593    2.000
      2.593    2.000
      2.594    2.000
      2.594    2.000
      2.594    2.000
      2.594    2.000
      2.594    2.000
      2.595    2.000
      2.595    2.000
      2.595    2.000
      2.595    2.000
      2.595    2.000
      2.596    2.000
      2.596    2.000
      2.596    2.000
      2.596    2.000
      2.596    2.000
      2.597    2.000
      2.597    2.000
      2.597    2.000
      2.597    2.000
      2.597    2.000
      2.598    2.000
      2.598    2.000
      2.598    2.000
      2.598    2.000
      2.598    2.000
      2.599    2.000
      2.599    1.000
      2.599    2.000
      2.599    1.000
      2.599    2.000
      2.600    2.000
      2.600    2.000
      2.600    1.000
      2.600    1.000
      2.600    2.000
      2.601    2.000
      2.601    2.000
      2.601    2.000
      2.601    1.000
      2.601    2.000
      2.602    1.000
      2.602    1.000
      2.602    2.000
      2.602    2.000
      2.602    2.000
      2.603    2.000
      2.603    2.000
      2.603    2.000
      2.603    2.000
      2.603    2.000
      2.604    2.000
      2.604    2.000
      2.604    2.000
      2.604    2.000
      2.604    2.000
      2.605    2.000
      2.605    2.000
      2.605    2.000
      2.605    1.000
      2.605    1.000
      2.606    2.000
      2.606    1.000
      2.606    1.000
      2.606    1.000
      2.606    1.000
      2.607    2.000
      2.607    1.000
      2.607    1.000
      2.607    1.000
      2.607    1.000
      2.608    1.000
      2.608    1.000
      2.608    2.000
      2.608    2.000
      2.608    2.000
      2.609    1.000
      2.609    2.000
      2.609    2.000
      2.609    2.000
      2.609    2.000
      2.610    2.000
      2.610    2.000
      2.610    2.000
      2.610    2.000
      2.610    2.000
      2.611    2.000
      2.611    2.000
      2.611    2.000
      2.611    3.000
      2.611    2.000
      2.612    2.000
      2.612    2.000
      2.612    2.000
      2.612    2.000
      2.612    2.000
      2.613    2.000
      2.613    3.000
      2.613    2.000
      2.613    2.000
      2.613    3.000
      2.614    2.000
      2.614    3.000
      2.614    2.000
      2.614    2.000
      2.614    2.000
      2.615    2.000
      2.615    3.000
      2.615    2.000
      2.615    3.000
      2.615    3.000
      2.616    3.000
      2.616    3.000
      2.616    2.000
      2.616    3.000
      2.616    2.000
      2.617    2.000
      2.617    3.000
      2.617    3.000
      2.617    3.000
      2.617    3.000
      2.618    3.000
      2.618    2.000
      2.618    2.000
      2.618    2.000
      2.618    2.000
      2.619    3.000
      2.619    2.000
      2.619    2.000
      2.619    1.000
      2.619    2.000
      2.620    2.000
      2.620    2.000
      2.620    3.000
      2.620    2.000
      2.620    1.000
      2.621    3.000
      2.621    2.000
      2.621    2.000
      2.621    3.000
      2.621    3.000
      2.622    3.000
      2.622    3.000
      2.622    3.000
      2.622    3.000
      2.622    3.000
      2.623    3.000
      2.623    3.000
      2.623    3.000
      2.623    3.000
      2.623    3.000
      2.624    3.000
      2.624    3.000
      2.624    3.000
      2.624    3.000
      2.624    3.000
      2.625    3.000
      2.625    3.000
      2.625    3.000
      2.625    3.000
      2.625    3.000
      2.626    3.000
      2.626    3.000
      2.626    3.000
      2.626    2.000
      2.626    3.000
      2.627    3.000
      2.627    3.000
      2.627    3.000
      2.627    3.000
      2.627    3.000
      2.628    3.000
      2.628    1.000
      2.628    2.000
      2.628    2.000
      2.628    3.000
      2.629    2.000
      2.629    3.000
      2.629    3.000
      2.629    3.000
      2.629    3.000
      2.630    3.000
      2.630    3.000
      2.630    2.000
      2.630    3.000
      2.630    2.000
      2.631    2.000
      2.631    3.000
      2.631    2.000
      2.631    1.000
      2.631    2.000
      2.632    2.000
      2.632    2.000
      2.632    2.000
      2.632    0.000
      2.632    2.000
      2.633    4.000
      2.633    3.000
      2.633    2.000
      2.633    2.000
      2.633    1.000
      2.634    2.000
      2.634    1.000
      2.634    2.000
      2.634    2.000
      2.634    2.000
      2.635    2.000
      2.635    2.000
      2.635    2.000
      2.635    1.000
      2.635    1.000
      2.636    2.000
      2.636    2.000
      2.636    1.000
      2.636    1.000
      2.636    2.000
      2.637    1.000
      2.637    2.000
      2.637    2.000
      2.637    2.000
      2.637    2.000
      2.638    2.000
      2.638    1.000
      2.638    1.000
      2.638    1.000
      2.638    2.000
      2.639    1.000
      2.639    1.000
      2.639    1.000
      2.639    1.000
      2.639    1.000
      2.640    2.000
      2.640    0.000
      2.640    0.000
      2.640    1.000
      2.640    1.000
      2.641    2.000
      2.641    2.000
      2.641    2.000
      2.641    3.000
      2.641    2.000
      2.642    2.000
      2.642    3.000
      2.642    2.000
      2.642    1.000
      2.642    2.000
      2.643    3.000
      2.643    1.000
      2.643    1.000
      2.643    1.000
      2.643    2.000
      2.644    1.000
      2.644    3.000
      2.644    3.000
      2.644    1.000
      2.644    1.000
      2.645    1.000
      2.645    2.000
      2.645    2.000
      2.645    3.000
      2.645    3.000
      2.646    2.000
      2.646    3.000
      2.646    3.000
      2.646    1.000
      2.646    3.000
      2.647    4.000
      2.647    1.000
      2.647    3.000
      2.647    1.000
      2.647    1.000
      2.648    1.000
      2.648    1.000
      2.648    1.000
      2.648    2.000
      2.648    1.000
      2.649    1.000
      2.649    1.000
      2.649    0.000
      2.649    0.000
      2.649    0.000
      2.650    0.000
      2.650    0.000
      2.650    1.000
      2.650    0.000
      2.650    0.000
      2.651    1.000
      2.651    1.000
      2.651    1.000
      2.651    1.000
      2.651    1.000
      2.652    1.000
      2.652    3.000
      2.652    2.000
      2.652    3.000
      2.652    3.000
      2.653    2.000
      2.653    2.000
      2.653    2.000
      2.653    1.000
      2.653    2.000
      2.654    2.000
      2.654    4.000
      2.654    4.000
      2.654    4.000
      2.654    4.000
      2.655    1.000
      2.655    2.000
      2.655    2.000
      2.655    1.000
      2.655    2.000
      2.656    3.000
      2.656    3.000
      2.656    3.000
      2.656    3.000
      2.656    2.000
      2.657    2.000
      2.657    1.000
      2.657    4.000
      2.657    3.000
      2.657    3.000
      2.658    2.000
      2.658    2.000
      2.658    2.000
      2.658    2.000
      2.658    1.000
      2.659    1.000
      2.659    1.000
      2.659    2.000
      2.659    2.000
      2.659    2.000
      2.660    2.000
      2.660    1.000
      2.660    1.000
      2.660    1.000
      2.660    1.000
      2.661    1.000
      2.661    2.000
      2.661    1.000
      2.661    2.000
      2.661    1.000
      2.662    1.000
      2.662    1.000
      2.662    1.000
      2.662    2.000
      2.662    1.000
      2.663    0.000
      2.663    2.000
      2.663    1.000
      2.663    2.000
      2.663    2.000
      2.664    3.000
      2.664    2.000
      2.664    1.000
      2.664    3.000
      2.664    1.000
      2.665    1.000
      2.665    1.000
      2.665    2.000
      2.665    2.000
      2.665    1.000
      2.666    2.000
      2.666    3.000
      2.666    3.000
      2.666    2.000
      2.666    0.000
      2.667    2.000
      2.667    1.000
      2.667    1.000
      2.667    1.000
      2.667    1.000
      2.668    1.000
      2.668    2.000
      2.668    2.000
      2.668    4.000
      2.668    4.000
      2.669    2.000
      2.669    3.000
      2.669    3.000
      2.669    3.000
      2.669    4.000
      2.670    2.000
      2.670    2.000
      2.670    2.000
      2.670    3.000
      2.670    3.000
      2.671    4.000
      2.671    4.000
      2.671    4.000
      2.671    4.000
      2.671    4.000
      2.672    3.000
      2.672    4.000
      2.672    2.000
      2.672    3.000
      2.672    4.000
      2.673    4.000
      2.673    3.000
      2.673    4.000
      2.673    4.000
      2.673    4.000
      2.674    4.000
      2.674    3.000
      2.674    3.000
      2.674    2.000
      2.674    3.000
      2.675    4.000
      2.675    2.000
      2.675    5.000
      2.675    3.000
      2.675    3.000
      2.676    4.000
      2.676    2.000
      2.676    3.000
      2.676    4.000
      2.676    2.000
      2.677    5.000
      2.677    5.000
      2.677    4.000
      2.677    4.000
      2.677    4.000
      2.678    3.000
      2.678    3.000
      2.678    4.000
      2.678    2.000
      2.678    2.000
      2.679    3.000
      2.679    3.000
      2.679    4.000
      2.679    4.000
      2.679    4.000
      2.680    4.000
      2.680    4.000
      2.680    4.000
      2.680    4.000
      2.680    4.000
      2.681    3.000
      2.681    3.000
      2.681    3.000
      2.681    3.000
      2.681    4.000
      2.682    4.000
      2.682    5.000
      2.682    4.000
      2.682    4.000
      2.682    4.000
      2.683    4.000
      2.683    5.000
      2.683    5.000
      2.683    5.000
      2.683    5.000
      2.684    4.000
      2.684    4.000
      2.684    4.000
      2.684    5.000
      2.684    5.000
      2.685    4.000
      2.685    5.000
      2.685    4.000
      2.685    4.000
      2.685    4.000
      2.686    5.000
      2.686    3.000
      2.686    4.000
      2.686    4.000
      2.686    3.000
      2.687    5.000
      2.687    4.000
      2.687    4.000
      2.687    5.000
      2.687    5.000
      2.688    5.000
      2.688    4.000
      2.688    3.000
      2.688    3.000
      2.688    2.000
      2.689    2.000
      2.689    3.000
      2.689    3.000
      2.689    3.000
      2.689    4.000
      2.690    4.000
      2.690    3.000
      2.690    3.000
      2.690    3.000
      2.690    4.000
      2.691    4.000
      2.691    3.000
      2.691    4.000
      2.691    5.000
      2.691    5.000
      2.692    3.000
      2.692    5.000
      2.692    5.000
      2.692    4.000
      2.692    5.000
      2.693    4.000
      2.693    5.000
      2.693    5.000
      2.693    5.000
      2.693    5.000
      2.694    4.000
      2.694    4.000
      2.694    5.000
      2.694    4.000
      2.694    5.000
      2.695    5.000
      2.695    5.000
      2.695    5.000
      2.695    5.000
      2.695    5.000
      2.696    4.000
      2.696    5.000
      2.696    5.000
      2.696    5.000
      2.696    5.000
      2.697    5.000
      2.697    4.000
      2.697    5.000
      2.697    4.000
      2.697    3.000
      2.698    3.000
      2.698    4.000
      2.698    4.000
      2.698    4.000
      2.698    4.000
      2.699    3.000
      2.699    3.000
      2.699    2.000
      2.699    4.000
      2.699    3.000
      2.700    4.000
      2.700    4.000
      2.700    5.000
      2.700    5.000
      2.700    4.000
      2.701    3.000
      2.701    3.000
      2.701    5.000
      2.701    4.000
      2.701    4.000
      2.702    5.000
      2.702    4.000
      2.702    3.000
      2.702    3.000
      2.702    4.000
      2.703    5.000
      2.703    4.000
      2.703    4.000
      2.703    3.000
      2.703    4.000
      2.704    4.000
      2.704    4.000
      2.704    6.000
      2.704    5.000
      2.704    3.000
      2.705    3.000
      2.705    4.000
      2.705    3.000
      2.705    5.000
      2.705    4.000
      2.706    3.000
      2.706    3.000
      2.706    2.000
      2.706    4.000
      2.706    3.000
      2.707    4.000
      2.707    2.000
      2.707    4.000
      2.707    4.000
      2.707    5.000
      2.708    5.000
      2.708    5.000
      2.708    3.000
      2.708    2.000
      2.708    5.000
      2.709    5.000
      2.709    4.000
      2.709    3.000
      2.709    4.000
      2.709    3.000
      2.710    4.000
      2.710    5.000
      2.710    5.000
      2.710    4.000
      2.710    2.000
      2.711    4.000
      2.711    3.000
      2.711    4.000
      2.711    5.000
      2.711    4.000
      2.712    4.000
      2.712    5.000
      2.712    2.000
      2.712    3.000
      2.712    4.000
      2.713    3.000
      2.713    3.000
      2.713    4.000
      2.713    4.000
      2.713    5.000
      2.714    3.000
      2.714    4.000
      2.714    4.000
      2.714    4.000
      2.714    4.000
      2.715    4.000
      2.715    4.000
      2.715    3.000
      2.715    3.000
      2.715    3.000
      2.716    4.000
      2.716    2.000
      2.716    3.000
      2.716    4.000
      2.716    3.000
      2.717    4.000
      2.717    4.000
      2.717    3.000
      2.717    2.000
      2.717    3.000
      2.718    3.000
      2.718    3.000
      2.718    3.000
      2.718    3.000
      2.718    3.000
      2.719    2.000
      2.719    3.000
      2.719    4.000
      2.719    4.000
      2.719    4.000
      2.720    4.000
      2.720    4.000
      2.720    4.000
      2.720    3.000
      2.720    3.000
      2.721    3.000
      2.721    4.000
      2.721    4.000
      2.721    3.000
      2.721    4.000
      2.722    4.000
      2.722    3.000
      2.722    3.000
      2.722    2.000
      2.722    3.000
      2.723    3.000
      2.723    3.000
      2.723    2.000
      2.723    2.000
      2.723    2.000
      2.724    2.000
      2.724    2.000
      2.724    4.000
      2.724    4.000
      2.724    4.000
      2.725    4.000
      2.725    4.000
      2.725    4.000
      2.725    4.000
      2.725    4.000
      2.726    2.000
      2.726    3.000
      2.726    4.000
      2.726    4.000
      2.726    3.000
      2.727    3.000
      2.727    4.000
      2.727    3.000
      2.727    3.000
      2.727    3.000
      2.728    3.000
      2.728    4.000
      2.728    4.000
      2.728    4.000
      2.728    4.000
      2.729    3.000
      2.729    3.000
      2.729    3.000
      2.729    3.000
      2.729    3.000
      2.730    3.000
      2.730    4.000
      2.730    4.000
      2.730    3.000
      2.730    4.000
      2.731    2.000
      2.731    4.000
      2.731    5.000
      2.731    4.000
      2.731    4.000
      2.732    5.000
      2.732    4.000
      2.732    3.000
      2.732    4.000
      2.732    3.000
      2.733    4.000
      2.733    3.000
      2.733    3.000
      2.733    3.000
      2.733    3.000
      2.734    3.000
      2.734    4.000
      2.734    3.000
      2.734    4.000
      2.734    4.000
      2.735    3.000
      2.735    4.000
      2.735    3.000
      2.735    4.000
      2.735    4.000
      2.736    3.000
      2.736    4.000
      2.736    5.000
      2.736    4.000
      2.736    4.000
      2.737    4.000
      2.737    5.000
      2.737    2.000
      2.737    3.000
      2.737    3.000
      2.738    2.000
      2.738    2.000
      2.738    2.000
      2.738    3.000
      2.738    3.000
      2.739    3.000
      2.739    2.000
      2.739    2.000
      2.739    2.000
      2.739    2.000
      2.740    2.000
      2.740    3.000
      2.740    2.000
      2.740    2.000
      2.740    3.000
      2.741    3.000
      2.741    4.000
      2.741    4.000
      2.741    3.000
      2.741    3.000
      2.742    4.000
      2.742    3.000
      2.742    3.000
      2.742    4.000
      2.742    4.000
      2.743    3.000
      2.743    3.000
      2.743    3.000
      2.743    3.000
      2.743    3.000
      2.744    3.000
      2.744    3.000
      2.744    3.000
      2.744    3.000
      2.744    3.000
      2.745    3.000
      2.745    3.000
      2.745    3.000
      2.745    3.000
      2.745    3.000
      2.746    4.000
      2.746    4.000
      2.746    3.000
      2.746    2.000
      2.746    4.000
      2.747    3.000
      2.747    4.000
      2.747    3.000
      2.747    3.000
      2.747    3.000
      2.748    3.000
      2.748    2.000
      2.748    2.000
      2.748    2.000
      2.748    2.000
      2.749    3.000
      2.749    3.000
      2.749    3.000
      2.749    3.000
      2.749    2.000
      2.750    3.000
      2.750    3.000
      2.750    3.000
      2.750    4.000
      2.750    3.000
      2.751    4.000
      2.751    3.000
      2.751    4.000
      2.751    3.000
      2.751    3.000
      2.752    3.000
      2.752    2.000
      2.752    2.000
      2.752    1.000
      2.752    2.000
      2.753    1.000
      2.753    2.000
      2.753    3.000
      2.753    2.000
      2.753    2.000
      2.754    3.000
      2.754    3.000
      2.754    2.000
      2.754    2.000
      2.754    2.000
      2.755    2.000
      2.755    3.000
      2.755    2.000
      2.755    2.000
      2.755    2.000
      2.756    2.000
      2.756    3.000
      2.756    3.000
      2.756    2.000
      2.756    2.000
      2.757    2.000
      2.757    3.000
      2.757    3.000
      2.757    3.000
      2.757    2.000
      2.758    2.000
      2.758    3.000
      2.758    3.000
      2.758    2.000
      2.758    3.000
      2.759    3.000
      2.759    2.000
      2.759    3.000
      2.759    3.000
      2.759    2.000
      2.760    3.000
      2.760    3.000
      2.760    3.000
      2.760    3.000
      2.760    3.000
      2.761    3.000
      2.761    3.000
      2.761    3.000
      2.761    3.000
      2.761    3.000
      2.762    4.000
      2.762    3.000
      2.762    2.000
      2.762    3.000
      2.762    4.000
      2.763    3.000
      2.763    3.000
      2.763    3.000
      2.763    3.000
      2.763    4.000
      2.764    3.000
      2.764    3.000
      2.764    2.000
      2.764    3.000
      2.764    3.000
      2.765    2.000
      2.765    2.000
      2.765    3.000
      2.765    3.000
      2.765    3.000
      2.766    3.000
      2.766    3.000
      2.766    3.000
      2.766    3.000
      2.766    3.000
      2.767    3.000
      2.767    3.000
      2.767    3.000
      2.767    3.000
      2.767    2.000
      2.768    3.000
      2.768    3.000
      2.768    3.000
      2.768    3.000
      2.768    3.000
      2.769    3.000
      2.769    4.000
      2.769    4.000
      2.769    4.000
      2.769    3.000
      2.770    2.000
      2.770    4.000
      2.770    3.000
      2.770    2.000
      2.770    2.000
      2.771    2.000
      2.771    2.000
      2.771    3.000
      2.771    1.000
      2.771    2.000
      2.772    2.000
      2.772    2.000
      2.772    2.000
      2.772    3.000
      2.772    3.000
      2.773    3.000
      2.773    3.000
      2.773    3.000
      2.773    3.000
      2.773    2.000
      2.774    3.000
      2.774    3.000
      2.774    3.000
      2.774    3.000
      2.774    3.000
      2.775    4.000
      2.775    4.000
      2.775    4.000
      2.775    3.000
      2.775    2.000
      2.776    3.000
      2.776    4.000
      2.776    3.000
      2.776    3.000
      2.776    4.000
      2.777    3.000
      2.777    3.000
      2.777    3.000
      2.777    3.000
      2.777    3.000
      2.778    3.000
      2.778    3.000
      2.778    3.000
      2.778    3.000
      2.778    2.000
      2.779    3.000
      2.779    2.000
      2.779    3.000
      2.779    3.000
      2.779    4.000
      2.780    3.000
      2.780    3.000
      2.780    3.000
      2.780    3.000
      2.780    3.000
      2.781    4.000
      2.781    3.000
      2.781    3.000
      2.781    3.000
      2.781    3.000
      2.782    3.000
      2.782    3.000
      2.782    3.000
      2.782    3.000
      2.782    3.000
      2.783    3.000
      2.783    3.000
      2.783    3.000
      2.783    3.000
      2.783    3.000
      2.784    3.000
      2.784    4.000
      2.784    4.000
      2.784    3.000
      2.784    4.000
      2.785    4.000
      2.785    3.000
      2.785    3.000
      2.785    3.000
      2.785    4.000
      2.786    2.000
      2.786    4.000
      2.786    3.000
      2.786    4.000
      2.786    3.000
      2.787    4.000
      2.787    3.000
      2.787    3.000
      2.787    3.000
      2.787    3.000
      2.788    3.000
      2.788    3.000
      2.788    3.000
      2.788    3.000
      2.788    3.000
      2.789    2.000
      2.789    2.000
      2.789    3.000
      2.789    3.000
      2.789    3.000
      2.790    3.000
      2.790    3.000
      2.790    2.000
      2.790    2.000
      2.790    3.000
      2.791    2.000
      2.791    2.000
      2.791    2.000
      2.791    3.000
      2.791    3.000
      2.792    4.000
      2.792    3.000
      2.792    3.000
      2.792    3.000
      2.792    3.000
      2.793    3.000
      2.793    3.000
      2.793    3.000
      2.793    3.000
      2.793    3.000
      2.794    3.000
      2.794    3.000
      2.794    3.000
      2.794    3.000
      2.794    3.000
      2.795    3.000
      2.795    3.000
      2.795    3.000
      2.795    3.000
      2.795    2.000
      2.796    3.000
      2.796    3.000
      2.796    3.000
      2.796    3.000
      2.796    3.000
      2.797    3.000
      2.797    3.000
      2.797    3.000
      2.797    3.000
      2.797    3.000
      2.798    3.000
      2.798    3.000
      2.798    3.000
      2.798    3.000
      2.798    3.000
      2.799    3.000
      2.799    3.000
      2.799    3.000
      2.799    3.000
      2.799    3.000
      2.800    3.000
      2.800    3.000
      2.800    3.000
      2.800    3.000
      2.800    3.000
      2.801    4.000
      2.801    3.000
      2.801    3.000
      2.801    3.000
      2.801    3.000
      2.802    3.000
      2.802    3.000
      2.802    3.000
      2.802    4.000
      2.802    4.000
      2.803    4.000
      2.803    3.000
      2.803    3.000
      2.803    3.000
      2.803    4.000
      2.804    4.000
      2.804    3.000
      2.804    3.000
      2.804    3.000
      2.804    3.000
      2.805    4.000
      2.805    4.000
      2.805    4.000
      2.805    4.000
      2.805    3.000
      2.806    3.000
      2.806    4.000
      2.806    3.000
      2.806    3.000
      2.806    3.000
      2.807    3.000
      2.807    3.000
      2.807    3.000
      2.807    3.000
      2.807    4.000
      2.808    2.000
      2.808    3.000
      2.808    4.000
      2.808    4.000
      2.808    4.000
      2.809    4.000
      2.809    4.000
      2.809    4.000
      2.809    4.000
      2.809    4.000
      2.810    4.000
      2.810    3.000
      2.810    3.000
      2.810    3.000
      2.810    4.000
      2.811    4.000
      2.811    4.000
      2.811    4.000
      2.811    4.000
      2.811    4.000
      2.812    4.000
      2.812    4.000
      2.812    4.000
      2.812    4.000
      2.812    3.000
      2.813    3.000
      2.813    3.000
      2.813    3.000
      2.813    3.000
      2.813    3.000
      2.814    3.000
      2.814    4.000
      2.814    4.000
      2.814    4.000
      2.814    3.000
      2.815    4.000
      2.815    3.000
      2.815    3.000
      2.815    3.000
      2.815    3.000
      2.816    4.000
      2.816    4.000
      2.816    4.000
      2.816    4.000
      2.816    4.000
      2.817    4.000
      2.817    3.000
      2.817    4.000
      2.817    4.000
      2.817    3.000
      2.818    4.000
      2.818    3.000
      2.818    3.000
      2.818    3.000
      2.818    3.000
      2.819    3.000
      2.819    4.000
      2.819    3.000
      2.819    3.000
      2.819    3.000
      2.820    3.000
      2.820    4.000
      2.820    4.000
      2.820    4.000
      2.820    3.000
      2.821    3.000
      2.821    2.000
      2.821    3.000
      2.821    3.000
      2.821    3.000
      2.822    3.000
      2.822    2.000
      2.822    2.000
      2.822    3.000
      2.822    2.000
      2.823    3.000
      2.823    3.000
      2.823    3.000
      2.823    3.000
      2.823    3.000
      2.824    3.000
      2.824    3.000
      2.824    3.000
      2.824    3.000
      2.824    3.000
      2.825    3.000
      2.825    3.000
      2.825    3.000
      2.825    3.000
      2.825    3.000
      2.826    3.000
      2.826    4.000
      2.826    3.000
      2.826    4.000
      2.826    4.000
      2.827    4.000
      2.827    3.000
      2.827    4.000
      2.827    4.000
      2.827    4.000
      2.828    5.000
      2.828    3.000
      2.828    4.000
      2.828    4.000
      2.828    3.000
      2.829    3.000
      2.829    3.000
      2.829    3.000
      2.829    3.000
      2.829    4.000
      2.830    4.000
      2.830    4.000
      2.830    4.000
      2.830    5.000
      2.830    3.000
      2.831    4.000
      2.831    3.000
      2.831    3.000
      2.831    3.000
      2.831    3.000
      2.832    4.000
      2.832    3.000
      2.832    3.000
      2.832    3.000
      2.832    3.000
      2.833    3.000
      2.833    3.000
      2.833    3.000
      2.833    3.000
      2.833    3.000
      2.834    3.000
      2.834    3.000
      2.834    3.000
      2.834    3.000
      2.834    3.000
      2.835    3.000
      2.835    3.000
      2.835    3.000
      2.835    3.000
      2.835    3.000
      2.836    4.000
      2.836    3.000
      2.836    3.000
      2.836    3.000
      2.836    3.000
      2.837    3.000
      2.837    3.000
      2.837    3.000
      2.837    3.000
      2.837    3.000
      2.838    3.000
      2.838    3.000
      2.838    4.000
      2.838    4.000
      2.838    4.000
      2.839    4.000
      2.839    3.000
      2.839    3.000
      2.839    3.000
      2.839    3.000
      2.840    4.000
      2.840    4.000
      2.840    3.000
      2.840    3.000
      2.840    3.000
      2.841    2.000
      2.841    3.000
      2.841    2.000
      2.841    3.000
      2.841    3.000
      2.842    3.000
      2.842    4.000
      2.842    2.000
      2.842    3.000
      2.842    4.000
      2.843    3.000
      2.843    2.000
      2.843    2.000
      2.843    2.000
      2.843    2.000
      2.844    2.000
      2.844    4.000
      2.844    4.000
      2.844    3.000
      2.844    3.000
      2.845    3.000
      2.845    4.000
      2.845    3.000
      2.845    3.000
      2.845    4.000
      2.846    2.000
      2.846    3.000
      2.846    3.000
      2.846    3.000
      2.846    3.000
      2.847    3.000
      2.847    2.000
      2.847    3.000
      2.847    2.000
      2.847    2.000
      2.848    3.000
      2.848    3.000
      2.848    2.000
      2.848    2.000
      2.848    2.000
      2.849    2.000
      2.849    3.000
      2.849    2.000
      2.849    2.000
      2.849    2.000
      2.850    2.000
      2.850    2.000
      2.850    2.000
      2.850    2.000
      2.850    2.000
      2.851    2.000
      2.851    2.000
      2.851    2.000
      2.851    2.000
      2.851    2.000
      2.852    2.000
      2.852    3.000
      2.852    3.000
      2.852    3.000
      2.852    2.000
      2.853    3.000
      2.853    3.000
      2.853    3.000
      2.853    2.000
      2.853    2.000
      2.854    1.000
      2.854    2.000
      2.854    1.000
      2.854    3.000
      2.854    2.000
      2.855    2.000
      2.855    4.000
      2.855    4.000
      2.855    2.000
      2.855    3.000
      2.856    3.000
      2.856    2.000
      2.856    2.000
      2.856    3.000
      2.856    3.000
      2.857    1.000
      2.857    2.000
      2.857    3.000
      2.857    2.000
      2.857    2.000
      2.858    2.000
      2.858    2.000
      2.858    2.000
      2.858    3.000
      2.858    2.000
      2.859    2.000
      2.859    2.000
      2.859    2.000
      2.859    2.000
      2.859    1.000
      2.860    3.000
      2.860    1.000
      2.860    2.000
      2.860    2.000
      2.860    2.000
      2.861    3.000
      2.861    3.000
      2.861    2.000
      2.861    3.000
      2.861    2.000
      2.862    2.000
      2.862    2.000
      2.862    2.000
      2.862    2.000
      2.862    2.000
      2.863    2.000
      2.863    3.000
      2.863    2.000
      2.863    3.000
      2.863    3.000
      2.864    3.000
      2.864    3.000
      2.864    3.000
      2.864    3.000
      2.864    3.000
      2.865    3.000
      2.865    3.000
      2.865    3.000
      2.865    3.000
      2.865    4.000
      2.866    4.000
      2.866    3.000
      2.866    2.000
      2.866    2.000
      2.866    2.000
      2.867    2.000
      2.867    3.000
      2.867    2.000
      2.867    2.000
      2.867    3.000
      2.868    2.000
      2.868    3.000
      2.868    3.000
      2.868    3.000
      2.868    3.000
      2.869    3.000
      2.869    3.000
      2.869    3.000
      2.869    3.000
      2.869    2.000
      2.870    3.000
      2.870    3.000
      2.870    3.000
      2.870    2.000
      2.870    3.000
      2.871    3.000
      2.871    3.000
      2.871    3.000
      2.871    3.000
      2.871    3.000
      2.872    3.000
      2.872    2.000
      2.872    2.000
      2.872    2.000
      2.872    3.000
      2.873    4.000
      2.873    3.000
      2.873    3.000
      2.873    2.000
      2.873    3.000
      2.874    3.000
      2.874    3.000
      2.874    1.000
      2.874    3.000
      2.874    3.000
      2.875    3.000
      2.875    3.000
      2.875    2.000
      2.875    3.000
      2.875    3.000
      2.876    3.000
      2.876    3.000
      2.876    3.000
      2.876    2.000
      2.876    3.000
      2.877    4.000
      2.877    3.000
      2.877    3.000
      2.877    4.000
      2.877    3.000
      2.878    2.000
      2.878    3.000
      2.878    4.000
      2.878    3.000
      2.878    3.000
      2.879    2.000
      2.879    3.000
      2.879    3.000
      2.879    3.000
      2.879    2.000
      2.880    3.000
      2.880    4.000
      2.880    3.000
      2.880    3.000
      2.880    3.000
      2.881    3.000
      2.881    3.000
      2.881    3.000
      2.881    3.000
      2.881    3.000
      2.882    4.000
      2.882    3.000
      2.882    3.000
      2.882    2.000
      2.882    3.000
      2.883    3.000
      2.883    3.000
      2.883    2.000
      2.883    3.000
      2.883    3.000
      2.884    3.000
      2.884    3.000
      2.884    3.000
      2.884    3.000
      2.884    4.000
      2.885    3.000
      2.885    3.000
      2.885    3.000
      2.885    3.000
      2.885    3.000
      2.886    2.000
      2.886    3.000
      2.886    3.000
      2.886    3.000
      2.886    3.000
      2.887    2.000
      2.887    3.000
      2.887    4.000
      2.887    3.000
      2.887    2.000
      2.888    2.000
      2.888    2.000
      2.888    2.000
      2.888    3.000
      2.888    2.000
      2.889    3.000
      2.889    2.000
      2.889    2.000
      2.889    2.000
      2.889    2.000
      2.890    2.000
      2.890    3.000
      2.890    4.000
      2.890    4.000
      2.890    4.000
      2.891    4.000
      2.891    3.000
      2.891    4.000
      2.891    3.000
      2.891    3.000
      2.892    4.000
      2.892    3.000
      2.892    3.000
      2.892    2.000
      2.892    3.000
      2.893    3.000
      2.893    3.000
      2.893    4.000
      2.893    3.000
      2.893    3.000
      2.894    2.000
      2.894    2.000
      2.894    3.000
      2.894    4.000
      2.894    4.000
      2.895    4.000
      2.895    2.000
      2.895    2.000
      2.895    2.000
      2.895    3.000
      2.896    3.000
      2.896    2.000
      2.896    3.000
      2.896    3.000
      2.896    3.000
      2.897    3.000
      2.897    3.000
      2.897    3.000
      2.897    3.000
      2.897    3.000
      2.898    3.000
      2.898    3.000
      2.898    3.000
      2.898    3.000
      2.898    4.000
      2.899    3.000
      2.899    3.000
      2.899    2.000
      2.899    3.000
      2.899    3.000
      2.900    4.000
      2.900    4.000
      2.900    3.000
      2.900    2.000
      2.900    2.000
      2.901    3.000
      2.901    2.000
      2.901    2.000
      2.901    3.000
      2.901    3.000
      2.902    2.000
      2.902    3.000
      2.902    3.000
      2.902    3.000
      2.902    3.000
      2.903    2.000
      2.903    3.000
      2.903    3.000
      2.903    3.000
      2.903    3.000
      2.904    3.000
      2.904    3.000
      2.904    3.000
      2.904    3.000
      2.904    3.000
      2.905    3.000
      2.905    3.000
      2.905    3.000
      2.905    3.000
      2.905    3.000
      2.906    4.000
      2.906    3.000
      2.906    3.000
      2.906    3.000
      2.906    2.000
      2.907    3.000
      2.907    3.000
      2.907    3.000
      2.907    3.000
      2.907    3.000
      2.908    3.000
      2.908    3.000
      2.908    2.000
      2.908    2.000
      2.908    3.000
      2.909    3.000
      2.909    3.000
      2.909    4.000
      2.909    3.000
      2.909    3.000
      2.910    3.000
      2.910    3.000
      2.910    3.000
      2.910    3.000
      2.910    3.000
      2.911    4.000
      2.911    3.000
      2.911    3.000
      2.911    4.000
      2.911    3.000
      2.912    3.000
      2.912    3.000
      2.912    2.000
      2.912    3.000
      2.912    3.000
      2.913    4.000
      2.913    4.000
      2.913    4.000
      2.913    4.000
      2.913    3.000
      2.914    3.000
      2.914    3.000
      2.914    3.000
      2.914    4.000
      2.914    4.000
      2.915    4.000
      2.915    3.000
      2.915    3.000
      2.915    3.000
      2.915    4.000
      2.916    3.000
      2.916    4.000
      2.916    4.000
      2.916    4.000
      2.916    4.000
      2.917    4.000
      2.917    4.000
      2.917    4.000
      2.917    4.000
      2.917    4.000
      2.918    4.000
      2.918    4.000
      2.918    4.000
      2.918    4.000
      2.918    4.000
      2.919    4.000
      2.919    4.000
      2.919    4.000
      2.919    4.000
      2.919    5.000
      2.920    4.000
      2.920    4.000
      2.920    4.000
      2.920    4.000
      2.920    4.000
      2.921    4.000
      2.921    4.000
      2.921    4.000
      2.921    4.000
      2.921    4.000
      2.922    4.000
      2.922    4.000
      2.922    4.000
      2.922    3.000
      2.922    3.000
      2.923    3.000
      2.923    3.000
      2.923    4.000
      2.923    4.000
      2.923    4.000
      2.924    4.000
      2.924    4.000
      2.924    4.000
      2.924    4.000
      2.924    4.000
      2.925    4.000
      2.925    4.000
      2.925    4.000
      2.925    4.000
      2.925    4.000
      2.926    4.000
      2.926    4.000
      2.926    4.000
      2.926    4.000
      2.926    4.000
      2.927    4.000
      2.927    4.000
      2.927    3.000
      2.927    4.000
      2.927    4.000
      2.928    4.000
      2.928    4.000
      2.928    4.000
      2.928    4.000
      2.928    4.000
      2.929    4.000
      2.929    4.000
      2.929    4.000
      2.929    4.000
      2.929    4.000
      2.930    4.000
      2.930    4.000
      2.930    4.000
      2.930    4.000
      2.930    4.000
      2.931    4.000
      2.931    4.000
      2.931    3.000
      2.931    4.000
      2.931    4.000
      2.932    4.000
      2.932    4.000
      2.932    4.000
      2.932    3.000
      2.932    4.000
      2.933    3.000
      2.933    4.000
      2.933    4.000
      2.933    4.000
      2.933    4.000
      2.934    4.000
      2.934    4.000
      2.934    4.000
      2.934    4.000
      2.934    4.000
      2.935    4.000
      2.935    4.000
      2.935    3.000
      2.935    4.000
      2.935    4.000
      2.936    4.000
      2.936    4.000
      2.936    4.000
      2.936    4.000
      2.936    5.000
      2.937    4.000
      2.937    4.000
      2.937    4.000
      2.937    4.000
      2.937    4.000
      2.938    4.000
      2.938    4.000
      2.938    4.000
      2.938    4.000
      2.938    4.000
      2.939    4.000
      2.939    4.000
      2.939    4.000
      2.939    4.000
      2.939    4.000
      2.940    4.000
      2.940    3.000
      2.940    3.000
      2.940    4.000
      2.940    4.000
      2.941    4.000
      2.941    4.000
      2.941    4.000
      2.941    4.000
      2.941    4.000
      2.942    4.000
      2.942    4.000
      2.942    4.000
      2.942    4.000
      2.942    4.000
      2.943    4.000
      2.943    4.000
      2.943    4.000
      2.943    4.000
      2.943    4.000
      2.944    4.000
      2.944    4.000
      2.944    4.000
      2.944    4.000
      2.944    4.000
      2.945    4.000
      2.945    4.000
      2.945    4.000
      2.945    3.000
      2.945    4.000
      2.946    4.000
      2.946    4.000
      2.946    3.000
      2.946    3.000
      2.946    4.000
      2.947    4.000
      2.947    3.000
      2.947    3.000
      2.947    5.000
      2.947    4.000
      2.948    3.000
      2.948    4.000
      2.948    5.000
      2.948    4.000
      2.948    4.000
      2.949    5.000
      2.949    5.000
      2.949    4.000
      2.949    5.000
      2.949    4.000
      2.950    4.000
      2.950    4.000
      2.950    4.000
      2.950    4.000
      2.950    4.000
      2.951    4.000
      2.951    4.000
      2.951    4.000
      2.951    4.000
      2.951    4.000
      2.952    5.000
      2.952    4.000
      2.952    4.000
      2.952    5.000
      2.952    4.000
      2.953    5.000
      2.953    4.000
      2.953    4.000
      2.953    4.000
      2.953    4.000
      2.954    4.000
      2.954    4.000
      2.954    4.000
      2.954    3.000
      2.954    4.000
      2.955    3.000
      2.955    4.000
      2.955    4.000
      2.955    4.000
      2.955    4.000
      2.956    4.000
      2.956    4.000
      2.956    4.000
      2.956    3.000
      2.956    3.000
      2.957    3.000
      2.957    3.000
      2.957    3.000
      2.957    3.000
      2.957    3.000
      2.958    3.000
      2.958    4.000
      2.958    4.000
      2.958    3.000
      2.958    3.000
      2.959    3.000
      2.959    3.000
      2.959    3.000
      2.959    4.000
      2.959    4.000
      2.960    4.000
      2.960    4.000
      2.960    4.000
      2.960    4.000
      2.960    4.000
      2.961    4.000
      2.961    3.000
      2.961    4.000
      2.961    4.000
      2.961    4.000
      2.962    4.000
      2.962    3.000
      2.962    4.000
      2.962    4.000
      2.962    4.000
      2.963    4.000
      2.963    4.000
      2.963    3.000
      2.963    3.000
      2.963    4.000
      2.964    3.000
      2.964    3.000
      2.964    4.000
      2.964    3.000
      2.964    4.000
      2.965    4.000
      2.965    3.000
      2.965    3.000
      2.965    4.000
      2.965    4.000
      2.966    3.000
      2.966    3.000
      2.966    3.000
      2.966    3.000
      2.966    3.000
      2.967    3.000
      2.967    3.000
      2.967    4.000
      2.967    4.000
      2.967    4.000
      2.968    4.000
      2.968    4.000
      2.968    4.000
      2.968    3.000
      2.968    3.000
      2.969    4.000
      2.969    4.000
      2.969    4.000
      2.969    4.000
      2.969    4.000
      2.970    4.000
      2.970    4.000
      2.970    4.000
      2.970    4.000
      2.970    4.000
      2.971    4.000
      2.971    4.000
      2.971    4.000
      2.971    4.000
      2.971    4.000
      2.972    4.000
      2.972    4.000
      2.972    4.000
      2.972    4.000
      2.972    4.000
      2.973    4.000
      2.973    4.000
      2.973    4.000
      2.973    5.000
      2.973    5.000
      2.974    5.000
      2.974    5.000
      2.974    5.000
      2.974    5.000
      2.974    5.000
      2.975    5.000
      2.975    3.000
      2.975    4.000
      2.975    5.000
      2.975    5.000
      2.976    4.000
      2.976    4.000
      2.976    5.000
      2.976    5.000
      2.976    5.000
      2.977    5.000
      2.977    5.000
      2.977    5.000
      2.977    4.000
      2.977    4.000
      2.978    5.000
      2.978    4.000
      2.978    4.000
      2.978    5.000
      2.978    3.000
      2.979    4.000
      2.979    3.000
      2.979    3.000
      2.979    4.000
      2.979    4.000
      2.980    4.000
      2.980    3.000
      2.980    3.000
      2.980    3.000
      2.980    3.000
      2.981    3.000
      2.981    3.000
      2.981    4.000
      2.981    3.000
      2.981    3.000
      2.982    4.000
      2.982    3.000
      2.982    4.000
      2.982    4.000
      2.982    4.000
      2.983    4.000
      2.983    4.000
      2.983    4.000
      2.983    4.000
      2.983    4.000
      2.984    4.000
      2.984    4.000
      2.984    4.000
      2.984    4.000
      2.984    3.000
      2.985    4.000
      2.985    3.000
      2.985    4.000
      2.985    3.000
      2.985    3.000
      2.986    4.000
      2.986    2.000
      2.986    4.000
      2.986    4.000
      2.986    3.000
      2.987    3.000
      2.987    2.000
      2.987    4.000
      2.987    4.000
      2.987    4.000
      2.988    4.000
      2.988    4.000
      2.988    4.000
      2.988    5.000
      2.988    4.000
      2.989    5.000
      2.989    5.000
      2.989    5.000
      2.989    4.000
      2.989    4.000
      2.990    4.000
      2.990    4.000
      2.990    4.000
      2.990    4.000
      2.990    5.000
      2.991    5.000
      2.991    5.000
      2.991    5.000
      2.991    5.000
      2.991    5.000
      2.992    5.000
      2.992    4.000
      2.992    4.000
      2.992    3.000
      2.992    3.000
      2.993    4.000
      2.993    3.000
      2.993    3.000
      2.993    4.000
      2.993    4.000
      2.994    3.000
      2.994    3.000
      2.994    3.000
      2.994    3.000
      2.994    3.000
      2.995    4.000
      2.995    4.000
      2.995    4.000
      2.995    5.000
      2.995    4.000
      2.996    4.000
      2.996    4.000
      2.996    4.000
      2.996    4.000
      2.996    2.000
      2.997    3.000
      2.997    4.000
      2.997    3.000
      2.997    4.000
      2.997    3.000
      2.998    3.000
      2.998    3.000
      2.998    3.000
      2.998    4.000
      2.998    3.000
      2.999    5.000
      2.999    4.000
      2.999    4.000
      2.999    3.000
      2.999    4.000
      3.000    4.000
      3.000    4.000
      3.000    3.000
      3.000    3.000
      3.000    2.000
      3.001    2.000
      3.001    3.000
      3.001    2.000
      3.001    3.000
      3.001    3.000
      3.002    2.000
      3.002    2.000
      3.002    3.000
      3.002    4.000
      3.002    4.000
      3.003    3.000
      3.003    3.000
      3.003    4.000
      3.003    3.000
      3.003    3.000
      3.004    3.000
      3.004    4.000
      3.004    3.000
      3.004    3.000
      3.004    3.000
      3.005    3.000
      3.005    3.000
      3.005    3.000
      3.005    3.000
      3.005    4.000
      3.006    5.000
      3.006    5.000
      3.006    5.000
      3.006    3.000
      3.006    4.000
      3.007    4.000
      3.007    5.000
      3.007    5.000
      3.007    4.000
      3.007    4.000
      3.008    4.000
      3.008    4.000
      3.008    4.000
      3.008    4.000
      3.008    4.000
      3.009    5.000
      3.009    5.000
      3.009    5.000
      3.009    4.000
      3.009    4.000
      3.010    4.000
      3.010    5.000
      3.010    5.000
      3.010    5.000
      3.010    5.000
      3.011    5.000
      3.011    5.000
      3.011    5.000
      3.011    3.000
      3.011    4.000
      3.012    4.000
      3.012    4.000
      3.012    3.000
      3.012    4.000
      3.012    4.000
      3.013    4.000
      3.013    4.000
      3.013    5.000
      3.013    4.000
      3.013    5.000
      3.014    5.000
      3.014    5.000
      3.014    4.000
      3.014    3.000
      3.014    2.000
      3.015    4.000
      3.015    4.000
      3.015    5.000
      3.015    4.000
      3.015    4.000
      3.016    4.000
      3.016    5.000
      3.016    5.000
      3.016    3.000
      3.016    4.000
      3.017    4.000
      3.017    4.000
      3.017    4.000
      3.017    4.000
      3.017    5.000
      3.018    4.000
      3.018    4.000
      3.018    4.000
      3.018    4.000
      3.018    4.000
      3.019    4.000
      3.019    5.000
      3.019    4.000
      3.019    4.000
      3.019    4.000
      3.020    4.000
      3.020    4.000
      3.020    4.000
      3.020    4.000
      3.020    4.000
      3.021    4.000
      3.021    4.000
      3.021    3.000
      3.021    3.000
      3.021    3.000
      3.022    3.000
      3.022    3.000
      3.022    3.000
      3.022    3.000
      3.022    3.000
      3.023    3.000
      3.023    3.000
      3.023    3.000
      3.023    3.000
      3.023    3.000
      3.024    3.000
      3.024    3.000
      3.024    3.000
      3.024    3.000
      3.024    4.000
      3.025    3.000
      3.025    3.000
      3.025    3.000
      3.025    3.000
      3.025    4.000
      3.026    3.000
      3.026    4.000
      3.026    4.000
      3.026    6.000
      3.026    4.000
      3.027    5.000
      3.027    5.000
      3.027    6.000
      3.027    5.000
      3.027    5.000
      3.028    4.000
      3.028    4.000
      3.028    4.000
      3.028    3.000
      3.028    3.000
      3.029    3.000
      3.029    4.000
      3.029    3.000
      3.029    4.000
      3.029    5.000
      3.030    3.000
      3.030    3.000
      3.030    4.000
      3.030    2.000
      3.030    2.000
      3.031    2.000
      3.031    4.000
      3.031    3.000
      3.031    4.000
      3.031    4.000
      3.032    4.000
      3.032    4.000
      3.032    4.000
      3.032    4.000
      3.032    3.000
      3.033    3.000
      3.033    4.000
      3.033    3.000
      3.033    3.000
      3.033    3.000
      3.034    3.000
      3.034    4.000
      3.034    3.000
      3.034    3.000
      3.034    3.000
      3.035    3.000
      3.035    3.000
      3.035    3.000
      3.035    5.000
      3.035    4.000
      3.036    4.000
      3.036    4.000
      3.036    4.000
      3.036    4.000
      3.036    5.000
      3.037    4.000
      3.037    5.000
      3.037    5.000
      3.037    4.000
      3.037    5.000
      3.038    4.000
      3.038    4.000
      3.038    4.000
      3.038    3.000
      3.038    3.000
      3.039    3.000
      3.039    4.000
      3.039    3.000
      3.039    4.000
      3.039    3.000
      3.040    5.000
      3.040    4.000
      3.040    4.000
      3.040    4.000
      3.040    5.000
      3.041    3.000
      3.041    3.000
      3.041    5.000
      3.041    5.000
      3.041    4.000
      3.042    4.000
      3.042    4.000
      3.042    4.000
      3.042    3.000
      3.042    4.000
      3.043    3.000
      3.043    3.000
      3.043    3.000
      3.043    5.000
      3.043    4.000
      3.044    5.000
      3.044    5.000
      3.044    3.000
      3.044    4.000
      3.044    4.000
      3.045    5.000
      3.045    4.000
      3.045    4.000
      3.045    3.000
      3.045    3.000
      3.046    3.000
      3.046    4.000
      3.046    4.000
      3.046    4.000
      3.046    4.000
      3.047    4.000
      3.047    4.000
      3.047    4.000
      3.047    4.000
      3.047    4.000
      3.048    4.000
      3.048    4.000
      3.048    5.000
      3.048    4.000
      3.048    5.000
      3.049    4.000
      3.049    3.000
      3.049    3.000
      3.049    3.000
      3.049    4.000
      3.050    5.000
      3.050    4.000
      3.050    3.000
      3.050    3.000
      3.050    4.000
      3.051    3.000
      3.051    4.000
      3.051    2.000
      3.051    4.000
      3.051    3.000
      3.052    4.000
      3.052    3.000
      3.052    2.000
      3.052    4.000
      3.052    4.000
      3.053    4.000
      3.053    4.000
      3.053    4.000
      3.053    4.000
      3.053    4.000
      3.054    4.000
      3.054    4.000
      3.054    5.000
      3.054    5.000
      3.054    4.000
      3.055    4.000
      3.055    5.000
      3.055    4.000
      3.055    4.000
      3.055    4.000
      3.056    5.000
      3.056    4.000
      3.056    3.000
      3.056    4.000
      3.056    5.000
      3.057    5.000
      3.057    4.000
      3.057    4.000
      3.057    5.000
      3.057    4.000
      3.058    4.000
      3.058    5.000
      3.058    5.000
      3.058    4.000
      3.058    4.000
      3.059    4.000
      3.059    4.000
      3.059    4.000
      3.059    4.000
      3.059    5.000
      3.060    5.000
      3.060    4.000
      3.060    4.000
      3.060    5.000
      3.060    4.000
      3.061    4.000
      3.061    3.000
      3.061    4.000
      3.061    5.000
      3.061    4.000
      3.062    4.000
      3.062    4.000
      3.062    5.000
      3.062    3.000
      3.062    4.000
      3.063    3.000
      3.063    3.000
      3.063    4.000
      3.063    5.000
      3.063    5.000
      3.064    5.000
      3.064    5.000
      3.064    4.000
      3.064    4.000
      3.064    3.000
      3.065    4.000
      3.065    3.000
      3.065    5.000
      3.065    4.000
      3.065    4.000
      3.066    4.000
      3.066    4.000
      3.066    4.000
      3.066    5.000
      3.066    5.000
      3.067    5.000
      3.067    6.000
      3.067    5.000
      3.067    6.000
      3.067    5.000
      3.068    6.000
      3.068    5.000
      3.068    5.000
      3.068    6.000
      3.068    6.000
      3.069    6.000
      3.069    6.000
      3.069    4.000
      3.069    6.000
      3.069    5.000
      3.070    4.000
      3.070    5.000
      3.070    5.000
      3.070    4.000
      3.070    5.000
      3.071    5.000
      3.071    6.000
      3.071    6.000
      3.071    5.000
      3.071    6.000
      3.072    4.000
      3.072    6.000
      3.072    5.000
      3.072    5.000
      3.072    4.000
      3.073    4.000
      3.073    5.000
      3.073    5.000
      3.073    5.000
      3.073    6.000
      3.074    5.000
      3.074    6.000
      3.074    5.000
      3.074    6.000
      3.074    5.000
      3.075    5.000
      3.075    5.000
      3.075    6.000
      3.075    5.000
      3.075    5.000
      3.076    5.000
      3.076    5.000
      3.076    6.000
      3.076    5.000
      3.076    5.000
      3.077    5.000
      3.077    5.000
      3.077    4.000
      3.077    4.000
      3.077    5.000
      3.078    4.000
      3.078    5.000
      3.078    5.000
      3.078    5.000
      3.078    5.000
      3.079    5.000
      3.079    6.000
      3.079    5.000
      3.079    6.000
      3.079    4.000
      3.080    5.000
      3.080    6.000
      3.080    7.000
      3.080    5.000
      3.080    5.000
      3.081    6.000
      3.081    6.000
      3.081    4.000
      3.081    6.000
      3.081    3.000
      3.082    6.000
      3.082    5.000
      3.082    6.000
      3.082    6.000
      3.082    6.000
      3.083    6.000
      3.083    5.000
      3.083    4.000
      3.083    5.000
      3.083    4.000
      3.084    4.000
      3.084    5.000
      3.084    4.000
      3.084    5.000
      3.084    4.000
      3.085    5.000
      3.085    4.000
      3.085    4.000
      3.085    5.000
      3.085    4.000
      3.086    5.000
      3.086    6.000
      3.086    6.000
      3.086    4.000
      3.086    5.000
      3.087    6.000
      3.087    7.000
      3.087    6.000
      3.087    5.000
      3.087    5.000
      3.088    6.000
      3.088    6.000
      3.088    6.000
      3.088    5.000
      3.088    6.000
      3.089    6.000
      3.089    5.000
      3.089    6.000
      3.089    6.000
      3.089    6.000
      3.090    5.000
      3.090    5.000
      3.090    5.000
      3.090    6.000
      3.090    6.000
      3.091    6.000
      3.091    6.000
      3.091    6.000
      3.091    5.000
      3.091    8.000
      3.092    7.000
      3.092    7.000
      3.092    5.000
      3.092    4.000
      3.092    6.000
      3.093    6.000
      3.093    4.000
      3.093    6.000
      3.093    6.000
      3.093    5.000
      3.094    6.000
      3.094    5.000
      3.094    5.000
      3.094    5.000
      3.094    5.000
      3.095    5.000
      3.095    4.000
      3.095    5.000
      3.095    5.000
      3.095    5.000
      3.096    5.000
      3.096    5.000
      3.096    6.000
      3.096    6.000
      3.096    6.000
      3.097    6.000
      3.097    5.000
      3.097    4.000
      3.097    5.000
      3.097    5.000
      3.098    4.000
      3.098    4.000
      3.098    4.000
      3.098    6.000
      3.098    5.000
      3.099    4.000
      3.099    5.000
      3.099    4.000
      3.099    4.000
      3.099    4.000
      3.100    4.000
      3.100    5.000
      3.100    3.000
      3.100    5.000
      3.100    5.000
      3.101    4.000
      3.101    4.000
      3.101    3.000
      3.101    3.000
      3.101    4.000
      3.102    4.000
      3.102    5.000
      3.102    4.000
      3.102    3.000
      3.102    4.000
      3.103    5.000
      3.103    5.000
      3.103    5.000
      3.103    4.000
      3.103    3.000
      3.104    4.000
      3.104    4.000
      3.104    3.000
      3.104    3.000
      3.104    4.000
      3.105    4.000
      3.105    4.000
      3.105    3.000
      3.105    3.000
      3.105    3.000
      3.106    3.000
      3.106    4.000
      3.106    3.000
      3.106    3.000
      3.106    2.000
      3.107    2.000
      3.107    2.000
      3.107    3.000
      3.107    3.000
      3.107    5.000
      3.108    4.000
      3.108    3.000
      3.108    3.000
      3.108    2.000
      3.108    3.000
      3.109    4.000
      3.109    3.000
      3.109    3.000
      3.109    3.000
      3.109    4.000
      3.110    3.000
      3.110    2.000
      3.110    4.000
      3.110    4.000
      3.110    2.000
      3.111    3.000
      3.111    3.000
      3.111    4.000
      3.111    4.000
      3.111    3.000
      3.112    4.000
      3.112    4.000
      3.112    3.000
      3.112    4.000
      3.112    5.000
      3.113    5.000
      3.113    4.000
      3.113    4.000
      3.113    5.000
      3.113    4.000
      3.114    4.000
      3.114    5.000
      3.114    5.000
      3.114    3.000
      3.114    6.000
      3.115    5.000
      3.115    5.000
      3.115    4.000
      3.115    5.000
      3.115    5.000
      3.116    4.000
      3.116    5.000
      3.116    6.000
      3.116    4.000
      3.116    6.000
      3.117    4.000
      3.117    6.000
      3.117    5.000
      3.117    4.000
      3.117    5.000
      3.118    4.000
      3.118    5.000
      3.118    6.000
      3.118    6.000
      3.118    4.000
      3.119    6.000
      3.119    5.000
      3.119    5.000
      3.119    5.000
      3.119    3.000
      3.120    4.000
      3.120    5.000
      3.120    5.000
      3.120    5.000
      3.120    4.000
      3.121    5.000
      3.121    5.000
      3.121    5.000
      3.121    4.000
      3.121    4.000
      3.122    4.000
      3.122    4.000
      3.122    4.000
      3.122    4.000
      3.122    5.000
      3.123    5.000
      3.123    4.000
      3.123    5.000
      3.123    5.000
      3.123    4.000
      3.124    4.000
      3.124    4.000
      3.124    5.000
      3.124    5.000
      3.124    5.000
      3.125    5.000
      3.125    5.000
      3.125    5.000
      3.125    5.000
      3.125    5.000
      3.126    4.000
      3.126    4.000
      3.126    4.000
      3.126    5.000
      3.126    6.000
      3.127    5.000
      3.127    5.000
      3.127    5.000
      3.127    4.000
      3.127    5.000
      3.128    5.000
      3.128    5.000
      3.128    5.000
      3.128    5.000
      3.128    5.000
      3.129    5.000
      3.129    5.000
      3.129    4.000
      3.129    4.000
      3.129    5.000
      3.130    3.000
      3.130    4.000
      3.130    5.000
      3.130    5.000
      3.130    4.000
      3.131    5.000
      3.131    5.000
      3.131    5.000
      3.131    4.000
      3.131    4.000
      3.132    3.000
      3.132    5.000
      3.132    4.000
      3.132    4.000
      3.132    5.000
      3.133    4.000
      3.133    4.000
      3.133    4.000
      3.133    3.000
      3.133    3.000
      3.134    4.000
      3.134    4.000
      3.134    4.000
      3.134    4.000
      3.134    5.000
      3.135    4.000
      3.135    3.000
      3.135    3.000
      3.135    3.000
      3.135    3.000
      3.136    4.000
      3.136    4.000
      3.136    4.000
      3.136    3.000
      3.136    4.000
      3.137    4.000
      3.137    4.000
      3.137    4.000
      3.137    5.000
      3.137    5.000
      3.138    5.000
      3.138    5.000
      3.138    4.000
      3.138    4.000
      3.138    4.000
      3.139    4.000
      3.139    4.000
      3.139    4.000
      3.139    4.000
      3.139    3.000
      3.140    4.000
      3.140    4.000
      3.140    4.000
      3.140    4.000
      3.140    4.000
      3.141    4.000
      3.141    4.000
      3.141    4.000
      3.141    4.000
      3.141    4.000
      3.142    4.000
      3.142    4.000
      3.142    4.000
      3.142    4.000
      3.142    4.000
      3.143    4.000
      3.143    4.000
      3.143    4.000
      3.143    4.000
      3.143    4.000
      3.144    3.000
      3.144    3.000
      3.144    4.000
      3.144    5.000
      3.144    3.000
      3.145    4.000
      3.145    3.000
      3.145    3.000
      3.145    3.000
      3.145    3.000
      3.146    2.000
      3.146    4.000
      3.146    3.000
      3.146    3.000
      3.146    3.000
      3.147    3.000
      3.147    3.000
      3.147    3.000
      3.147    4.000
      3.147    3.000
      3.148    3.000
      3.148    3.000
      3.148    4.000
      3.148    3.000
      3.148    4.000
      3.149    3.000
      3.149    4.000
      3.149    3.000
      3.149    4.000
      3.149    3.000
      3.150    3.000
      3.150    3.000
      3.150    2.000
      3.150    3.000
      3.150    2.000
      3.151    3.000
      3.151    3.000
      3.151    5.000
      3.151    3.000
      3.151    4.000
      3.152    4.000
      3.152    5.000
      3.152    3.000
      3.152    3.000
      3.152    2.000
      3.153    3.000
      3.153    2.000
      3.153    2.000
      3.153    3.000
      3.153    3.000
      3.154    4.000
      3.154    2.000
      3.154    3.000
      3.154    3.000
      3.154    4.000
      3.155    5.000
      3.155    3.000
      3.155    3.000
      3.155    3.000
      3.155    3.000
      3.156    4.000
      3.156    5.000
      3.156    5.000
      3.156    5.000
      3.156    3.000
      3.157    4.000
      3.157    3.000
      3.157    2.000
      3.157    3.000
      3.157    5.000
      3.158    5.000
      3.158    4.000
      3.158    5.000
      3.158    5.000
      3.158    5.000
      3.159    5.000
      3.159    4.000
      3.159    5.000
      3.159    5.000
      3.159    5.000
      3.160    5.000
      3.160    4.000
      3.160    4.000
      3.160    5.000
      3.160    4.000
      3.161    5.000
      3.161    3.000
      3.161    4.000
      3.161    2.000
      3.161    4.000
      3.162    3.000
      3.162    5.000
      3.162    3.000
      3.162    4.000
      3.162    3.000
      3.163    5.000
      3.163    5.000
      3.163    5.000
      3.163    5.000
      3.163    4.000
      3.164    4.000
      3.164    4.000
      3.164    5.000
      3.164    4.000
      3.164    5.000
      3.165    5.000
      3.165    4.000
      3.165    5.000
      3.165    5.000
      3.165    5.000
      3.166    4.000
      3.166    5.000
      3.166    4.000
      3.166    5.000
      3.166    4.000
      3.167    4.000
      3.167    4.000
      3.167    4.000
      3.167    4.000
      3.167    4.000
      3.168    4.000
      3.168    3.000
      3.168    3.000
      3.168    3.000
      3.168    3.000
      3.169    4.000
      3.169    2.000
      3.169    2.000
      3.169    3.000
      3.169    1.000
      3.170    2.000
      3.170    2.000
      3.170    2.000
      3.170    1.000
      3.170    1.000
      3.171    3.000
      3.171    3.000
      3.171    4.000
      3.171    3.000
      3.171    4.000
      3.172    4.000
      3.172    3.000
      3.172    2.000
      3.172    3.000
      3.172    3.000
      3.173    3.000
      3.173    2.000
      3.173    2.000
      3.173    3.000
      3.173    3.000
      3.174    3.000
      3.174    3.000
      3.174    3.000
      3.174    3.000
      3.174    4.000
      3.175    3.000
      3.175    3.000
      3.175    4.000
      3.175    3.000
      3.175    3.000
      3.176    3.000
      3.176    3.000
      3.176    4.000
      3.176    4.000
      3.176    5.000
      3.177    5.000
      3.177    3.000
      3.177    3.000
      3.177    2.000
      3.177    2.000
      3.178    2.000
      3.178    2.000
      3.178    4.000
      3.178    3.000
      3.178    3.000
      3.179    3.000
      3.179    2.000
      3.179    4.000
      3.179    3.000
      3.179    2.000
      3.180    1.000
      3.180    2.000
      3.180    3.000
      3.180    4.000
      3.180    3.000
      3.181    3.000
      3.181    3.000
      3.181    3.000
      3.181    3.000
      3.181    3.000
      3.182    2.000
      3.182    2.000
      3.182    2.000
      3.182    2.000
      3.182    2.000
      3.183    2.000
      3.183    3.000
      3.183    3.000
      3.183    5.000
      3.183    4.000
      3.184    3.000
      3.184    3.000
      3.184    3.000
      3.184    3.000
      3.184    5.000
      3.185    5.000
      3.185    5.000
      3.185    4.000
      3.185    3.000
      3.185    4.000
      3.186    4.000
      3.186    3.000
      3.186    4.000
      3.186    4.000
      3.186    4.000
      3.187    4.000
      3.187    4.000
      3.187    5.000
      3.187    4.000
      3.187    5.000
      3.188    5.000
      3.188    3.000
      3.188    4.000
      3.188    3.000
      3.188    3.000
      3.189    5.000
      3.189    4.000
      3.189    2.000
      3.189    4.000
      3.189    4.000
      3.190    4.000
      3.190    5.000
      3.190    5.000
      3.190    4.000
      3.190    3.000
      3.191    2.000
      3.191    3.000
      3.191    4.000
      3.191    4.000
      3.191    4.000
      3.192    5.000
      3.192    3.000
      3.192    2.000
      3.192    2.000
      3.192    2.000
      3.193    4.000
      3.193    4.000
      3.193    4.000
      3.193    4.000
      3.193    3.000
      3.194    3.000
      3.194    3.000
      3.194    3.000
      3.194    3.000
      3.194    3.000
      3.195    3.000
      3.195    3.000
      3.195    3.000
      3.195    2.000
      3.195    1.000
      3.196    3.000
      3.196    1.000
      3.196    1.000
      3.196    2.000
      3.196    2.000
      3.197    2.000
      3.197    2.000
      3.197    3.000
      3.197    2.000
      3.197    3.000
      3.198    3.000
      3.198    2.000
      3.198    2.000
      3.198    3.000
      3.198    3.000
      3.199    2.000
      3.199    2.000
      3.199    2.000
      3.199    2.000
      3.199    2.000
      3.200    3.000
      3.200    3.000
      3.200    3.000
      3.200    3.000
      3.200    3.000
      3.201    3.000
      3.201    3.000
      3.201    3.000
      3.201    1.000
      3.201    2.000
      3.202    2.000
      3.202    2.000
      3.202    5.000
      3.202    2.000
      3.202    1.000
      3.203    1.000
      3.203    2.000
      3.203    3.000
      3.203    3.000
      3.203    3.000
      3.204    2.000
      3.204    3.000
      3.204    3.000
      3.204    3.000
      3.204    3.000
      3.205    3.000
      3.205    4.000
      3.205    3.000
      3.205    2.000
      3.205    3.000
      3.206    4.000
      3.206    4.000
      3.206    4.000
      3.206    3.000
      3.206    3.000
      3.207    2.000
      3.207    2.000
      3.207    2.000
      3.207    2.000
      3.207    2.000
      3.208    2.000
      3.208    2.000
      3.208    2.000
      3.208    2.000
      3.208    4.000
      3.209    3.000
      3.209    3.000
      3.209    2.000
      3.209    3.000
      3.209    2.000
      3.210    2.000
      3.210    2.000
      3.210    2.000
      3.210    2.000
      3.210    2.000
      3.211    2.000
      3.211    2.000
      3.211    3.000
      3.211    3.000
      3.211    2.000
      3.212    3.000
      3.212    3.000
      3.212    2.000
      3.212    3.000
      3.212    3.000
      3.213    2.000
      3.213    3.000
      3.213    2.000
      3.213    2.000
      3.213    2.000
      3.214    2.000
      3.214    2.000
      3.214    3.000
      3.214    2.000
      3.214    2.000
      3.215    2.000
      3.215    2.000
      3.215    4.000
      3.215    3.000
      3.215    3.000
      3.216    3.000
      3.216    5.000
      3.216    5.000
      3.216    4.000
      3.216    5.000
      3.217    5.000
      3.217    3.000
      3.217    4.000
      3.217    4.000
      3.217    4.000
      3.218    4.000
      3.218    4.000
      3.218    5.000
      3.218    4.000
      3.218    4.000
      3.219    4.000
      3.219    5.000
      3.219    4.000
      3.219    5.000
      3.219    4.000
      3.220    3.000
      3.220    3.000
      3.220    3.000
      3.220    3.000
      3.220    3.000
      3.221    2.000
      3.221    4.000
      3.221    2.000
      3.221    3.000
      3.221    3.000
      3.222    3.000
      3.222    3.000
      3.222    3.000
      3.222    3.000
      3.222    3.000
      3.223    3.000
      3.223    2.000
      3.223    4.000
      3.223    3.000
      3.223    4.000
      3.224    4.000
      3.224    4.000
      3.224    4.000
      3.224    4.000
      3.224    4.000
      3.225    4.000
      3.225    4.000
      3.225    4.000
      3.225    4.000
      3.225    4.000
      3.226    4.000
      3.226    4.000
      3.226    4.000
      3.226    4.000
      3.226    4.000
      3.227    4.000
      3.227    4.000
      3.227    3.000
      3.227    4.000
      3.227    4.000
      3.228    3.000
      3.228    4.000
      3.228    4.000
      3.228    4.000
      3.228    4.000
      3.229    4.000
      3.229    4.000
      3.229    4.000
      3.229    4.000
      3.229    4.000
      3.230    4.000
      3.230    3.000
      3.230    3.000
      3.230    5.000
      3.230    4.000
      3.231    3.000
      3.231    5.000
      3.231    5.000
      3.231    5.000
      3.231    4.000
      3.232    4.000
      3.232    5.000
      3.232    5.000
      3.232    5.000
      3.232    5.000
      3.233    5.000
      3.233    5.000
      3.233    5.000
      3.233    5.000
      3.233    5.000
      3.234    4.000
      3.234    5.000
      3.234    4.000
      3.234    4.000
      3.234    4.000
      3.235    4.000
      3.235    3.000
      3.235    3.000
      3.235    4.000
      3.235    3.000
      3.236    3.000
      3.236    2.000
      3.236    3.000
      3.236    4.000
      3.236    6.000
      3.237    5.000
      3.237    5.000
      3.237    5.000
      3.237    3.000
      3.237    6.000
      3.238    5.000
      3.238    5.000
      3.238    7.000
      3.238    7.000
      3.238    5.000
      3.239    4.000
      3.239    4.000
      3.239    5.000
      3.239    5.000
      3.239    4.000
      3.240    5.000
      3.240    3.000
      3.240    3.000
      3.240    3.000
      3.240    4.000
      3.241    4.000
      3.241    5.000
      3.241    5.000
      3.241    4.000
      3.241    4.000
      3.242    4.000
      3.242    4.000
      3.242    5.000
      3.242    5.000
      3.242    5.000
      3.243    5.000
      3.243    5.000
      3.243    5.000
      3.243    5.000
      3.243    4.000
      3.244    4.000
      3.244    4.000
      3.244    4.000
      3.244    4.000
      3.244    4.000
      3.245    4.000
      3.245    3.000
      3.245    4.000
      3.245    4.000
      3.245    4.000
      3.246    4.000
      3.246    4.000
      3.246    4.000
      3.246    4.000
      3.246    4.000
      3.247    5.000
      3.247    5.000
      3.247    3.000
      3.247    4.000
      3.247    4.000
      3.248    4.000
      3.248    4.000
      3.248    4.000
      3.248    4.000
      3.248    4.000
      3.249    4.000
      3.249    2.000
      3.249    3.000
      3.249    4.000
      3.249    4.000
      3.250    4.000
      3.250    4.000
      3.250    3.000
      3.250    4.000
      3.250    4.000
      3.251    3.000
      3.251    3.000
      3.251    3.000
      3.251    3.000
      3.251    4.000
      3.252    3.000
      3.252    4.000
      3.252    2.000
      3.252    4.000
      3.252    3.000
      3.253    3.000
      3.253    3.000
      3.253    2.000
      3.253    4.000
      3.253    2.000
      3.254    1.000
      3.254    1.000
      3.254    1.000
      3.254    2.000
      3.254    2.000
      3.255    4.000
      3.255    4.000
      3.255    3.000
      3.255    3.000
      3.255    3.000
      3.256    3.000
      3.256    3.000
      3.256    4.000
      3.256    2.000
      3.256    2.000
      3.257    3.000
      3.257    3.000
      3.257    3.000
      3.257    4.000
      3.257    4.000
      3.258    3.000
      3.258    2.000
      3.258    4.000
      3.258    4.000
      3.258    3.000
      3.259    3.000
      3.259    3.000
      3.259    3.000
      3.259    3.000
      3.259    3.000
      3.260    2.000
      3.260    3.000
      3.260    3.000
      3.260    3.000
      3.260    4.000
      3.261    3.000
      3.261    3.000
      3.261    3.000
      3.261    3.000
      3.261    2.000
      3.262    3.000
      3.262    3.000
      3.262    3.000
      3.262    4.000
      3.262    4.000
      3.263    3.000
      3.263    3.000
      3.263    4.000
      3.263    3.000
      3.263    2.000
      3.264    3.000
      3.264    2.000
      3.264    3.000
      3.264    2.000
      3.264    3.000
      3.265    3.000
      3.265    3.000
      3.265    3.000
      3.265    3.000
      3.265    3.000
      3.266    3.000
      3.266    4.000
      3.266    4.000
      3.266    3.000
      3.266    3.000
      3.267    3.000
      3.267    3.000
      3.267    4.000
      3.267    4.000
      3.267    4.000
      3.268    4.000
      3.268    4.000
      3.268    4.000
      3.268    4.000
      3.268    4.000
      3.269    3.000
      3.269    3.000
      3.269    4.000
      3.269    4.000
      3.269    3.000
      3.270    3.000
      3.270    4.000
      3.270    3.000
      3.270    3.000
      3.270    3.000
      3.271    4.000
      3.271    3.000
      3.271    4.000
      3.271    4.000
      3.271    4.000
      3.272    4.000
      3.272    4.000
      3.272    4.000
      3.272    4.000
      3.272    4.000
      3.273    5.000
      3.273    3.000
      3.273    3.000
      3.273    3.000
      3.273    3.000
      3.274    3.000
      3.274    3.000
      3.274    3.000
      3.274    2.000
      3.274    2.000
      3.275    2.000
      3.275    2.000
      3.275    2.000
      3.275    2.000
      3.275    2.000
      3.276    2.000
      3.276    3.000
      3.276    3.000
      3.276    3.000
      3.276    3.000
      3.277    3.000
      3.277    3.000
      3.277    3.000
      3.277    4.000
      3.277    3.000
      3.278    3.000
      3.278    3.000
      3.278    3.000
      3.278    3.000
      3.278    3.000
      3.279    3.000
      3.279    3.000
      3.279    3.000
      3.279    4.000
      3.279    4.000
      3.280    4.000
      3.280    3.000
      3.280    4.000
      3.280    3.000
      3.280    3.000
      3.281    3.000
      3.281    3.000
      3.281    3.000
      3.281    3.000
      3.281    3.000
      3.282    3.000
      3.282    3.000
      3.282    3.000
      3.282    3.000
      3.282    3.000
      3.283    3.000
      3.283    3.000
      3.283    3.000
      3.283    3.000
      3.283    2.000
      3.284    3.000
      3.284    3.000
      3.284    3.000
      3.284    3.000
      3.284    3.000
      3.285    3.000
      3.285    3.000
      3.285    3.000
      3.285    3.000
      3.285    3.000
      3.286    3.000
      3.286    3.000
      3.286    3.000
      3.286    3.000
      3.286    3.000
      3.287    3.000
      3.287    3.000
      3.287    3.000
      3.287    3.000
      3.287    3.000
      3.288    3.000
      3.288    3.000
      3.288    3.000
      3.288    3.000
      3.288    3.000
      3.289    2.000
      3.289    2.000
      3.289    2.000
      3.289    2.000
      3.289    2.000
      3.290    2.000
      3.290    2.000
      3.290    3.000
      3.290    3.000
      3.290    3.000
      3.291    3.000
      3.291    3.000
      3.291    3.000
      3.291    3.000
      3.291    3.000
      3.292    3.000
      3.292    3.000
      3.292    2.000
      3.292    2.000
      3.292    2.000
      3.293    3.000
      3.293    3.000
      3.293    3.000
      3.293    3.000
      3.293    3.000
      3.294    3.000
      3.294    2.000
      3.294    3.000
      3.294    3.000
      3.294    3.000
      3.295    3.000
      3.295    3.000
      3.295    3.000
      3.295    3.000
      3.295    3.000
      3.296    3.000
      3.296    3.000
      3.296    3.000
      3.296    3.000
      3.296    3.000
      3.297    3.000
      3.297    3.000
      3.297    3.000
      3.297    3.000
      3.297    3.000
      3.298    3.000
      3.298    3.000
      3.298    3.000
      3.298    3.000
      3.298    3.000
      3.299    3.000
      3.299    3.000
      3.299    3.000
      3.299    3.000
      3.299    3.000
      3.300    3.000
      3.300    3.000
      3.300    3.000
      3.300    3.000
      3.300    3.000
      3.301    3.000
      3.301    3.000
      3.301    2.000
      3.301    3.000
      3.301    2.000
      3.302    3.000
      3.302    2.000
      3.302    3.000
      3.302    3.000
      3.302    3.000
      3.303    2.000
      3.303    3.000
      3.303    3.000
      3.303    3.000
      3.303    3.000
      3.304    3.000
      3.304    3.000
      3.304    3.000
      3.304    3.000
      3.304    3.000
      3.305    3.000
      3.305    3.000
      3.305    3.000
      3.305    3.000
      3.305    3.000
      3.306    3.000
      3.306    3.000
      3.306    3.000
      3.306    3.000
      3.306    3.000
      3.307    2.000
      3.307    2.000
      3.307    2.000
      3.307    2.000
      3.307    2.000
      3.308    2.000
      3.308    2.000
      3.308    2.000
      3.308    2.000
      3.308    2.000
      3.309    2.000
      3.309    2.000
      3.309    2.000
      3.309    2.000
      3.309    2.000
      3.310    3.000
      3.310    3.000
      3.310    3.000
      3.310    3.000
      3.310    3.000
      3.311    3.000
      3.311    3.000
      3.311    3.000
      3.311    3.000
      3.311    4.000
      3.312    3.000
      3.312    3.000
      3.312    3.000
      3.312    3.000
      3.312    3.000
      3.313    3.000
      3.313    3.000
      3.313    3.000
      3.313    3.000
      3.313    3.000
      3.314    4.000
      3.314    3.000
      3.314    4.000
      3.314    3.000
      3.314    3.000
      3.315    3.000
      3.315    3.000
      3.315    3.000
      3.315    3.000
      3.315    3.000
      3.316    3.000
      3.316    3.000
      3.316    3.000
      3.316    3.000
      3.316    3.000
      3.317    4.000
      3.317    3.000
      3.317    2.000
      3.317    3.000
      3.317    3.000
      3.318    3.000
      3.318    3.000
      3.318    2.000
      3.318    3.000
      3.318    3.000
      3.319    3.000
      3.319    3.000
      3.319    3.000
      3.319    3.000
      3.319    3.000
      3.320    3.000
      3.320    3.000
      3.320    3.000
      3.320    3.000
      3.320    3.000
      3.321    3.000
      3.321    3.000
      3.321    3.000
      3.321    3.000
      3.321    3.000
      3.322    3.000
      3.322    3.000
      3.322    3.000
      3.322    3.000
      3.322    3.000
      3.323    3.000
      3.323    3.000
      3.323    3.000
      3.323    3.000
      3.323    3.000
      3.324    3.000
      3.324    3.000
      3.324    3.000
      3.324    3.000
      3.324    3.000
      3.325    3.000
      3.325    3.000
      3.325    3.000
      3.325    3.000
      3.325    3.000
      3.326    3.000
      3.326    3.000
      3.326    3.000
      3.326    3.000
      3.326    3.000
      3.327    3.000
      3.327    3.000
      3.327    3.000
      3.327    4.000
      3.327    5.000
      3.328    3.000
      3.328    4.000
      3.328    3.000
      3.328    4.000
      3.328    3.000
      3.329    3.000
      3.329    4.000
      3.329    3.000
      3.329    3.000
      3.329    3.000
      3.330    3.000
      3.330    3.000
      3.330    3.000
      3.330    3.000
      3.330    4.000
      3.331    4.000
      3.331    4.000
      3.331    3.000
      3.331    3.000
      3.331    2.000
      3.332    4.000
      3.332    3.000
      3.332    4.000
      3.332    4.000
      3.332    4.000
      3.333    5.000
      3.333    4.000
      3.333    3.000
      3.333    4.000
      3.333    4.000
      3.334    4.000
      3.334    5.000
      3.334    5.000
      3.334    3.000
      3.334    2.000
      3.335    3.000
      3.335    4.000
      3.335    5.000
      3.335    4.000
      3.335    4.000
      3.336    4.000
      3.336    4.000
      3.336    5.000
      3.336    6.000
      3.336    6.000
      3.337    4.000
      3.337    6.000
      3.337    5.000
      3.337    4.000
      3.337    5.000
      3.338    4.000
      3.338    5.000
      3.338    6.000
      3.338    5.000
      3.338    6.000
      3.339    5.000
      3.339    5.000
      3.339    6.000
      3.339    4.000
      3.339    5.000
      3.340    4.000
      3.340    6.000
      3.340    5.000
      3.340    3.000
      3.340    3.000
      3.341    5.000
      3.341    5.000
      3.341    5.000
      3.341    5.000
      3.341    4.000
      3.342    6.000
      3.342    4.000
      3.342    4.000
      3.342    3.000
      3.342    4.000
      3.343    3.000
      3.343    4.000
      3.343    4.000
      3.343    4.000
      3.343    4.000
      3.344    3.000
      3.344    4.000
      3.344    4.000
      3.344    4.000
      3.344    4.000
      3.345    4.000
      3.345    3.000
      3.345    4.000
      3.345    5.000
      3.345    4.000
      3.346    3.000
      3.346    4.000
      3.346    4.000
      3.346    5.000
      3.346    4.000
      3.347    4.000
      3.347    5.000
      3.347    3.000
      3.347    5.000
      3.347    3.000
      3.348    4.000
      3.348    3.000
      3.348    4.000
      3.348    3.000
      3.348    4.000
      3.349    4.000
      3.349    3.000
      3.349    2.000
      3.349    2.000
      3.349    2.000
      3.350    3.000
      3.350    2.000
      3.350    3.000
      3.350    4.000
      3.350    3.000
      3.351    4.000
      3.351    4.000
      3.351    3.000
      3.351    3.000
      3.351    3.000
      3.352    3.000
      3.352    3.000
      3.352    3.000
      3.352    2.000
      3.352    2.000
      3.353    2.000
      3.353    3.000
      3.353    3.000
      3.353    3.000
      3.353    3.000
      3.354    3.000
      3.354    2.000
      3.354    3.000
      3.354    3.000
      3.354    3.000
      3.355    3.000
      3.355    3.000
      3.355    3.000
      3.355    3.000
      3.355    2.000
      3.356    3.000
      3.356    3.000
      3.356    3.000
      3.356    3.000
      3.356    3.000
      3.357    3.000
      3.357    3.000
      3.357    3.000
      3.357    3.000
      3.357    3.000
      3.358    3.000
      3.358    3.000
      3.358    3.000
      3.358    3.000
      3.358    3.000
      3.359    3.000
      3.359    3.000
      3.359    3.000
      3.359    3.000
      3.359    3.000
      3.360    3.000
      3.360    3.000
      3.360    3.000
      3.360    3.000
      3.360    3.000
      3.361    3.000
      3.361    2.000
      3.361    2.000
      3.361    2.000
      3.361    3.000
      3.362    3.000
      3.362    3.000
      3.362    2.000
      3.362    2.000
      3.362    3.000
      3.363    3.000
      3.363    3.000
      3.363    3.000
      3.363    3.000
      3.363    3.000
      3.364    3.000
      3.364    2.000
      3.364    3.000
      3.364    3.000
      3.364    3.000
      3.365    3.000
      3.365    3.000
      3.365    3.000
      3.365    3.000
      3.365    3.000
      3.366    3.000
      3.366    3.000
      3.366    3.000
      3.366    3.000
      3.366    3.000
      3.367    4.000
      3.367    4.000
      3.367    3.000
      3.367    3.000
      3.367    3.000
      3.368    4.000
      3.368    4.000
      3.368    3.000
      3.368    3.000
      3.368    2.000
      3.369    3.000
      3.369    2.000
      3.369    1.000
      3.369    2.000
      3.369    2.000
      3.370    2.000
      3.370    2.000
      3.370    1.000
      3.370    1.000
      3.370    3.000
      3.371    4.000
      3.371    3.000
      3.371    2.000
      3.371    2.000
      3.371    3.000
      3.372    3.000
      3.372    3.000
      3.372    3.000
      3.372    3.000
      3.372    3.000
      3.373    2.000
      3.373    3.000
      3.373    2.000
      3.373    1.000
      3.373    3.000
      3.374    2.000
      3.374    3.000
      3.374    3.000
      3.374    2.000
      3.374    3.000
      3.375    4.000
      3.375    3.000
      3.375    2.000
      3.375    3.000
      3.375    3.000
      3.376    3.000
      3.376    2.000
      3.376    1.000
      3.376    2.000
      3.376    1.000
      3.377    2.000
      3.377    3.000
      3.377    3.000
      3.377    3.000
      3.377    3.000
      3.378    2.000
      3.378    3.000
      3.378    2.000
      3.378    2.000
      3.378    2.000
      3.379    2.000
      3.379    1.000
      3.379    1.000
      3.379    2.000
      3.379    1.000
      3.380    2.000
      3.380    2.000
      3.380    2.000
      3.380    2.000
      3.380    2.000
      3.381    2.000
      3.381    2.000
      3.381    2.000
      3.381    2.000
      3.381    2.000
      3.382    2.000
      3.382    2.000
      3.382    2.000
      3.382    2.000
      3.382    2.000
      3.383    1.000
      3.383    1.000
      3.383    2.000
      3.383    2.000
      3.383    2.000
      3.384    2.000
      3.384    1.000
      3.384    1.000
      3.384    1.000
      3.384    1.000
      3.385    1.000
      3.385    1.000
      3.385    2.000
      3.385    1.000
      3.385    2.000
      3.386    3.000
      3.386    3.000
      3.386    3.000
      3.386    3.000
      3.386    2.000
      3.387    2.000
      3.387    2.000
      3.387    3.000
      3.387    2.000
      3.387    2.000
      3.388    2.000
      3.388    2.000
      3.388    2.000
      3.388    3.000
      3.388    2.000
      3.389    2.000
      3.389    2.000
      3.389    2.000
      3.389    2.000
      3.389    3.000
      3.390    3.000
      3.390    3.000
      3.390    3.000
      3.390    3.000
      3.390    3.000
      3.391    2.000
      3.391    1.000
      3.391    1.000
      3.391    1.000
      3.391    2.000
      3.392    2.000
      3.392    2.000
      3.392    2.000
      3.392    3.000
      3.392    2.000
      3.393    2.000
      3.393    2.000
      3.393    2.000
      3.393    2.000
      3.393    2.000
      3.394    3.000
      3.394    2.000
      3.394    2.000
      3.394    2.000
      3.394    2.000
      3.395    2.000
      3.395    2.000
      3.395    2.000
      3.395    2.000
      3.395    3.000
      3.396    2.000
      3.396    2.000
      3.396    2.000
      3.396    2.000
      3.396    3.000
      3.397    2.000
      3.397    2.000
      3.397    2.000
      3.397    2.000
      3.397    2.000
      3.398    2.000
      3.398    2.000
      3.398    2.000
      3.398    2.000
      3.398    2.000
      3.399    2.000
      3.399    2.000
      3.399    2.000
      3.399    2.000
      3.399    2.000
      3.400    2.000
      3.400    2.000
      3.400    2.000
      3.400    2.000
      3.400    2.000
      3.401    2.000
      3.401    2.000
      3.401    2.000
      3.401    2.000
      3.401    2.000
      3.402    2.000
      3.402    2.000
      3.402    2.000
      3.402    2.000
      3.402    2.000
      3.403    2.000
      3.403    2.000
      3.403    2.000
      3.403    2.000
      3.403    1.000
      3.404    1.000
      3.404    2.000
      3.404    2.000
      3.404    2.000
      3.404    2.000
      3.405    2.000
      3.405    2.000
      3.405    2.000
      3.405    2.000
      3.405    2.000
      3.406    2.000
      3.406    2.000
      3.406    2.000
      3.406    2.000
      3.406    2.000
      3.407    2.000
      3.407    2.000
      3.407    2.000
      3.407    2.000
      3.407    2.000
      3.408    2.000
      3.408    2.000
      3.408    2.000
      3.408    2.000
      3.408    2.000
      3.409    2.000
      3.409    2.000
      3.409    2.000
      3.409    3.000
      3.409    3.000
      3.410    3.000
      3.410    2.000
      3.410    2.000
      3.410    2.000
      3.410    2.000
      3.411    2.000
      3.411    2.000
      3.411    3.000
      3.411    3.000
      3.411    2.000
      3.412    2.000
      3.412    2.000
      3.412    2.000
      3.412    2.000
      3.412    2.000
      3.413    2.000
      3.413    2.000
      3.413    2.000
      3.413    1.000
      3.413    2.000
      3.414    1.000
      3.414    2.000
      3.414    2.000
      3.414    2.000
      3.414    2.000
      3.415    2.000
      3.415    2.000
      3.415    2.000
      3.415    2.000
      3.415    1.000
      3.416    1.000
      3.416    1.000
      3.416    1.000
      3.416    1.000
      3.416    2.000
      3.417    3.000
      3.417    3.000
      3.417    2.000
      3.417    2.000
      3.417    2.000
      3.418    2.000
      3.418    3.000
      3.418    3.000
      3.418    3.000
      3.418    3.000
      3.419    2.000
      3.419    2.000
      3.419    2.000
      3.419    2.000
      3.419    2.000
      3.420    2.000
      3.420    2.000
      3.420    2.000
      3.420    2.000
      3.420    2.000
      3.421    2.000
      3.421    2.000
      3.421    2.000
      3.421    2.000
      3.421    2.000
      3.422    1.000
      3.422    1.000
      3.422    1.000
      3.422    1.000
      3.422    1.000
      3.423    1.000
      3.423    1.000
      3.423    1.000
      3.423    1.000
      3.423    1.000
      3.424    1.000
      3.424    1.000
      3.424    2.000
      3.424    2.000
      3.424    2.000
      3.425    2.000
      3.425    2.000
      3.425    2.000
      3.425    2.000
      3.425    3.000
      3.426    2.000
      3.426    2.000
      3.426    2.000
      3.426    1.000
      3.426    2.000
      3.427    3.000
      3.427    3.000
      3.427    3.000
      3.427    3.000
      3.427    2.000
      3.428    3.000
      3.428    3.000
      3.428    2.000
      3.428    3.000
      3.428    3.000
      3.429    3.000
      3.429    3.000
      3.429    3.000
      3.429    3.000
      3.429    3.000
      3.430    3.000
      3.430    3.000
      3.430    2.000
      3.430    3.000
      3.430    3.000
      3.431    3.000
      3.431    3.000
      3.431    3.000
      3.431    3.000
      3.431    3.000
      3.432    3.000
      3.432    3.000
      3.432    3.000
      3.432    3.000
      3.432    2.000
      3.433    3.000
      3.433    2.000
      3.433    3.000
      3.433    3.000
      3.433    3.000
      3.434    2.000
      3.434    2.000
      3.434    2.000
      3.434    2.000
      3.434    2.000
      3.435    3.000
      3.435    3.000
      3.435    2.000
      3.435    3.000
      3.435    3.000
      3.436    2.000
      3.436    2.000
      3.436    3.000
      3.436    3.000
      3.436    3.000
      3.437    3.000
      3.437    3.000
      3.437    2.000
      3.437    2.000
      3.437    2.000
      3.438    2.000
      3.438    2.000
      3.438    2.000
      3.438    2.000
      3.438    2.000
      3.439    2.000
      3.439    3.000
      3.439    2.000
      3.439    2.000
      3.439    3.000
      3.440    2.000
      3.440    2.000
      3.440    2.000
      3.440    2.000
      3.440    2.000
      3.441    2.000
      3.441    2.000
      3.441    3.000
      3.441    3.000
      3.441    3.000
      3.442    3.000
      3.442    3.000
      3.442    3.000
      3.442    2.000
      3.442    2.000
      3.443    2.000
      3.443    2.000
      3.443    2.000
      3.443    2.000
      3.443    2.000
      3.444    2.000
      3.444    2.000
      3.444    2.000
      3.444    2.000
      3.444    2.000
      3.445    2.000
      3.445    2.000
      3.445    3.000
      3.445    3.000
      3.445    3.000
      3.446    2.000
      3.446    2.000
      3.446    2.000
      3.446    1.000
      3.446    2.000
      3.447    1.000
      3.447    2.000
      3.447    2.000
      3.447    2.000
      3.447    2.000
      3.448    2.000
      3.448    2.000
      3.448    2.000
      3.448    2.000
      3.448    3.000
      3.449    3.000
      3.449    2.000
      3.449    3.000
      3.449    3.000
      3.449    3.000
      3.450    3.000
      3.450    3.000
      3.450    3.000
      3.450    3.000
      3.450    3.000
      3.451    2.000
      3.451    3.000
      3.451    2.000
      3.451    3.000
      3.451    3.000
      3.452    3.000
      3.452    3.000
      3.452    3.000
      3.452    3.000
      3.452    3.000
      3.453    3.000
      3.453    3.000
      3.453    3.000
      3.453    3.000
      3.453    3.000
      3.454    3.000
      3.454    3.000
      3.454    3.000
      3.454    3.000
      3.454    3.000
      3.455    3.000
      3.455    3.000
      3.455    3.000
      3.455    2.000
      3.455    3.000
      3.456    3.000
      3.456    3.000
      3.456    2.000
      3.456    2.000
      3.456    2.000
      3.457    2.000
      3.457    3.000
      3.457    1.000
      3.457    2.000
      3.457    2.000
      3.458    2.000
      3.458    2.000
      3.458    3.000
      3.458    3.000
      3.458    2.000
      3.459    3.000
      3.459    3.000
      3.459    2.000
      3.459    2.000
      3.459    2.000
      3.460    2.000
      3.460    2.000
      3.460    2.000
      3.460    2.000
      3.460    3.000
      3.461    2.000
      3.461    2.000
      3.461    2.000
      3.461    2.000
      3.461    3.000
      3.462    3.000
      3.462    2.000
      3.462    3.000
      3.462    2.000
      3.462    2.000
      3.463    2.000
      3.463    2.000
      3.463    2.000
      3.463    2.000
      3.463    2.000
      3.464    1.000
      3.464    2.000
      3.464    1.000
      3.464    2.000
      3.464    2.000
      3.465    2.000
      3.465    3.000
      3.465    3.000
      3.465    2.000
      3.465    2.000
      3.466    1.000
      3.466    1.000
      3.466    2.000
      3.466    2.000
      3.466    3.000
      3.467    2.000
      3.467    2.000
      3.467    2.000
      3.467    1.000
      3.467    3.000
      3.468    3.000
      3.468    2.000
      3.468    2.000
      3.468    3.000
      3.468    3.000
      3.469    3.000
      3.469    2.000
      3.469    3.000
      3.469    3.000
      3.469    3.000
      3.470    3.000
      3.470    2.000
      3.470    1.000
      3.470    3.000
      3.470    2.000
      3.471    2.000
      3.471    3.000
      3.471    2.000
      3.471    3.000
      3.471    3.000
      3.472    2.000
      3.472    2.000
      3.472    3.000
      3.472    3.000
      3.472    3.000
      3.473    3.000
      3.473    3.000
      3.473    3.000
      3.473    2.000
      3.473    2.000
      3.474    1.000
      3.474    3.000
      3.474    2.000
      3.474    2.000
      3.474    2.000
      3.475    3.000
      3.475    3.000
      3.475    3.000
      3.475    4.000
      3.475    3.000
      3.476    3.000
      3.476    2.000
      3.476    3.000
      3.476    2.000
      3.476    3.000
      3.477    3.000
      3.477    3.000
      3.477    3.000
      3.477    2.000
      3.477    2.000
      3.478    3.000
      3.478    2.000
      3.478    2.000
      3.478    3.000
      3.478    3.000
      3.479    3.000
      3.479    3.000
      3.479    4.000
      3.479    3.000
      3.479    3.000
      3.480    3.000
      3.480    3.000
      3.480    3.000
      3.480    3.000
      3.480    3.000
      3.481    3.000
      3.481    3.000
      3.481    3.000
      3.481    3.000
      3.481    2.000
      3.482    3.000
      3.482    2.000
      3.482    3.000
      3.482    4.000
      3.482    2.000
      3.483    2.000
      3.483    2.000
      3.483    2.000
      3.483    3.000
      3.483    2.000
      3.484    4.000
      3.484    4.000
      3.484    2.000
      3.484    2.000
      3.484    3.000
      3.485    4.000
      3.485    4.000
      3.485    4.000
      3.485    3.000
      3.485    3.000
      3.486    2.000
      3.486    2.000
      3.486    3.000
      3.486    3.000
      3.486    2.000
      3.487    2.000
      3.487    2.000
      3.487    2.000
      3.487    2.000
      3.487    3.000
      3.488    3.000
      3.488    2.000
      3.488    3.000
      3.488    3.000
      3.488    3.000
      3.489    3.000
      3.489    3.000
      3.489    4.000
      3.489    4.000
      3.489    4.000
      3.490    4.000
      3.490    3.000
      3.490    3.000
      3.490    3.000
      3.490    3.000
      3.491    3.000
      3.491    2.000
      3.491    2.000
      3.491    2.000
      3.491    3.000
      3.492    2.000
      3.492    3.000
      3.492    3.000
      3.492    2.000
      3.492    3.000
      3.493    3.000
      3.493    3.000
      3.493    3.000
      3.493    2.000
      3.493    4.000
      3.494    3.000
      3.494    3.000
      3.494    3.000
      3.494    3.000
      3.494    2.000
      3.495    2.000
      3.495    4.000
      3.495    3.000
      3.495    4.000
      3.495    3.000
      3.496    2.000
      3.496    3.000
      3.496    2.000
      3.496    3.000
      3.496    2.000
      3.497    2.000
      3.497    2.000
      3.497    3.000
      3.497    3.000
      3.497    3.000
      3.498    2.000
      3.498    3.000
      3.498    3.000
      3.498    2.000
      3.498    2.000
      3.499    3.000
      3.499    3.000
      3.499    3.000
      3.499    3.000
      3.499    2.000
      3.500    3.000
      3.500    3.000
      3.500    4.000
      3.500    3.000
      3.500    4.000
      3.501    3.000
      3.501    3.000
      3.501    3.000
      3.501    3.000
      3.501    2.000
      3.502    2.000
      3.502    2.000
      3.502    2.000
      3.502    2.000
      3.502    2.000
      3.503    3.000
      3.503    3.000
      3.503    2.000
      3.503    2.000
      3.503    2.000
      3.504    2.000
      3.504    3.000
      3.504    3.000
      3.504    3.000
      3.504    3.000
      3.505    3.000
      3.505    3.000
      3.505    3.000
      3.505    2.000
      3.505    2.000
      3.506    3.000
      3.506    3.000
      3.506    3.000
      3.506    2.000
      3.506    1.000
      3.507    2.000
      3.507    1.000
      3.507    2.000
      3.507    2.000
      3.507    2.000
      3.508    2.000
      3.508    2.000
      3.508    2.000
      3.508    2.000
      3.508    2.000
      3.509    2.000
      3.509    3.000
      3.509    3.000
      3.509    3.000
      3.509    2.000
      3.510    1.000
      3.510    2.000
      3.510    2.000
      3.510    2.000
      3.510    3.000
      3.511    2.000
      3.511    3.000
      3.511    3.000
      3.511    2.000
      3.511    2.000
      3.512    2.000
      3.512    2.000
      3.512    2.000
      3.512    2.000
      3.512    2.000
      3.513    2.000
      3.513    2.000
      3.513    3.000
      3.513    2.000
      3.513    1.000
      3.514    1.000
      3.514    3.000
      3.514    2.000
      3.514    2.000
      3.514    2.000
      3.515    1.000
      3.515    1.000
      3.515    2.000
      3.515    2.000
      3.515    2.000
      3.516    1.000
      3.516    3.000
      3.516    2.000
      3.516    2.000
      3.516    2.000
      3.517    3.000
      3.517    2.000
      3.517    2.000
      3.517    3.000
      3.517    2.000
      3.518    3.000
      3.518    3.000
      3.518    3.000
      3.518    3.000
      3.518    3.000
      3.519    2.000
      3.519    2.000
      3.519    1.000
      3.519    1.000
      3.519    1.000
      3.520    1.000
      3.520    1.000
      3.520    1.000
      3.520    1.000
      3.520    2.000
      3.521    3.000
      3.521    3.000
      3.521    3.000
      3.521    2.000
      3.521    2.000
      3.522    2.000
      3.522    2.000
      3.522    2.000
      3.522    2.000
      3.522    3.000
      3.523    2.000
      3.523    3.000
      3.523    1.000
      3.523    2.000
      3.523    2.000
      3.524    2.000
      3.524    3.000
      3.524    3.000
      3.524    3.000
      3.524    3.000
      3.525    2.000
      3.525    2.000
      3.525    1.000
      3.525    2.000
      3.525    2.000
      3.526    2.000
      3.526    2.000
      3.526    3.000
      3.526    2.000
      3.526    2.000
      3.527    3.000
      3.527    2.000
      3.527    2.000
      3.527    2.000
      3.527    2.000
      3.528    3.000
      3.528    2.000
      3.528    2.000
      3.528    2.000
      3.528    3.000
      3.529    3.000
      3.529    2.000
      3.529    2.000
      3.529    2.000
      3.529    3.000
      3.530    3.000
      3.530    3.000
      3.530    3.000
      3.530    3.000
      3.530    3.000
      3.531    3.000
      3.531    3.000
      3.531    2.000
      3.531    2.000
      3.531    2.000
      3.532    2.000
      3.532    3.000
      3.532    2.000
      3.532    3.000
      3.532    3.000
      3.533    3.000
      3.533    3.000
      3.533    3.000
      3.533    2.000
      3.533    2.000
      3.534    3.000
      3.534    2.000
      3.534    3.000
      3.534    2.000
      3.534    3.000
      3.535    3.000
      3.535    2.000
      3.535    2.000
      3.535    2.000
      3.535    2.000
      3.536    1.000
      3.536    1.000
      3.536    2.000
      3.536    2.000
      3.536    2.000
      3.537    2.000
      3.537    2.000
      3.537    2.000
      3.537    1.000
      3.537    1.000
      3.538    1.000
      3.538    1.000
      3.538    1.000
      3.538    1.000
      3.538    1.000
      3.539    1.000
      3.539    1.000
      3.539    1.000
      3.539    2.000
      3.539    3.000
      3.540    1.000
      3.540    2.000
      3.540    1.000
      3.540    1.000
      3.540    2.000
      3.541    2.000
      3.541    1.000
      3.541    1.000
      3.541    2.000
      3.541    1.000
      3.542    2.000
      3.542    2.000
      3.542    2.000
      3.542    3.000
      3.542    2.000
      3.543    2.000
      3.543    3.000
      3.543    2.000
      3.543    2.000
      3.543    1.000
      3.544    2.000
      3.544    3.000
      3.544    3.000
      3.544    3.000
      3.544    2.000
      3.545    3.000
      3.545    2.000
      3.545    2.000
      3.545    2.000
      3.545    1.000
      3.546    2.000
      3.546    2.000
      3.546    3.000
      3.546    1.000
      3.546    2.000
      3.547    3.000
      3.547    2.000
      3.547    2.000
      3.547    1.000
      3.547    1.000
      3.548    1.000
      3.548    1.000
      3.548    2.000
      3.548    2.000
      3.548    1.000
      3.549    1.000
      3.549    2.000
      3.549    2.000
      3.549    2.000
      3.549    1.000
      3.550    2.000
      3.550    2.000
      3.550    2.000
      3.550    2.000
      3.550    3.000
      3.551    2.000
      3.551    2.000
      3.551    1.000
      3.551    2.000
      3.551    2.000
      3.552    2.000
      3.552    2.000
      3.552    2.000
      3.552    2.000
      3.552    2.000
      3.553    2.000
      3.553    2.000
      3.553    2.000
      3.553    2.000
      3.553    2.000
      3.554    2.000
      3.554    2.000
      3.554    2.000
      3.554    2.000
      3.554    2.000
      3.555    2.000
      3.555    2.000
      3.555    2.000
      3.555    2.000
      3.555    2.000
      3.556    2.000
      3.556    2.000
      3.556    2.000
      3.556    2.000
      3.556    2.000
      3.557    2.000
      3.557    3.000
      3.557    2.000
      3.557    2.000
      3.557    1.000
      3.558    1.000
      3.558    2.000
      3.558    2.000
      3.558    1.000
      3.558    2.000
      3.559    1.000
      3.559    1.000
      3.559    1.000
      3.559    3.000
      3.559    2.000
      3.560    2.000
      3.560    1.000
      3.560    3.000
      3.560    4.000
      3.560    2.000
      3.561    2.000
      3.561    2.000
      3.561    2.000
      3.561    4.000
      3.561    2.000
      3.562    2.000
      3.562    4.000
      3.562    3.000
      3.562    2.000
      3.562    1.000
      3.563    2.000
      3.563    2.000
      3.563    3.000
      3.563    3.000
      3.563    2.000
      3.564    3.000
      3.564    3.000
      3.564    2.000
      3.564    2.000
      3.564    2.000
      3.565    2.000
      3.565    2.000
      3.565    2.000
      3.565    1.000
      3.565    2.000
      3.566    1.000
      3.566    2.000
      3.566    2.000
      3.566    2.000
      3.566    1.000
      3.567    3.000
      3.567    3.000
      3.567    2.000
      3.567    1.000
      3.567    2.000
      3.568    1.000
      3.568    2.000
      3.568    2.000
      3.568    1.000
      3.568    1.000
      3.569    1.000
      3.569    1.000
      3.569    1.000
      3.569    1.000
      3.569    2.000
      3.570    1.000
      3.570    1.000
      3.570    1.000
      3.570    2.000
      3.570    2.000
      3.571    2.000
      3.571    1.000
      3.571    1.000
      3.571    1.000
      3.571    2.000
      3.572    2.000
      3.572    2.000
      3.572    4.000
      3.572    4.000
      3.572    3.000
      3.573    2.000
      3.573    3.000
      3.573    3.000
      3.573    3.000
      3.573    3.000
      3.574    1.000
      3.574    3.000
      3.574    3.000
      3.574    2.000
      3.574    3.000
      3.575    2.000
      3.575    1.000
      3.575    2.000
      3.575    3.000
      3.575    2.000
      3.576    2.000
      3.576    1.000
      3.576    2.000
      3.576    2.000
      3.576    2.000
      3.577    2.000
      3.577    1.000
      3.577    2.000
      3.577    2.000
      3.577    1.000
      3.578    1.000
      3.578    2.000
      3.578    2.000
      3.578    2.000
      3.578    2.000
      3.579    3.000
      3.579    1.000
      3.579    3.000
      3.579    3.000
      3.579    4.000
      3.580    2.000
      3.580    4.000
      3.580    4.000
      3.580    4.000
      3.580    4.000
      3.581    3.000
      3.581    4.000
      3.581    3.000
      3.581    3.000
      3.581    3.000
      3.582    3.000
      3.582    2.000
      3.582    3.000
      3.582    3.000
      3.582    3.000
      3.583    3.000
      3.583    1.000
      3.583    2.000
      3.583    2.000
      3.583    1.000
      3.584    2.000
      3.584    3.000
      3.584    3.000
      3.584    3.000
      3.584    3.000
      3.585    3.000
      3.585    4.000
      3.585    3.000
      3.585    4.000
      3.585    3.000
      3.586    3.000
      3.586    2.000
      3.586    2.000
      3.586    3.000
      3.586    2.000
      3.587    3.000
      3.587    4.000
      3.587    4.000
      3.587    3.000
      3.587    4.000
      3.588    4.000
      3.588    1.000
      3.588    1.000
      3.588    1.000
      3.588    1.000
      3.589    2.000
      3.589    2.000
      3.589    3.000
      3.589    3.000
      3.589    3.000
      3.590    3.000
      3.590    3.000
      3.590    3.000
      3.590    2.000
      3.590    1.000
      3.591    3.000
      3.591    1.000
      3.591    2.000
      3.591    2.000
      3.591    3.000
      3.592    4.000
      3.592    3.000
      3.592    3.000
      3.592    4.000
      3.592    3.000
      3.593    2.000
      3.593    3.000
      3.593    3.000
      3.593    2.000
      3.593    2.000
      3.594    2.000
      3.594    3.000
      3.594    2.000
      3.594    2.000
      3.594    1.000
      3.595    3.000
      3.595    4.000
      3.595    3.000
      3.595    5.000
      3.595    2.000
      3.596    2.000
      3.596    3.000
      3.596    3.000
      3.596    3.000
      3.596    4.000
      3.597    3.000
      3.597    4.000
      3.597    4.000
      3.597    4.000
      3.597    4.000
      3.598    3.000
      3.598    3.000
      3.598    4.000
      3.598    3.000
      3.598    3.000
      3.599    3.000
      3.599    3.000
      3.599    3.000
      3.599    3.000
      3.599    3.000
      3.600    3.000
      3.600    4.000
      3.600    4.000
      3.600    4.000
      3.600    4.000
      3.601    4.000
      3.601    4.000
      3.601    3.000
      3.601    3.000
      3.601    4.000
      3.602    4.000
      3.602    3.000
      3.602    3.000
      3.602    3.000
      3.602    3.000
      3.603    3.000
      3.603    3.000
      3.603    3.000
      3.603    3.000
      3.603    3.000
      3.604    4.000
      3.604    4.000
      3.604    3.000
      3.604    4.000
      3.604    3.000
      3.605    3.000
      3.605    3.000
      3.605    3.000
      3.605    3.000
      3.605    2.000
      3.606    3.000
      3.606    3.000
      3.606    3.000
      3.606    3.000
      3.606    3.000
      3.607    3.000
      3.607    3.000
      3.607    3.000
      3.607    2.000
      3.607    2.000
      3.608    2.000
      3.608    3.000
      3.608    3.000
      3.608    3.000
      3.608    3.000
      3.609    2.000
      3.609    3.000
      3.609    2.000
      3.609    3.000
      3.609    2.000
      3.610    3.000
      3.610    3.000
      3.610    2.000
      3.610    3.000
      3.610    2.000
      3.611    2.000
      3.611    2.000
      3.611    3.000
      3.611    3.000
      3.611    2.000
      3.612    2.000
      3.612    2.000
      3.612    1.000
      3.612    2.000
      3.612    3.000
      3.613    2.000
      3.613    1.000
      3.613    1.000
      3.613    1.000
      3.613    1.000
      3.614    2.000
      3.614    2.000
      3.614    2.000
      3.614    1.000
      3.614    1.000
      3.615    1.000
      3.615    1.000
      3.615    1.000
      3.615    2.000
      3.615    1.000
      3.616    1.000
      3.616    1.000
      3.616    1.000
      3.616    1.000
      3.616    1.000
      3.617    1.000
      3.617    1.000
      3.617    1.000
      3.617    1.000
      3.617    1.000
      3.618    1.000
      3.618    1.000
      3.618    1.000
      3.618    1.000
      3.618    1.000
      3.619    1.000
      3.619    1.000
      3.619    1.000
      3.619    1.000
      3.619    1.000
      3.620    1.000
      3.620    1.000
      3.620    1.000
      3.620    1.000
      3.620    1.000
      3.621    1.000
      3.621    1.000
      3.621    1.000
      3.621    1.000
      3.621    1.000
      3.622    1.000
      3.622    1.000
      3.622    1.000
      3.622    1.000
      3.622    1.000
      3.623    1.000
      3.623    1.000
      3.623    1.000
      3.623    1.000
      3.623    1.000
      3.624    1.000
      3.624    1.000
      3.624    1.000
      3.624    1.000
      3.624    1.000
      3.625    1.000
      3.625    1.000
      3.625    1.000
      3.625    1.000
      3.625    1.000
      3.626    1.000
      3.626    1.000
      3.626    1.000
      3.626    1.000
      3.626    1.000
      3.627    1.000
      3.627    1.000
      3.627    1.000
      3.627    1.000
      3.627    1.000
      3.628    1.000
      3.628    1.000
      3.628    1.000
      3.628    1.000
      3.628    1.000
      3.629    2.000
      3.629    1.000
      3.629    1.000
      3.629    1.000
      3.629    1.000
      3.630    1.000
      3.630    1.000
      3.630    1.000
      3.630    1.000
      3.630    1.000
      3.631    1.000
      3.631    1.000
      3.631    1.000
      3.631    1.000
      3.631    1.000
      3.632    1.000
      3.632    1.000
      3.632    1.000
      3.632    1.000
      3.632    1.000
      3.633    1.000
      3.633    1.000
      3.633    1.000
      3.633    1.000
      3.633    1.000
      3.634    1.000
      3.634    1.000
      3.634    1.000
      3.634    1.000
      3.634    1.000
      3.635    1.000
      3.635    1.000
      3.635    1.000
      3.635    1.000
      3.635    1.000
      3.636    1.000
      3.636    1.000
      3.636    1.000
      3.636    1.000
      3.636    1.000
      3.637    1.000
      3.637    1.000
      3.637    1.000
      3.637    1.000
      3.637    1.000
      3.638    1.000
      3.638    1.000
      3.638    1.000
      3.638    1.000
      3.638    1.000
      3.639    1.000
      3.639    1.000
      3.639    1.000
      3.639    1.000
      3.639    1.000
      3.640    1.000
      3.640    1.000
      3.640    1.000
      3.640    1.000
      3.640    1.000
      3.641    2.000
      3.641    2.000
      3.641    2.000
      3.641    1.000
      3.641    1.000
      3.642    1.000
      3.642    1.000
      3.642    1.000
      3.642    1.000
      3.642    1.000
      3.643    2.000
      3.643    1.000
      3.643    1.000
      3.643    1.000
      3.643    1.000
      3.644    1.000
      3.644    1.000
      3.644    2.000
      3.644    2.000
      3.644    1.000
      3.645    1.000
      3.645    2.000
      3.645    1.000
      3.645    1.000
      3.645    1.000
      3.646    1.000
      3.646    1.000
      3.646    1.000
      3.646    1.000
      3.646    1.000
      3.647    1.000
      3.647    1.000
      3.647    1.000
      3.647    1.000
      3.647    1.000
      3.648    1.000
      3.648    1.000
      3.648    1.000
      3.648    1.000
      3.648    1.000
      3.649    1.000
      3.649    1.000
      3.649    1.000
      3.649    1.000
      3.649    1.000
      3.650    1.000
      3.650    1.000
      3.650    1.000
      3.650    1.000
      3.650    1.000
      3.651    1.000
      3.651    1.000
      3.651    1.000
      3.651    1.000
      3.651    1.000
      3.652    1.000
      3.652    1.000
      3.652    1.000
      3.652    1.000
      3.652    1.000
      3.653    1.000
      3.653    1.000
      3.653    1.000
      3.653    1.000
      3.653    1.000
      3.654    1.000
      3.654    1.000
      3.654    1.000
      3.654    1.000
      3.654    1.000
      3.655    1.000
      3.655    1.000
      3.655    1.000
      3.655    1.000
      3.655    1.000
      3.656    1.000
      3.656    1.000
      3.656    1.000
      3.656    1.000
      3.656    1.000
      3.657    1.000
      3.657    1.000
      3.657    1.000
      3.657    1.000
      3.657    1.000
      3.658    1.000
      3.658    1.000
      3.658    1.000
      3.658    1.000
      3.658    1.000
      3.659    1.000
      3.659    1.000
      3.659    1.000
      3.659    1.000
      3.659    1.000
      3.660    1.000
      3.660    1.000
      3.660    1.000
      3.660    1.000
      3.660    1.000
      3.661    1.000
      3.661    1.000
      3.661    1.000
      3.661    1.000
      3.661    1.000
      3.662    1.000
      3.662    1.000
      3.662    2.000
      3.662    1.000
      3.662    1.000
      3.663    1.000
      3.663    1.000
      3.663    1.000
      3.663    1.000
      3.663    1.000
      3.664    1.000
      3.664    1.000
      3.664    1.000
      3.664    1.000
      3.664    1.000
      3.665    1.000
      3.665    1.000
      3.665    1.000
      3.665    1.000
      3.665    1.000
      3.666    1.000
      3.666    1.000
      3.666    1.000
      3.666    1.000
      3.666    1.000
      3.667    1.000
      3.667    1.000
      3.667    1.000
      3.667    1.000
      3.667    1.000
      3.668    1.000
      3.668    1.000
      3.668    1.000
      3.668    1.000
      3.668    1.000
      3.669    2.000
      3.669    1.000
      3.669    2.000
      3.669    2.000
      3.669    2.000
      3.670    2.000
      3.670    2.000
      3.670    3.000
      3.670    1.000
      3.670    1.000
      3.671    1.000
      3.671    1.000
      3.671    2.000
      3.671    1.000
      3.671    3.000
      3.672    3.000
      3.672    2.000
      3.672    2.000
      3.672    4.000
      3.672    3.000
      3.673    3.000
      3.673    3.000
      3.673    3.000
      3.673    2.000
      3.673    3.000
      3.674    3.000
      3.674    3.000
      3.674    3.000
      3.674    3.000
      3.674    3.000
      3.675    2.000
      3.675    3.000
      3.675    3.000
      3.675    3.000
      3.675    3.000
      3.676    3.000
      3.676    4.000
      3.676    3.000
      3.676    3.000
      3.676    3.000
      3.677    2.000
      3.677    1.000
      3.677    2.000
      3.677    1.000
      3.677    1.000
      3.678    2.000
      3.678    2.000
      3.678    2.000
      3.678    3.000
      3.678    2.000
      3.679    2.000
      3.679    2.000
      3.679    2.000
      3.679    1.000
      3.679    1.000
      3.680    1.000
      3.680    2.000
      3.680    1.000
      3.680    1.000
      3.680    1.000
      3.681    1.000
      3.681    2.000
      3.681    2.000
      3.681    1.000
      3.681    2.000
      3.682    2.000
      3.682    2.000
      3.682    2.000
      3.682    2.000
      3.682    2.000
      3.683    2.000
      3.683    2.000
      3.683    2.000
      3.683    1.000
      3.683    2.000
      3.684    1.000
      3.684    2.000
      3.684    1.000
      3.684    1.000
      3.684    1.000
      3.685    1.000
      3.685    1.000
      3.685    1.000
      3.685    1.000
      3.685    1.000
      3.686    1.000
      3.686    1.000
      3.686    1.000
      3.686    1.000
      3.686    1.000
      3.687    1.000
      3.687    1.000
      3.687    1.000
      3.687    1.000
      3.687    1.000
      3.688    1.000
      3.688    2.000
      3.688    3.000
      3.688    2.000
      3.688    2.000
      3.689    2.000
      3.689    2.000
      3.689    2.000
      3.689    2.000
      3.689    1.000
      3.690    1.000
      3.690    1.000
      3.690    1.000
      3.690    1.000
      3.690    1.000
      3.691    1.000
      3.691    1.000
      3.691    1.000
      3.691    1.000
      3.691    1.000
      3.692    1.000
      3.692    1.000
      3.692    1.000
      3.692    1.000
      3.692    2.000
      3.693    2.000
      3.693    2.000
      3.693    1.000
      3.693    1.000
      3.693    2.000
      3.694    1.000
      3.694    1.000
      3.694    1.000
      3.694    1.000
      3.694    1.000
      3.695    1.000
      3.695    1.000
      3.695    2.000
      3.695    2.000
      3.695    1.000
      3.696    1.000
      3.696    2.000
      3.696    1.000
      3.696    2.000
      3.696    2.000
      3.697    1.000
      3.697    1.000
      3.697    2.000
      3.697    1.000
      3.697    1.000
      3.698    1.000
      3.698    1.000
      3.698    1.000
      3.698    1.000
      3.698    1.000
      3.699    1.000
      3.699    1.000
      3.699    1.000
      3.699    1.000
      3.699    1.000
      3.700    1.000
      3.700    1.000
      3.700    2.000
      3.700    2.000
      3.700    2.000
      3.701    1.000
      3.701    2.000
      3.701    1.000
      3.701    1.000
      3.701    0.000
      3.702    0.000
      3.702    1.000
      3.702    1.000
      3.702    1.000
      3.702    1.000
      3.703    0.000
      3.703    0.000
      3.703    1.000
      3.703    1.000
      3.703    0.000
      3.704    0.000
      3.704    1.000
      3.704    1.000
      3.704    1.000
      3.704    0.000
      3.705    1.000
      3.705    1.000
      3.705    1.000
      3.705    1.000
      3.705    2.000
      3.706    2.000
      3.706    1.000
      3.706    2.000
      3.706    2.000
      3.706    2.000
      3.707    2.000
      3.707    2.000
      3.707    1.000
      3.707    1.000
      3.707    1.000
      3.708    1.000
      3.708    1.000
      3.708    1.000
      3.708    0.000
      3.708    1.000
      3.709    2.000
      3.709    2.000
      3.709    2.000
      3.709    2.000
      3.709    1.000
      3.710    2.000
      3.710    2.000
      3.710    2.000
      3.710    2.000
      3.710    1.000
      3.711    2.000
      3.711    2.000
      3.711    2.000
      3.711    2.000
      3.711    2.000
      3.712    2.000
      3.712    2.000
      3.712    1.000
      3.712    2.000
      3.712    2.000
      3.713    2.000
      3.713    2.000
      3.713    2.000
      3.713    2.000
      3.713    2.000
      3.714    2.000
      3.714    1.000
      3.714    2.000
      3.714    2.000
      3.714    2.000
      3.715    0.000
      3.715    2.000
      3.715    2.000
      3.715    2.000
      3.715    3.000
      3.716    1.000
      3.716    2.000
      3.716    3.000
      3.716    2.000
      3.716    1.000
      3.717    1.000
      3.717    1.000
      3.717    2.000
      3.717    3.000
      3.717    3.000
      3.718    3.000
      3.718    3.000
      3.718    1.000
      3.718    1.000
      3.718    1.000
      3.719    1.000
      3.719    2.000
      3.719    2.000
      3.719    1.000
      3.719    2.000
      3.720    2.000
      3.720    1.000
      3.720    3.000
      3.720    2.000
      3.720    2.000
      3.721    2.000
      3.721    1.000
      3.721    1.000
      3.721    2.000
      3.721    3.000
      3.722    1.000
      3.722    1.000
      3.722    1.000
      3.722    2.000
      3.722    2.000
      3.723    2.000
      3.723    3.000
      3.723    2.000
      3.723    1.000
      3.723    1.000
      3.724    3.000
      3.724    4.000
      3.724    3.000
      3.724    3.000
      3.724    4.000
      3.725    4.000
      3.725    3.000
      3.725    3.000
      3.725    3.000
      3.725    3.000
      3.726    3.000
      3.726    2.000
      3.726    3.000
      3.726    2.000
      3.726    1.000
      3.727    3.000
      3.727    4.000
      3.727    3.000
      3.727    3.000
      3.727    4.000
      3.728    4.000
      3.728    3.000
      3.728    1.000
      3.728    3.000
      3.728    2.000
      3.729    2.000
      3.729    2.000
      3.729    2.000
      3.729    4.000
      3.729    3.000
      3.730    2.000
      3.730    2.000
      3.730    2.000
      3.730    2.000
      3.730    2.000
      3.731    2.000
      3.731    1.000
      3.731    2.000
      3.731    2.000
      3.731    2.000
      3.732    2.000
      3.732    2.000
      3.732    2.000
      3.732    2.000
      3.732    2.000
      3.733    2.000
      3.733    1.000
      3.733    3.000
      3.733    2.000
      3.733    2.000
      3.734    1.000
      3.734    1.000
      3.734    1.000
      3.734    3.000
      3.734    3.000
      3.735    3.000
      3.735    1.000
      3.735    2.000
      3.735    2.000
      3.735    2.000
      3.736    2.000
      3.736    2.000
      3.736    3.000
      3.736    2.000
      3.736    3.000
      3.737    3.000
      3.737    3.000
      3.737    3.000
      3.737    2.000
      3.737    1.000
      3.738    1.000
      3.738    0.000
      3.738    2.000
      3.738    2.000
      3.738    1.000
      3.739    1.000
      3.739    2.000
      3.739    3.000
      3.739    3.000
      3.739    3.000
      3.740    2.000
      3.740    1.000
      3.740    0.000
      3.740    0.000
      3.740    2.000
      3.741    3.000
      3.741    2.000
      3.741    3.000
      3.741    2.000
      3.741    0.000
      3.742    1.000
      3.742    3.000
      3.742    2.000
      3.742    3.000
      3.742    3.000
      3.743    3.000
      3.743    3.000
      3.743    3.000
      3.743    2.000
      3.743    3.000
      3.744    2.000
      3.744    2.000
      3.744    2.000
      3.744    3.000
      3.744    2.000
      3.745    2.000
      3.745    3.000
      3.745    3.000
      3.745    2.000
      3.745    2.000
      3.746    3.000
      3.746    3.000
      3.746    3.000
      3.746    4.000
      3.746    3.000
      3.747    2.000
      3.747    3.000
      3.747    3.000
      3.747    3.000
      3.747    3.000
      3.748    3.000
      3.748    3.000
      3.748    2.000
      3.748    2.000
      3.748    2.000
      3.749    2.000
      3.749    2.000
      3.749    3.000
      3.749    2.000
      3.749    2.000
      3.750    2.000
      3.750    2.000
      3.750    4.000
      3.750    3.000
      3.750    2.000
      3.751    2.000
      3.751    1.000
      3.751    2.000
      3.751    2.000
      3.751    2.000
      3.752    2.000
      3.752    2.000
      3.752    2.000
      3.752    1.000
      3.752    1.000
      3.753    1.000
      3.753    1.000
      3.753    1.000
      3.753    1.000
      3.753    1.000
      3.754    1.000
      3.754    1.000
      3.754    2.000
      3.754    2.000
      3.754    2.000
      3.755    2.000
      3.755    1.000
      3.755    1.000
      3.755    2.000
      3.755    1.000
      3.756    2.000
      3.756    1.000
      3.756    3.000
      3.756    2.000
      3.756    3.000
      3.757    1.000
      3.757    1.000
      3.757    2.000
      3.757    2.000
      3.757    2.000
      3.758    2.000
      3.758    1.000
      3.758    2.000
      3.758    2.000
      3.758    2.000
      3.759    3.000
      3.759    3.000
      3.759    2.000
      3.759    2.000
      3.759    2.000
      3.760    1.000
      3.760    2.000
      3.760    2.000
      3.760    2.000
      3.760    3.000
      3.761    2.000
      3.761    3.000
      3.761    3.000
      3.761    3.000
      3.761    1.000
      3.762    2.000
      3.762    3.000
      3.762    3.000
      3.762    2.000
      3.762    2.000
      3.763    2.000
      3.763    3.000
      3.763    3.000
      3.763    3.000
      3.763    2.000
      3.764    2.000
      3.764    1.000
      3.764    2.000
      3.764    2.000
      3.764    2.000
      3.765    2.000
      3.765    2.000
      3.765    2.000
      3.765    3.000
      3.765    2.000
      3.766    2.000
      3.766    3.000
      3.766    2.000
      3.766    3.000
      3.766    2.000
      3.767    2.000
      3.767    2.000
      3.767    3.000
      3.767    3.000
      3.767    3.000
      3.768    2.000
      3.768    1.000
      3.768    3.000
      3.768    2.000
      3.768    2.000
      3.769    1.000
      3.769    1.000
      3.769    2.000
      3.769    3.000
      3.769    3.000
      3.770    3.000
      3.770    2.000
      3.770    3.000
      3.770    3.000
      3.770    1.000
      3.771    3.000
      3.771    3.000
      3.771    3.000
      3.771    2.000
      3.771    3.000
      3.772    3.000
      3.772    3.000
      3.772    3.000
      3.772    2.000
      3.772    3.000
      3.773    1.000
      3.773    3.000
      3.773    2.000
      3.773    3.000
      3.773    2.000
      3.774    2.000
      3.774    2.000
      3.774    2.000
      3.774    3.000
      3.774    3.000
      3.775    2.000
      3.775    1.000
      3.775    2.000
      3.775    2.000
      3.775    3.000
      3.776    3.000
      3.776    3.000
      3.776    2.000
      3.776    2.000
      3.776    1.000
      3.777    3.000
      3.777    2.000
      3.777    2.000
      3.777    2.000
      3.777    1.000
      3.778    2.000
      3.778    2.000
      3.778    2.000
      3.778    1.000
      3.778    1.000
      3.779    1.000
      3.779    3.000
      3.779    3.000
      3.779    3.000
      3.779    2.000
      3.780    2.000
      3.780    2.000
      3.780    3.000
      3.780    3.000
      3.780    2.000
      3.781    3.000
      3.781    3.000
      3.781    3.000
      3.781    3.000
      3.781    3.000
      3.782    3.000
      3.782    3.000
      3.782    3.000
      3.782    3.000
      3.782    3.000
      3.783    3.000
      3.783    3.000
      3.783    3.000
      3.783    3.000
      3.783    3.000
      3.784    3.000
      3.784    3.000
      3.784    3.000
      3.784    3.000
      3.784    3.000
      3.785    3.000
      3.785    3.000
      3.785    2.000
      3.785    2.000
      3.785    3.000
      3.786    3.000
      3.786    3.000
      3.786    3.000
      3.786    3.000
      3.786    3.000
      3.787    3.000
      3.787    3.000
      3.787    3.000
      3.787    2.000
      3.787    2.000
      3.788    1.000
      3.788    2.000
      3.788    2.000
      3.788    2.000
      3.788    1.000
      3.789    1.000
      3.789    1.000
      3.789    3.000
      3.789    2.000
      3.789    2.000
      3.790    2.000
      3.790    2.000
      3.790    3.000
      3.790    2.000
      3.790    3.000
      3.791    2.000
      3.791    1.000
      3.791    1.000
      3.791    2.000
      3.791    2.000
      3.792    3.000
      3.792    2.000
      3.792    2.000
      3.792    2.000
      3.792    3.000
      3.793    1.000
      3.793    2.000
      3.793    2.000
      3.793    3.000
      3.793    3.000
      3.794    3.000
      3.794    3.000
      3.794    3.000
      3.794    3.000
      3.794    3.000
      3.795    2.000
      3.795    2.000
      3.795    2.000
      3.795    2.000
      3.795    1.000
      3.796    2.000
      3.796    2.000
      3.796    2.000
      3.796    1.000
      3.796    2.000
      3.797    2.000
      3.797    2.000
      3.797    1.000
      3.797    2.000
      3.797    2.000
      3.798    2.000
      3.798    2.000
      3.798    2.000
      3.798    2.000
      3.798    2.000
      3.799    2.000
      3.799    2.000
      3.799    2.000
      3.799    2.000
      3.799    2.000
      3.800    1.000
      3.800    2.000
      3.800    2.000
      3.800    2.000
[truncated: 2,750,980 more chars]
