# Supplementary material for: Viral fusion proteins of classes II and III recognize and reorganize complex biological membranes
Source: Commun Biol. 2025 May 9;8:717. doi: 10.1038/s42003-025-08040-9 (PMC12062360; doi:10.1038/s42003-025-08040-9)
Supplement: Supplementary file 4 — Supplementary Data 1 [file 42003_2025_8040_MOESM4_ESM.zip › Source-Data/Figure2C/RVFV-Gc/shell_0.65nm_PM_SYM_CHOL.xvg]

# This file was created Wed Jun 16 02:18:09 2021
# Created by:
#                      :-) GROMACS - gmx select, 2020.2 (-:
# 
# Executable:   /data/shared/opt/gromacs/2020.2/bin/gmx
# Data prefix:  /data/shared/opt/gromacs/2020.2
# Working dir:  /data/users/CHETAN/VIRAL_PROTEINS_PROJECT/RVFV/PM_SYM/NO_CYP/NEW_RUNS/Density_Maps_PM_SYM
# Command line:
#   gmx select -s minim_hexa_nowat.pdb -f all_hexa.xtc -select 'res_cog of resname CHOL and name ROH and within 0.65 of name BB SC1 SC2 SC3 SC4 SC5' -tu us -os shell_0.65nm_PM_SYM_CHOL.xvg -pbc yes
# gmx select is part of G R O M A C S:
#
# GROtesk MACabre and Sinister
#
@    title "Selection size"
@    xaxis  label "Time (us)"
@    yaxis  label "Number"
@TYPE xy
@ view 0.15, 0.15, 0.75, 0.85
@ legend on
@ legend box on
@ legend loctype view
@ legend 0.78, 0.8
@ legend length 2
@ s0 legend "res_cog of resname CHOL and name ROH and within 0.65 of name BB SC1 SC2 SC3 SC4 SC5"
      0.000    5.000
      0.000    9.000
      0.000    6.000
      0.001    4.000
      0.001    5.000
      0.001    4.000
      0.001    6.000
      0.001    7.000
      0.002    6.000
      0.002    6.000
      0.002    4.000
      0.002    5.000
      0.002    4.000
      0.003    5.000
      0.003    4.000
      0.003    4.000
      0.003    2.000
      0.003    5.000
      0.004    5.000
      0.004    6.000
      0.004    6.000
      0.004    9.000
      0.004    7.000
      0.005    5.000
      0.005    4.000
      0.005    7.000
      0.005    6.000
      0.005    6.000
      0.006    5.000
      0.006    4.000
      0.006    7.000
      0.006    7.000
      0.006    6.000
      0.007    8.000
      0.007    6.000
      0.007    7.000
      0.007    6.000
      0.007    7.000
      0.008    5.000
      0.008    4.000
      0.008    3.000
      0.008    4.000
      0.008    2.000
      0.009    3.000
      0.009    3.000
      0.009    3.000
      0.009    4.000
      0.009    3.000
      0.010    5.000
      0.010    3.000
      0.010    4.000
      0.010    4.000
      0.010    3.000
      0.011    4.000
      0.011    3.000
      0.011    3.000
      0.011    3.000
      0.011    5.000
      0.012    6.000
      0.012    5.000
      0.012    5.000
      0.012    5.000
      0.012    6.000
      0.013    5.000
      0.013    4.000
      0.013    4.000
      0.013    5.000
      0.013    4.000
      0.014    2.000
      0.014    3.000
      0.014    2.000
      0.014    3.000
      0.014    4.000
      0.015    5.000
      0.015    3.000
      0.015    3.000
      0.015    2.000
      0.015    4.000
      0.016    7.000
      0.016    5.000
      0.016    5.000
      0.016    4.000
      0.016    4.000
      0.017    4.000
      0.017    4.000
      0.017    6.000
      0.017    5.000
      0.017    6.000
      0.018    6.000
      0.018    5.000
      0.018    3.000
      0.018    3.000
      0.018    3.000
      0.019    3.000
      0.019    4.000
      0.019    4.000
      0.019    5.000
      0.019    4.000
      0.020    5.000
      0.020    3.000
      0.020    2.000
      0.020    4.000
      0.020    4.000
      0.021    4.000
      0.021    4.000
      0.021    2.000
      0.021    5.000
      0.021    5.000
      0.022    4.000
      0.022    4.000
      0.022    5.000
      0.022    4.000
      0.022    4.000
      0.023    3.000
      0.023    4.000
      0.023    4.000
      0.023    7.000
      0.023    5.000
      0.024    6.000
      0.024    7.000
      0.024    5.000
      0.024    3.000
      0.024    3.000
      0.025    3.000
      0.025    4.000
      0.025    6.000
      0.025    6.000
      0.025    6.000
      0.026    6.000
      0.026    5.000
      0.026    5.000
      0.026    5.000
      0.026    6.000
      0.027    6.000
      0.027    6.000
      0.027    5.000
      0.027    5.000
      0.027    5.000
      0.028    5.000
      0.028    6.000
      0.028    4.000
      0.028    5.000
      0.028    5.000
      0.029    5.000
      0.029    4.000
      0.029    7.000
      0.029    7.000
      0.029    6.000
      0.030    7.000
      0.030    7.000
      0.030    7.000
      0.030    6.000
      0.030    5.000
      0.031    4.000
      0.031    4.000
      0.031    2.000
      0.031    2.000
      0.031    3.000
      0.032    4.000
      0.032    6.000
      0.032    5.000
      0.032    5.000
      0.032    5.000
      0.033    7.000
      0.033    5.000
      0.033    5.000
      0.033    8.000
      0.033    6.000
      0.034    7.000
      0.034    6.000
      0.034    7.000
      0.034    6.000
      0.034    6.000
      0.035    6.000
      0.035    6.000
      0.035    7.000
      0.035    5.000
      0.035    5.000
      0.036    5.000
      0.036    7.000
      0.036    6.000
      0.036    7.000
      0.036    4.000
      0.037    5.000
      0.037    6.000
      0.037    8.000
      0.037    7.000
      0.037    6.000
      0.038    5.000
      0.038    4.000
      0.038    5.000
      0.038    5.000
      0.038    5.000
      0.039    6.000
      0.039    5.000
      0.039    6.000
      0.039    8.000
      0.039    7.000
      0.040    6.000
      0.040    7.000
      0.040    4.000
      0.040    6.000
      0.040    6.000
      0.041    4.000
      0.041    5.000
      0.041    3.000
      0.041    2.000
      0.041    4.000
      0.042    4.000
      0.042    3.000
      0.042    2.000
      0.042    4.000
      0.042    7.000
      0.043    4.000
      0.043    4.000
      0.043    6.000
      0.043    6.000
      0.043    5.000
      0.044    6.000
      0.044    6.000
      0.044    4.000
      0.044    5.000
      0.044    5.000
      0.045    4.000
      0.045    5.000
      0.045    6.000
      0.045    5.000
      0.045    6.000
      0.046    8.000
      0.046    8.000
      0.046    8.000
      0.046    9.000
      0.046    8.000
      0.047    8.000
      0.047    6.000
      0.047    8.000
      0.047    8.000
      0.047    7.000
      0.048    7.000
      0.048    5.000
      0.048    7.000
      0.048    6.000
      0.048    7.000
      0.049    7.000
      0.049    5.000
      0.049    5.000
      0.049    5.000
      0.049    7.000
      0.050    7.000
      0.050    6.000
      0.050    6.000
      0.050    7.000
      0.050    6.000
      0.051    6.000
      0.051   10.000
      0.051   10.000
      0.051   10.000
      0.051    7.000
      0.052    6.000
      0.052    5.000
      0.052    8.000
      0.052    6.000
      0.052    8.000
      0.053    9.000
      0.053    8.000
      0.053    7.000
      0.053    6.000
      0.053    6.000
      0.054    8.000
      0.054    9.000
      0.054    6.000
      0.054    8.000
      0.054   10.000
      0.055    7.000
      0.055    6.000
      0.055    8.000
      0.055    8.000
      0.055    8.000
      0.056   10.000
      0.056   11.000
      0.056   10.000
      0.056    9.000
      0.056   12.000
      0.057    5.000
      0.057    6.000
      0.057    6.000
      0.057    7.000
      0.057    6.000
      0.058    6.000
      0.058    9.000
      0.058   10.000
      0.058    9.000
      0.058    8.000
      0.059   10.000
      0.059    8.000
      0.059    7.000
      0.059    5.000
      0.059    6.000
      0.060    8.000
      0.060   10.000
      0.060   11.000
      0.060   11.000
      0.060   10.000
      0.061    9.000
      0.061    7.000
      0.061   10.000
      0.061   11.000
      0.061   12.000
      0.062   11.000
      0.062   12.000
      0.062    9.000
      0.062    8.000
      0.062    7.000
      0.063    9.000
      0.063    9.000
      0.063   10.000
      0.063   10.000
      0.063   11.000
      0.064    9.000
      0.064   12.000
      0.064   10.000
      0.064   14.000
      0.064   10.000
      0.065   12.000
      0.065   12.000
      0.065   13.000
      0.065   11.000
      0.065   10.000
      0.066    9.000
      0.066    8.000
      0.066    7.000
      0.066    6.000
      0.066    8.000
      0.067    7.000
      0.067   11.000
      0.067    8.000
      0.067    6.000
      0.067    7.000
      0.068    7.000
      0.068    4.000
      0.068    8.000
      0.068    8.000
      0.068    8.000
      0.069   11.000
      0.069   10.000
      0.069    9.000
      0.069    8.000
      0.069    5.000
      0.070    7.000
      0.070    7.000
      0.070    7.000
      0.070    7.000
      0.070    5.000
      0.071    5.000
      0.071    5.000
      0.071    3.000
      0.071    6.000
      0.071    6.000
      0.072    5.000
      0.072    4.000
      0.072    5.000
      0.072    6.000
      0.072    8.000
      0.073    5.000
      0.073    6.000
      0.073    5.000
      0.073    8.000
      0.073    7.000
      0.074    7.000
      0.074    7.000
      0.074    7.000
      0.074    6.000
      0.074    7.000
      0.075    7.000
      0.075    6.000
      0.075    9.000
      0.075    6.000
      0.075    9.000
      0.076    5.000
      0.076    4.000
      0.076    8.000
      0.076    7.000
      0.076    7.000
      0.077    6.000
      0.077    5.000
      0.077    6.000
      0.077    5.000
      0.077    6.000
      0.078    7.000
      0.078    5.000
      0.078    8.000
      0.078    8.000
      0.078    9.000
      0.079    7.000
      0.079    8.000
      0.079    7.000
      0.079    8.000
      0.079    6.000
      0.080    7.000
      0.080    8.000
      0.080    7.000
      0.080    7.000
      0.080    6.000
      0.081    6.000
      0.081    6.000
      0.081    6.000
      0.081    7.000
      0.081    4.000
      0.082    6.000
      0.082    6.000
      0.082    6.000
      0.082    4.000
      0.082    7.000
      0.083    8.000
      0.083    6.000
      0.083    4.000
      0.083    5.000
      0.083    8.000
      0.084    5.000
      0.084    4.000
      0.084    8.000
      0.084    6.000
      0.084    7.000
      0.085    5.000
      0.085    5.000
      0.085    5.000
      0.085    6.000
      0.085    5.000
      0.086    4.000
      0.086    7.000
      0.086    6.000
      0.086    7.000
      0.086    6.000
      0.087    5.000
      0.087    4.000
      0.087    4.000
      0.087    4.000
      0.087    4.000
      0.088    5.000
      0.088    7.000
      0.088    7.000
      0.088    6.000
      0.088    6.000
      0.089    5.000
      0.089    7.000
      0.089    7.000
      0.089    3.000
      0.089    3.000
      0.090    3.000
      0.090    3.000
      0.090    5.000
      0.090    3.000
      0.090    5.000
      0.091    4.000
      0.091    5.000
      0.091    7.000
      0.091    4.000
      0.091    4.000
      0.092    7.000
      0.092    5.000
      0.092    4.000
      0.092    5.000
      0.092    4.000
      0.093    3.000
      0.093    5.000
      0.093    5.000
      0.093    6.000
      0.093    7.000
      0.094    7.000
      0.094    8.000
      0.094    7.000
      0.094    8.000
      0.094    8.000
      0.095    9.000
      0.095    8.000
      0.095    7.000
      0.095    7.000
      0.095    8.000
      0.096    6.000
      0.096    9.000
      0.096    7.000
      0.096    8.000
      0.096    6.000
      0.097    7.000
      0.097    7.000
      0.097    7.000
      0.097    7.000
      0.097    7.000
      0.098    6.000
      0.098    7.000
      0.098    7.000
      0.098    7.000
      0.098    8.000
      0.099    9.000
      0.099    5.000
      0.099    4.000
      0.099    5.000
      0.099    6.000
      0.100    6.000
      0.100    7.000
      0.100    6.000
      0.100    8.000
      0.100    6.000
      0.101    5.000
      0.101    6.000
      0.101    4.000
      0.101    4.000
      0.101    6.000
      0.102    5.000
      0.102    5.000
      0.102    3.000
      0.102    3.000
      0.102    5.000
      0.103    6.000
      0.103    5.000
      0.103    5.000
      0.103    5.000
      0.103    7.000
      0.104    5.000
      0.104    4.000
      0.104    6.000
      0.104    4.000
      0.104    5.000
      0.105    4.000
      0.105    6.000
      0.105    5.000
      0.105    2.000
      0.105    2.000
      0.106    2.000
      0.106    2.000
      0.106    3.000
      0.106    2.000
      0.106    3.000
      0.107    2.000
      0.107    2.000
      0.107    5.000
      0.107    3.000
      0.107    5.000
      0.108    6.000
      0.108    6.000
      0.108    5.000
      0.108    7.000
      0.108    7.000
      0.109    8.000
      0.109    8.000
      0.109    8.000
      0.109    8.000
      0.109    8.000
      0.110   10.000
      0.110    7.000
      0.110    6.000
      0.110    8.000
      0.110    8.000
      0.111    6.000
      0.111    7.000
      0.111    9.000
      0.111    8.000
      0.111    8.000
      0.112    5.000
      0.112    7.000
      0.112    9.000
      0.112    9.000
      0.112    7.000
      0.113    7.000
      0.113    7.000
      0.113    6.000
      0.113    5.000
      0.113    5.000
      0.114    3.000
      0.114    2.000
      0.114    3.000
      0.114    3.000
      0.114    6.000
      0.115    6.000
      0.115    5.000
      0.115    5.000
      0.115    4.000
      0.115    5.000
      0.116    5.000
      0.116    7.000
      0.116    6.000
      0.116    6.000
      0.116    6.000
      0.117    5.000
      0.117    6.000
      0.117    7.000
      0.117    6.000
      0.117    7.000
      0.118    7.000
      0.118    7.000
      0.118    7.000
      0.118    7.000
      0.118   10.000
      0.119    8.000
      0.119    9.000
      0.119    4.000
      0.119    5.000
      0.119    5.000
      0.120    3.000
      0.120    4.000
      0.120    5.000
      0.120    6.000
      0.120    5.000
      0.121    6.000
      0.121    8.000
      0.121    7.000
      0.121    7.000
      0.121    5.000
      0.122    6.000
      0.122    7.000
      0.122    5.000
      0.122    6.000
      0.122    6.000
      0.123    7.000
      0.123    7.000
      0.123    8.000
      0.123    8.000
      0.123    9.000
      0.124    8.000
      0.124    7.000
      0.124    7.000
      0.124    7.000
      0.124    7.000
      0.125    8.000
      0.125    8.000
      0.125    8.000
      0.125    8.000
      0.125    8.000
      0.126    8.000
      0.126    6.000
      0.126    5.000
      0.126    7.000
      0.126    6.000
      0.127    7.000
      0.127    7.000
      0.127    5.000
      0.127    6.000
      0.127    5.000
      0.128    6.000
      0.128    6.000
      0.128    5.000
      0.128    6.000
      0.128    6.000
      0.129    7.000
      0.129    6.000
      0.129    6.000
      0.129    6.000
      0.129   10.000
      0.130    8.000
      0.130    4.000
      0.130    5.000
      0.130    3.000
      0.130    3.000
      0.131    2.000
      0.131    4.000
      0.131    6.000
      0.131    5.000
      0.131    5.000
      0.132    6.000
      0.132    4.000
      0.132    4.000
      0.132    4.000
      0.132    5.000
      0.133    6.000
      0.133    7.000
      0.133    5.000
      0.133    6.000
      0.133    4.000
      0.134    6.000
      0.134    6.000
      0.134    5.000
      0.134    4.000
      0.134    5.000
      0.135    6.000
      0.135    7.000
      0.135    6.000
      0.135    6.000
      0.135    4.000
      0.136    7.000
      0.136    6.000
      0.136    6.000
      0.136    7.000
      0.136    4.000
      0.137    4.000
      0.137    3.000
      0.137    3.000
      0.137    3.000
      0.137    2.000
      0.138    3.000
      0.138    4.000
      0.138    4.000
      0.138    2.000
      0.138    3.000
      0.139    3.000
      0.139    3.000
      0.139    4.000
      0.139    1.000
      0.139    2.000
      0.140    2.000
      0.140    3.000
      0.140    3.000
      0.140    2.000
      0.140    3.000
      0.141    3.000
      0.141    0.000
      0.141    0.000
      0.141    2.000
      0.141    1.000
      0.142    1.000
      0.142    2.000
      0.142    3.000
      0.142    1.000
      0.142    1.000
      0.143    3.000
      0.143    0.000
      0.143    0.000
      0.143    1.000
      0.143    3.000
      0.144    1.000
      0.144    2.000
      0.144    3.000
      0.144    3.000
      0.144    2.000
      0.145    3.000
      0.145    3.000
      0.145    4.000
      0.145    5.000
      0.145    4.000
      0.146    2.000
      0.146    4.000
      0.146    3.000
      0.146    2.000
      0.146    3.000
      0.147    1.000
      0.147    3.000
      0.147    5.000
      0.147    2.000
      0.147    0.000
      0.148    2.000
      0.148    0.000
      0.148    0.000
      0.148    1.000
      0.148    2.000
      0.149    2.000
      0.149    3.000
      0.149    4.000
      0.149    1.000
      0.149    1.000
      0.150    3.000
      0.150    4.000
      0.150    5.000
      0.150    5.000
      0.150    5.000
      0.151    4.000
      0.151    6.000
      0.151    5.000
      0.151    5.000
      0.151    6.000
      0.152    5.000
      0.152    7.000
      0.152    8.000
      0.152    5.000
      0.152    3.000
      0.153    4.000
      0.153    3.000
      0.153    2.000
      0.153    4.000
      0.153    2.000
      0.154    4.000
      0.154    5.000
      0.154    3.000
      0.154    5.000
      0.154    3.000
      0.155    3.000
      0.155    3.000
      0.155    2.000
      0.155    3.000
      0.155    3.000
      0.156    3.000
      0.156    2.000
      0.156    3.000
      0.156    2.000
      0.156    4.000
      0.157    4.000
      0.157    4.000
      0.157    5.000
      0.157    6.000
      0.157    6.000
      0.158    5.000
      0.158    4.000
      0.158    4.000
      0.158    3.000
      0.158    5.000
      0.159    4.000
      0.159    3.000
      0.159    3.000
      0.159    2.000
      0.159    2.000
      0.160    3.000
      0.160    4.000
      0.160    4.000
      0.160    3.000
      0.160    4.000
      0.161    4.000
      0.161    3.000
      0.161    3.000
      0.161    4.000
      0.161    4.000
      0.162    6.000
      0.162    6.000
      0.162    5.000
      0.162    6.000
      0.162    7.000
      0.163    9.000
      0.163    6.000
      0.163    7.000
      0.163    7.000
      0.163    7.000
      0.164    9.000
      0.164    8.000
      0.164    8.000
      0.164    9.000
      0.164    7.000
      0.165    6.000
      0.165    9.000
      0.165    6.000
      0.165    7.000
      0.165    8.000
      0.166    9.000
      0.166    8.000
      0.166    8.000
      0.166    9.000
      0.166    7.000
      0.167    9.000
      0.167    6.000
      0.167    9.000
      0.167    7.000
      0.167    8.000
      0.168    7.000
      0.168   10.000
      0.168   11.000
      0.168   10.000
      0.168    9.000
      0.169    9.000
      0.169    8.000
      0.169   12.000
      0.169   12.000
      0.169   11.000
      0.170   11.000
      0.170   12.000
      0.170   12.000
      0.170   11.000
      0.170   14.000
      0.171   14.000
      0.171   13.000
      0.171   13.000
      0.171   11.000
      0.171   11.000
      0.172   10.000
      0.172    9.000
      0.172   11.000
      0.172    9.000
      0.172    9.000
      0.173   10.000
      0.173    8.000
      0.173   13.000
      0.173   11.000
      0.173   11.000
      0.174   10.000
      0.174    8.000
      0.174   11.000
      0.174   10.000
      0.174    9.000
      0.175    9.000
      0.175    7.000
      0.175    8.000
      0.175    8.000
      0.175    9.000
      0.176    9.000
      0.176    7.000
      0.176    8.000
      0.176    8.000
      0.176    8.000
      0.177    9.000
      0.177   11.000
      0.177   10.000
      0.177   10.000
      0.177   11.000
      0.178   10.000
      0.178    9.000
      0.178    8.000
      0.178    9.000
      0.178    9.000
      0.179   10.000
      0.179   10.000
      0.179   10.000
      0.179   10.000
      0.179   10.000
      0.180   10.000
      0.180   14.000
      0.180   14.000
      0.180   13.000
      0.180    9.000
      0.181    9.000
      0.181    6.000
      0.181   11.000
      0.181   10.000
      0.181    9.000
      0.182   10.000
      0.182   12.000
      0.182   11.000
      0.182    9.000
      0.182   11.000
      0.183   15.000
      0.183   11.000
      0.183   11.000
      0.183   11.000
      0.183   11.000
      0.184    8.000
      0.184   11.000
      0.184   12.000
      0.184   12.000
      0.184   13.000
      0.185   13.000
      0.185   11.000
      0.185   14.000
      0.185   15.000
      0.185   16.000
      0.186   13.000
      0.186   12.000
      0.186   12.000
      0.186   11.000
      0.186   11.000
      0.187    9.000
      0.187   11.000
      0.187   12.000
      0.187   13.000
      0.187   10.000
      0.188   10.000
      0.188    9.000
      0.188    8.000
      0.188    9.000
      0.188    8.000
      0.189    5.000
      0.189    6.000
      0.189    8.000
      0.189    8.000
      0.189    9.000
      0.190    9.000
      0.190   10.000
      0.190    8.000
      0.190    7.000
      0.190    8.000
      0.191   10.000
      0.191    6.000
      0.191   10.000
      0.191    8.000
      0.191    7.000
      0.192    5.000
      0.192    7.000
      0.192    8.000
      0.192    8.000
      0.192    8.000
      0.193    5.000
      0.193    7.000
      0.193    9.000
      0.193   10.000
      0.193    7.000
      0.194    7.000
      0.194    9.000
      0.194   10.000
      0.194    6.000
      0.194    8.000
      0.195    7.000
      0.195    8.000
      0.195    7.000
      0.195    7.000
      0.195    3.000
      0.196    3.000
      0.196    4.000
      0.196    3.000
      0.196    5.000
      0.196    7.000
      0.197    8.000
      0.197    7.000
      0.197    7.000
      0.197    8.000
      0.197    7.000
      0.198   10.000
      0.198    8.000
      0.198    5.000
      0.198    8.000
      0.198    7.000
      0.199    9.000
      0.199    7.000
      0.199    9.000
      0.199    9.000
      0.199   10.000
      0.200    9.000
      0.200    9.000
      0.200    9.000
      0.200    9.000
      0.200    8.000
      0.201   11.000
      0.201    9.000
      0.201    6.000
      0.201    9.000
      0.201    9.000
      0.202    8.000
      0.202    9.000
      0.202    8.000
      0.202    9.000
      0.202    7.000
      0.203    8.000
      0.203    8.000
      0.203    6.000
      0.203    8.000
      0.203    7.000
      0.204   10.000
      0.204    8.000
      0.204    8.000
      0.204    8.000
      0.204    7.000
      0.205    8.000
      0.205    8.000
      0.205    8.000
      0.205    8.000
      0.205    8.000
      0.206    6.000
      0.206    6.000
      0.206    6.000
      0.206    9.000
      0.206    8.000
      0.207    7.000
      0.207    6.000
      0.207    7.000
      0.207    7.000
      0.207    8.000
      0.208    7.000
      0.208    5.000
      0.208    6.000
      0.208    7.000
      0.208    4.000
      0.209    4.000
      0.209    4.000
      0.209    5.000
      0.209    4.000
      0.209    5.000
      0.210    4.000
      0.210    4.000
      0.210    4.000
      0.210    6.000
      0.210    4.000
      0.211    3.000
      0.211    3.000
      0.211    4.000
      0.211    4.000
      0.211    6.000
      0.212    4.000
      0.212    5.000
      0.212    4.000
      0.212    5.000
      0.212    4.000
      0.213    4.000
      0.213    5.000
      0.213    7.000
      0.213    5.000
      0.213    5.000
      0.214    5.000
      0.214    6.000
      0.214    5.000
      0.214    5.000
      0.214    7.000
      0.215    5.000
      0.215    6.000
      0.215    6.000
      0.215    6.000
      0.215    6.000
      0.216    5.000
      0.216    8.000
      0.216    6.000
      0.216    4.000
      0.216    4.000
      0.217    5.000
      0.217    3.000
      0.217    6.000
      0.217    6.000
      0.217    6.000
      0.218    5.000
      0.218    6.000
      0.218    5.000
      0.218    8.000
      0.218    7.000
      0.219    9.000
      0.219    5.000
      0.219    6.000
      0.219    7.000
      0.219    7.000
      0.220    6.000
      0.220    4.000
      0.220    6.000
      0.220    6.000
      0.220    5.000
      0.221    4.000
      0.221    6.000
      0.221    7.000
      0.221    8.000
      0.221    5.000
      0.222    5.000
      0.222    4.000
      0.222    4.000
      0.222    5.000
      0.222    6.000
      0.223    4.000
      0.223    4.000
      0.223    4.000
      0.223    4.000
      0.223    4.000
      0.224    4.000
      0.224    3.000
      0.224    4.000
      0.224    4.000
      0.224    6.000
      0.225    6.000
      0.225    4.000
      0.225    5.000
      0.225    3.000
      0.225    3.000
      0.226    3.000
      0.226    3.000
      0.226    5.000
      0.226    5.000
      0.226    6.000
      0.227    6.000
      0.227    3.000
      0.227    3.000
      0.227    4.000
      0.227    6.000
      0.228    4.000
      0.228    7.000
      0.228    9.000
      0.228    6.000
      0.228    7.000
      0.229    7.000
      0.229    5.000
      0.229    5.000
      0.229    4.000
      0.229    4.000
      0.230    4.000
      0.230    3.000
      0.230    5.000
      0.230    6.000
      0.230    6.000
      0.231    6.000
      0.231    7.000
      0.231    7.000
      0.231    5.000
      0.231    5.000
      0.232    6.000
      0.232    6.000
      0.232    8.000
      0.232    7.000
      0.232    6.000
      0.233    6.000
      0.233    7.000
      0.233    7.000
      0.233    6.000
      0.233    7.000
      0.234    5.000
      0.234    6.000
      0.234    6.000
      0.234    5.000
      0.234    7.000
      0.235    8.000
      0.235    9.000
      0.235    5.000
      0.235    5.000
      0.235    5.000
      0.236    5.000
      0.236    4.000
      0.236    7.000
      0.236    4.000
      0.236    6.000
      0.237    4.000
      0.237    4.000
      0.237    3.000
      0.237    3.000
      0.237    4.000
      0.238    5.000
      0.238    5.000
      0.238    4.000
      0.238    5.000
      0.238    7.000
      0.239    6.000
      0.239    6.000
      0.239    9.000
      0.239    8.000
      0.239    7.000
      0.240    6.000
      0.240    6.000
      0.240    5.000
      0.240    6.000
      0.240    6.000
      0.241    7.000
      0.241    7.000
      0.241    6.000
      0.241    5.000
      0.241    8.000
      0.242    9.000
      0.242    8.000
      0.242    8.000
      0.242    8.000
      0.242    7.000
      0.243    7.000
      0.243    7.000
      0.243   10.000
      0.243   10.000
      0.243   11.000
      0.244   11.000
      0.244   10.000
      0.244   11.000
      0.244   12.000
      0.244   10.000
      0.245   10.000
      0.245   11.000
      0.245   11.000
      0.245   10.000
      0.245   13.000
      0.246   12.000
      0.246   10.000
      0.246   11.000
      0.246    9.000
      0.246   12.000
      0.247   11.000
      0.247   10.000
      0.247   10.000
      0.247   10.000
      0.247    9.000
      0.248   10.000
      0.248   11.000
      0.248   10.000
      0.248    9.000
      0.248    9.000
      0.249   11.000
      0.249   12.000
      0.249   10.000
      0.249    9.000
      0.249    9.000
      0.250   10.000
      0.250   10.000
      0.250   10.000
      0.250   11.000
      0.250   10.000
      0.251    8.000
      0.251   12.000
      0.251   11.000
      0.251   10.000
      0.251   12.000
      0.252   10.000
      0.252   11.000
      0.252   11.000
      0.252   11.000
      0.252   11.000
      0.253   10.000
      0.253   11.000
      0.253   11.000
      0.253   12.000
      0.253   12.000
      0.254   13.000
      0.254   13.000
      0.254   13.000
      0.254   10.000
      0.254   10.000
      0.255   13.000
      0.255   13.000
      0.255   11.000
      0.255   10.000
      0.255   11.000
      0.256   10.000
      0.256   10.000
      0.256   12.000
      0.256   12.000
      0.256   11.000
      0.257   12.000
      0.257    9.000
      0.257   10.000
      0.257   10.000
      0.257   12.000
      0.258   11.000
      0.258   12.000
      0.258   12.000
      0.258   11.000
      0.258   11.000
      0.259    9.000
      0.259    9.000
      0.259    9.000
      0.259    8.000
      0.259   10.000
      0.260   10.000
      0.260    9.000
      0.260    9.000
      0.260   10.000
      0.260   11.000
      0.261   10.000
      0.261    9.000
      0.261    9.000
      0.261    8.000
      0.261    8.000
      0.262    9.000
      0.262    7.000
      0.262    8.000
      0.262    7.000
      0.262    7.000
      0.263    7.000
      0.263    6.000
      0.263    5.000
      0.263    6.000
      0.263    6.000
      0.264    6.000
      0.264    7.000
      0.264    6.000
      0.264    7.000
      0.264    4.000
      0.265    5.000
      0.265    7.000
      0.265    8.000
      0.265    9.000
      0.265    9.000
      0.266    7.000
      0.266    7.000
      0.266    7.000
      0.266    6.000
      0.266    7.000
      0.267    8.000
      0.267    9.000
      0.267    7.000
      0.267    7.000
      0.267    6.000
      0.268    7.000
      0.268   10.000
      0.268    9.000
      0.268    9.000
      0.268   11.000
      0.269    8.000
      0.269   10.000
      0.269    9.000
      0.269   10.000
      0.269   10.000
      0.270    8.000
      0.270   11.000
      0.270    9.000
      0.270   12.000
      0.270    7.000
      0.271    9.000
      0.271   10.000
      0.271    9.000
      0.271    7.000
      0.271    5.000
      0.272    8.000
      0.272    7.000
      0.272    9.000
      0.272    5.000
      0.272    5.000
      0.273    6.000
      0.273    8.000
      0.273    7.000
      0.273    6.000
      0.273    8.000
      0.274    8.000
      0.274    8.000
      0.274    8.000
      0.274    9.000
      0.274    8.000
      0.275    7.000
      0.275    8.000
      0.275    6.000
      0.275    7.000
      0.275    7.000
      0.276    7.000
      0.276    7.000
      0.276    9.000
      0.276    8.000
      0.276    8.000
      0.277    6.000
      0.277    9.000
      0.277    8.000
      0.277    8.000
      0.277    7.000
      0.278    7.000
      0.278    5.000
      0.278    3.000
      0.278    7.000
      0.278    8.000
      0.279    7.000
      0.279    7.000
      0.279    6.000
      0.279    6.000
      0.279    3.000
      0.280    6.000
      0.280    8.000
      0.280    9.000
      0.280    8.000
      0.280    6.000
      0.281    6.000
      0.281    7.000
      0.281    7.000
      0.281    6.000
      0.281    7.000
      0.282    8.000
      0.282    9.000
      0.282    7.000
      0.282    8.000
      0.282    9.000
      0.283    7.000
      0.283    8.000
      0.283    7.000
      0.283    7.000
      0.283    6.000
      0.284    8.000
      0.284    6.000
      0.284    9.000
      0.284    7.000
      0.284    5.000
      0.285    3.000
      0.285    6.000
      0.285    7.000
      0.285    8.000
      0.285    4.000
      0.286    6.000
      0.286    7.000
      0.286    6.000
      0.286    9.000
      0.286    7.000
      0.287    8.000
      0.287    7.000
      0.287    7.000
      0.287   10.000
      0.287    9.000
      0.288    8.000
      0.288    8.000
      0.288    9.000
      0.288    8.000
      0.288    8.000
      0.289   11.000
      0.289    9.000
      0.289    7.000
      0.289    6.000
      0.289   11.000
      0.290    8.000
      0.290   13.000
      0.290   11.000
      0.290   10.000
      0.290   10.000
      0.291   12.000
      0.291   10.000
      0.291    9.000
      0.291    8.000
      0.291    9.000
      0.292    8.000
      0.292    8.000
      0.292    6.000
      0.292    6.000
      0.292    7.000
      0.293    7.000
      0.293    5.000
      0.293    7.000
      0.293    4.000
      0.293    6.000
      0.294    7.000
      0.294    7.000
      0.294    6.000
      0.294    7.000
      0.294    6.000
      0.295    6.000
      0.295    7.000
      0.295    5.000
      0.295    5.000
      0.295    5.000
      0.296    6.000
      0.296    4.000
      0.296    4.000
      0.296    5.000
      0.296    5.000
      0.297    5.000
      0.297    5.000
      0.297    5.000
      0.297    6.000
      0.297    5.000
      0.298    6.000
      0.298    6.000
      0.298    6.000
      0.298    5.000
      0.298    4.000
      0.299    7.000
      0.299    8.000
      0.299    6.000
      0.299    6.000
      0.299    6.000
      0.300    6.000
      0.300    6.000
      0.300    7.000
      0.300    7.000
      0.300    5.000
      0.301    6.000
      0.301    5.000
      0.301    3.000
      0.301    3.000
      0.301    4.000
      0.302    4.000
      0.302    2.000
      0.302    3.000
      0.302    3.000
      0.302    5.000
      0.303    4.000
      0.303    5.000
      0.303    4.000
      0.303    6.000
      0.303    3.000
      0.304    3.000
      0.304    4.000
      0.304    2.000
      0.304    5.000
      0.304    3.000
      0.305    4.000
      0.305    5.000
      0.305    3.000
      0.305    2.000
      0.305    3.000
      0.306    2.000
      0.306    2.000
      0.306    5.000
      0.306    2.000
      0.306    3.000
      0.307    3.000
      0.307    4.000
      0.307    2.000
      0.307    4.000
      0.307    4.000
      0.308    4.000
      0.308    4.000
      0.308    4.000
      0.308    3.000
      0.308    4.000
      0.309    4.000
      0.309    4.000
      0.309    4.000
      0.309    4.000
      0.309    4.000
      0.310    4.000
      0.310    5.000
      0.310    7.000
      0.310    5.000
      0.310    5.000
      0.311    5.000
      0.311    5.000
      0.311    4.000
      0.311    4.000
      0.311    4.000
      0.312    8.000
      0.312    8.000
      0.312    6.000
      0.312   10.000
      0.312    9.000
      0.313    7.000
      0.313    8.000
      0.313    7.000
      0.313    7.000
      0.313    8.000
      0.314    7.000
      0.314    7.000
      0.314    6.000
      0.314    4.000
      0.314    8.000
      0.315    6.000
      0.315    7.000
      0.315    8.000
      0.315    6.000
      0.315    6.000
      0.316    7.000
      0.316    7.000
      0.316    7.000
      0.316    6.000
      0.316    7.000
      0.317   10.000
      0.317    9.000
      0.317    8.000
      0.317    9.000
      0.317    7.000
      0.318    6.000
      0.318    7.000
      0.318    7.000
      0.318    6.000
      0.318    8.000
      0.319    6.000
      0.319    7.000
      0.319    7.000
      0.319    6.000
      0.319    6.000
      0.320    7.000
      0.320    7.000
      0.320    6.000
      0.320    8.000
      0.320    6.000
      0.321    6.000
      0.321    5.000
      0.321    5.000
      0.321    6.000
      0.321   10.000
      0.322    6.000
      0.322    7.000
      0.322    6.000
      0.322    6.000
      0.322   10.000
      0.323    8.000
      0.323    9.000
      0.323    7.000
      0.323   10.000
      0.323    8.000
      0.324    5.000
      0.324    6.000
      0.324    7.000
      0.324    7.000
      0.324    7.000
      0.325    8.000
      0.325    9.000
      0.325    6.000
      0.325    4.000
      0.325    8.000
      0.326    7.000
      0.326    7.000
      0.326    7.000
      0.326    5.000
      0.326    7.000
      0.327    5.000
      0.327    7.000
      0.327    8.000
      0.327    6.000
      0.327    6.000
      0.328    7.000
      0.328    7.000
      0.328    7.000
      0.328    8.000
      0.328    8.000
      0.329    9.000
      0.329    8.000
      0.329    8.000
      0.329    7.000
      0.329    8.000
      0.330    8.000
      0.330    6.000
      0.330    7.000
      0.330    7.000
      0.330    8.000
      0.331    8.000
      0.331    7.000
      0.331    7.000
      0.331    9.000
      0.331    6.000
      0.332    5.000
      0.332    6.000
      0.332    6.000
      0.332    8.000
      0.332    4.000
      0.333    9.000
      0.333    9.000
      0.333    7.000
      0.333    8.000
      0.333    8.000
      0.334    6.000
      0.334    8.000
      0.334    7.000
      0.334    6.000
      0.334    6.000
      0.335    6.000
      0.335    5.000
      0.335    7.000
      0.335   10.000
      0.335    8.000
      0.336    8.000
      0.336    9.000
      0.336    9.000
      0.336    9.000
      0.336    8.000
      0.337    8.000
      0.337    7.000
      0.337    7.000
      0.337    7.000
      0.337    9.000
      0.338    6.000
      0.338    6.000
      0.338    6.000
      0.338    7.000
      0.338    8.000
      0.339    7.000
      0.339   10.000
      0.339    5.000
      0.339    6.000
      0.339    6.000
      0.340    6.000
      0.340    8.000
      0.340    6.000
      0.340    6.000
      0.340    6.000
      0.341    8.000
      0.341    8.000
      0.341    8.000
      0.341   11.000
      0.341    8.000
      0.342    8.000
      0.342    7.000
      0.342    7.000
      0.342    8.000
      0.342    7.000
      0.343    9.000
      0.343   10.000
      0.343    8.000
      0.343    8.000
      0.343    8.000
      0.344    8.000
      0.344   10.000
      0.344   11.000
      0.344   10.000
      0.344    8.000
      0.345    9.000
      0.345    9.000
      0.345    7.000
      0.345    7.000
      0.345    8.000
      0.346   10.000
      0.346    9.000
      0.346   11.000
      0.346    9.000
      0.346   13.000
      0.347    9.000
      0.347   12.000
      0.347   13.000
      0.347   11.000
      0.347   12.000
      0.348   12.000
      0.348   12.000
      0.348   11.000
      0.348   10.000
      0.348   10.000
      0.349   11.000
      0.349   11.000
      0.349   10.000
      0.349    9.000
      0.349    8.000
      0.350    8.000
      0.350    8.000
      0.350    9.000
      0.350    9.000
      0.350    9.000
      0.351    8.000
      0.351    7.000
      0.351    7.000
      0.351    8.000
      0.351    9.000
      0.352    8.000
      0.352    8.000
      0.352   10.000
      0.352    9.000
      0.352    8.000
      0.353   10.000
      0.353    9.000
      0.353   11.000
      0.353   11.000
      0.353   10.000
      0.354   11.000
      0.354   11.000
      0.354   10.000
      0.354    9.000
      0.354   11.000
      0.355   11.000
      0.355   11.000
      0.355   11.000
      0.355   12.000
      0.355    7.000
      0.356    8.000
      0.356    9.000
      0.356    8.000
      0.356    9.000
      0.356    8.000
      0.357   10.000
      0.357    9.000
      0.357   10.000
      0.357   10.000
      0.357   11.000
      0.358   10.000
      0.358   12.000
      0.358   10.000
      0.358    7.000
      0.358   10.000
      0.359   12.000
      0.359   10.000
      0.359   10.000
      0.359    9.000
      0.359   11.000
      0.360   11.000
      0.360    8.000
      0.360    7.000
      0.360    7.000
      0.360    9.000
      0.361    8.000
      0.361    7.000
      0.361    7.000
      0.361    6.000
      0.361   10.000
      0.362    5.000
      0.362    7.000
      0.362    7.000
      0.362   11.000
      0.362   10.000
      0.363   11.000
      0.363   11.000
      0.363   10.000
      0.363    9.000
      0.363    8.000
      0.364    9.000
      0.364    7.000
      0.364    9.000
      0.364    8.000
      0.364    8.000
      0.365    6.000
      0.365    6.000
      0.365    5.000
      0.365    6.000
      0.365    7.000
      0.366    7.000
      0.366    7.000
      0.366    8.000
      0.366    8.000
      0.366    6.000
      0.367    5.000
      0.367    8.000
      0.367    8.000
      0.367    8.000
      0.367    8.000
      0.368    8.000
      0.368    9.000
      0.368   10.000
      0.368    7.000
      0.368    7.000
      0.369    5.000
      0.369    6.000
      0.369    8.000
      0.369    7.000
      0.369    5.000
      0.370    7.000
      0.370    6.000
      0.370    5.000
      0.370    5.000
      0.370    4.000
      0.371    3.000
      0.371    3.000
      0.371    2.000
      0.371    4.000
      0.371    3.000
      0.372    3.000
      0.372    3.000
      0.372    2.000
      0.372    3.000
      0.372    3.000
      0.373    3.000
      0.373    4.000
      0.373    6.000
      0.373    6.000
      0.373    4.000
      0.374    6.000
      0.374    5.000
      0.374    5.000
      0.374    5.000
      0.374    7.000
      0.375    6.000
      0.375    8.000
      0.375    8.000
      0.375    7.000
      0.375    6.000
      0.376    5.000
      0.376    6.000
      0.376    7.000
      0.376    7.000
      0.376    6.000
      0.377    8.000
      0.377    6.000
      0.377    8.000
      0.377    9.000
      0.377    7.000
      0.378    7.000
      0.378    6.000
      0.378    7.000
      0.378    9.000
      0.378    8.000
      0.379   10.000
      0.379    8.000
      0.379    9.000
      0.379    9.000
      0.379   10.000
      0.380    9.000
      0.380    8.000
      0.380    7.000
      0.380   10.000
      0.380    9.000
      0.381   10.000
      0.381    9.000
      0.381    8.000
      0.381   10.000
      0.381   10.000
      0.382   11.000
      0.382   10.000
      0.382   10.000
      0.382    9.000
      0.382    8.000
      0.383    7.000
      0.383    8.000
      0.383    9.000
      0.383    7.000
      0.383    7.000
      0.384    9.000
      0.384    9.000
      0.384    9.000
      0.384    8.000
      0.384   10.000
      0.385    8.000
      0.385   10.000
      0.385   10.000
      0.385   10.000
      0.385    9.000
      0.386   10.000
      0.386   10.000
      0.386   10.000
      0.386   10.000
      0.386   10.000
      0.387   13.000
      0.387   12.000
      0.387   11.000
      0.387   10.000
      0.387    8.000
      0.388   11.000
      0.388    9.000
      0.388   10.000
      0.388    8.000
      0.388    8.000
      0.389    7.000
      0.389    8.000
      0.389    6.000
      0.389    6.000
      0.389    6.000
      0.390    6.000
      0.390    6.000
      0.390    7.000
      0.390    8.000
      0.390    7.000
      0.391    5.000
      0.391    4.000
      0.391    5.000
      0.391    6.000
      0.391    6.000
      0.392    6.000
      0.392    6.000
      0.392    7.000
      0.392    6.000
      0.392    6.000
      0.393    7.000
      0.393    5.000
      0.393    6.000
      0.393    6.000
      0.393    5.000
      0.394    6.000
      0.394    6.000
      0.394    7.000
      0.394    7.000
      0.394    8.000
      0.395    7.000
      0.395    7.000
      0.395    6.000
      0.395    8.000
      0.395    7.000
      0.396    9.000
      0.396    8.000
      0.396   11.000
      0.396    7.000
      0.396    7.000
      0.397    8.000
      0.397    7.000
      0.397    7.000
      0.397    8.000
      0.397    7.000
      0.398   10.000
      0.398    9.000
      0.398    8.000
      0.398    8.000
      0.398   11.000
      0.399   11.000
      0.399    9.000
      0.399   10.000
      0.399   10.000
      0.399    9.000
      0.400   10.000
      0.400   10.000
      0.400   11.000
      0.400    7.000
      0.400    8.000
      0.401   10.000
      0.401    9.000
      0.401    9.000
      0.401   11.000
      0.401   10.000
      0.402   11.000
      0.402    9.000
      0.402   13.000
      0.402   12.000
      0.402   11.000
      0.403   12.000
      0.403   11.000
      0.403   12.000
      0.403    9.000
      0.403    7.000
      0.404    9.000
      0.404    9.000
      0.404    8.000
      0.404    6.000
      0.404    7.000
      0.405    8.000
      0.405    7.000
      0.405    5.000
      0.405    7.000
      0.405   11.000
      0.406    8.000
      0.406    8.000
      0.406    8.000
      0.406    9.000
      0.406    8.000
      0.407    9.000
      0.407    8.000
      0.407    8.000
      0.407    7.000
      0.407    7.000
      0.408    8.000
      0.408    9.000
      0.408    7.000
      0.408    7.000
      0.408    6.000
      0.409    8.000
      0.409    6.000
      0.409    8.000
      0.409    4.000
      0.409    7.000
      0.410    4.000
      0.410    6.000
      0.410    4.000
      0.410    7.000
      0.410    8.000
      0.411    8.000
      0.411    8.000
      0.411    8.000
      0.411    7.000
      0.411    7.000
      0.412    6.000
      0.412    6.000
      0.412    8.000
      0.412    9.000
      0.412    8.000
      0.413    9.000
      0.413    8.000
      0.413    8.000
      0.413    8.000
      0.413    8.000
      0.414    9.000
      0.414   10.000
      0.414   10.000
      0.414   12.000
      0.414   12.000
      0.415   10.000
      0.415   10.000
      0.415   10.000
      0.415   13.000
      0.415   14.000
      0.416   13.000
      0.416   13.000
      0.416   12.000
      0.416   11.000
      0.416   10.000
      0.417   11.000
      0.417    8.000
      0.417    9.000
      0.417    9.000
      0.417    9.000
      0.418   10.000
      0.418   11.000
      0.418   13.000
      0.418   12.000
      0.418   17.000
      0.419   15.000
      0.419   13.000
      0.419   11.000
      0.419   10.000
      0.419   10.000
      0.420   11.000
      0.420   11.000
      0.420    8.000
      0.420   11.000
      0.420   11.000
      0.421   11.000
      0.421   13.000
      0.421   11.000
      0.421   12.000
      0.421   10.000
      0.422    9.000
      0.422    9.000
      0.422    9.000
      0.422    8.000
      0.422    8.000
      0.423    9.000
      0.423    8.000
      0.423    8.000
      0.423    9.000
      0.423    7.000
      0.424    7.000
      0.424    9.000
      0.424   10.000
      0.424   10.000
      0.424    8.000
      0.425    5.000
      0.425    6.000
      0.425    7.000
      0.425    9.000
      0.425    8.000
      0.426    7.000
      0.426    7.000
      0.426    6.000
      0.426    9.000
      0.426    7.000
      0.427    7.000
      0.427    7.000
      0.427    8.000
      0.427    8.000
      0.427   10.000
      0.428    7.000
      0.428    8.000
      0.428    9.000
      0.428    9.000
      0.428    8.000
      0.429    8.000
      0.429    8.000
      0.429    7.000
      0.429    8.000
      0.429    6.000
      0.430    8.000
      0.430    8.000
      0.430    8.000
      0.430    7.000
      0.430    6.000
      0.431    8.000
      0.431    8.000
      0.431    9.000
      0.431    9.000
      0.431    7.000
      0.432    9.000
      0.432    9.000
      0.432    9.000
      0.432    8.000
      0.432   10.000
      0.433    9.000
      0.433    8.000
      0.433    8.000
      0.433    8.000
      0.433    5.000
      0.434    5.000
      0.434    5.000
      0.434    6.000
      0.434    5.000
      0.434    6.000
      0.435    7.000
      0.435    5.000
      0.435    6.000
      0.435    7.000
      0.435    5.000
      0.436    5.000
      0.436    3.000
      0.436    3.000
      0.436    7.000
      0.436    6.000
      0.437    7.000
      0.437    7.000
      0.437    6.000
      0.437    6.000
      0.437    5.000
      0.438    5.000
      0.438    5.000
      0.438    8.000
      0.438    9.000
      0.438    6.000
      0.439    5.000
      0.439    5.000
      0.439    5.000
      0.439    5.000
      0.439    5.000
      0.440    5.000
      0.440    6.000
      0.440    7.000
      0.440    6.000
      0.440    9.000
      0.441    6.000
      0.441    8.000
      0.441    7.000
      0.441    7.000
      0.441    7.000
      0.442    6.000
      0.442    4.000
      0.442    4.000
      0.442    5.000
      0.442    5.000
      0.443    5.000
      0.443    6.000
      0.443    7.000
      0.443    6.000
      0.443    6.000
      0.444    6.000
      0.444    5.000
      0.444    4.000
      0.444    6.000
      0.444    5.000
      0.445    7.000
      0.445    7.000
      0.445    8.000
      0.445    6.000
      0.445    6.000
      0.446    5.000
      0.446    6.000
      0.446    6.000
      0.446    5.000
      0.446    7.000
      0.447    7.000
      0.447    6.000
      0.447    9.000
      0.447    8.000
      0.447   10.000
      0.448    7.000
      0.448    6.000
      0.448    7.000
      0.448    8.000
      0.448    5.000
      0.449    6.000
      0.449    6.000
      0.449    6.000
      0.449    5.000
      0.449    4.000
      0.450    6.000
      0.450    6.000
      0.450    5.000
      0.450    4.000
      0.450    6.000
      0.451    7.000
      0.451    8.000
      0.451    8.000
      0.451    9.000
      0.451    7.000
      0.452    9.000
      0.452    7.000
      0.452    7.000
      0.452    5.000
      0.452    6.000
      0.453    6.000
      0.453    4.000
      0.453    7.000
      0.453    8.000
      0.453    5.000
      0.454    5.000
      0.454    5.000
      0.454    8.000
      0.454    6.000
      0.454    5.000
      0.455    7.000
      0.455    6.000
      0.455    7.000
      0.455    9.000
      0.455    7.000
      0.456    8.000
      0.456    6.000
      0.456    5.000
      0.456    6.000
      0.456    9.000
      0.457    7.000
      0.457    7.000
      0.457   10.000
      0.457    8.000
      0.457    6.000
      0.458    8.000
      0.458   11.000
      0.458   12.000
      0.458    9.000
      0.458   10.000
      0.459   11.000
      0.459    8.000
      0.459   11.000
      0.459    9.000
      0.459   11.000
      0.460   10.000
      0.460   11.000
      0.460   11.000
      0.460   11.000
      0.460    8.000
      0.461    6.000
      0.461    7.000
      0.461    9.000
      0.461    6.000
      0.461    8.000
      0.462    9.000
      0.462    7.000
      0.462    8.000
      0.462    7.000
      0.462    7.000
      0.463    8.000
      0.463    5.000
      0.463    4.000
      0.463    5.000
      0.463    6.000
      0.464    5.000
      0.464    5.000
      0.464    5.000
      0.464    7.000
      0.464    6.000
      0.465    5.000
      0.465    6.000
      0.465    7.000
      0.465    6.000
      0.465    6.000
      0.466    4.000
      0.466    5.000
      0.466    5.000
      0.466    6.000
      0.466    5.000
      0.467    7.000
      0.467    6.000
      0.467    6.000
      0.467    6.000
      0.467    4.000
      0.468    6.000
      0.468    5.000
      0.468    7.000
      0.468    6.000
      0.468    8.000
      0.469    8.000
      0.469    6.000
      0.469    6.000
      0.469    7.000
      0.469    9.000
      0.470    9.000
      0.470    9.000
      0.470   11.000
      0.470    9.000
      0.470    8.000
      0.471   11.000
      0.471   10.000
      0.471    8.000
      0.471   10.000
      0.471   11.000
      0.472    9.000
      0.472    9.000
      0.472   10.000
      0.472   11.000
      0.472    9.000
      0.473    8.000
      0.473    9.000
      0.473   10.000
      0.473   11.000
      0.473   13.000
      0.474   10.000
      0.474   12.000
      0.474   13.000
      0.474   11.000
      0.474   12.000
      0.475   13.000
      0.475   13.000
      0.475   14.000
      0.475   13.000
      0.475   14.000
      0.476   13.000
      0.476   12.000
      0.476   13.000
      0.476   12.000
      0.476   13.000
      0.477   13.000
      0.477   11.000
      0.477   12.000
      0.477   13.000
      0.477   14.000
      0.478   13.000
      0.478   12.000
      0.478   13.000
      0.478   14.000
      0.478   14.000
      0.479   13.000
      0.479   11.000
      0.479   11.000
      0.479   11.000
      0.479   13.000
      0.480   14.000
      0.480   13.000
      0.480   14.000
      0.480   12.000
      0.480   10.000
      0.481   10.000
      0.481   11.000
      0.481    9.000
      0.481    9.000
      0.481    8.000
      0.482   11.000
      0.482    8.000
      0.482    9.000
      0.482   11.000
      0.482   11.000
      0.483   12.000
      0.483   12.000
      0.483   11.000
      0.483   12.000
      0.483   13.000
      0.484   13.000
      0.484   14.000
      0.484   12.000
      0.484   14.000
      0.484   16.000
      0.485   13.000
      0.485   12.000
      0.485   13.000
      0.485   14.000
      0.485   13.000
      0.486   12.000
      0.486   12.000
      0.486   12.000
      0.486   11.000
      0.486   10.000
      0.487    9.000
      0.487   11.000
      0.487    9.000
      0.487   10.000
      0.487   10.000
      0.488   12.000
      0.488   10.000
      0.488   11.000
      0.488   11.000
      0.488    9.000
      0.489    9.000
      0.489    9.000
      0.489    8.000
      0.489   10.000
      0.489    7.000
      0.490    8.000
      0.490    9.000
      0.490    9.000
      0.490    8.000
      0.490    8.000
      0.491   10.000
      0.491    9.000
      0.491    9.000
      0.491    8.000
      0.491    9.000
      0.492    9.000
      0.492    9.000
      0.492   10.000
      0.492    8.000
      0.492    6.000
      0.493    5.000
      0.493    8.000
      0.493    8.000
      0.493    8.000
      0.493    7.000
      0.494    8.000
      0.494    6.000
      0.494    8.000
      0.494   10.000
      0.494   10.000
      0.495   12.000
      0.495   10.000
      0.495   11.000
      0.495    8.000
      0.495    9.000
      0.496    9.000
      0.496   11.000
      0.496   11.000
      0.496    6.000
      0.496    8.000
      0.497    8.000
      0.497    8.000
      0.497    9.000
      0.497   10.000
      0.497    9.000
      0.498    9.000
      0.498   10.000
      0.498   11.000
      0.498   11.000
      0.498    8.000
      0.499    9.000
      0.499    9.000
      0.499   10.000
      0.499   10.000
      0.499    9.000
      0.500    9.000
      0.500    9.000
      0.500   10.000
      0.500    8.000
      0.500    9.000
      0.501   11.000
      0.501   12.000
      0.501    9.000
      0.501    8.000
      0.501    7.000
      0.502    7.000
      0.502    8.000
      0.502    7.000
      0.502    8.000
      0.502    9.000
      0.503    9.000
      0.503   10.000
      0.503    9.000
      0.503   12.000
      0.503   11.000
      0.504   10.000
      0.504    9.000
      0.504    8.000
      0.504    9.000
      0.504   10.000
      0.505    8.000
      0.505    8.000
      0.505    9.000
      0.505    9.000
      0.505    9.000
      0.506   11.000
      0.506    9.000
      0.506    8.000
      0.506    6.000
      0.506    7.000
      0.507    6.000
      0.507    6.000
      0.507    7.000
      0.507   10.000
      0.507    7.000
      0.508    6.000
      0.508    9.000
      0.508    7.000
      0.508    7.000
      0.508    8.000
      0.509    7.000
      0.509   10.000
      0.509    8.000
      0.509    6.000
      0.509    6.000
      0.510    7.000
      0.510    8.000
      0.510    8.000
      0.510    8.000
      0.510   11.000
      0.511    9.000
      0.511    9.000
      0.511    8.000
      0.511    8.000
      0.511    8.000
      0.512    9.000
      0.512   11.000
      0.512   10.000
      0.512    9.000
      0.512   10.000
      0.513   10.000
      0.513    8.000
      0.513   11.000
      0.513    8.000
      0.513    9.000
      0.514   10.000
      0.514    9.000
      0.514   10.000
      0.514    9.000
      0.514    8.000
      0.515    9.000
      0.515    9.000
      0.515    9.000
      0.515    9.000
      0.515    6.000
      0.516    6.000
      0.516    8.000
      0.516    9.000
      0.516    9.000
      0.516    7.000
      0.517    9.000
      0.517    8.000
      0.517    7.000
      0.517    7.000
      0.517    8.000
      0.518    7.000
      0.518    8.000
      0.518    9.000
      0.518    9.000
      0.518    9.000
      0.519   10.000
      0.519   10.000
      0.519    9.000
      0.519   10.000
      0.519    7.000
      0.520    9.000
      0.520    7.000
      0.520    6.000
      0.520    7.000
      0.520    8.000
      0.521    6.000
      0.521    3.000
      0.521    4.000
      0.521    4.000
      0.521    4.000
      0.522    5.000
      0.522    6.000
      0.522    6.000
      0.522    7.000
      0.522    7.000
      0.523    6.000
      0.523    7.000
      0.523    7.000
      0.523    6.000
      0.523    5.000
      0.524    7.000
      0.524    4.000
      0.524    6.000
      0.524    7.000
      0.524    8.000
      0.525    5.000
      0.525    7.000
      0.525    7.000
      0.525    7.000
      0.525    9.000
      0.526    6.000
      0.526    6.000
      0.526    6.000
      0.526    6.000
      0.526    6.000
      0.527    8.000
      0.527    7.000
      0.527    8.000
      0.527    8.000
      0.527    7.000
      0.528    6.000
      0.528    7.000
      0.528    7.000
      0.528    7.000
      0.528    7.000
      0.529    9.000
      0.529    7.000
      0.529    6.000
      0.529    4.000
      0.529    8.000
      0.530    5.000
      0.530    9.000
      0.530    9.000
      0.530    5.000
      0.530    5.000
      0.531    7.000
      0.531    6.000
      0.531    8.000
      0.531    7.000
      0.531    6.000
      0.532    6.000
      0.532    6.000
      0.532    6.000
      0.532    6.000
      0.532    6.000
      0.533    5.000
      0.533    5.000
      0.533    6.000
      0.533    5.000
      0.533    3.000
      0.534    3.000
      0.534    2.000
      0.534    3.000
      0.534    5.000
      0.534    5.000
      0.535    3.000
      0.535    1.000
      0.535    4.000
      0.535    4.000
      0.535    2.000
      0.536    2.000
      0.536    4.000
      0.536    3.000
      0.536    3.000
      0.536    4.000
      0.537    5.000
      0.537    5.000
      0.537    7.000
      0.537    7.000
      0.537    6.000
      0.538    7.000
      0.538    8.000
      0.538    6.000
      0.538    6.000
      0.538    4.000
      0.539    5.000
      0.539    6.000
      0.539    7.000
      0.539    6.000
      0.539    6.000
      0.540    7.000
      0.540    5.000
      0.540    3.000
      0.540    5.000
      0.540    5.000
      0.541    7.000
      0.541    8.000
      0.541    8.000
      0.541    7.000
      0.541    8.000
      0.542    8.000
      0.542    8.000
      0.542    8.000
      0.542    9.000
      0.542    9.000
      0.543    8.000
      0.543    7.000
      0.543    7.000
      0.543    9.000
      0.543    6.000
      0.544    7.000
      0.544    7.000
      0.544    9.000
      0.544    7.000
      0.544    8.000
      0.545    8.000
      0.545    7.000
      0.545    7.000
      0.545    7.000
      0.545    7.000
      0.546    6.000
      0.546    5.000
      0.546    7.000
      0.546    6.000
      0.546    5.000
      0.547    6.000
      0.547    7.000
      0.547    7.000
      0.547    4.000
      0.547    4.000
      0.548    5.000
      0.548    5.000
      0.548    6.000
      0.548    7.000
      0.548    7.000
      0.549    6.000
      0.549    5.000
      0.549    6.000
      0.549    6.000
      0.549    6.000
      0.550    7.000
      0.550    5.000
      0.550    6.000
      0.550    7.000
      0.550    7.000
      0.551    5.000
      0.551    7.000
      0.551    6.000
      0.551    6.000
      0.551    6.000
      0.552    7.000
      0.552    8.000
      0.552    9.000
      0.552    7.000
      0.552    9.000
      0.553    8.000
      0.553    8.000
      0.553    7.000
      0.553    8.000
      0.553    7.000
      0.554   11.000
      0.554    8.000
      0.554    8.000
      0.554    7.000
      0.554    6.000
      0.555    7.000
      0.555   11.000
      0.555   10.000
      0.555   10.000
      0.555    9.000
      0.556    7.000
      0.556    9.000
      0.556    9.000
      0.556    8.000
      0.556   11.000
      0.557   11.000
      0.557    7.000
      0.557    5.000
      0.557    6.000
      0.557    7.000
      0.558    5.000
      0.558    2.000
      0.558    6.000
      0.558    4.000
      0.558    3.000
      0.559    6.000
      0.559    4.000
      0.559    6.000
      0.559    7.000
      0.559    7.000
      0.560    7.000
      0.560    8.000
      0.560    6.000
      0.560    7.000
      0.560    7.000
      0.561    7.000
      0.561    6.000
      0.561    8.000
      0.561    6.000
      0.561    9.000
      0.562   11.000
      0.562    6.000
      0.562    6.000
      0.562    9.000
      0.562    6.000
      0.563    8.000
      0.563    8.000
      0.563    7.000
      0.563    8.000
      0.563    7.000
      0.564    7.000
      0.564    4.000
      0.564    7.000
      0.564    4.000
      0.564    4.000
      0.565    5.000
      0.565    6.000
      0.565    7.000
      0.565    5.000
      0.565    5.000
      0.566    5.000
      0.566    5.000
      0.566    4.000
      0.566    4.000
      0.566    5.000
      0.567    5.000
      0.567    6.000
      0.567    4.000
      0.567    4.000
      0.567    4.000
      0.568    4.000
      0.568    4.000
      0.568    4.000
      0.568    5.000
      0.568    5.000
      0.569    2.000
      0.569    2.000
      0.569    7.000
      0.569    5.000
      0.569    2.000
      0.570    4.000
      0.570    4.000
      0.570    3.000
      0.570    4.000
      0.570    4.000
      0.571    3.000
      0.571    2.000
      0.571    2.000
      0.571    2.000
      0.571    2.000
      0.572    2.000
      0.572    2.000
      0.572    4.000
      0.572    2.000
      0.572    2.000
      0.573    5.000
      0.573    4.000
      0.573    4.000
      0.573    3.000
      0.573    5.000
      0.574    5.000
      0.574    5.000
      0.574    6.000
      0.574    7.000
      0.574    8.000
      0.575    6.000
      0.575    8.000
      0.575    7.000
      0.575    9.000
      0.575   10.000
      0.576    7.000
      0.576    9.000
      0.576    7.000
      0.576    9.000
      0.576    8.000
      0.577   10.000
      0.577    8.000
      0.577    9.000
      0.577    9.000
      0.577    9.000
      0.578    8.000
      0.578   11.000
      0.578   11.000
      0.578   10.000
      0.578   10.000
      0.579    8.000
      0.579    7.000
      0.579    4.000
      0.579    5.000
      0.579    7.000
      0.580    9.000
      0.580    6.000
      0.580    6.000
      0.580    5.000
      0.580    6.000
      0.581    5.000
      0.581    8.000
      0.581    6.000
      0.581    5.000
      0.581    7.000
      0.582    8.000
      0.582    8.000
      0.582    7.000
      0.582    7.000
      0.582    6.000
      0.583    9.000
      0.583    9.000
      0.583    8.000
      0.583    7.000
      0.583    8.000
      0.584    9.000
      0.584    7.000
      0.584    7.000
      0.584    7.000
      0.584    8.000
      0.585    9.000
      0.585    8.000
      0.585    7.000
      0.585    8.000
      0.585    6.000
      0.586    6.000
      0.586    5.000
      0.586    6.000
      0.586    7.000
      0.586    6.000
      0.587    8.000
      0.587   10.000
      0.587    5.000
      0.587    6.000
      0.587    7.000
      0.588    9.000
      0.588    8.000
      0.588    6.000
      0.588    6.000
      0.588    6.000
      0.589    6.000
      0.589    5.000
      0.589    5.000
      0.589    5.000
      0.589    4.000
      0.590    6.000
      0.590    6.000
      0.590    4.000
      0.590    3.000
      0.590    3.000
      0.591    4.000
      0.591    4.000
      0.591    3.000
      0.591    3.000
      0.591    4.000
      0.592    7.000
      0.592    5.000
      0.592    7.000
      0.592    8.000
      0.592    7.000
      0.593    6.000
      0.593    6.000
      0.593    5.000
      0.593    4.000
      0.593    4.000
      0.594    6.000
      0.594    4.000
      0.594    4.000
      0.594    3.000
      0.594    3.000
      0.595    2.000
      0.595    3.000
      0.595    3.000
      0.595    2.000
      0.595    3.000
      0.596    3.000
      0.596    1.000
      0.596    2.000
      0.596    2.000
      0.596    5.000
      0.597    3.000
      0.597    2.000
      0.597    4.000
      0.597    3.000
      0.597    0.000
      0.598    4.000
      0.598    4.000
      0.598    4.000
      0.598    3.000
      0.598    6.000
      0.599    5.000
      0.599    3.000
      0.599    5.000
      0.599    4.000
      0.599    7.000
      0.600    6.000
      0.600    5.000
      0.600    5.000
      0.600    2.000
      0.600    4.000
      0.601    3.000
      0.601    3.000
      0.601    2.000
      0.601    3.000
      0.601    4.000
      0.602    3.000
      0.602    2.000
      0.602    1.000
      0.602    4.000
      0.602    4.000
      0.603    5.000
      0.603    5.000
      0.603    5.000
      0.603    4.000
      0.603    3.000
      0.604    4.000
      0.604    6.000
      0.604    6.000
      0.604    4.000
      0.604    5.000
      0.605    5.000
      0.605    6.000
      0.605    3.000
      0.605    4.000
      0.605    2.000
      0.606    3.000
      0.606    3.000
      0.606    3.000
      0.606    2.000
      0.606    4.000
      0.607    3.000
      0.607    4.000
      0.607    6.000
      0.607    6.000
      0.607    4.000
      0.608    6.000
      0.608    7.000
      0.608    6.000
      0.608    2.000
      0.608    4.000
      0.609    4.000
      0.609    4.000
      0.609    3.000
      0.609    4.000
      0.609    5.000
      0.610    4.000
      0.610    3.000
      0.610    2.000
      0.610    4.000
      0.610    4.000
      0.611    2.000
      0.611    2.000
      0.611    1.000
      0.611    1.000
      0.611    1.000
      0.612    3.000
      0.612    6.000
      0.612    3.000
      0.612    5.000
      0.612    2.000
      0.613    3.000
      0.613    5.000
      0.613    4.000
      0.613    3.000
      0.613    4.000
      0.614    4.000
      0.614    4.000
      0.614    3.000
      0.614    3.000
      0.614    2.000
      0.615    2.000
      0.615    2.000
      0.615    3.000
      0.615    3.000
      0.615    6.000
      0.616    3.000
      0.616    4.000
      0.616    2.000
      0.616    5.000
      0.616    4.000
      0.617    3.000
      0.617    2.000
      0.617    2.000
      0.617    2.000
      0.617    4.000
      0.618    5.000
      0.618    8.000
      0.618    4.000
      0.618    6.000
      0.618    6.000
      0.619    4.000
      0.619    5.000
      0.619    3.000
      0.619    2.000
      0.619    3.000
      0.620    2.000
      0.620    3.000
      0.620    3.000
      0.620    2.000
      0.620    2.000
      0.621    3.000
      0.621    2.000
      0.621    3.000
      0.621    4.000
      0.621    4.000
      0.622    3.000
      0.622    3.000
      0.622    3.000
      0.622    4.000
      0.622    4.000
      0.623    6.000
      0.623    6.000
      0.623    6.000
      0.623    4.000
      0.623    5.000
      0.624    5.000
      0.624    5.000
      0.624    6.000
      0.624    7.000
      0.624    7.000
      0.625    9.000
      0.625    7.000
      0.625    8.000
      0.625    6.000
      0.625    8.000
      0.626    7.000
      0.626    7.000
      0.626    8.000
      0.626    8.000
      0.626    7.000
      0.627    6.000
      0.627    8.000
      0.627    7.000
      0.627    8.000
      0.627    6.000
      0.628    7.000
      0.628    8.000
      0.628    7.000
      0.628    8.000
      0.628   10.000
      0.629    7.000
      0.629    8.000
      0.629    8.000
      0.629    7.000
      0.629    7.000
      0.630    6.000
      0.630    5.000
      0.630    5.000
      0.630    8.000
      0.630    5.000
      0.631    5.000
      0.631    4.000
      0.631    4.000
      0.631    4.000
      0.631    4.000
      0.632    3.000
      0.632    5.000
      0.632    2.000
      0.632    3.000
      0.632    3.000
      0.633    4.000
      0.633    4.000
      0.633    4.000
      0.633    2.000
      0.633    3.000
      0.634    3.000
      0.634    2.000
      0.634    3.000
      0.634    2.000
      0.634    3.000
      0.635    3.000
      0.635    3.000
      0.635    6.000
      0.635    4.000
      0.635    4.000
      0.636    5.000
      0.636    6.000
      0.636    6.000
      0.636    5.000
      0.636    6.000
      0.637    7.000
      0.637    7.000
      0.637    5.000
      0.637    6.000
      0.637    7.000
      0.638    5.000
      0.638    4.000
      0.638    5.000
      0.638    4.000
      0.638    5.000
      0.639    6.000
      0.639    4.000
      0.639    4.000
      0.639    6.000
      0.639    5.000
      0.640    5.000
      0.640    7.000
      0.640    6.000
      0.640    8.000
      0.640    8.000
      0.641    8.000
      0.641    6.000
      0.641    8.000
      0.641   10.000
      0.641    9.000
      0.642    8.000
      0.642    7.000
      0.642    7.000
      0.642    7.000
      0.642    4.000
      0.643    4.000
      0.643    4.000
      0.643    6.000
      0.643    5.000
      0.643    4.000
      0.644    4.000
      0.644    4.000
      0.644    4.000
      0.644    5.000
      0.644    6.000
      0.645    3.000
      0.645    6.000
      0.645    6.000
      0.645    7.000
      0.645    6.000
      0.646    6.000
      0.646    6.000
      0.646    6.000
      0.646    5.000
      0.646    6.000
      0.647    6.000
      0.647    6.000
      0.647    6.000
      0.647    4.000
      0.647    6.000
      0.648    6.000
      0.648    5.000
      0.648    5.000
      0.648    3.000
      0.648    4.000
      0.649    5.000
      0.649    4.000
      0.649    3.000
      0.649    3.000
      0.649    2.000
      0.650    4.000
      0.650    2.000
      0.650    3.000
      0.650    3.000
      0.650    2.000
      0.651    2.000
      0.651    2.000
      0.651    2.000
      0.651    2.000
      0.651    2.000
      0.652    2.000
      0.652    2.000
      0.652    2.000
      0.652    3.000
      0.652    4.000
      0.653    4.000
      0.653    3.000
      0.653    2.000
      0.653    2.000
      0.653    2.000
      0.654    3.000
      0.654    4.000
      0.654    5.000
      0.654    5.000
      0.654    4.000
      0.655    4.000
      0.655    3.000
      0.655    5.000
      0.655    5.000
      0.655    4.000
      0.656    3.000
      0.656    4.000
      0.656    2.000
      0.656    4.000
      0.656    2.000
      0.657    4.000
      0.657    3.000
      0.657    3.000
      0.657    4.000
      0.657    4.000
      0.658    2.000
      0.658    2.000
      0.658    2.000
      0.658    2.000
      0.658    2.000
      0.659    3.000
      0.659    3.000
      0.659    3.000
      0.659    3.000
      0.659    3.000
      0.660    1.000
      0.660    0.000
      0.660    1.000
      0.660    2.000
      0.660    3.000
      0.661    3.000
      0.661    3.000
      0.661    3.000
      0.661    1.000
      0.661    0.000
      0.662    1.000
      0.662    0.000
      0.662    0.000
      0.662    2.000
      0.662    2.000
      0.663    2.000
      0.663    3.000
      0.663    3.000
      0.663    2.000
      0.663    4.000
      0.664    3.000
      0.664    4.000
      0.664    3.000
      0.664    3.000
      0.664    4.000
      0.665    3.000
      0.665    3.000
      0.665    4.000
      0.665    5.000
      0.665    4.000
      0.666    4.000
      0.666    5.000
      0.666    5.000
      0.666    4.000
      0.666    6.000
      0.667    5.000
      0.667    5.000
      0.667    6.000
      0.667    5.000
      0.667    4.000
      0.668    5.000
      0.668    7.000
      0.668    7.000
      0.668    4.000
      0.668    5.000
      0.669    6.000
      0.669    8.000
      0.669    7.000
      0.669    9.000
      0.669    8.000
      0.670    8.000
      0.670    6.000
      0.670    6.000
      0.670    5.000
      0.670    6.000
      0.671    5.000
      0.671    8.000
      0.671    8.000
      0.671    6.000
      0.671    7.000
      0.672    7.000
      0.672    5.000
      0.672    5.000
      0.672    4.000
      0.672    2.000
      0.673    4.000
      0.673    4.000
      0.673    2.000
      0.673    2.000
      0.673    3.000
      0.674    3.000
      0.674    4.000
      0.674    5.000
      0.674    4.000
      0.674    4.000
      0.675    3.000
      0.675    2.000
      0.675    2.000
      0.675    4.000
      0.675    3.000
      0.676    3.000
      0.676    3.000
      0.676    3.000
      0.676    1.000
      0.676    3.000
      0.677    1.000
      0.677    3.000
      0.677    3.000
      0.677    0.000
      0.677    1.000
      0.678    0.000
      0.678    1.000
      0.678    1.000
      0.678    3.000
      0.678    3.000
      0.679    2.000
      0.679    2.000
      0.679    4.000
      0.679    5.000
      0.679    5.000
      0.680    3.000
      0.680    3.000
      0.680    4.000
      0.680    2.000
      0.680    3.000
      0.681    5.000
      0.681    6.000
      0.681    3.000
      0.681    3.000
      0.681    2.000
      0.682    3.000
      0.682    2.000
      0.682    3.000
      0.682    3.000
      0.682    2.000
      0.683    3.000
      0.683    4.000
      0.683    2.000
      0.683    3.000
      0.683    5.000
      0.684    5.000
      0.684    5.000
      0.684    3.000
      0.684    4.000
      0.684    4.000
      0.685    4.000
      0.685    4.000
      0.685    4.000
      0.685    4.000
      0.685    3.000
      0.686    3.000
      0.686    2.000
      0.686    3.000
      0.686    1.000
      0.686    2.000
      0.687    3.000
      0.687    2.000
      0.687    3.000
      0.687    2.000
      0.687    2.000
      0.688    2.000
      0.688    2.000
      0.688    2.000
      0.688    2.000
      0.688    1.000
      0.689    1.000
      0.689    2.000
      0.689    2.000
      0.689    3.000
      0.689    3.000
      0.690    3.000
      0.690    3.000
      0.690    3.000
      0.690    2.000
      0.690    2.000
      0.691    2.000
      0.691    2.000
      0.691    2.000
      0.691    3.000
      0.691    2.000
      0.692    2.000
      0.692    2.000
      0.692    2.000
      0.692    2.000
      0.692    3.000
      0.693    2.000
      0.693    2.000
      0.693    3.000
      0.693    3.000
      0.693    1.000
      0.694    2.000
      0.694    2.000
      0.694    1.000
      0.694    2.000
      0.694    1.000
      0.695    1.000
      0.695    1.000
      0.695    1.000
      0.695    1.000
      0.695    1.000
      0.696    2.000
      0.696    2.000
      0.696    2.000
      0.696    2.000
      0.696    2.000
      0.697    1.000
      0.697    2.000
      0.697    2.000
      0.697    1.000
      0.697    1.000
      0.698    3.000
      0.698    3.000
      0.698    2.000
      0.698    2.000
      0.698    2.000
      0.699    2.000
      0.699    3.000
      0.699    2.000
      0.699    2.000
      0.699    3.000
      0.700    1.000
      0.700    2.000
      0.700    2.000
      0.700    3.000
      0.700    3.000
      0.701    3.000
      0.701    4.000
      0.701    4.000
      0.701    5.000
      0.701    5.000
      0.702    3.000
      0.702    3.000
      0.702    7.000
      0.702    5.000
      0.702    6.000
      0.703    6.000
      0.703    4.000
      0.703    3.000
      0.703    3.000
      0.703    5.000
      0.704    6.000
      0.704    4.000
      0.704    5.000
      0.704    5.000
      0.704    4.000
      0.705    5.000
      0.705    4.000
      0.705    3.000
      0.705    2.000
      0.705    3.000
      0.706    4.000
      0.706    5.000
      0.706    4.000
      0.706    3.000
      0.706    4.000
      0.707    3.000
      0.707    4.000
      0.707    3.000
      0.707    3.000
      0.707    3.000
      0.708    3.000
      0.708    3.000
      0.708    5.000
      0.708    4.000
      0.708    3.000
      0.709    4.000
      0.709    4.000
      0.709    4.000
      0.709    4.000
      0.709    4.000
      0.710    3.000
      0.710    1.000
      0.710    1.000
      0.710    2.000
      0.710    2.000
      0.711    1.000
      0.711    2.000
      0.711    3.000
      0.711    3.000
      0.711    3.000
      0.712    2.000
      0.712    4.000
      0.712    4.000
      0.712    4.000
      0.712    3.000
      0.713    4.000
      0.713    5.000
      0.713    4.000
      0.713    5.000
      0.713    4.000
      0.714    5.000
      0.714    4.000
      0.714    5.000
      0.714    5.000
      0.714    5.000
      0.715    5.000
      0.715    3.000
      0.715    6.000
      0.715    3.000
      0.715    4.000
      0.716    4.000
      0.716    5.000
      0.716    4.000
      0.716    6.000
      0.716    5.000
      0.717    5.000
      0.717    3.000
      0.717    4.000
      0.717    4.000
      0.717    5.000
      0.718    6.000
      0.718    4.000
      0.718    5.000
      0.718    3.000
      0.718    4.000
      0.719    6.000
      0.719    5.000
      0.719    6.000
      0.719    6.000
      0.719    6.000
      0.720    6.000
      0.720    6.000
      0.720    6.000
      0.720    3.000
      0.720    4.000
      0.721    5.000
      0.721    5.000
      0.721    5.000
      0.721    5.000
      0.721    4.000
      0.722    4.000
      0.722    6.000
      0.722    2.000
      0.722    3.000
      0.722    2.000
      0.723    4.000
      0.723    5.000
      0.723    3.000
      0.723    2.000
      0.723    4.000
      0.724    4.000
      0.724    4.000
      0.724    2.000
      0.724    3.000
      0.724    5.000
      0.725    5.000
      0.725    4.000
      0.725    4.000
      0.725    5.000
      0.725    6.000
      0.726    5.000
      0.726    6.000
      0.726    7.000
      0.726    5.000
      0.726    3.000
      0.727    3.000
      0.727    3.000
      0.727    3.000
      0.727    3.000
      0.727    4.000
      0.728    6.000
      0.728    2.000
      0.728    5.000
      0.728    6.000
      0.728    6.000
      0.729    7.000
      0.729    7.000
      0.729    5.000
      0.729    5.000
      0.729    6.000
      0.730    6.000
      0.730    6.000
      0.730    5.000
      0.730    6.000
      0.730    6.000
      0.731    5.000
      0.731    5.000
      0.731    5.000
      0.731    4.000
      0.731    3.000
      0.732    4.000
      0.732    4.000
      0.732    3.000
      0.732    4.000
      0.732    6.000
      0.733    3.000
      0.733    4.000
      0.733    3.000
      0.733    3.000
      0.733    5.000
      0.734    3.000
      0.734    6.000
      0.734    3.000
      0.734    3.000
      0.734    4.000
      0.735    3.000
      0.735    3.000
      0.735    5.000
      0.735    6.000
      0.735    7.000
      0.736    5.000
      0.736    5.000
      0.736    5.000
      0.736    3.000
      0.736    3.000
      0.737    5.000
      0.737    7.000
      0.737    8.000
      0.737    7.000
      0.737    8.000
      0.738    7.000
      0.738    7.000
      0.738    6.000
      0.738    6.000
      0.738    6.000
      0.739    6.000
      0.739    6.000
      0.739    7.000
      0.739    6.000
      0.739    5.000
      0.740    5.000
      0.740    6.000
      0.740    7.000
      0.740    8.000
      0.740    9.000
      0.741    8.000
      0.741    7.000
      0.741    8.000
      0.741    6.000
      0.741    7.000
      0.742    5.000
      0.742    4.000
      0.742    5.000
      0.742    6.000
      0.742    9.000
      0.743    7.000
      0.743    7.000
      0.743    7.000
      0.743    7.000
      0.743    9.000
      0.744   10.000
      0.744    9.000
      0.744    9.000
      0.744    9.000
      0.744    9.000
      0.745    6.000
      0.745    7.000
      0.745    5.000
      0.745    7.000
      0.745    7.000
      0.746    6.000
      0.746    5.000
      0.746    5.000
      0.746    6.000
      0.746    6.000
      0.747    9.000
      0.747    6.000
      0.747    4.000
      0.747    4.000
      0.747    7.000
      0.748    6.000
      0.748    4.000
      0.748    4.000
      0.748    6.000
      0.748    6.000
      0.749    5.000
      0.749    4.000
      0.749    6.000
      0.749    7.000
      0.749    7.000
      0.750    9.000
      0.750    8.000
      0.750    8.000
      0.750    7.000
      0.750    9.000
      0.751   10.000
      0.751    8.000
      0.751    6.000
      0.751    6.000
      0.751   10.000
      0.752    9.000
      0.752   11.000
      0.752    6.000
      0.752    8.000
      0.752   10.000
      0.753    9.000
      0.753    8.000
      0.753   10.000
      0.753   11.000
      0.753   11.000
      0.754    9.000
      0.754   10.000
      0.754    8.000
      0.754    9.000
      0.754   10.000
      0.755    7.000
      0.755   10.000
      0.755    8.000
      0.755   11.000
      0.755   10.000
      0.756   10.000
      0.756    9.000
      0.756   11.000
      0.756   11.000
      0.756   13.000
      0.757   15.000
      0.757   12.000
      0.757   14.000
      0.757   12.000
      0.757   12.000
      0.758   12.000
      0.758   11.000
      0.758    8.000
      0.758   11.000
      0.758   12.000
      0.759   10.000
      0.759    9.000
      0.759    8.000
      0.759    8.000
      0.759    8.000
      0.760   10.000
      0.760   10.000
      0.760   10.000
      0.760    8.000
      0.760    8.000
      0.761    9.000
      0.761    8.000
      0.761    9.000
      0.761    8.000
      0.761    8.000
      0.762    9.000
      0.762    8.000
      0.762   10.000
      0.762    8.000
      0.762    8.000
      0.763    7.000
      0.763    6.000
      0.763    7.000
      0.763    8.000
      0.763    9.000
      0.764    8.000
      0.764    6.000
      0.764    7.000
      0.764    7.000
      0.764    6.000
      0.765    9.000
      0.765    7.000
      0.765    6.000
      0.765    9.000
      0.765    8.000
      0.766   10.000
      0.766    9.000
      0.766   10.000
      0.766   11.000
      0.766    9.000
      0.767   12.000
      0.767   11.000
      0.767   12.000
      0.767   10.000
      0.767    9.000
      0.768   10.000
      0.768   12.000
      0.768   11.000
      0.768    9.000
      0.768   10.000
      0.769   10.000
      0.769    9.000
      0.769    9.000
      0.769   10.000
      0.769    9.000
      0.770    7.000
      0.770    8.000
      0.770   10.000
      0.770    8.000
      0.770    8.000
      0.771    9.000
      0.771   10.000
      0.771    7.000
      0.771    6.000
      0.771    6.000
      0.772    6.000
      0.772    6.000
      0.772    6.000
      0.772    5.000
      0.772    7.000
      0.773    7.000
      0.773    6.000
      0.773    5.000
      0.773    5.000
      0.773    4.000
      0.774    3.000
      0.774    3.000
      0.774    4.000
      0.774    4.000
      0.774    4.000
      0.775    5.000
      0.775    5.000
      0.775    4.000
      0.775    7.000
      0.775    6.000
      0.776    6.000
      0.776    5.000
      0.776    4.000
      0.776    8.000
      0.776    5.000
      0.777    7.000
      0.777    5.000
      0.777    7.000
      0.777    6.000
      0.777    6.000
      0.778    7.000
      0.778    6.000
      0.778    4.000
      0.778    5.000
      0.778    8.000
      0.779    7.000
      0.779    6.000
      0.779    8.000
      0.779    8.000
      0.779    9.000
      0.780   10.000
      0.780    9.000
      0.780   10.000
      0.780    8.000
      0.780   10.000
      0.781   11.000
      0.781    9.000
      0.781   10.000
      0.781    9.000
      0.781    7.000
      0.782   10.000
      0.782   11.000
      0.782    8.000
      0.782   11.000
      0.782    7.000
      0.783    6.000
      0.783    9.000
      0.783   10.000
      0.783   11.000
      0.783    7.000
      0.784    9.000
      0.784    8.000
      0.784   10.000
      0.784   10.000
      0.784    9.000
      0.785    8.000
      0.785    8.000
      0.785   10.000
      0.785    7.000
      0.785    8.000
      0.786   10.000
      0.786   10.000
      0.786    9.000
      0.786    7.000
      0.786    9.000
      0.787    9.000
      0.787   10.000
      0.787    9.000
      0.787    9.000
      0.787   10.000
      0.788   11.000
      0.788   10.000
      0.788   12.000
      0.788   10.000
      0.788   11.000
      0.789   11.000
      0.789   11.000
      0.789    9.000
      0.789   10.000
      0.789   13.000
      0.790   10.000
      0.790   11.000
      0.790   11.000
      0.790    9.000
      0.790   10.000
      0.791   11.000
      0.791   12.000
      0.791   10.000
      0.791    9.000
      0.791   11.000
      0.792   11.000
      0.792   11.000
      0.792    9.000
      0.792   10.000
      0.792    9.000
      0.793    9.000
      0.793   10.000
      0.793    8.000
      0.793   10.000
      0.793    9.000
      0.794    9.000
      0.794   11.000
      0.794    8.000
      0.794    8.000
      0.794    7.000
      0.795    9.000
      0.795    8.000
      0.795    9.000
      0.795   10.000
      0.795    8.000
      0.796   12.000
      0.796   12.000
      0.796   10.000
      0.796   10.000
      0.796   10.000
      0.797   11.000
      0.797    8.000
      0.797    9.000
      0.797    6.000
      0.797    9.000
      0.798   10.000
      0.798   10.000
      0.798   11.000
      0.798   10.000
      0.798    8.000
      0.799    7.000
      0.799    9.000
      0.799   10.000
      0.799    9.000
      0.799   10.000
      0.800   10.000
      0.800   11.000
      0.800   11.000
      0.800    8.000
      0.800   12.000
      0.801   11.000
      0.801   10.000
      0.801   11.000
      0.801   10.000
      0.801    9.000
      0.802    8.000
      0.802    8.000
      0.802    8.000
      0.802    9.000
      0.802   10.000
      0.803    9.000
      0.803    7.000
      0.803    9.000
      0.803   11.000
      0.803   11.000
      0.804   10.000
      0.804   11.000
      0.804   10.000
      0.804    9.000
      0.804    7.000
      0.805    9.000
      0.805    8.000
      0.805    7.000
      0.805    6.000
      0.805    9.000
      0.806   10.000
      0.806   13.000
      0.806   10.000
      0.806   14.000
      0.806   14.000
      0.807   11.000
      0.807   13.000
      0.807   13.000
      0.807   10.000
      0.807    7.000
      0.808    7.000
      0.808    6.000
      0.808   10.000
      0.808    8.000
      0.808    9.000
      0.809   10.000
      0.809    8.000
      0.809    9.000
      0.809    9.000
      0.809    8.000
      0.810    9.000
      0.810   11.000
      0.810   11.000
      0.810   10.000
      0.810   11.000
      0.811   13.000
      0.811   12.000
      0.811   12.000
      0.811   13.000
      0.811   10.000
      0.812   14.000
      0.812   13.000
      0.812   12.000
      0.812   11.000
      0.812   12.000
      0.813   11.000
      0.813   12.000
      0.813   11.000
      0.813   11.000
      0.813   10.000
      0.814   11.000
      0.814   11.000
      0.814    9.000
      0.814   10.000
      0.814   11.000
      0.815    9.000
      0.815   10.000
      0.815   11.000
      0.815   11.000
      0.815    9.000
      0.816   13.000
      0.816   11.000
      0.816   10.000
      0.816   15.000
      0.816   11.000
      0.817   11.000
      0.817    8.000
      0.817    8.000
      0.817    9.000
      0.817   11.000
      0.818   13.000
      0.818   12.000
      0.818   12.000
      0.818    9.000
      0.818    8.000
      0.819    8.000
      0.819    8.000
      0.819    6.000
      0.819    9.000
      0.819    5.000
      0.820    9.000
      0.820   10.000
      0.820    9.000
      0.820   11.000
      0.820   12.000
      0.821    9.000
      0.821   11.000
      0.821   12.000
      0.821   12.000
      0.821    9.000
      0.822   11.000
      0.822   12.000
      0.822   11.000
      0.822   11.000
      0.822   10.000
      0.823   10.000
      0.823   11.000
      0.823   13.000
      0.823   12.000
      0.823   13.000
      0.824   14.000
      0.824   14.000
      0.824   11.000
      0.824   14.000
      0.824   13.000
      0.825   12.000
      0.825   13.000
      0.825   12.000
      0.825   11.000
      0.825   11.000
      0.826   10.000
      0.826    9.000
      0.826   11.000
      0.826    9.000
      0.826   10.000
      0.827   12.000
      0.827    9.000
      0.827    9.000
      0.827   10.000
      0.827    8.000
      0.828   11.000
      0.828   10.000
      0.828    8.000
      0.828    9.000
      0.828   12.000
      0.829   11.000
      0.829   11.000
      0.829   11.000
      0.829   10.000
      0.829   10.000
      0.830   11.000
      0.830   13.000
      0.830   13.000
      0.830   10.000
      0.830   12.000
      0.831   11.000
      0.831   10.000
      0.831   11.000
      0.831   11.000
      0.831    9.000
      0.832   12.000
      0.832   12.000
      0.832   13.000
      0.832   10.000
      0.832   13.000
      0.833   15.000
      0.833   13.000
      0.833   10.000
      0.833   13.000
      0.833   13.000
      0.834   12.000
      0.834   10.000
      0.834   13.000
      0.834   12.000
      0.834   11.000
      0.835   11.000
      0.835   10.000
      0.835   10.000
      0.835   12.000
      0.835   10.000
      0.836    9.000
      0.836    8.000
      0.836    9.000
      0.836   10.000
      0.836   10.000
      0.837    8.000
      0.837   11.000
      0.837   11.000
      0.837   10.000
      0.837   11.000
      0.838   11.000
      0.838   11.000
      0.838   12.000
      0.838   11.000
      0.838   10.000
      0.839    9.000
      0.839    9.000
      0.839    9.000
      0.839   10.000
      0.839    9.000
      0.840    9.000
      0.840   10.000
      0.840   10.000
      0.840    9.000
      0.840    8.000
      0.841   12.000
      0.841    8.000
      0.841   10.000
      0.841    8.000
      0.841    9.000
      0.842    7.000
      0.842    8.000
      0.842    7.000
      0.842    6.000
      0.842    8.000
      0.843    8.000
      0.843    8.000
      0.843    7.000
      0.843    5.000
      0.843    5.000
      0.844    7.000
      0.844    7.000
      0.844    6.000
      0.844    8.000
      0.844   11.000
      0.845    9.000
      0.845    7.000
      0.845    8.000
      0.845    9.000
      0.845   10.000
      0.846    9.000
      0.846   10.000
      0.846    9.000
      0.846    9.000
      0.846    7.000
      0.847    9.000
      0.847    8.000
      0.847    8.000
      0.847    7.000
      0.847    9.000
      0.848    8.000
      0.848    8.000
      0.848    7.000
      0.848    9.000
      0.848    9.000
      0.849    8.000
      0.849    7.000
      0.849    7.000
      0.849   10.000
      0.849    8.000
      0.850   10.000
      0.850    8.000
      0.850    7.000
      0.850    8.000
      0.850    7.000
      0.851    7.000
      0.851   10.000
      0.851    7.000
      0.851    8.000
      0.851    8.000
      0.852    6.000
      0.852   10.000
      0.852    8.000
      0.852    6.000
      0.852    6.000
      0.853    6.000
      0.853    7.000
      0.853    6.000
      0.853    6.000
      0.853    6.000
      0.854    7.000
      0.854    5.000
      0.854    6.000
      0.854    7.000
      0.854    5.000
      0.855    6.000
      0.855    8.000
      0.855    6.000
      0.855    4.000
      0.855    5.000
      0.856    5.000
      0.856    2.000
      0.856    4.000
      0.856    4.000
      0.856    5.000
      0.857    3.000
      0.857    2.000
      0.857    4.000
      0.857    2.000
      0.857    4.000
      0.858    4.000
      0.858    4.000
      0.858    3.000
      0.858    4.000
      0.858    3.000
      0.859    5.000
      0.859    6.000
      0.859    5.000
      0.859    5.000
      0.859    4.000
      0.860    4.000
      0.860    5.000
      0.860    5.000
      0.860    4.000
      0.860    4.000
      0.861    5.000
      0.861    6.000
      0.861    4.000
      0.861    4.000
      0.861    4.000
      0.862    5.000
      0.862    7.000
      0.862    7.000
      0.862    7.000
      0.862    5.000
      0.863    4.000
      0.863    4.000
      0.863    5.000
      0.863    5.000
      0.863    2.000
      0.864    4.000
      0.864    3.000
      0.864    4.000
      0.864    4.000
      0.864    4.000
      0.865    5.000
      0.865    6.000
      0.865    3.000
      0.865    4.000
      0.865    4.000
      0.866    4.000
      0.866    3.000
      0.866    5.000
      0.866    7.000
      0.866    5.000
      0.867    6.000
      0.867    3.000
      0.867    3.000
      0.867    4.000
      0.867    4.000
      0.868    4.000
      0.868    4.000
      0.868    3.000
      0.868    1.000
      0.868    2.000
      0.869    2.000
      0.869    1.000
      0.869    2.000
      0.869    1.000
      0.869    1.000
      0.870    1.000
      0.870    2.000
      0.870    3.000
      0.870    4.000
      0.870    3.000
      0.871    3.000
      0.871    3.000
      0.871    2.000
      0.871    4.000
      0.871    3.000
      0.872    2.000
      0.872    2.000
      0.872    4.000
      0.872    3.000
      0.872    4.000
      0.873    5.000
      0.873    5.000
      0.873    5.000
      0.873    6.000
      0.873    6.000
      0.874    5.000
      0.874    5.000
      0.874    7.000
      0.874    6.000
      0.874    6.000
      0.875    6.000
      0.875    6.000
      0.875    6.000
      0.875    6.000
      0.875    6.000
      0.876    7.000
      0.876    7.000
      0.876    6.000
      0.876    6.000
      0.876    6.000
      0.877    7.000
      0.877    6.000
      0.877    6.000
      0.877    6.000
      0.877    6.000
      0.878    6.000
      0.878    4.000
      0.878    6.000
      0.878    6.000
      0.878    4.000
      0.879    5.000
      0.879    3.000
      0.879    7.000
      0.879    5.000
      0.879    7.000
      0.880    6.000
      0.880    6.000
      0.880    6.000
      0.880    6.000
      0.880    6.000
      0.881    5.000
      0.881    4.000
      0.881    5.000
      0.881    8.000
      0.881    5.000
      0.882    4.000
      0.882    3.000
      0.882    5.000
      0.882    4.000
      0.882    5.000
      0.883    4.000
      0.883    5.000
      0.883    5.000
      0.883    5.000
      0.883    5.000
      0.884    4.000
      0.884    6.000
      0.884    4.000
      0.884    7.000
      0.884    7.000
      0.885    7.000
      0.885    5.000
      0.885    5.000
      0.885    6.000
      0.885    6.000
      0.886    4.000
      0.886    6.000
      0.886    7.000
      0.886    7.000
      0.886    4.000
      0.887    6.000
      0.887    7.000
      0.887    7.000
      0.887    4.000
      0.887    4.000
      0.888    4.000
      0.888    4.000
      0.888    4.000
      0.888    5.000
      0.888    4.000
      0.889    5.000
      0.889    5.000
      0.889    6.000
      0.889    6.000
      0.889    7.000
      0.890    5.000
      0.890    5.000
      0.890    3.000
      0.890    5.000
      0.890    2.000
      0.891    4.000
      0.891    3.000
      0.891    4.000
      0.891    6.000
      0.891    3.000
      0.892    4.000
      0.892    4.000
      0.892    4.000
      0.892    3.000
      0.892    3.000
      0.893    3.000
      0.893    4.000
      0.893    7.000
      0.893    5.000
      0.893    2.000
      0.894    5.000
      0.894    5.000
      0.894    3.000
      0.894    4.000
      0.894    5.000
      0.895    4.000
      0.895    5.000
      0.895    4.000
      0.895    3.000
      0.895    4.000
      0.896    3.000
      0.896    3.000
      0.896    4.000
      0.896    4.000
      0.896    5.000
      0.897    4.000
      0.897    4.000
      0.897    4.000
      0.897    7.000
      0.897    7.000
      0.898    7.000
      0.898    5.000
      0.898    7.000
      0.898    5.000
      0.898    5.000
      0.899    4.000
      0.899    6.000
      0.899    7.000
      0.899    4.000
      0.899    5.000
      0.900    4.000
      0.900    5.000
      0.900    5.000
      0.900    5.000
      0.900    6.000
      0.901    5.000
      0.901    4.000
      0.901    6.000
      0.901    6.000
      0.901    6.000
      0.902    5.000
      0.902    6.000
      0.902    4.000
      0.902    4.000
      0.902    6.000
      0.903    6.000
      0.903    9.000
      0.903    7.000
      0.903    5.000
      0.903    5.000
      0.904    6.000
      0.904    6.000
      0.904    6.000
      0.904    5.000
      0.904    5.000
      0.905    7.000
      0.905    6.000
      0.905    7.000
      0.905    7.000
      0.905    5.000
      0.906    6.000
      0.906    6.000
      0.906    5.000
      0.906    6.000
      0.906    4.000
      0.907    5.000
      0.907    6.000
      0.907    7.000
      0.907    7.000
      0.907    7.000
      0.908    8.000
      0.908    6.000
      0.908    6.000
      0.908    7.000
      0.908    5.000
      0.909    6.000
      0.909    8.000
      0.909    6.000
      0.909    6.000
      0.909    6.000
      0.910    6.000
      0.910    7.000
      0.910    5.000
      0.910    7.000
      0.910    6.000
      0.911    6.000
      0.911    8.000
      0.911    6.000
      0.911    5.000
      0.911    5.000
      0.912    5.000
      0.912    6.000
      0.912    4.000
      0.912    4.000
      0.912    5.000
      0.913    6.000
      0.913    6.000
      0.913    5.000
      0.913    6.000
      0.913    7.000
      0.914    5.000
      0.914    7.000
      0.914    7.000
      0.914    3.000
      0.914    4.000
      0.915    5.000
      0.915    6.000
      0.915    4.000
      0.915    6.000
      0.915    5.000
      0.916    4.000
      0.916    7.000
      0.916    6.000
      0.916    6.000
      0.916    8.000
      0.917    5.000
      0.917    5.000
      0.917    6.000
      0.917    6.000
      0.917    6.000
      0.918    6.000
      0.918    6.000
      0.918    6.000
      0.918    6.000
      0.918    8.000
      0.919    7.000
      0.919    7.000
      0.919    5.000
      0.919    6.000
      0.919    4.000
      0.920    2.000
      0.920    3.000
      0.920    4.000
      0.920    3.000
      0.920    4.000
      0.921    3.000
      0.921    3.000
      0.921    3.000
      0.921    4.000
      0.921    3.000
      0.922    6.000
      0.922    4.000
      0.922    4.000
      0.922    4.000
      0.922    4.000
      0.923    4.000
      0.923    4.000
      0.923    3.000
      0.923    3.000
      0.923    4.000
      0.924    3.000
      0.924    3.000
      0.924    2.000
      0.924    3.000
      0.924    3.000
      0.925    2.000
      0.925    2.000
      0.925    2.000
      0.925    1.000
      0.925    2.000
      0.926    2.000
      0.926    3.000
      0.926    5.000
      0.926    4.000
      0.926    3.000
      0.927    3.000
      0.927    5.000
      0.927    4.000
      0.927    5.000
      0.927    5.000
      0.928    4.000
      0.928    4.000
      0.928    4.000
      0.928    3.000
      0.928    3.000
      0.929    4.000
      0.929    5.000
      0.929    3.000
      0.929    1.000
      0.929    5.000
      0.930    4.000
      0.930    4.000
      0.930    3.000
      0.930    6.000
      0.930    5.000
      0.931    4.000
      0.931    3.000
      0.931    5.000
      0.931    6.000
      0.931    7.000
      0.932    4.000
      0.932    5.000
      0.932    6.000
      0.932    9.000
      0.932    5.000
      0.933    5.000
      0.933    6.000
      0.933    7.000
      0.933    6.000
      0.933    5.000
      0.934    6.000
      0.934    4.000
      0.934    7.000
      0.934    7.000
      0.934    6.000
      0.935    8.000
      0.935    7.000
      0.935    6.000
      0.935    4.000
      0.935    3.000
      0.936    4.000
      0.936    5.000
      0.936    5.000
      0.936    8.000
      0.936    5.000
      0.937    6.000
      0.937    5.000
      0.937    4.000
      0.937    6.000
      0.937    8.000
      0.938    5.000
      0.938    6.000
      0.938    4.000
      0.938    5.000
      0.938    7.000
      0.939    6.000
      0.939    7.000
      0.939    7.000
      0.939    8.000
      0.939    7.000
      0.940    6.000
      0.940    6.000
      0.940    8.000
      0.940    5.000
      0.940    6.000
      0.941    4.000
      0.941    7.000
      0.941    5.000
      0.941    7.000
      0.941    6.000
      0.942    5.000
      0.942    6.000
      0.942    7.000
      0.942    7.000
      0.942    4.000
      0.943    5.000
      0.943    6.000
      0.943    5.000
      0.943    4.000
      0.943    5.000
      0.944    5.000
      0.944    7.000
      0.944    8.000
      0.944    8.000
      0.944    8.000
      0.945    8.000
      0.945    8.000
      0.945    7.000
      0.945    6.000
      0.945    8.000
      0.946    6.000
      0.946    9.000
      0.946    8.000
      0.946    7.000
      0.946    7.000
      0.947    9.000
      0.947   10.000
      0.947   10.000
      0.947   10.000
      0.947   13.000
      0.948   13.000
      0.948   11.000
      0.948    9.000
      0.948    8.000
      0.948    8.000
      0.949    9.000
      0.949    9.000
      0.949    9.000
      0.949    8.000
      0.949    7.000
      0.950    8.000
      0.950    8.000
      0.950    8.000
      0.950    9.000
      0.950    8.000
      0.951    7.000
      0.951    7.000
      0.951    7.000
      0.951    7.000
      0.951    6.000
      0.952    5.000
      0.952    6.000
      0.952    6.000
      0.952    9.000
      0.952    8.000
      0.953    7.000
      0.953    7.000
      0.953    5.000
      0.953    6.000
      0.953    6.000
      0.954    7.000
      0.954    5.000
      0.954    6.000
      0.954    6.000
      0.954    6.000
      0.955    4.000
      0.955    5.000
      0.955    8.000
      0.955    7.000
      0.955    7.000
      0.956    9.000
      0.956    7.000
      0.956    8.000
      0.956    8.000
      0.956    8.000
      0.957    8.000
      0.957    7.000
      0.957    7.000
      0.957    7.000
      0.957    8.000
      0.958    8.000
      0.958    8.000
      0.958    8.000
      0.958    8.000
      0.958    9.000
      0.959    8.000
      0.959    8.000
      0.959   11.000
      0.959    9.000
      0.959    8.000
      0.960    9.000
      0.960    9.000
      0.960    8.000
      0.960    8.000
      0.960    7.000
      0.961    6.000
      0.961    8.000
      0.961    7.000
      0.961    8.000
      0.961    6.000
      0.962    6.000
      0.962    8.000
      0.962    7.000
      0.962    6.000
      0.962    9.000
      0.963    7.000
      0.963    8.000
      0.963    7.000
      0.963    9.000
      0.963    9.000
      0.964    8.000
      0.964    8.000
      0.964    9.000
      0.964    8.000
      0.964   11.000
      0.965   11.000
      0.965   11.000
      0.965   10.000
      0.965   15.000
      0.965   10.000
      0.966   10.000
      0.966   10.000
      0.966   10.000
      0.966   10.000
      0.966    8.000
      0.967    8.000
      0.967    7.000
      0.967    6.000
      0.967    6.000
      0.967    7.000
      0.968    7.000
      0.968    7.000
      0.968    5.000
      0.968    5.000
      0.968    4.000
      0.969    4.000
      0.969    6.000
      0.969    7.000
      0.969    5.000
      0.969    6.000
      0.970    8.000
      0.970    8.000
      0.970    8.000
      0.970    8.000
      0.970    7.000
      0.971    6.000
      0.971    6.000
      0.971    7.000
      0.971    7.000
      0.971    4.000
      0.972    3.000
      0.972    6.000
      0.972    7.000
      0.972    5.000
      0.972    3.000
      0.973    4.000
      0.973    6.000
      0.973    7.000
      0.973    4.000
      0.973    4.000
      0.974    4.000
      0.974    4.000
      0.974    4.000
      0.974    4.000
      0.974    3.000
      0.975    3.000
      0.975    4.000
      0.975    4.000
      0.975    4.000
      0.975    5.000
      0.976    6.000
      0.976    5.000
      0.976    6.000
      0.976    6.000
      0.976    6.000
      0.977    6.000
      0.977    8.000
      0.977    7.000
      0.977    8.000
      0.977    5.000
      0.978    7.000
      0.978    7.000
      0.978    7.000
      0.978    8.000
      0.978    7.000
      0.979    6.000
      0.979    8.000
      0.979    9.000
      0.979    7.000
      0.979    7.000
      0.980    8.000
      0.980    8.000
      0.980    8.000
      0.980    8.000
      0.980    8.000
      0.981    9.000
      0.981    7.000
      0.981   10.000
      0.981    8.000
      0.981   11.000
      0.982    6.000
      0.982    8.000
      0.982    7.000
      0.982    7.000
      0.982    4.000
      0.983    5.000
      0.983    6.000
      0.983    6.000
      0.983   10.000
      0.983   10.000
      0.984    6.000
      0.984    4.000
      0.984    5.000
      0.984    4.000
      0.984    5.000
      0.985    6.000
      0.985    5.000
      0.985    6.000
      0.985    8.000
      0.985    8.000
      0.986    9.000
      0.986    9.000
      0.986    7.000
      0.986    8.000
      0.986    7.000
      0.987    6.000
      0.987    6.000
      0.987    6.000
      0.987    7.000
      0.987    6.000
      0.988    6.000
      0.988    5.000
      0.988    6.000
      0.988    6.000
      0.988    4.000
      0.989    7.000
      0.989    8.000
      0.989    7.000
      0.989    9.000
      0.989   10.000
      0.990    6.000
      0.990    6.000
      0.990    7.000
      0.990    7.000
      0.990    9.000
      0.991   10.000
      0.991    9.000
      0.991   11.000
      0.991    8.000
      0.991    6.000
      0.992    5.000
      0.992    8.000
      0.992    8.000
      0.992    7.000
      0.992    7.000
      0.993    9.000
      0.993    8.000
      0.993    9.000
      0.993    8.000
      0.993    8.000
      0.994    8.000
      0.994    8.000
      0.994    7.000
      0.994    4.000
      0.994    4.000
      0.995    3.000
      0.995    4.000
      0.995    6.000
      0.995    4.000
      0.995    4.000
      0.996    6.000
      0.996    6.000
      0.996    4.000
      0.996    7.000
      0.996    8.000
      0.997    4.000
      0.997    7.000
      0.997    7.000
      0.997    5.000
      0.997    7.000
      0.998    6.000
      0.998    6.000
      0.998    6.000
      0.998    5.000
      0.998    4.000
      0.999    4.000
      0.999    6.000
      0.999    7.000
      0.999    6.000
      0.999    4.000
      1.000    5.000
      1.000    5.000
      1.000    3.000
      1.000    4.000
      1.000    2.000
      1.001    3.000
      1.001    3.000
      1.001    4.000
      1.001    5.000
      1.001    5.000
      1.002    3.000
      1.002    5.000
      1.002    6.000
      1.002    6.000
      1.002    7.000
      1.003    6.000
      1.003    8.000
      1.003    6.000
      1.003    6.000
      1.003    7.000
      1.004    6.000
      1.004    7.000
      1.004    7.000
      1.004    6.000
      1.004    7.000
      1.005    8.000
      1.005    7.000
      1.005    8.000
      1.005    9.000
      1.005    7.000
      1.006    6.000
      1.006    5.000
      1.006    6.000
      1.006    7.000
      1.006    6.000
      1.007    5.000
      1.007    3.000
      1.007    5.000
      1.007    5.000
      1.007    5.000
      1.008    5.000
      1.008    8.000
      1.008    9.000
      1.008    9.000
      1.008    9.000
      1.009    9.000
      1.009    9.000
      1.009    7.000
      1.009    8.000
      1.009    8.000
      1.010    8.000
      1.010    8.000
      1.010    9.000
      1.010    8.000
      1.010    6.000
      1.011    6.000
      1.011    9.000
      1.011    8.000
      1.011    7.000
      1.011    6.000
      1.012    8.000
      1.012    8.000
      1.012    8.000
      1.012   10.000
      1.012   10.000
      1.013    8.000
      1.013   10.000
      1.013    9.000
      1.013    8.000
      1.013    7.000
      1.014    7.000
      1.014    8.000
      1.014    7.000
      1.014    7.000
      1.014    7.000
      1.015    8.000
      1.015    6.000
      1.015    8.000
      1.015    7.000
      1.015    8.000
      1.016    6.000
      1.016    8.000
      1.016    7.000
      1.016    7.000
      1.016    6.000
      1.017    7.000
      1.017    8.000
      1.017    6.000
      1.017    6.000
      1.017    8.000
      1.018    9.000
      1.018    8.000
      1.018    7.000
      1.018    9.000
      1.018    8.000
      1.019    8.000
      1.019   11.000
      1.019    9.000
      1.019    9.000
      1.019    7.000
      1.020    6.000
      1.020    5.000
      1.020    6.000
      1.020    6.000
      1.020    8.000
      1.021    8.000
      1.021    7.000
      1.021    7.000
      1.021    7.000
      1.021    8.000
      1.022    7.000
      1.022    7.000
      1.022    6.000
      1.022    6.000
      1.022    6.000
      1.023    7.000
      1.023    7.000
      1.023    7.000
      1.023    7.000
      1.023    6.000
      1.024    6.000
      1.024    7.000
      1.024    6.000
      1.024    7.000
      1.024    6.000
      1.025    3.000
      1.025    4.000
      1.025    4.000
      1.025    4.000
      1.025    4.000
      1.026    4.000
      1.026    5.000
      1.026    3.000
      1.026    3.000
      1.026    6.000
      1.027    3.000
      1.027    5.000
      1.027    5.000
      1.027    4.000
      1.027    6.000
      1.028    7.000
      1.028   10.000
      1.028    7.000
      1.028    9.000
      1.028    6.000
      1.029    5.000
      1.029    7.000
      1.029    7.000
      1.029    7.000
      1.029    8.000
      1.030    6.000
      1.030    9.000
      1.030   10.000
      1.030    9.000
      1.030   10.000
      1.031   10.000
      1.031   11.000
      1.031   11.000
      1.031    9.000
      1.031    9.000
      1.032    9.000
      1.032    7.000
      1.032    8.000
      1.032    5.000
      1.032    8.000
      1.033   10.000
      1.033   10.000
      1.033    9.000
      1.033    8.000
      1.033    7.000
      1.034    7.000
      1.034    8.000
      1.034    6.000
      1.034    7.000
      1.034    8.000
      1.035    8.000
      1.035    6.000
      1.035    4.000
      1.035    6.000
      1.035    7.000
      1.036    6.000
      1.036    4.000
      1.036    4.000
      1.036    3.000
      1.036    4.000
      1.037    4.000
      1.037    4.000
      1.037    6.000
      1.037    4.000
      1.037    5.000
      1.038    7.000
      1.038    7.000
      1.038    5.000
      1.038    8.000
      1.038    7.000
      1.039    6.000
      1.039    6.000
      1.039    6.000
      1.039    7.000
      1.039    7.000
      1.040    7.000
      1.040    5.000
      1.040    5.000
      1.040    6.000
      1.040    7.000
      1.041    6.000
      1.041    7.000
      1.041    8.000
      1.041    6.000
      1.041    4.000
      1.042    7.000
      1.042    5.000
      1.042    6.000
      1.042    6.000
      1.042    6.000
      1.043    4.000
      1.043    5.000
      1.043    3.000
      1.043    3.000
      1.043    5.000
      1.044    4.000
      1.044    4.000
      1.044    4.000
      1.044    5.000
      1.044    4.000
      1.045    6.000
      1.045    4.000
      1.045    6.000
      1.045    4.000
      1.045    6.000
      1.046    7.000
      1.046    7.000
      1.046    5.000
      1.046    8.000
      1.046    5.000
      1.047    4.000
      1.047    7.000
      1.047   10.000
      1.047    9.000
      1.047    8.000
      1.048    5.000
      1.048    7.000
      1.048    7.000
      1.048    8.000
      1.048    8.000
      1.049   10.000
      1.049    7.000
      1.049    6.000
      1.049    7.000
      1.049    6.000
      1.050    7.000
      1.050    6.000
      1.050    4.000
      1.050    5.000
      1.050    5.000
      1.051    6.000
      1.051    5.000
      1.051    4.000
      1.051    6.000
      1.051    5.000
      1.052    3.000
      1.052    3.000
      1.052    5.000
      1.052    6.000
      1.052    8.000
      1.053    6.000
      1.053    8.000
      1.053    6.000
      1.053   10.000
      1.053    9.000
      1.054    9.000
      1.054    8.000
      1.054    9.000
      1.054   12.000
      1.054    8.000
      1.055    8.000
      1.055    7.000
      1.055    9.000
      1.055    9.000
      1.055    7.000
      1.056    7.000
      1.056    7.000
      1.056    7.000
      1.056    6.000
      1.056    6.000
      1.057    6.000
      1.057    6.000
      1.057    4.000
      1.057    7.000
      1.057    5.000
      1.058    4.000
      1.058    5.000
      1.058    4.000
      1.058    5.000
      1.058    5.000
      1.059    6.000
      1.059    6.000
      1.059    7.000
      1.059    6.000
      1.059    5.000
      1.060    4.000
      1.060    5.000
      1.060    4.000
      1.060    3.000
      1.060    4.000
      1.061    3.000
      1.061    5.000
      1.061    6.000
      1.061    5.000
      1.061    6.000
      1.062    5.000
      1.062    5.000
      1.062    5.000
      1.062    6.000
      1.062    7.000
      1.063    8.000
      1.063    6.000
      1.063    5.000
      1.063    5.000
      1.063    6.000
      1.064    6.000
      1.064   10.000
      1.064    5.000
      1.064    6.000
      1.064    8.000
      1.065    7.000
      1.065    6.000
      1.065    7.000
      1.065    8.000
      1.065    7.000
      1.066    7.000
      1.066    7.000
      1.066    7.000
      1.066    7.000
      1.066    9.000
      1.067   10.000
      1.067    9.000
      1.067    8.000
      1.067    7.000
      1.067    8.000
      1.068    8.000
      1.068   10.000
      1.068   10.000
      1.068    9.000
      1.068    9.000
      1.069    6.000
      1.069    4.000
      1.069    6.000
      1.069    6.000
      1.069    7.000
      1.070    8.000
      1.070    9.000
      1.070    8.000
      1.070    7.000
      1.070    7.000
      1.071    7.000
      1.071    8.000
      1.071    8.000
      1.071    9.000
      1.071    9.000
      1.072    8.000
      1.072    7.000
      1.072    6.000
      1.072    5.000
      1.072    7.000
      1.073    7.000
      1.073    8.000
      1.073    8.000
      1.073    7.000
      1.073    8.000
      1.074    6.000
      1.074    5.000
      1.074    5.000
      1.074    4.000
      1.074    4.000
      1.075    4.000
      1.075    6.000
      1.075    7.000
      1.075    5.000
      1.075    5.000
      1.076    5.000
      1.076    6.000
      1.076    5.000
      1.076    7.000
      1.076    6.000
      1.077    7.000
      1.077    4.000
      1.077    6.000
      1.077    6.000
      1.077    5.000
      1.078    5.000
      1.078    5.000
      1.078    8.000
      1.078    6.000
      1.078    8.000
      1.079    8.000
      1.079    7.000
      1.079    6.000
      1.079    6.000
      1.079    7.000
      1.080    8.000
      1.080    6.000
      1.080    5.000
      1.080    7.000
      1.080    6.000
      1.081    8.000
      1.081    8.000
      1.081    8.000
      1.081    7.000
      1.081    8.000
      1.082    8.000
      1.082    7.000
      1.082    9.000
      1.082    8.000
      1.082    8.000
      1.083    8.000
      1.083    7.000
      1.083    9.000
      1.083    9.000
      1.083    6.000
      1.084    9.000
      1.084    6.000
      1.084    6.000
      1.084    6.000
      1.084    6.000
      1.085    6.000
      1.085    6.000
      1.085    7.000
      1.085    7.000
      1.085    7.000
      1.086    6.000
      1.086    5.000
      1.086    8.000
      1.086    7.000
      1.086    6.000
      1.087    6.000
      1.087    7.000
      1.087    7.000
      1.087    6.000
      1.087    6.000
      1.088    7.000
      1.088    7.000
      1.088    7.000
      1.088    6.000
      1.088    8.000
      1.089    7.000
      1.089    6.000
      1.089    5.000
      1.089    7.000
      1.089    5.000
      1.090    8.000
      1.090    4.000
      1.090    6.000
      1.090    4.000
      1.090    4.000
      1.091    4.000
      1.091    4.000
      1.091    3.000
      1.091    5.000
      1.091    6.000
      1.092    7.000
      1.092    5.000
      1.092    5.000
      1.092    5.000
      1.092    7.000
      1.093    6.000
      1.093    7.000
      1.093    6.000
      1.093    8.000
      1.093    9.000
      1.094    7.000
      1.094    6.000
      1.094    6.000
      1.094    4.000
      1.094    6.000
      1.095    6.000
      1.095    7.000
      1.095    4.000
      1.095    4.000
      1.095    3.000
      1.096    3.000
      1.096    3.000
      1.096    4.000
      1.096    4.000
      1.096    5.000
      1.097    6.000
      1.097    6.000
      1.097    7.000
      1.097    5.000
      1.097    6.000
      1.098    5.000
      1.098    6.000
      1.098    7.000
      1.098    7.000
      1.098    5.000
      1.099    5.000
      1.099    8.000
      1.099    7.000
      1.099    7.000
      1.099    6.000
      1.100    5.000
      1.100    6.000
      1.100    6.000
      1.100    7.000
      1.100    6.000
      1.101    6.000
      1.101    7.000
      1.101    8.000
      1.101    8.000
      1.101    8.000
      1.102    6.000
      1.102    8.000
      1.102    8.000
      1.102    7.000
      1.102    9.000
      1.103   11.000
      1.103    7.000
      1.103    9.000
      1.103    7.000
      1.103    7.000
      1.104    8.000
      1.104    8.000
      1.104    9.000
      1.104    9.000
      1.104   10.000
      1.105    7.000
      1.105    6.000
      1.105    7.000
      1.105    8.000
      1.105    5.000
      1.106    6.000
      1.106    8.000
      1.106    9.000
      1.106    9.000
      1.106    8.000
      1.107    8.000
      1.107    9.000
      1.107    9.000
      1.107    8.000
      1.107    9.000
      1.108    9.000
      1.108    9.000
      1.108   11.000
      1.108    9.000
      1.108   10.000
      1.109    9.000
      1.109   10.000
      1.109    9.000
      1.109    8.000
      1.109    9.000
      1.110    7.000
      1.110    8.000
      1.110    8.000
      1.110    9.000
      1.110    9.000
      1.111    8.000
      1.111   10.000
      1.111   10.000
      1.111   11.000
      1.111   12.000
      1.112    8.000
      1.112    9.000
      1.112    9.000
      1.112    9.000
      1.112   10.000
      1.113    7.000
      1.113    8.000
      1.113    8.000
      1.113    8.000
      1.113    7.000
      1.114    7.000
      1.114    8.000
      1.114    6.000
      1.114    7.000
      1.114    8.000
      1.115    8.000
      1.115   10.000
      1.115    9.000
      1.115    7.000
      1.115    8.000
      1.116    5.000
      1.116    5.000
      1.116    6.000
      1.116    7.000
      1.116    6.000
      1.117    6.000
      1.117    6.000
      1.117    4.000
      1.117    6.000
      1.117    5.000
      1.118    4.000
      1.118    6.000
      1.118    7.000
      1.118    6.000
      1.118    6.000
      1.119    6.000
      1.119    5.000
      1.119    5.000
      1.119    4.000
      1.119    5.000
      1.120    4.000
      1.120    2.000
      1.120    2.000
      1.120    2.000
      1.120    2.000
      1.121    2.000
      1.121    1.000
      1.121    4.000
      1.121    5.000
      1.121    3.000
      1.122    4.000
      1.122    2.000
      1.122    3.000
      1.122    1.000
      1.122    4.000
      1.123    5.000
      1.123    4.000
      1.123    3.000
      1.123    4.000
      1.123    3.000
      1.124    4.000
      1.124    4.000
      1.124    3.000
      1.124    5.000
      1.124    4.000
      1.125    4.000
      1.125    4.000
      1.125    6.000
      1.125    3.000
      1.125    4.000
      1.126    6.000
      1.126    5.000
      1.126    3.000
      1.126    5.000
      1.126    3.000
      1.127    7.000
      1.127    5.000
      1.127    5.000
      1.127    4.000
      1.127    3.000
      1.128    4.000
      1.128    5.000
      1.128    7.000
      1.128    6.000
      1.128    6.000
      1.129   10.000
      1.129    5.000
      1.129    6.000
      1.129    7.000
      1.129    9.000
      1.130    9.000
      1.130    8.000
      1.130    9.000
      1.130    7.000
      1.130    7.000
      1.131    6.000
      1.131    6.000
      1.131    7.000
      1.131    6.000
      1.131    5.000
      1.132    5.000
      1.132    5.000
      1.132    5.000
      1.132    5.000
      1.132    4.000
      1.133    3.000
      1.133    2.000
      1.133    2.000
      1.133    1.000
      1.133    2.000
      1.134    3.000
      1.134    3.000
      1.134    5.000
      1.134    3.000
      1.134    3.000
      1.135    3.000
      1.135    7.000
      1.135    4.000
      1.135    4.000
      1.135    5.000
      1.136    7.000
      1.136    6.000
      1.136    6.000
      1.136    5.000
      1.136    7.000
      1.137    3.000
      1.137    3.000
      1.137    6.000
      1.137    4.000
      1.137    6.000
      1.138    6.000
      1.138    6.000
      1.138    7.000
      1.138    5.000
      1.138    6.000
      1.139    4.000
      1.139    4.000
      1.139    4.000
      1.139    3.000
      1.139    5.000
      1.140    4.000
      1.140    6.000
      1.140    8.000
      1.140    5.000
      1.140    5.000
      1.141    7.000
      1.141    8.000
      1.141    8.000
      1.141    7.000
      1.141    7.000
      1.142    7.000
      1.142    5.000
      1.142    4.000
      1.142    5.000
      1.142    5.000
      1.143    5.000
      1.143    7.000
      1.143    5.000
      1.143    5.000
      1.143    6.000
      1.144    5.000
      1.144    5.000
      1.144    5.000
      1.144    5.000
      1.144    6.000
      1.145    7.000
      1.145    5.000
      1.145    5.000
      1.145    4.000
      1.145    5.000
      1.146    6.000
      1.146    4.000
      1.146    4.000
      1.146    3.000
      1.146    3.000
      1.147    2.000
      1.147    3.000
      1.147    3.000
      1.147    4.000
      1.147    5.000
      1.148    5.000
      1.148    5.000
      1.148    3.000
      1.148    4.000
      1.148    5.000
      1.149    7.000
      1.149    5.000
      1.149    6.000
      1.149    7.000
      1.149    7.000
      1.150    4.000
      1.150    3.000
      1.150    0.000
      1.150    2.000
      1.150    3.000
      1.151    4.000
      1.151    8.000
      1.151    5.000
      1.151    5.000
      1.151    4.000
      1.152    3.000
      1.152    5.000
      1.152    4.000
      1.152    6.000
      1.152    4.000
      1.153    6.000
      1.153    5.000
      1.153    5.000
      1.153    5.000
      1.153    8.000
      1.154    5.000
      1.154    7.000
      1.154    6.000
      1.154    5.000
      1.154    4.000
      1.155    5.000
      1.155    5.000
      1.155    5.000
      1.155    5.000
      1.155    4.000
      1.156    6.000
      1.156    6.000
      1.156    7.000
      1.156    6.000
      1.156    7.000
      1.157    5.000
      1.157    7.000
      1.157    8.000
      1.157    7.000
      1.157    7.000
      1.158    5.000
      1.158    5.000
      1.158    4.000
      1.158    6.000
      1.158    6.000
      1.159    5.000
      1.159    5.000
      1.159    4.000
      1.159    4.000
      1.159    4.000
      1.160    5.000
      1.160    6.000
      1.160    5.000
      1.160    3.000
      1.160    3.000
      1.161    3.000
      1.161    7.000
      1.161    6.000
      1.161    2.000
      1.161    7.000
      1.162    5.000
      1.162    7.000
      1.162    3.000
      1.162    4.000
      1.162    3.000
      1.163    4.000
      1.163    4.000
      1.163    4.000
      1.163    4.000
      1.163    2.000
      1.164    4.000
      1.164    2.000
      1.164    4.000
      1.164    4.000
      1.164    7.000
      1.165    7.000
      1.165    5.000
      1.165    5.000
      1.165    4.000
      1.165    5.000
      1.166    6.000
      1.166    8.000
      1.166    7.000
      1.166    7.000
      1.166    7.000
      1.167    5.000
      1.167    5.000
      1.167    5.000
      1.167    6.000
      1.167    4.000
      1.168    8.000
      1.168    6.000
      1.168    6.000
      1.168    6.000
      1.168    9.000
      1.169    8.000
      1.169    5.000
      1.169    7.000
      1.169    7.000
      1.169    8.000
      1.170    7.000
      1.170    7.000
      1.170    6.000
      1.170    6.000
      1.170    7.000
      1.171    7.000
      1.171    8.000
      1.171    7.000
      1.171    7.000
      1.171    7.000
      1.172    6.000
      1.172    8.000
      1.172   10.000
      1.172    8.000
      1.172    7.000
      1.173    9.000
      1.173    9.000
      1.173    7.000
      1.173    7.000
      1.173    9.000
      1.174   10.000
      1.174    9.000
      1.174    8.000
      1.174    8.000
      1.174    8.000
      1.175    9.000
      1.175   11.000
      1.175   10.000
      1.175   11.000
      1.175   11.000
      1.176   12.000
      1.176    9.000
      1.176    9.000
      1.176    8.000
      1.176   10.000
      1.177    8.000
      1.177   10.000
      1.177    8.000
      1.177    9.000
      1.177    8.000
      1.178    6.000
      1.178    9.000
      1.178    6.000
      1.178    6.000
      1.178    9.000
      1.179    6.000
      1.179    8.000
      1.179    8.000
      1.179    6.000
      1.179    6.000
      1.180    7.000
      1.180    7.000
      1.180    7.000
      1.180    8.000
      1.180    7.000
      1.181    5.000
      1.181    7.000
      1.181    6.000
      1.181    7.000
      1.181    6.000
      1.182    7.000
      1.182    8.000
      1.182    6.000
      1.182    8.000
      1.182    7.000
      1.183    9.000
      1.183    9.000
      1.183    7.000
      1.183    7.000
      1.183    3.000
      1.184    7.000
      1.184    6.000
      1.184    8.000
      1.184    7.000
      1.184    8.000
      1.185    5.000
      1.185    7.000
      1.185    9.000
      1.185    7.000
      1.185    8.000
      1.186    9.000
      1.186    7.000
      1.186    8.000
      1.186    8.000
      1.186    8.000
      1.187   11.000
      1.187    8.000
      1.187    9.000
      1.187    9.000
      1.187    7.000
      1.188    8.000
      1.188    7.000
      1.188    6.000
      1.188    8.000
      1.188    7.000
      1.189    8.000
      1.189    6.000
      1.189    5.000
      1.189    7.000
      1.189    5.000
      1.190    5.000
      1.190    4.000
      1.190    6.000
      1.190    8.000
      1.190    7.000
      1.191    7.000
      1.191   10.000
      1.191    7.000
      1.191    7.000
      1.191    7.000
      1.192    8.000
      1.192   10.000
      1.192   10.000
      1.192    9.000
      1.192    8.000
      1.193    6.000
      1.193    9.000
      1.193   10.000
      1.193    5.000
      1.193    5.000
      1.194    8.000
      1.194    5.000
      1.194    4.000
      1.194    8.000
      1.194    6.000
      1.195    6.000
      1.195    6.000
      1.195    8.000
      1.195    8.000
      1.195    7.000
      1.196    7.000
      1.196    6.000
      1.196    6.000
      1.196    5.000
      1.196    5.000
      1.197    5.000
      1.197    5.000
      1.197    6.000
      1.197    5.000
      1.197    6.000
      1.198    6.000
      1.198    5.000
      1.198    5.000
      1.198    5.000
      1.198    4.000
      1.199    4.000
      1.199    4.000
      1.199    5.000
      1.199    3.000
      1.199    6.000
      1.200    5.000
      1.200    8.000
      1.200    8.000
      1.200   10.000
      1.200    6.000
      1.201    7.000
      1.201    8.000
      1.201    7.000
      1.201    7.000
      1.201    5.000
      1.202    6.000
      1.202    7.000
      1.202    8.000
      1.202    7.000
      1.202    8.000
      1.203    9.000
      1.203    8.000
      1.203    7.000
      1.203    8.000
      1.203    8.000
      1.204    8.000
      1.204    9.000
      1.204    7.000
      1.204    6.000
      1.204    7.000
      1.205    7.000
      1.205    9.000
      1.205   10.000
      1.205   11.000
      1.205    8.000
      1.206   12.000
      1.206    9.000
      1.206    8.000
      1.206   11.000
      1.206    9.000
      1.207   13.000
      1.207    9.000
      1.207   11.000
      1.207   11.000
      1.207   10.000
      1.208   10.000
      1.208   13.000
      1.208    8.000
      1.208    7.000
      1.208   10.000
      1.209    9.000
      1.209   11.000
      1.209    9.000
      1.209    9.000
      1.209   10.000
      1.210   12.000
      1.210   12.000
      1.210   10.000
      1.210   10.000
      1.210    9.000
      1.211    8.000
      1.211    9.000
      1.211    8.000
      1.211    8.000
      1.211    7.000
      1.212    8.000
      1.212   10.000
      1.212   11.000
      1.212   10.000
      1.212    8.000
      1.213   11.000
      1.213   10.000
      1.213   11.000
      1.213    9.000
      1.213    9.000
      1.214    8.000
      1.214   11.000
      1.214   10.000
      1.214   13.000
      1.214   10.000
      1.215    9.000
      1.215    9.000
      1.215   11.000
      1.215    9.000
      1.215   10.000
      1.216   10.000
      1.216    7.000
      1.216    7.000
      1.216    8.000
      1.216   10.000
      1.217    8.000
      1.217   12.000
      1.217    7.000
      1.217    8.000
      1.217    8.000
      1.218    9.000
      1.218   10.000
      1.218   12.000
      1.218   11.000
      1.218    9.000
      1.219    9.000
      1.219   10.000
      1.219    9.000
      1.219   10.000
      1.219    7.000
      1.220    7.000
      1.220    7.000
      1.220    7.000
      1.220    4.000
      1.220    7.000
      1.221    7.000
      1.221    7.000
      1.221    6.000
      1.221    7.000
      1.221    9.000
      1.222   10.000
      1.222    9.000
      1.222    9.000
      1.222   10.000
      1.222   11.000
      1.223   10.000
      1.223   11.000
      1.223   10.000
      1.223   13.000
      1.223   12.000
      1.224   12.000
      1.224   14.000
      1.224   14.000
      1.224   11.000
      1.224   12.000
      1.225   12.000
      1.225   11.000
      1.225   11.000
      1.225    9.000
      1.225   10.000
      1.226   10.000
      1.226    9.000
      1.226   13.000
      1.226    9.000
      1.226   10.000
      1.227   10.000
      1.227    8.000
      1.227   10.000
      1.227    7.000
      1.227   11.000
      1.228    8.000
      1.228    7.000
      1.228    7.000
      1.228    7.000
      1.228    6.000
      1.229    7.000
      1.229    7.000
      1.229    7.000
      1.229    3.000
      1.229    2.000
      1.230    2.000
      1.230    3.000
      1.230    6.000
      1.230    4.000
      1.230    8.000
      1.231    7.000
      1.231    6.000
      1.231    6.000
      1.231    8.000
      1.231    6.000
      1.232    6.000
      1.232    9.000
      1.232    7.000
      1.232    7.000
      1.232    7.000
      1.233    6.000
      1.233    5.000
      1.233    5.000
      1.233    3.000
      1.233    6.000
      1.234    4.000
      1.234    5.000
      1.234    4.000
      1.234    5.000
      1.234    5.000
      1.235    5.000
      1.235    3.000
      1.235    7.000
      1.235    5.000
      1.235    4.000
      1.236    4.000
      1.236    5.000
      1.236    8.000
      1.236    6.000
      1.236    6.000
      1.237    3.000
      1.237    6.000
      1.237    7.000
      1.237    9.000
      1.237    7.000
      1.238    8.000
      1.238    7.000
      1.238    8.000
      1.238    8.000
      1.238    8.000
      1.239    6.000
      1.239    8.000
      1.239    7.000
      1.239    6.000
      1.239    6.000
      1.240    7.000
      1.240    8.000
      1.240    8.000
      1.240    7.000
      1.240    5.000
      1.241    7.000
      1.241    7.000
      1.241    6.000
      1.241    7.000
      1.241    6.000
      1.242    5.000
      1.242    6.000
      1.242    6.000
      1.242    5.000
      1.242    4.000
      1.243    5.000
      1.243    4.000
      1.243    6.000
      1.243    5.000
      1.243   11.000
      1.244    8.000
      1.244    8.000
      1.244    8.000
      1.244    8.000
      1.244    8.000
      1.245    9.000
      1.245    9.000
      1.245    9.000
      1.245    9.000
      1.245    8.000
      1.246    8.000
      1.246    5.000
      1.246    5.000
      1.246    6.000
      1.246    3.000
      1.247    4.000
      1.247    4.000
      1.247    5.000
      1.247    6.000
      1.247    7.000
      1.248    4.000
      1.248    8.000
      1.248    9.000
      1.248    7.000
      1.248    7.000
      1.249    3.000
      1.249    4.000
      1.249    4.000
      1.249    5.000
      1.249    6.000
      1.250    5.000
      1.250    7.000
      1.250    8.000
      1.250    8.000
      1.250    7.000
      1.251   10.000
      1.251   12.000
      1.251   11.000
      1.251   12.000
      1.251   13.000
      1.252   12.000
      1.252   10.000
      1.252   12.000
      1.252    8.000
      1.252    5.000
      1.253    6.000
      1.253    7.000
      1.253    6.000
      1.253    7.000
      1.253    7.000
      1.254    8.000
      1.254    7.000
      1.254    7.000
      1.254    8.000
      1.254    6.000
      1.255    8.000
      1.255    9.000
      1.255    6.000
      1.255    9.000
      1.255    9.000
      1.256   10.000
      1.256   10.000
      1.256    9.000
      1.256    6.000
      1.256   11.000
      1.257    7.000
      1.257    6.000
      1.257    4.000
      1.257    5.000
      1.257    4.000
      1.258    7.000
      1.258    8.000
      1.258    7.000
      1.258    7.000
      1.258    8.000
      1.259    7.000
      1.259    7.000
      1.259    5.000
      1.259    7.000
      1.259    6.000
      1.260    6.000
      1.260    8.000
      1.260   10.000
      1.260    7.000
      1.260    6.000
      1.261   11.000
      1.261   10.000
      1.261    8.000
      1.261    8.000
      1.261    7.000
      1.262    8.000
      1.262    8.000
      1.262    9.000
      1.262    7.000
      1.262    8.000
      1.263    8.000
      1.263    9.000
      1.263    9.000
      1.263    6.000
      1.263    7.000
      1.264    7.000
      1.264    9.000
      1.264    8.000
      1.264    9.000
      1.264    9.000
      1.265    8.000
      1.265    9.000
      1.265   11.000
      1.265    9.000
      1.265    8.000
      1.266    8.000
      1.266    9.000
      1.266    9.000
      1.266    8.000
      1.266    9.000
      1.267    9.000
      1.267    8.000
      1.267    7.000
      1.267    6.000
      1.267    6.000
      1.268    9.000
      1.268    8.000
      1.268    9.000
      1.268    8.000
      1.268   10.000
      1.269   10.000
      1.269   11.000
      1.269    9.000
      1.269    9.000
      1.269    8.000
      1.270    7.000
      1.270    7.000
      1.270    8.000
      1.270    9.000
      1.270    9.000
      1.271    9.000
      1.271    8.000
      1.271    7.000
      1.271    9.000
      1.271    7.000
      1.272    8.000
      1.272    8.000
      1.272    9.000
      1.272    8.000
      1.272    8.000
      1.273    8.000
      1.273    9.000
      1.273   10.000
      1.273    9.000
      1.273    9.000
      1.274    8.000
      1.274   10.000
      1.274   11.000
      1.274   10.000
      1.274    9.000
      1.275    7.000
      1.275    8.000
      1.275   10.000
      1.275   10.000
      1.275    9.000
      1.276   13.000
      1.276    9.000
      1.276    9.000
      1.276   12.000
      1.276    9.000
      1.277   10.000
      1.277    8.000
      1.277   10.000
      1.277    8.000
      1.277    9.000
      1.278    9.000
      1.278    9.000
      1.278   11.000
      1.278    8.000
      1.278    8.000
      1.279    7.000
      1.279    9.000
      1.279    7.000
      1.279    7.000
      1.279    7.000
      1.280   10.000
      1.280   10.000
      1.280    7.000
      1.280    7.000
      1.280    7.000
      1.281    5.000
      1.281    6.000
      1.281    6.000
      1.281    6.000
      1.281    6.000
      1.282    7.000
      1.282    6.000
      1.282    8.000
      1.282    8.000
      1.282    7.000
      1.283    7.000
      1.283    8.000
      1.283    9.000
      1.283    7.000
      1.283    8.000
      1.284    6.000
      1.284    6.000
      1.284    5.000
      1.284    4.000
      1.284    5.000
      1.285    5.000
      1.285    2.000
      1.285    5.000
      1.285    6.000
      1.285    9.000
      1.286    6.000
      1.286    5.000
      1.286    7.000
      1.286    7.000
      1.286    9.000
      1.287    6.000
      1.287    6.000
      1.287    7.000
      1.287    3.000
      1.287    4.000
      1.288    4.000
      1.288    5.000
      1.288    7.000
      1.288    5.000
      1.288    8.000
      1.289    6.000
      1.289    7.000
      1.289    6.000
      1.289    8.000
      1.289    9.000
      1.290    8.000
      1.290    9.000
      1.290    6.000
      1.290    9.000
      1.290    9.000
      1.291    8.000
      1.291    7.000
      1.291    7.000
      1.291    8.000
      1.291    9.000
      1.292    7.000
      1.292    6.000
      1.292    7.000
      1.292    5.000
      1.292    6.000
      1.293    4.000
      1.293    4.000
      1.293    2.000
      1.293    3.000
      1.293    7.000
      1.294    7.000
      1.294    6.000
      1.294    6.000
      1.294    6.000
      1.294    5.000
      1.295    3.000
      1.295    4.000
      1.295    6.000
      1.295    5.000
      1.295    5.000
      1.296    4.000
      1.296    5.000
      1.296    5.000
      1.296    1.000
      1.296    2.000
      1.297    4.000
      1.297    3.000
      1.297    2.000
      1.297    4.000
      1.297    5.000
      1.298    2.000
      1.298    1.000
      1.298    2.000
      1.298    3.000
      1.298    2.000
      1.299    3.000
      1.299    3.000
      1.299    1.000
      1.299    2.000
      1.299    3.000
      1.300    3.000
      1.300    3.000
      1.300    5.000
      1.300    3.000
      1.300    2.000
      1.301    4.000
      1.301    4.000
      1.301    3.000
      1.301    4.000
      1.301    4.000
      1.302    3.000
      1.302    2.000
      1.302    3.000
      1.302    7.000
      1.302    4.000
      1.303    6.000
      1.303    6.000
      1.303    7.000
      1.303    7.000
      1.303    8.000
      1.304    9.000
      1.304    5.000
      1.304    5.000
      1.304    5.000
      1.304    6.000
      1.305    6.000
      1.305    9.000
      1.305    7.000
      1.305   10.000
      1.305    8.000
      1.306    8.000
      1.306    8.000
      1.306    8.000
      1.306    8.000
      1.306    4.000
      1.307    4.000
      1.307    5.000
      1.307    7.000
      1.307    7.000
      1.307    6.000
      1.308    8.000
      1.308    6.000
      1.308    6.000
      1.308    5.000
      1.308    6.000
      1.309    6.000
      1.309    6.000
      1.309    5.000
      1.309    8.000
      1.309    8.000
      1.310    7.000
      1.310    7.000
      1.310    5.000
      1.310    7.000
      1.310    8.000
      1.311    5.000
      1.311    7.000
      1.311    8.000
      1.311    7.000
      1.311    6.000
      1.312    4.000
      1.312    7.000
      1.312    6.000
      1.312    6.000
      1.312    9.000
      1.313    7.000
      1.313    9.000
      1.313    9.000
      1.313    9.000
      1.313   10.000
      1.314    7.000
      1.314    7.000
      1.314    7.000
      1.314    7.000
      1.314    8.000
      1.315    7.000
      1.315    7.000
      1.315    5.000
      1.315    5.000
      1.315    5.000
      1.316    4.000
      1.316    5.000
      1.316    8.000
      1.316    5.000
      1.316    6.000
      1.317    5.000
      1.317    6.000
      1.317    5.000
      1.317    5.000
      1.317    4.000
      1.318    4.000
      1.318    6.000
      1.318    6.000
      1.318    4.000
      1.318    4.000
      1.319    7.000
      1.319    5.000
      1.319    6.000
      1.319    6.000
      1.319    6.000
      1.320    5.000
      1.320    4.000
      1.320    3.000
      1.320    3.000
      1.320    5.000
      1.321    6.000
      1.321    5.000
      1.321    4.000
      1.321    4.000
      1.321    3.000
      1.322    3.000
      1.322    2.000
      1.322    3.000
      1.322    3.000
      1.322    3.000
      1.323    4.000
      1.323    3.000
      1.323    4.000
      1.323    4.000
      1.323    4.000
      1.324    4.000
      1.324    4.000
      1.324    4.000
      1.324    5.000
      1.324    4.000
      1.325    4.000
      1.325    4.000
      1.325    5.000
      1.325    4.000
      1.325    5.000
      1.326    6.000
      1.326    6.000
      1.326    3.000
      1.326    1.000
      1.326    4.000
      1.327    4.000
      1.327    4.000
      1.327    6.000
      1.327    4.000
      1.327    6.000
      1.328    3.000
      1.328    2.000
      1.328    3.000
      1.328    5.000
      1.328    4.000
      1.329    2.000
      1.329    2.000
      1.329    3.000
      1.329    3.000
      1.329    5.000
      1.330    4.000
      1.330    4.000
      1.330    5.000
      1.330    5.000
      1.330    4.000
      1.331    5.000
      1.331    4.000
      1.331    5.000
      1.331    4.000
      1.331    4.000
      1.332    3.000
      1.332    3.000
      1.332    3.000
      1.332    4.000
      1.332    7.000
      1.333    5.000
      1.333    6.000
      1.333    6.000
      1.333    6.000
      1.333    5.000
      1.334    8.000
      1.334    7.000
      1.334    5.000
      1.334    6.000
      1.334    6.000
      1.335    6.000
      1.335    7.000
      1.335    7.000
      1.335    9.000
      1.335    7.000
      1.336    6.000
      1.336    6.000
      1.336    8.000
      1.336    7.000
      1.336    7.000
      1.337    9.000
      1.337    8.000
      1.337    8.000
      1.337    8.000
      1.337    8.000
      1.338    7.000
      1.338    9.000
      1.338   10.000
      1.338    9.000
      1.338    8.000
      1.339    9.000
      1.339    6.000
      1.339    8.000
      1.339    8.000
      1.339    7.000
      1.340    7.000
      1.340    4.000
      1.340    4.000
      1.340    5.000
      1.340    5.000
      1.341    5.000
      1.341    7.000
      1.341    6.000
      1.341    5.000
      1.341    7.000
      1.342    7.000
      1.342    5.000
      1.342    6.000
      1.342    8.000
      1.342    7.000
      1.343    8.000
      1.343    5.000
      1.343    6.000
      1.343    8.000
      1.343    6.000
      1.344    5.000
      1.344    7.000
      1.344    6.000
      1.344    7.000
      1.344    5.000
      1.345    8.000
      1.345    8.000
      1.345    6.000
      1.345    7.000
      1.345    9.000
      1.346    8.000
      1.346    7.000
      1.346    7.000
      1.346    7.000
      1.346    5.000
      1.347    8.000
      1.347    6.000
      1.347    6.000
      1.347    5.000
      1.347    5.000
      1.348    7.000
      1.348    5.000
      1.348    5.000
      1.348    7.000
      1.348    7.000
      1.349    8.000
      1.349    8.000
      1.349    8.000
      1.349    7.000
      1.349    6.000
      1.350    9.000
      1.350    8.000
      1.350    4.000
      1.350    5.000
      1.350    7.000
      1.351   10.000
      1.351   10.000
      1.351    8.000
      1.351    5.000
      1.351    9.000
      1.352   10.000
      1.352    8.000
      1.352    5.000
      1.352    6.000
      1.352    7.000
      1.353    9.000
      1.353    7.000
      1.353    4.000
      1.353   10.000
      1.353    8.000
      1.354    9.000
      1.354    5.000
      1.354   10.000
      1.354    9.000
      1.354    9.000
      1.355    9.000
      1.355    8.000
      1.355    5.000
      1.355    2.000
      1.355    4.000
      1.356    4.000
      1.356    7.000
      1.356    7.000
      1.356    6.000
      1.356    9.000
      1.357    7.000
      1.357    5.000
      1.357    7.000
      1.357    6.000
      1.357    7.000
      1.358    5.000
      1.358    9.000
      1.358    8.000
      1.358    5.000
      1.358    4.000
      1.359    5.000
      1.359    8.000
      1.359    6.000
      1.359    7.000
      1.359    6.000
      1.360    6.000
      1.360    7.000
      1.360    6.000
      1.360    7.000
      1.360    8.000
      1.361    6.000
      1.361    8.000
      1.361    5.000
      1.361    6.000
      1.361    7.000
      1.362    6.000
      1.362    5.000
      1.362    8.000
      1.362    8.000
      1.362    7.000
      1.363    9.000
      1.363   10.000
      1.363    7.000
      1.363    6.000
      1.363    8.000
      1.364    6.000
      1.364    6.000
      1.364    7.000
      1.364    7.000
      1.364    9.000
      1.365    9.000
      1.365    9.000
      1.365    7.000
      1.365    6.000
      1.365    7.000
      1.366    6.000
      1.366    6.000
      1.366    6.000
      1.366    5.000
      1.366   10.000
      1.367    6.000
      1.367    9.000
      1.367    6.000
      1.367    8.000
      1.367    5.000
      1.368    7.000
      1.368    6.000
      1.368    6.000
      1.368    6.000
      1.368    5.000
      1.369    6.000
      1.369    8.000
      1.369    8.000
      1.369    5.000
      1.369    6.000
      1.370    5.000
      1.370    6.000
      1.370    4.000
      1.370    4.000
      1.370    3.000
      1.371    8.000
      1.371    6.000
      1.371    5.000
      1.371    3.000
      1.371    5.000
      1.372    5.000
      1.372    4.000
      1.372    5.000
      1.372    3.000
      1.372    4.000
      1.373    4.000
      1.373    4.000
      1.373    3.000
      1.373    7.000
      1.373    5.000
      1.374    8.000
      1.374    7.000
      1.374    9.000
      1.374    9.000
      1.374    9.000
      1.375    6.000
      1.375    6.000
      1.375    8.000
      1.375    8.000
      1.375    8.000
      1.376    6.000
      1.376    6.000
      1.376    7.000
      1.376    5.000
      1.376    7.000
      1.377    7.000
      1.377    8.000
      1.377    9.000
      1.377    8.000
      1.377    8.000
      1.378    6.000
      1.378    8.000
      1.378    8.000
      1.378    6.000
      1.378    8.000
      1.379    7.000
      1.379    6.000
      1.379    9.000
      1.379    8.000
      1.379    9.000
      1.380    6.000
      1.380    8.000
      1.380    7.000
      1.380    8.000
      1.380    7.000
      1.381    6.000
      1.381    6.000
      1.381    6.000
      1.381    7.000
      1.381    7.000
      1.382   11.000
      1.382   12.000
      1.382    8.000
      1.382   10.000
      1.382    8.000
      1.383   10.000
      1.383   10.000
      1.383    9.000
      1.383    7.000
      1.383    9.000
      1.384   12.000
      1.384    7.000
      1.384   10.000
      1.384    9.000
      1.384    6.000
      1.385    6.000
      1.385    7.000
      1.385    6.000
      1.385    8.000
      1.385    8.000
      1.386    7.000
      1.386    9.000
      1.386    7.000
      1.386    6.000
      1.386    5.000
      1.387    6.000
      1.387    5.000
      1.387    7.000
      1.387    7.000
      1.387    6.000
      1.388    8.000
      1.388    5.000
      1.388    9.000
      1.388    6.000
      1.388    6.000
      1.389    8.000
      1.389    9.000
      1.389    8.000
      1.389    8.000
      1.389    7.000
      1.390    8.000
      1.390    7.000
      1.390   10.000
      1.390   10.000
      1.390   11.000
      1.391    7.000
      1.391   10.000
      1.391    7.000
      1.391    6.000
      1.391    7.000
      1.392    5.000
      1.392    6.000
      1.392    3.000
      1.392    6.000
      1.392    5.000
      1.393    5.000
      1.393    5.000
      1.393    5.000
      1.393    8.000
      1.393    6.000
      1.394    6.000
      1.394    3.000
      1.394    4.000
      1.394    7.000
      1.394    5.000
      1.395    7.000
      1.395    7.000
      1.395    7.000
      1.395    6.000
      1.395    6.000
      1.396    5.000
      1.396    4.000
      1.396    5.000
      1.396    6.000
      1.396    9.000
      1.397    6.000
      1.397    8.000
      1.397    8.000
      1.397    6.000
      1.397    4.000
      1.398    5.000
      1.398    5.000
      1.398    4.000
      1.398    4.000
      1.398    5.000
      1.399    3.000
      1.399    5.000
      1.399    3.000
      1.399    2.000
      1.399    6.000
      1.400    7.000
      1.400    5.000
      1.400    6.000
      1.400    5.000
      1.400    4.000
      1.401    5.000
      1.401    5.000
      1.401    5.000
      1.401    4.000
      1.401    7.000
      1.402    6.000
      1.402    8.000
      1.402    4.000
      1.402    5.000
      1.402    6.000
      1.403    6.000
      1.403    6.000
      1.403    6.000
      1.403    6.000
      1.403    6.000
      1.404    6.000
      1.404    4.000
      1.404    3.000
      1.404    5.000
      1.404    6.000
      1.405    5.000
      1.405    7.000
      1.405    6.000
      1.405    7.000
      1.405    6.000
      1.406    7.000
      1.406    8.000
      1.406    8.000
      1.406    6.000
      1.406    6.000
      1.407    6.000
      1.407    8.000
      1.407    8.000
      1.407    4.000
      1.407    5.000
      1.408    5.000
      1.408    6.000
      1.408    5.000
      1.408    4.000
      1.408    4.000
      1.409    4.000
      1.409    6.000
      1.409    5.000
      1.409    6.000
      1.409    5.000
      1.410    5.000
      1.410    3.000
      1.410    4.000
      1.410    6.000
      1.410    6.000
      1.411    6.000
      1.411    5.000
      1.411    5.000
      1.411    5.000
      1.411    5.000
      1.412    3.000
      1.412    6.000
      1.412    6.000
      1.412    4.000
      1.412    5.000
      1.413    5.000
      1.413    4.000
      1.413    6.000
      1.413    5.000
      1.413    4.000
      1.414    4.000
      1.414    4.000
      1.414    3.000
      1.414    4.000
      1.414    3.000
      1.415    5.000
      1.415    8.000
      1.415    7.000
      1.415    4.000
      1.415    2.000
      1.416    2.000
      1.416    3.000
      1.416    5.000
      1.416    5.000
      1.416    4.000
      1.417    6.000
      1.417    5.000
      1.417    4.000
      1.417    5.000
      1.417    5.000
      1.418    3.000
      1.418    3.000
      1.418    3.000
      1.418    3.000
      1.418    5.000
      1.419    4.000
      1.419    5.000
      1.419    5.000
      1.419    5.000
      1.419    4.000
      1.420    4.000
      1.420    4.000
      1.420    5.000
      1.420    5.000
      1.420    5.000
      1.421    3.000
      1.421    3.000
      1.421    4.000
      1.421    4.000
      1.421    6.000
      1.422    4.000
      1.422    6.000
      1.422    4.000
      1.422    5.000
      1.422    4.000
      1.423    4.000
      1.423    5.000
      1.423    4.000
      1.423    5.000
      1.423    6.000
      1.424    6.000
      1.424    8.000
      1.424    7.000
      1.424    6.000
      1.424    7.000
      1.425    5.000
      1.425    5.000
      1.425    4.000
      1.425    5.000
      1.425    4.000
      1.426    4.000
      1.426    5.000
      1.426    4.000
      1.426    5.000
      1.426    6.000
      1.427    8.000
      1.427    7.000
      1.427    5.000
      1.427    6.000
      1.427    7.000
      1.428    5.000
      1.428    6.000
      1.428    7.000
      1.428    7.000
      1.428    6.000
      1.429    4.000
      1.429    4.000
      1.429    2.000
      1.429    6.000
      1.429    5.000
      1.430    6.000
      1.430    5.000
      1.430    6.000
      1.430    7.000
      1.430    6.000
      1.431    6.000
      1.431    6.000
      1.431    6.000
      1.431    6.000
      1.431    4.000
      1.432    5.000
      1.432    4.000
      1.432    5.000
      1.432    5.000
      1.432    4.000
      1.433    3.000
      1.433    2.000
      1.433    4.000
      1.433    3.000
      1.433    4.000
      1.434    4.000
      1.434    7.000
      1.434    7.000
      1.434    4.000
      1.434    6.000
      1.435    6.000
      1.435    9.000
      1.435    9.000
      1.435    7.000
      1.435    8.000
      1.436    6.000
      1.436    6.000
      1.436    7.000
      1.436    7.000
      1.436    4.000
      1.437    6.000
      1.437    6.000
      1.437    6.000
      1.437    7.000
      1.437    7.000
      1.438    5.000
      1.438    6.000
      1.438    4.000
      1.438    4.000
      1.438    5.000
      1.439    6.000
      1.439    5.000
      1.439    4.000
      1.439    4.000
      1.439    3.000
      1.440    6.000
      1.440    5.000
      1.440    6.000
      1.440    7.000
      1.440   10.000
      1.441    7.000
      1.441    6.000
      1.441    5.000
      1.441    6.000
      1.441    7.000
      1.442    8.000
      1.442   10.000
      1.442    8.000
      1.442    8.000
      1.442    8.000
      1.443    8.000
      1.443    8.000
      1.443    9.000
      1.443    9.000
      1.443    9.000
      1.444    7.000
      1.444    9.000
      1.444    8.000
      1.444    9.000
      1.444   10.000
      1.445   10.000
      1.445   10.000
      1.445    8.000
      1.445    9.000
      1.445   10.000
      1.446    8.000
      1.446   11.000
      1.446   12.000
      1.446   11.000
      1.446   11.000
      1.447    9.000
      1.447   10.000
      1.447    7.000
      1.447    5.000
      1.447    4.000
      1.448    5.000
      1.448    5.000
      1.448    6.000
      1.448    5.000
      1.448    4.000
      1.449    4.000
      1.449    2.000
      1.449    3.000
      1.449    4.000
      1.449    2.000
      1.450    2.000
      1.450    3.000
      1.450    3.000
      1.450    3.000
      1.450    4.000
      1.451    3.000
      1.451    2.000
      1.451    3.000
      1.451    5.000
      1.451    3.000
      1.452    4.000
      1.452    3.000
      1.452    4.000
      1.452    4.000
      1.452    5.000
      1.453    5.000
      1.453    5.000
      1.453    6.000
      1.453    3.000
      1.453    4.000
      1.454    2.000
      1.454    3.000
      1.454    4.000
      1.454    4.000
      1.454    4.000
      1.455    2.000
      1.455    3.000
      1.455    3.000
      1.455    3.000
      1.455    4.000
      1.456    5.000
      1.456    6.000
      1.456    4.000
      1.456    7.000
      1.456    6.000
      1.457    3.000
      1.457    1.000
      1.457    3.000
      1.457    4.000
      1.457    2.000
      1.458    1.000
      1.458    1.000
      1.458    2.000
      1.458    2.000
      1.458    1.000
      1.459    1.000
      1.459    1.000
      1.459    0.000
      1.459    1.000
      1.459    1.000
      1.460    1.000
      1.460    3.000
      1.460    1.000
      1.460    2.000
      1.460    2.000
      1.461    0.000
      1.461    2.000
      1.461    1.000
      1.461    1.000
      1.461    2.000
      1.462    2.000
      1.462    2.000
      1.462    3.000
      1.462    4.000
      1.462    3.000
      1.463    4.000
      1.463    6.000
      1.463    4.000
      1.463    6.000
      1.463    8.000
      1.464    6.000
      1.464    4.000
      1.464    5.000
      1.464    6.000
      1.464    7.000
      1.465    6.000
      1.465    6.000
      1.465    8.000
      1.465    6.000
      1.465    4.000
      1.466    6.000
      1.466    5.000
      1.466    6.000
      1.466    6.000
      1.466    5.000
      1.467    5.000
      1.467    5.000
      1.467    5.000
      1.467    5.000
      1.467    5.000
      1.468    4.000
      1.468    5.000
      1.468    6.000
      1.468    5.000
      1.468    6.000
      1.469    3.000
      1.469    3.000
      1.469    2.000
      1.469    3.000
      1.469    3.000
      1.470    3.000
      1.470    4.000
      1.470    4.000
      1.470    5.000
      1.470    3.000
      1.471    2.000
      1.471    2.000
      1.471    2.000
      1.471    2.000
      1.471    4.000
      1.472    2.000
      1.472    4.000
      1.472    4.000
      1.472    2.000
      1.472    1.000
      1.473    2.000
      1.473    4.000
      1.473    2.000
      1.473    3.000
      1.473    2.000
      1.474    2.000
      1.474    4.000
      1.474    3.000
      1.474    3.000
      1.474    3.000
      1.475    3.000
      1.475    6.000
      1.475    3.000
      1.475    3.000
      1.475    5.000
      1.476    6.000
      1.476    5.000
      1.476    5.000
      1.476    4.000
      1.476    5.000
      1.477    7.000
      1.477    5.000
      1.477    4.000
      1.477    3.000
      1.477    4.000
      1.478    5.000
      1.478    4.000
      1.478    4.000
      1.478    7.000
      1.478    7.000
      1.479    6.000
      1.479    3.000
      1.479    3.000
      1.479    5.000
      1.479    3.000
      1.480    3.000
      1.480    2.000
      1.480    4.000
      1.480    4.000
      1.480    4.000
      1.481    3.000
      1.481    3.000
      1.481    4.000
      1.481    3.000
      1.481    3.000
      1.482    2.000
      1.482    3.000
      1.482    3.000
      1.482    2.000
      1.482    2.000
      1.483    6.000
      1.483    7.000
      1.483    6.000
      1.483    7.000
      1.483    5.000
      1.484    7.000
      1.484    8.000
      1.484    7.000
      1.484    8.000
      1.484    5.000
      1.485    6.000
      1.485    8.000
      1.485    5.000
      1.485    4.000
      1.485    6.000
      1.486    7.000
      1.486    7.000
      1.486    7.000
      1.486    5.000
      1.486    4.000
      1.487    5.000
      1.487    4.000
      1.487    5.000
      1.487    4.000
      1.487    5.000
      1.488    7.000
      1.488    4.000
      1.488    5.000
      1.488    5.000
      1.488    5.000
      1.489    4.000
      1.489    5.000
      1.489    6.000
      1.489    2.000
      1.489    2.000
      1.490    0.000
      1.490    3.000
      1.490    2.000
      1.490    3.000
      1.490    2.000
      1.491    1.000
      1.491    2.000
      1.491    2.000
      1.491    2.000
      1.491    4.000
      1.492    3.000
      1.492    3.000
      1.492    3.000
      1.492    3.000
      1.492    3.000
      1.493    3.000
      1.493    3.000
      1.493    3.000
      1.493    3.000
      1.493    5.000
      1.494    4.000
      1.494    3.000
      1.494    1.000
      1.494    2.000
      1.494    2.000
      1.495    3.000
      1.495    4.000
      1.495    4.000
      1.495    3.000
      1.495    4.000
      1.496    2.000
      1.496    2.000
      1.496    2.000
      1.496    3.000
      1.496    5.000
      1.497    4.000
      1.497    2.000
      1.497    2.000
      1.497    4.000
      1.497    4.000
      1.498    3.000
      1.498    4.000
      1.498    5.000
      1.498    2.000
      1.498    3.000
      1.499    4.000
      1.499    4.000
      1.499    4.000
      1.499    5.000
      1.499    5.000
      1.500    5.000
      1.500    5.000
      1.500    4.000
      1.500    5.000
      1.500    5.000
      1.501    5.000
      1.501    3.000
      1.501    4.000
      1.501    4.000
      1.501    2.000
      1.502    3.000
      1.502    4.000
      1.502    4.000
      1.502    3.000
      1.502    5.000
      1.503    4.000
      1.503    4.000
      1.503    5.000
      1.503    4.000
      1.503    4.000
      1.504    4.000
      1.504    6.000
      1.504    6.000
      1.504    7.000
      1.504    3.000
      1.505    5.000
      1.505    6.000
      1.505    6.000
      1.505    5.000
      1.505    5.000
      1.506    4.000
      1.506    5.000
      1.506    4.000
      1.506    4.000
      1.506    4.000
      1.507    4.000
      1.507    2.000
      1.507    2.000
      1.507    2.000
      1.507    1.000
      1.508    1.000
      1.508    1.000
      1.508    2.000
      1.508    2.000
      1.508    2.000
      1.509    3.000
      1.509    3.000
      1.509    3.000
      1.509    2.000
      1.509    2.000
      1.510    3.000
      1.510    3.000
      1.510    2.000
      1.510    3.000
      1.510    2.000
      1.511    3.000
      1.511    3.000
      1.511    2.000
      1.511    4.000
      1.511    4.000
      1.512    3.000
      1.512    3.000
      1.512    4.000
      1.512    3.000
      1.512    4.000
      1.513    4.000
      1.513    4.000
      1.513    3.000
      1.513    3.000
      1.513    4.000
      1.514    3.000
      1.514    2.000
      1.514    1.000
      1.514    4.000
      1.514    3.000
      1.515    2.000
      1.515    2.000
      1.515    3.000
      1.515    3.000
      1.515    5.000
      1.516    5.000
      1.516    4.000
      1.516    4.000
      1.516    3.000
      1.516    2.000
      1.517    4.000
      1.517    4.000
      1.517    4.000
      1.517    4.000
      1.517    4.000
      1.518    4.000
      1.518    3.000
      1.518    3.000
      1.518    1.000
      1.518    1.000
      1.519    1.000
      1.519    2.000
      1.519    3.000
      1.519    2.000
      1.519    3.000
      1.520    2.000
      1.520    2.000
      1.520    1.000
      1.520    4.000
      1.520    3.000
      1.521    4.000
      1.521    4.000
      1.521    4.000
      1.521    5.000
      1.521    4.000
      1.522    7.000
      1.522    6.000
      1.522    7.000
      1.522    6.000
      1.522    6.000
      1.523    7.000
      1.523    6.000
      1.523    6.000
      1.523    6.000
      1.523    7.000
      1.524    5.000
      1.524    4.000
      1.524    4.000
      1.524    2.000
      1.524    5.000
      1.525    3.000
      1.525    3.000
      1.525    4.000
      1.525    4.000
      1.525    5.000
      1.526    3.000
      1.526    4.000
      1.526    3.000
      1.526    2.000
      1.526    3.000
      1.527    3.000
      1.527    4.000
      1.527    2.000
      1.527    1.000
      1.527    2.000
      1.528    4.000
      1.528    6.000
      1.528    4.000
      1.528    2.000
      1.528    3.000
      1.529    5.000
      1.529    5.000
      1.529    5.000
      1.529    6.000
      1.529    4.000
      1.530    3.000
      1.530    2.000
      1.530    3.000
      1.530    2.000
      1.530    3.000
      1.531    4.000
      1.531    4.000
      1.531    3.000
      1.531    6.000
      1.531    5.000
      1.532    5.000
      1.532    5.000
      1.532    6.000
      1.532    4.000
      1.532    4.000
      1.533    5.000
      1.533    6.000
      1.533    4.000
      1.533    5.000
      1.533    4.000
      1.534    5.000
      1.534    5.000
      1.534    6.000
      1.534    5.000
      1.534    4.000
      1.535    6.000
      1.535    3.000
      1.535    6.000
      1.535    6.000
      1.535    8.000
      1.536    6.000
      1.536    7.000
      1.536    9.000
      1.536    8.000
      1.536    8.000
      1.537    6.000
      1.537    7.000
      1.537    6.000
      1.537    8.000
      1.537    8.000
      1.538    9.000
      1.538    7.000
      1.538    9.000
      1.538    8.000
      1.538    9.000
      1.539    8.000
      1.539    6.000
      1.539    8.000
      1.539    8.000
      1.539    5.000
      1.540    7.000
      1.540    6.000
      1.540    6.000
      1.540    8.000
      1.540    5.000
      1.541    5.000
      1.541    5.000
      1.541    5.000
      1.541    4.000
      1.541    5.000
      1.542    4.000
      1.542    4.000
      1.542    3.000
      1.542    3.000
      1.542    2.000
      1.543    4.000
      1.543    6.000
      1.543    4.000
      1.543    3.000
      1.543    2.000
      1.544    3.000
      1.544    1.000
      1.544    3.000
      1.544    2.000
      1.544    4.000
      1.545    3.000
      1.545    4.000
      1.545    3.000
      1.545    4.000
      1.545    5.000
      1.546    4.000
      1.546    4.000
      1.546    3.000
      1.546    2.000
      1.546    5.000
      1.547    3.000
      1.547    4.000
      1.547    3.000
      1.547    4.000
      1.547    5.000
      1.548    4.000
      1.548    4.000
      1.548    8.000
      1.548    6.000
      1.548    5.000
      1.549    5.000
      1.549    3.000
      1.549    3.000
      1.549    3.000
      1.549    5.000
      1.550    4.000
      1.550    3.000
      1.550    3.000
      1.550    4.000
      1.550    4.000
      1.551    5.000
      1.551    4.000
      1.551    5.000
      1.551    6.000
      1.551    4.000
      1.552    4.000
      1.552    4.000
      1.552    3.000
      1.552    4.000
      1.552    5.000
      1.553    6.000
      1.553    6.000
      1.553    4.000
      1.553    4.000
      1.553    4.000
      1.554    5.000
      1.554    7.000
      1.554    7.000
      1.554    7.000
      1.554    9.000
      1.555    8.000
      1.555    7.000
      1.555    7.000
      1.555    7.000
      1.555    7.000
      1.556    7.000
      1.556   10.000
      1.556    8.000
      1.556    7.000
      1.556    8.000
      1.557    8.000
      1.557    8.000
      1.557    8.000
      1.557    8.000
      1.557    8.000
      1.558    7.000
      1.558    9.000
      1.558    9.000
      1.558    7.000
      1.558    9.000
      1.559    7.000
      1.559    8.000
      1.559    9.000
      1.559    8.000
      1.559    9.000
      1.560    8.000
      1.560   10.000
      1.560    9.000
      1.560   10.000
      1.560   10.000
      1.561   10.000
      1.561    9.000
      1.561    9.000
      1.561    8.000
      1.561    9.000
      1.562   11.000
      1.562   11.000
      1.562   10.000
      1.562   10.000
      1.562   10.000
      1.563   10.000
      1.563   10.000
      1.563   10.000
      1.563   10.000
      1.563   11.000
      1.564   11.000
      1.564   10.000
      1.564   11.000
      1.564   10.000
      1.564    9.000
      1.565    8.000
      1.565   12.000
      1.565   10.000
      1.565   11.000
      1.565    9.000
      1.566    9.000
      1.566   11.000
      1.566    9.000
      1.566    9.000
      1.566    9.000
      1.567    9.000
      1.567    7.000
      1.567    8.000
      1.567    8.000
      1.567    7.000
      1.568    8.000
      1.568    6.000
      1.568    6.000
      1.568    8.000
      1.568    7.000
      1.569    7.000
      1.569   10.000
      1.569    8.000
      1.569    8.000
      1.569    6.000
      1.570    6.000
      1.570    6.000
      1.570    6.000
      1.570    6.000
      1.570    7.000
      1.571    6.000
      1.571    6.000
      1.571    7.000
      1.571    7.000
      1.571    6.000
      1.572    6.000
      1.572    5.000
      1.572    6.000
      1.572    6.000
      1.572    7.000
      1.573    7.000
      1.573    9.000
      1.573    9.000
      1.573    5.000
      1.573   10.000
      1.574    8.000
      1.574    7.000
      1.574    6.000
      1.574    9.000
      1.574    7.000
      1.575    9.000
      1.575    8.000
      1.575    8.000
      1.575    9.000
      1.575   11.000
      1.576   10.000
      1.576   11.000
      1.576    9.000
      1.576   11.000
      1.576    9.000
      1.577    8.000
      1.577    7.000
      1.577    7.000
      1.577    9.000
      1.577    7.000
      1.578    8.000
      1.578    7.000
      1.578    6.000
      1.578    6.000
      1.578    5.000
      1.579    4.000
      1.579    7.000
      1.579    6.000
      1.579    7.000
      1.579    7.000
      1.580    4.000
      1.580    6.000
      1.580    5.000
      1.580    7.000
      1.580    7.000
      1.581    6.000
      1.581    6.000
      1.581    5.000
      1.581    6.000
      1.581    6.000
      1.582    5.000
      1.582    8.000
      1.582    6.000
      1.582    7.000
      1.582    9.000
      1.583    9.000
      1.583    8.000
      1.583    7.000
      1.583    6.000
      1.583    7.000
      1.584    8.000
      1.584    7.000
      1.584    8.000
      1.584    7.000
      1.584    7.000
      1.585    5.000
      1.585    6.000
      1.585    5.000
      1.585    6.000
      1.585    6.000
      1.586    6.000
      1.586    6.000
      1.586    6.000
      1.586    5.000
      1.586    5.000
      1.587    7.000
      1.587    6.000
      1.587    7.000
      1.587    8.000
      1.587    8.000
      1.588    7.000
      1.588    7.000
      1.588    6.000
      1.588    6.000
      1.588    6.000
      1.589    7.000
      1.589    7.000
      1.589    7.000
      1.589    7.000
      1.589    8.000
      1.590    7.000
      1.590    6.000
      1.590    5.000
      1.590    5.000
      1.590    6.000
      1.591    6.000
      1.591    6.000
      1.591    4.000
      1.591    4.000
      1.591    7.000
      1.592    5.000
      1.592    5.000
      1.592    7.000
      1.592    6.000
      1.592    7.000
      1.593    9.000
      1.593    7.000
      1.593    6.000
      1.593    4.000
      1.593    5.000
      1.594    5.000
      1.594    4.000
      1.594    3.000
      1.594    2.000
      1.594    4.000
      1.595    5.000
      1.595    3.000
      1.595    5.000
      1.595    5.000
      1.595    5.000
      1.596    6.000
      1.596    4.000
      1.596    5.000
      1.596    7.000
      1.596    8.000
      1.597    8.000
      1.597    4.000
      1.597    5.000
      1.597    5.000
      1.597    5.000
      1.598    3.000
      1.598    4.000
      1.598    3.000
      1.598    5.000
      1.598    4.000
      1.599    5.000
      1.599    5.000
      1.599    4.000
      1.599    6.000
      1.599    4.000
      1.600    5.000
      1.600    5.000
      1.600    5.000
      1.600    5.000
      1.600    3.000
      1.601    4.000
      1.601    4.000
      1.601    5.000
      1.601    3.000
      1.601    4.000
      1.602    5.000
      1.602    4.000
      1.602    5.000
      1.602    5.000
      1.602    4.000
      1.603    2.000
      1.603    4.000
      1.603    4.000
      1.603    6.000
      1.603    5.000
      1.604    6.000
      1.604    3.000
      1.604    6.000
      1.604    5.000
      1.604    4.000
      1.605    5.000
      1.605    5.000
      1.605    5.000
      1.605    4.000
      1.605    4.000
      1.606    2.000
      1.606    4.000
      1.606    4.000
      1.606    4.000
      1.606    5.000
      1.607    5.000
      1.607    5.000
      1.607    4.000
      1.607    4.000
      1.607    4.000
      1.608    4.000
      1.608    3.000
      1.608    5.000
      1.608    5.000
      1.608    6.000
      1.609    5.000
      1.609    4.000
      1.609    5.000
      1.609    3.000
      1.609    4.000
      1.610    4.000
      1.610    5.000
      1.610    4.000
      1.610    3.000
      1.610    3.000
      1.611    5.000
      1.611    4.000
      1.611    4.000
      1.611    5.000
      1.611    5.000
      1.612    5.000
      1.612    5.000
      1.612    4.000
      1.612    4.000
      1.612    4.000
      1.613    4.000
      1.613    5.000
      1.613    3.000
      1.613    6.000
      1.613    7.000
      1.614   10.000
      1.614    7.000
      1.614    7.000
      1.614    8.000
      1.614    9.000
      1.615   11.000
      1.615    8.000
      1.615    6.000
      1.615    5.000
      1.615    5.000
      1.616    5.000
      1.616    8.000
      1.616    6.000
      1.616    5.000
      1.616    5.000
      1.617    7.000
      1.617    9.000
      1.617    7.000
      1.617    4.000
      1.617    6.000
      1.618    4.000
      1.618    4.000
      1.618    5.000
      1.618    7.000
      1.618    7.000
      1.619    6.000
      1.619    8.000
      1.619   10.000
      1.619    9.000
      1.619    6.000
      1.620    6.000
      1.620    7.000
      1.620    8.000
      1.620    7.000
      1.620    7.000
      1.621    5.000
      1.621    7.000
      1.621    9.000
      1.621    6.000
      1.621    8.000
      1.622    9.000
      1.622    8.000
      1.622    7.000
      1.622    8.000
      1.622    8.000
      1.623    5.000
      1.623    4.000
      1.623    6.000
      1.623    5.000
      1.623    5.000
      1.624    3.000
      1.624    5.000
      1.624    5.000
      1.624    6.000
      1.624    6.000
      1.625    8.000
      1.625    6.000
      1.625    7.000
      1.625    7.000
      1.625    9.000
      1.626    9.000
      1.626    6.000
      1.626    6.000
      1.626    6.000
      1.626    5.000
      1.627    5.000
      1.627    6.000
      1.627    6.000
      1.627    7.000
      1.627    6.000
      1.628    5.000
      1.628    6.000
      1.628    4.000
      1.628    8.000
      1.628    6.000
      1.629    6.000
      1.629    7.000
      1.629    6.000
      1.629    5.000
      1.629    6.000
      1.630    5.000
      1.630    5.000
      1.630    5.000
      1.630    4.000
      1.630    6.000
      1.631    5.000
      1.631    6.000
      1.631    6.000
      1.631    6.000
      1.631    9.000
      1.632    7.000
      1.632    8.000
      1.632    7.000
      1.632    8.000
      1.632    8.000
      1.633   10.000
      1.633    7.000
      1.633    7.000
      1.633    8.000
      1.633    8.000
      1.634    8.000
      1.634    6.000
      1.634    6.000
      1.634    7.000
      1.634    6.000
      1.635    7.000
      1.635    6.000
      1.635    5.000
      1.635    4.000
      1.635    3.000
      1.636    3.000
      1.636    6.000
      1.636    5.000
      1.636    5.000
      1.636    7.000
      1.637    7.000
      1.637    6.000
      1.637    6.000
      1.637    8.000
      1.637    6.000
      1.638    6.000
      1.638    7.000
      1.638    5.000
      1.638    8.000
      1.638    9.000
      1.639    7.000
      1.639    7.000
      1.639    6.000
      1.639    9.000
      1.639   10.000
      1.640    7.000
      1.640   10.000
      1.640    9.000
      1.640    8.000
      1.640    8.000
      1.641    8.000
      1.641    7.000
      1.641    8.000
      1.641    7.000
      1.641    7.000
      1.642    7.000
      1.642    9.000
      1.642   10.000
      1.642   10.000
      1.642   10.000
      1.643    6.000
      1.643   10.000
      1.643    8.000
      1.643    7.000
      1.643   10.000
      1.644    7.000
      1.644    6.000
      1.644    5.000
      1.644    4.000
      1.644    6.000
      1.645    5.000
      1.645    5.000
      1.645    5.000
      1.645    6.000
      1.645    6.000
      1.646    4.000
      1.646    5.000
      1.646    7.000
      1.646    7.000
      1.646    6.000
      1.647    7.000
      1.647    7.000
      1.647    7.000
      1.647    8.000
      1.647    5.000
      1.648    7.000
      1.648    7.000
      1.648    8.000
      1.648    8.000
      1.648   12.000
      1.649    9.000
      1.649   11.000
      1.649   11.000
      1.649   13.000
      1.649   12.000
      1.650    8.000
      1.650    8.000
      1.650   11.000
      1.650    8.000
      1.650   12.000
      1.651    7.000
      1.651    8.000
      1.651    8.000
      1.651    9.000
      1.651    9.000
      1.652    9.000
      1.652   10.000
      1.652   10.000
      1.652    8.000
      1.652    8.000
      1.653    6.000
      1.653    8.000
      1.653    8.000
      1.653    8.000
      1.653   11.000
      1.654    8.000
      1.654   12.000
      1.654    8.000
      1.654    6.000
      1.654    7.000
      1.655    8.000
      1.655    8.000
      1.655    7.000
      1.655    6.000
      1.655    7.000
      1.656    6.000
      1.656    5.000
      1.656    7.000
      1.656    7.000
      1.656   10.000
      1.657    8.000
      1.657    7.000
      1.657    7.000
      1.657    8.000
      1.657    7.000
      1.658    5.000
      1.658    9.000
      1.658    8.000
      1.658    7.000
      1.658    7.000
      1.659   11.000
      1.659    7.000
      1.659    6.000
      1.659   10.000
      1.659    8.000
      1.660   10.000
      1.660   10.000
      1.660   10.000
      1.660    9.000
      1.660   10.000
      1.661   11.000
      1.661    6.000
      1.661    7.000
      1.661    8.000
      1.661   10.000
      1.662    8.000
      1.662   10.000
      1.662    8.000
      1.662    8.000
      1.662    8.000
      1.663    6.000
      1.663    7.000
      1.663    6.000
      1.663    5.000
      1.663    7.000
      1.664    6.000
      1.664    8.000
      1.664    7.000
      1.664    4.000
      1.664    6.000
      1.665    9.000
      1.665    7.000
      1.665    6.000
      1.665    6.000
      1.665    8.000
      1.666    5.000
      1.666    6.000
      1.666    5.000
      1.666    5.000
      1.666    4.000
      1.667    7.000
      1.667    5.000
      1.667    9.000
      1.667    6.000
      1.667    6.000
      1.668    5.000
      1.668    3.000
      1.668    5.000
      1.668    6.000
      1.668    6.000
      1.669    7.000
      1.669    7.000
      1.669    6.000
      1.669    6.000
      1.669    8.000
      1.670    7.000
      1.670    7.000
      1.670    4.000
      1.670    6.000
      1.670    8.000
      1.671    5.000
      1.671    4.000
      1.671    5.000
      1.671    6.000
      1.671    5.000
      1.672    6.000
      1.672    8.000
      1.672    6.000
      1.672    6.000
      1.672    5.000
      1.673    6.000
      1.673    5.000
      1.673    4.000
      1.673    4.000
      1.673    4.000
      1.674    3.000
      1.674    3.000
      1.674    2.000
      1.674    4.000
      1.674    5.000
      1.675    5.000
      1.675    6.000
      1.675    7.000
      1.675    6.000
      1.675    5.000
      1.676    7.000
      1.676    7.000
      1.676    7.000
      1.676    8.000
      1.676    5.000
      1.677    6.000
      1.677    7.000
      1.677    6.000
      1.677    6.000
      1.677    7.000
      1.678    5.000
      1.678    5.000
      1.678    6.000
      1.678    8.000
      1.678    4.000
      1.679    7.000
      1.679    5.000
      1.679    4.000
      1.679    4.000
      1.679    5.000
      1.680    5.000
      1.680    3.000
      1.680    3.000
      1.680    3.000
      1.680    6.000
      1.681    8.000
      1.681    7.000
      1.681    6.000
      1.681    6.000
      1.681    7.000
      1.682    7.000
      1.682    7.000
      1.682    7.000
      1.682    5.000
      1.682    7.000
      1.683    8.000
      1.683    4.000
      1.683    4.000
      1.683    4.000
      1.683    7.000
      1.684    5.000
      1.684    4.000
      1.684    5.000
      1.684    3.000
      1.684    4.000
      1.685    4.000
      1.685    3.000
      1.685    2.000
      1.685    2.000
      1.685    2.000
      1.686    3.000
      1.686    2.000
      1.686    2.000
      1.686    1.000
      1.686    2.000
      1.687    2.000
      1.687    3.000
      1.687    3.000
      1.687    4.000
      1.687    1.000
      1.688    4.000
      1.688    3.000
      1.688    3.000
      1.688    4.000
      1.688    4.000
      1.689    6.000
      1.689    5.000
      1.689    3.000
      1.689    2.000
      1.689    4.000
      1.690    4.000
      1.690    4.000
      1.690    3.000
      1.690    4.000
      1.690    5.000
      1.691    5.000
      1.691    5.000
      1.691    5.000
      1.691    5.000
      1.691    5.000
      1.692    5.000
      1.692    7.000
      1.692    6.000
      1.692    6.000
      1.692    4.000
      1.693    5.000
      1.693    6.000
      1.693    6.000
      1.693    7.000
      1.693    3.000
      1.694    5.000
      1.694    5.000
      1.694    6.000
      1.694    6.000
      1.694    6.000
      1.695    6.000
      1.695    6.000
      1.695    7.000
      1.695    7.000
      1.695    7.000
      1.696    7.000
      1.696    8.000
      1.696    6.000
      1.696    4.000
      1.696    4.000
      1.697    6.000
      1.697    5.000
      1.697    5.000
      1.697    4.000
      1.697    6.000
      1.698    5.000
      1.698    3.000
      1.698    3.000
      1.698    4.000
      1.698    4.000
      1.699    3.000
      1.699    4.000
      1.699    4.000
      1.699    2.000
      1.699    2.000
      1.700    2.000
      1.700    3.000
      1.700    3.000
      1.700    4.000
      1.700    3.000
      1.701    3.000
      1.701    3.000
      1.701    3.000
      1.701    2.000
      1.701    2.000
      1.702    2.000
      1.702    3.000
      1.702    2.000
      1.702    2.000
      1.702    2.000
      1.703    2.000
      1.703    2.000
      1.703    2.000
      1.703    2.000
      1.703    2.000
      1.704    3.000
      1.704    2.000
      1.704    2.000
      1.704    3.000
      1.704    3.000
      1.705    2.000
      1.705    3.000
      1.705    4.000
      1.705    3.000
      1.705    5.000
      1.706    5.000
      1.706    5.000
      1.706    4.000
      1.706    5.000
      1.706    4.000
      1.707    4.000
      1.707    4.000
      1.707    3.000
      1.707    3.000
      1.707    3.000
      1.708    2.000
      1.708    2.000
      1.708    3.000
      1.708    2.000
      1.708    4.000
      1.709    4.000
      1.709    6.000
      1.709    5.000
      1.709    5.000
      1.709    5.000
      1.710    5.000
      1.710    4.000
      1.710    6.000
      1.710    5.000
      1.710    5.000
      1.711    4.000
      1.711    7.000
      1.711    6.000
      1.711    4.000
      1.711    5.000
      1.712    5.000
      1.712    3.000
      1.712    3.000
      1.712    4.000
      1.712    3.000
      1.713    4.000
      1.713    3.000
      1.713    4.000
      1.713    5.000
      1.713    2.000
      1.714    3.000
      1.714    2.000
      1.714    1.000
      1.714    2.000
      1.714    2.000
      1.715    2.000
      1.715    1.000
      1.715    2.000
      1.715    2.000
      1.715    3.000
      1.716    3.000
      1.716    2.000
      1.716    2.000
      1.716    2.000
      1.716    3.000
      1.717    2.000
      1.717    2.000
      1.717    3.000
      1.717    2.000
      1.717    3.000
      1.718    2.000
      1.718    3.000
      1.718    2.000
      1.718    2.000
      1.718    2.000
      1.719    2.000
      1.719    2.000
      1.719    3.000
      1.719    3.000
      1.719    3.000
      1.720    3.000
      1.720    3.000
      1.720    3.000
      1.720    3.000
      1.720    3.000
      1.721    4.000
      1.721    5.000
      1.721    6.000
      1.721    8.000
      1.721    5.000
      1.722    4.000
      1.722    5.000
      1.722    3.000
      1.722    5.000
      1.722    5.000
      1.723    5.000
      1.723    8.000
      1.723    5.000
      1.723    3.000
      1.723    5.000
      1.724    9.000
      1.724    5.000
      1.724    4.000
      1.724    4.000
      1.724    5.000
      1.725    5.000
      1.725    4.000
      1.725    5.000
      1.725    6.000
      1.725    4.000
      1.726    6.000
      1.726    5.000
      1.726    6.000
      1.726    6.000
      1.726    7.000
      1.727    5.000
      1.727    4.000
      1.727    5.000
      1.727    6.000
      1.727    6.000
      1.728    5.000
      1.728    5.000
      1.728    5.000
      1.728    6.000
      1.728    9.000
      1.729    6.000
      1.729    4.000
      1.729    3.000
      1.729    5.000
      1.729    3.000
      1.730    4.000
      1.730    5.000
      1.730    6.000
      1.730    6.000
      1.730    4.000
      1.731    5.000
      1.731    2.000
      1.731    2.000
      1.731    2.000
      1.731    3.000
      1.732    2.000
      1.732    2.000
      1.732    1.000
      1.732    2.000
      1.732    2.000
      1.733    2.000
      1.733    3.000
      1.733    3.000
      1.733    5.000
      1.733    5.000
      1.734    3.000
      1.734    3.000
      1.734    5.000
      1.734    1.000
      1.734    2.000
      1.735    3.000
      1.735    2.000
      1.735    2.000
      1.735    3.000
      1.735    2.000
      1.736    2.000
      1.736    1.000
      1.736    2.000
      1.736    0.000
      1.736    0.000
      1.737    1.000
      1.737    1.000
      1.737    1.000
      1.737    2.000
      1.737    3.000
      1.738    1.000
      1.738    2.000
      1.738    2.000
      1.738    1.000
      1.738    3.000
      1.739    3.000
      1.739    4.000
      1.739    2.000
      1.739    2.000
      1.739    2.000
      1.740    2.000
      1.740    3.000
      1.740    2.000
      1.740    3.000
      1.740    1.000
      1.741    1.000
      1.741    2.000
      1.741    2.000
      1.741    2.000
      1.741    3.000
      1.742    2.000
      1.742    2.000
      1.742    2.000
      1.742    1.000
      1.742    2.000
      1.743    5.000
      1.743    3.000
      1.743    4.000
      1.743    4.000
      1.743    3.000
      1.744    4.000
      1.744    2.000
      1.744    1.000
      1.744    1.000
      1.744    1.000
      1.745    2.000
      1.745    1.000
      1.745    3.000
      1.745    4.000
      1.745    3.000
      1.746    3.000
      1.746    2.000
      1.746    2.000
      1.746    5.000
      1.746    6.000
      1.747    5.000
      1.747    5.000
      1.747    4.000
      1.747    6.000
      1.747    4.000
      1.748    4.000
      1.748    4.000
      1.748    5.000
      1.748    6.000
      1.748    4.000
      1.749    4.000
      1.749    6.000
      1.749    2.000
      1.749    4.000
      1.749    5.000
      1.750    6.000
      1.750    7.000
      1.750    5.000
      1.750    7.000
      1.750    5.000
      1.751    5.000
      1.751    6.000
      1.751    5.000
      1.751    8.000
      1.751    8.000
      1.752    8.000
      1.752    8.000
      1.752    9.000
      1.752    8.000
      1.752    7.000
      1.753    7.000
      1.753    7.000
      1.753    6.000
      1.753    6.000
      1.753    4.000
      1.754    5.000
      1.754    6.000
      1.754    4.000
      1.754    4.000
      1.754    7.000
      1.755    4.000
      1.755    3.000
      1.755    4.000
      1.755    6.000
      1.755    8.000
      1.756    4.000
      1.756    2.000
      1.756    2.000
      1.756    3.000
      1.756    2.000
      1.757    4.000
      1.757    3.000
      1.757    2.000
      1.757    4.000
      1.757    7.000
      1.758    6.000
      1.758    6.000
      1.758    7.000
      1.758    7.000
      1.758    7.000
      1.759    8.000
      1.759    6.000
      1.759    8.000
      1.759    4.000
      1.759    5.000
      1.760    6.000
      1.760    4.000
      1.760    4.000
      1.760    3.000
      1.760    6.000
      1.761    6.000
      1.761    5.000
      1.761    5.000
      1.761    2.000
      1.761    6.000
      1.762    6.000
      1.762    8.000
      1.762    5.000
      1.762    6.000
      1.762    4.000
      1.763    5.000
      1.763    4.000
      1.763    5.000
      1.763    4.000
      1.763    5.000
      1.764    6.000
      1.764    6.000
      1.764    3.000
      1.764    3.000
      1.764    2.000
      1.765    3.000
      1.765    5.000
      1.765    6.000
      1.765    8.000
      1.765    4.000
      1.766    3.000
      1.766    4.000
      1.766    5.000
      1.766    4.000
      1.766    5.000
      1.767    7.000
      1.767    6.000
      1.767    7.000
      1.767    7.000
      1.767    5.000
      1.768    5.000
      1.768    6.000
      1.768    6.000
      1.768    8.000
      1.768    8.000
      1.769    8.000
      1.769    9.000
      1.769   11.000
      1.769    9.000
      1.769    9.000
      1.770   11.000
      1.770   10.000
      1.770   11.000
      1.770   11.000
      1.770    8.000
      1.771    9.000
      1.771   10.000
      1.771   11.000
      1.771    9.000
      1.771    9.000
      1.772   10.000
      1.772    8.000
      1.772    9.000
      1.772    8.000
      1.772    8.000
      1.773    6.000
      1.773    7.000
      1.773    6.000
      1.773    5.000
      1.773    7.000
      1.774    6.000
      1.774    5.000
      1.774    5.000
      1.774    4.000
      1.774    3.000
      1.775    3.000
      1.775    4.000
      1.775    6.000
      1.775    4.000
      1.775    3.000
      1.776    4.000
      1.776    5.000
      1.776    1.000
      1.776    1.000
      1.776    2.000
      1.777    3.000
      1.777    2.000
      1.777    2.000
      1.777    2.000
      1.777    1.000
      1.778    4.000
      1.778    5.000
      1.778    5.000
      1.778    6.000
      1.778    7.000
      1.779    7.000
      1.779    7.000
      1.779   10.000
      1.779    7.000
      1.779    7.000
      1.780    7.000
      1.780    8.000
      1.780    9.000
      1.780    6.000
      1.780    8.000
      1.781   13.000
      1.781   10.000
      1.781    9.000
      1.781    9.000
      1.781    6.000
      1.782    8.000
      1.782    8.000
      1.782    7.000
      1.782    5.000
      1.782    4.000
      1.783    5.000
      1.783    5.000
      1.783    5.000
      1.783    4.000
      1.783    4.000
      1.784    4.000
      1.784    6.000
      1.784    4.000
      1.784    4.000
      1.784    5.000
      1.785    5.000
      1.785    7.000
      1.785    5.000
      1.785    8.000
      1.785    5.000
      1.786    4.000
      1.786    6.000
      1.786    4.000
      1.786    6.000
      1.786    5.000
      1.787    6.000
      1.787    7.000
      1.787    6.000
      1.787    6.000
      1.787    4.000
      1.788    3.000
      1.788    6.000
      1.788    8.000
      1.788    9.000
      1.788    6.000
      1.789    7.000
      1.789    8.000
      1.789    7.000
      1.789    6.000
      1.789    5.000
      1.790    4.000
      1.790    5.000
      1.790    4.000
      1.790    4.000
      1.790    3.000
      1.791    5.000
      1.791    4.000
      1.791    2.000
      1.791    5.000
      1.791    5.000
      1.792    3.000
      1.792    6.000
      1.792    4.000
      1.792    1.000
      1.792    1.000
      1.793    2.000
      1.793    3.000
      1.793    4.000
      1.793    2.000
      1.793    2.000
      1.794    4.000
      1.794    3.000
      1.794    3.000
      1.794    4.000
      1.794    3.000
      1.795    6.000
      1.795    6.000
      1.795    4.000
      1.795    3.000
      1.795    4.000
      1.796    4.000
      1.796    6.000
      1.796    3.000
      1.796    6.000
      1.796    4.000
      1.797    5.000
      1.797    6.000
      1.797    8.000
      1.797    6.000
      1.797    5.000
      1.798    6.000
      1.798    4.000
      1.798    4.000
      1.798    6.000
      1.798    6.000
      1.799    7.000
      1.799    5.000
      1.799    4.000
      1.799    8.000
      1.799    6.000
      1.800    8.000
      1.800    8.000
      1.800    8.000
      1.800    8.000
      1.800   10.000
      1.801   11.000
      1.801    8.000
      1.801    9.000
      1.801    8.000
      1.801    6.000
      1.802    7.000
      1.802    6.000
      1.802    7.000
      1.802    6.000
      1.802    6.000
      1.803    7.000
      1.803    7.000
      1.803    8.000
      1.803    9.000
      1.803    7.000
      1.804    6.000
      1.804    5.000
      1.804    5.000
      1.804    5.000
      1.804    6.000
      1.805    6.000
      1.805    7.000
      1.805    8.000
      1.805    8.000
      1.805    7.000
      1.806    4.000
      1.806    6.000
      1.806    5.000
      1.806    7.000
      1.806    6.000
      1.807    6.000
      1.807    6.000
      1.807    7.000
      1.807    6.000
      1.807    4.000
      1.808    7.000
      1.808    8.000
      1.808    8.000
      1.808    9.000
      1.808   10.000
      1.809    9.000
      1.809    8.000
      1.809    7.000
      1.809    7.000
      1.809    7.000
      1.810    9.000
      1.810    6.000
      1.810    6.000
      1.810    5.000
      1.810   10.000
      1.811   10.000
      1.811   12.000
      1.811   12.000
      1.811   11.000
      1.811    8.000
      1.812    9.000
      1.812    7.000
      1.812    7.000
      1.812    8.000
      1.812   10.000
      1.813   12.000
      1.813    7.000
      1.813    6.000
      1.813    7.000
      1.813    8.000
      1.814   10.000
      1.814    7.000
      1.814    6.000
      1.814    8.000
      1.814    9.000
      1.815    9.000
      1.815    8.000
      1.815   10.000
      1.815    9.000
      1.815    9.000
      1.816    8.000
      1.816    7.000
      1.816    6.000
      1.816    9.000
      1.816    8.000
      1.817    6.000
      1.817    5.000
      1.817    5.000
      1.817    5.000
      1.817    4.000
      1.818    4.000
      1.818    9.000
      1.818    7.000
      1.818   11.000
      1.818    9.000
      1.819    9.000
      1.819    8.000
      1.819    7.000
      1.819    8.000
      1.819    7.000
      1.820    6.000
      1.820    7.000
      1.820    7.000
      1.820    7.000
      1.820    8.000
      1.821    7.000
      1.821    5.000
      1.821    6.000
      1.821    5.000
      1.821    5.000
      1.822    5.000
      1.822    6.000
      1.822    9.000
      1.822    6.000
      1.822    8.000
      1.823    6.000
      1.823    7.000
      1.823    6.000
      1.823    6.000
      1.823    6.000
      1.824    4.000
      1.824    6.000
      1.824    6.000
      1.824    7.000
      1.824   10.000
      1.825    8.000
      1.825    9.000
      1.825    9.000
      1.825    7.000
      1.825    9.000
      1.826    9.000
      1.826   10.000
      1.826    7.000
      1.826    9.000
      1.826    9.000
      1.827    8.000
      1.827    8.000
      1.827    9.000
      1.827   10.000
      1.827   11.000
      1.828   10.000
      1.828    9.000
      1.828    9.000
      1.828   10.000
      1.828   11.000
      1.829    9.000
      1.829    9.000
      1.829   10.000
      1.829    9.000
      1.829    8.000
      1.830    9.000
      1.830    9.000
      1.830    9.000
      1.830    8.000
      1.830    9.000
      1.831   11.000
      1.831   12.000
      1.831   10.000
      1.831    5.000
      1.831    6.000
      1.832   10.000
      1.832    8.000
      1.832    6.000
      1.832    9.000
      1.832    6.000
      1.833    5.000
      1.833    7.000
      1.833    9.000
      1.833    9.000
      1.833   10.000
      1.834    8.000
      1.834    8.000
      1.834    8.000
      1.834    8.000
      1.834    8.000
      1.835    6.000
      1.835    6.000
      1.835    7.000
      1.835    7.000
      1.835    5.000
      1.836    5.000
      1.836    5.000
      1.836    6.000
      1.836    7.000
      1.836    6.000
      1.837    9.000
      1.837   11.000
      1.837    9.000
      1.837    9.000
      1.837    8.000
      1.838    9.000
      1.838    6.000
      1.838    8.000
      1.838    9.000
      1.838   11.000
      1.839    9.000
      1.839   11.000
      1.839    8.000
      1.839    8.000
      1.839    6.000
      1.840    9.000
      1.840    8.000
      1.840    8.000
      1.840    9.000
      1.840    7.000
      1.841    8.000
      1.841    8.000
      1.841    8.000
      1.841    5.000
      1.841    7.000
      1.842   10.000
      1.842   11.000
      1.842   11.000
      1.842   11.000
      1.842   13.000
      1.843   15.000
      1.843   11.000
      1.843   13.000
      1.843   12.000
      1.843   12.000
      1.844   12.000
      1.844   13.000
      1.844   12.000
      1.844   12.000
      1.844   12.000
      1.845   12.000
      1.845   11.000
      1.845   10.000
      1.845   10.000
      1.845   10.000
      1.846   10.000
      1.846    9.000
      1.846   10.000
      1.846   10.000
      1.846   10.000
      1.847    8.000
      1.847    9.000
      1.847   10.000
      1.847   11.000
      1.847   10.000
      1.848   10.000
      1.848   12.000
      1.848   10.000
      1.848   10.000
      1.848    9.000
      1.849   10.000
      1.849    7.000
      1.849    7.000
      1.849    7.000
      1.849    7.000
      1.850   11.000
      1.850    7.000
      1.850   10.000
      1.850   10.000
      1.850    9.000
      1.851    8.000
      1.851    8.000
      1.851    8.000
      1.851    7.000
      1.851    7.000
      1.852    7.000
      1.852   11.000
      1.852    9.000
      1.852    9.000
      1.852    8.000
      1.853    8.000
      1.853    7.000
      1.853    8.000
      1.853    7.000
      1.853    7.000
      1.854    8.000
      1.854    7.000
      1.854   10.000
      1.854    4.000
      1.854    7.000
      1.855    6.000
      1.855    5.000
      1.855    6.000
      1.855    7.000
      1.855    4.000
      1.856    5.000
      1.856    5.000
      1.856    6.000
      1.856    5.000
      1.856    5.000
      1.857    4.000
      1.857    7.000
      1.857    6.000
      1.857    5.000
      1.857    7.000
      1.858    4.000
      1.858    7.000
      1.858    9.000
      1.858    7.000
      1.858    8.000
      1.859    8.000
      1.859    7.000
      1.859    6.000
      1.859    5.000
      1.859    9.000
      1.860    8.000
      1.860    5.000
      1.860    4.000
      1.860    7.000
      1.860    4.000
      1.861    7.000
      1.861    6.000
      1.861    5.000
      1.861    8.000
      1.861    7.000
      1.862    7.000
      1.862    8.000
      1.862    7.000
      1.862    7.000
      1.862    6.000
      1.863    9.000
      1.863    7.000
      1.863    7.000
      1.863    8.000
      1.863    7.000
      1.864    8.000
      1.864    6.000
      1.864    8.000
      1.864    6.000
      1.864    6.000
      1.865    6.000
      1.865    7.000
      1.865    4.000
      1.865    8.000
      1.865    4.000
      1.866    6.000
      1.866    6.000
      1.866    4.000
      1.866    5.000
      1.866    6.000
      1.867    6.000
      1.867    6.000
      1.867    5.000
      1.867    6.000
      1.867    4.000
      1.868    5.000
      1.868    4.000
      1.868    5.000
      1.868    4.000
      1.868    5.000
      1.869    6.000
      1.869    9.000
      1.869    6.000
      1.869    5.000
      1.869    5.000
      1.870    8.000
      1.870    8.000
      1.870    6.000
      1.870    6.000
      1.870    5.000
      1.871    7.000
      1.871    6.000
      1.871    5.000
      1.871    5.000
      1.871    5.000
      1.872    5.000
      1.872    5.000
      1.872    6.000
      1.872    6.000
      1.872    8.000
      1.873    7.000
      1.873    6.000
      1.873    7.000
      1.873    7.000
      1.873    6.000
      1.874    7.000
      1.874    5.000
      1.874    7.000
      1.874    5.000
      1.874    7.000
      1.875    6.000
      1.875    6.000
      1.875    5.000
      1.875    5.000
      1.875    4.000
      1.876    5.000
      1.876    5.000
      1.876    5.000
      1.876    5.000
      1.876    6.000
      1.877    7.000
      1.877    6.000
      1.877    8.000
      1.877    6.000
      1.877    8.000
      1.878    5.000
      1.878    9.000
      1.878    5.000
      1.878    7.000
      1.878    5.000
      1.879    4.000
      1.879    4.000
      1.879    5.000
      1.879    4.000
      1.879    4.000
      1.880    5.000
      1.880    5.000
      1.880    5.000
      1.880    6.000
      1.880    7.000
      1.881    6.000
      1.881    5.000
      1.881    8.000
      1.881    8.000
      1.881    7.000
      1.882    8.000
      1.882    8.000
      1.882   11.000
      1.882   10.000
      1.882    7.000
      1.883    9.000
      1.883    9.000
      1.883    9.000
      1.883    8.000
      1.883    7.000
      1.884    8.000
      1.884    9.000
      1.884    8.000
      1.884    9.000
      1.884    9.000
      1.885    9.000
      1.885    9.000
      1.885    7.000
      1.885    9.000
      1.885    8.000
      1.886   10.000
      1.886    8.000
      1.886   10.000
      1.886    9.000
      1.886    8.000
      1.887    9.000
      1.887    5.000
      1.887    6.000
      1.887    9.000
      1.887   11.000
      1.888   15.000
      1.888   11.000
      1.888   14.000
      1.888   11.000
      1.888    9.000
      1.889   11.000
      1.889   10.000
      1.889   12.000
      1.889   13.000
      1.889   14.000
      1.890   13.000
      1.890   12.000
      1.890   13.000
      1.890   10.000
      1.890   10.000
      1.891   11.000
      1.891   10.000
      1.891    8.000
      1.891    8.000
      1.891    8.000
      1.892    9.000
      1.892    9.000
      1.892    9.000
      1.892   11.000
      1.892   10.000
      1.893    8.000
      1.893    8.000
      1.893   10.000
      1.893   10.000
      1.893   10.000
      1.894    7.000
      1.894    9.000
      1.894    6.000
      1.894    9.000
      1.894    6.000
      1.895    7.000
      1.895    5.000
      1.895    7.000
      1.895    9.000
      1.895    6.000
      1.896    8.000
      1.896    6.000
      1.896    6.000
      1.896    5.000
      1.896    6.000
      1.897    5.000
      1.897    8.000
      1.897    5.000
      1.897    6.000
      1.897    8.000
      1.898    9.000
      1.898    6.000
      1.898    5.000
      1.898    6.000
      1.898    6.000
      1.899    7.000
      1.899    8.000
      1.899    6.000
      1.899    8.000
      1.899   11.000
      1.900    9.000
      1.900    8.000
      1.900    8.000
      1.900   11.000
      1.900   10.000
      1.901    9.000
      1.901    8.000
      1.901    9.000
      1.901    8.000
      1.901    6.000
      1.902    5.000
      1.902    9.000
      1.902    7.000
      1.902    7.000
      1.902    5.000
      1.903    7.000
      1.903    9.000
      1.903    8.000
      1.903    8.000
      1.903    8.000
      1.904    9.000
      1.904    8.000
      1.904    8.000
      1.904    8.000
      1.904    7.000
      1.905    6.000
      1.905    6.000
      1.905    5.000
      1.905    9.000
      1.905    9.000
      1.906    9.000
      1.906   11.000
      1.906   12.000
      1.906   11.000
      1.906   10.000
      1.907    9.000
      1.907   10.000
      1.907    7.000
      1.907    7.000
      1.907    9.000
      1.908    7.000
      1.908    8.000
      1.908    8.000
      1.908    8.000
      1.908    8.000
      1.909    8.000
      1.909    4.000
      1.909    6.000
      1.909    5.000
      1.909    5.000
      1.910    8.000
      1.910    6.000
      1.910    5.000
      1.910    6.000
      1.910    4.000
      1.911    4.000
      1.911    3.000
      1.911    4.000
      1.911    2.000
      1.911    4.000
      1.912    4.000
      1.912    4.000
      1.912    5.000
      1.912    4.000
      1.912    5.000
      1.913    4.000
      1.913    3.000
      1.913    2.000
      1.913    3.000
      1.913    3.000
      1.914    5.000
      1.914    4.000
      1.914    4.000
      1.914    6.000
      1.914    8.000
      1.915    3.000
      1.915    5.000
      1.915    4.000
      1.915    3.000
      1.915    4.000
      1.916    5.000
      1.916    5.000
      1.916    1.000
      1.916    1.000
      1.916    5.000
      1.917    3.000
      1.917    3.000
      1.917    5.000
      1.917    4.000
      1.917    3.000
      1.918    2.000
      1.918    3.000
      1.918    4.000
      1.918    4.000
      1.918    3.000
      1.919    3.000
      1.919    4.000
      1.919    3.000
      1.919    1.000
      1.919    4.000
      1.920    3.000
      1.920    4.000
      1.920    4.000
      1.920    3.000
      1.920    3.000
      1.921    2.000
      1.921    1.000
      1.921    6.000
      1.921    7.000
      1.921    4.000
      1.922    3.000
      1.922    5.000
      1.922    4.000
      1.922    3.000
      1.922    3.000
      1.923    2.000
      1.923    3.000
      1.923    2.000
      1.923    4.000
      1.923    3.000
      1.924    3.000
      1.924    3.000
      1.924    4.000
      1.924    4.000
      1.924    1.000
      1.925    2.000
      1.925    2.000
      1.925    2.000
      1.925    2.000
      1.925    1.000
      1.926    2.000
      1.926    2.000
      1.926    5.000
      1.926    4.000
      1.926    6.000
      1.927    4.000
      1.927    5.000
      1.927    4.000
      1.927    2.000
      1.927    4.000
      1.928    4.000
      1.928    4.000
      1.928    4.000
      1.928    4.000
      1.928    5.000
      1.929    5.000
      1.929    4.000
      1.929    4.000
      1.929    3.000
      1.929    2.000
      1.930    3.000
      1.930    7.000
      1.930    4.000
      1.930    6.000
      1.930    6.000
      1.931    3.000
      1.931    3.000
      1.931    4.000
      1.931    4.000
      1.931    5.000
      1.932    5.000
      1.932    5.000
      1.932    7.000
      1.932    5.000
      1.932    7.000
      1.933    5.000
      1.933    4.000
      1.933    4.000
      1.933    4.000
      1.933    1.000
      1.934    5.000
      1.934    2.000
      1.934    3.000
      1.934    2.000
      1.934    2.000
      1.935    5.000
      1.935    4.000
      1.935    4.000
      1.935    7.000
      1.935    5.000
      1.936    8.000
      1.936    7.000
      1.936    6.000
      1.936    7.000
      1.936    7.000
      1.937    6.000
      1.937    6.000
      1.937    5.000
      1.937    6.000
      1.937    4.000
      1.938    5.000
      1.938    5.000
      1.938    4.000
      1.938    5.000
      1.938    4.000
      1.939    4.000
      1.939    5.000
      1.939    5.000
      1.939    6.000
      1.939    7.000
      1.940    7.000
      1.940    5.000
      1.940    8.000
      1.940    7.000
      1.940    7.000
      1.941    6.000
      1.941    6.000
      1.941    6.000
      1.941    8.000
      1.941    8.000
      1.942    8.000
      1.942    7.000
      1.942    9.000
      1.942    8.000
      1.942    5.000
      1.943    5.000
      1.943    6.000
      1.943    7.000
      1.943    6.000
      1.943    5.000
      1.944    5.000
      1.944    5.000
      1.944    3.000
      1.944    6.000
      1.944    6.000
      1.945    7.000
      1.945    8.000
      1.945    7.000
      1.945    8.000
      1.945    7.000
      1.946    6.000
      1.946    8.000
      1.946   10.000
      1.946    9.000
      1.946    6.000
      1.947   10.000
      1.947   10.000
      1.947   11.000
      1.947    9.000
      1.947   11.000
      1.948   11.000
      1.948    8.000
      1.948    8.000
      1.948    8.000
      1.948    6.000
      1.949    8.000
      1.949    9.000
      1.949    9.000
      1.949   10.000
      1.949   11.000
      1.950    8.000
      1.950   10.000
      1.950   10.000
      1.950    8.000
      1.950    7.000
      1.951    6.000
      1.951    8.000
      1.951    7.000
      1.951    8.000
      1.951   10.000
      1.952    8.000
      1.952    6.000
      1.952    5.000
      1.952    7.000
      1.952    9.000
      1.953    5.000
      1.953    9.000
      1.953    8.000
      1.953    8.000
      1.953    6.000
      1.954    7.000
      1.954    5.000
      1.954    6.000
      1.954    7.000
      1.954    8.000
      1.955    9.000
      1.955    6.000
      1.955    6.000
      1.955    8.000
      1.955    7.000
      1.956    7.000
      1.956    7.000
      1.956    8.000
      1.956    9.000
      1.956    7.000
      1.957    7.000
      1.957    6.000
      1.957    7.000
      1.957    7.000
      1.957    7.000
      1.958    6.000
      1.958    7.000
      1.958    7.000
      1.958    8.000
      1.958    7.000
      1.959    6.000
      1.959    8.000
      1.959    8.000
      1.959    7.000
      1.959    7.000
      1.960    8.000
      1.960    6.000
      1.960    7.000
      1.960    8.000
      1.960    7.000
      1.961   10.000
      1.961    9.000
      1.961   11.000
      1.961   10.000
      1.961    9.000
      1.962   10.000
      1.962    7.000
      1.962    7.000
      1.962    8.000
      1.962    9.000
      1.963    8.000
      1.963    7.000
      1.963    7.000
      1.963    7.000
      1.963   10.000
      1.964    9.000
      1.964    8.000
      1.964    9.000
      1.964    7.000
      1.964    7.000
      1.965    7.000
      1.965    6.000
      1.965    9.000
      1.965    7.000
      1.965    9.000
      1.966    8.000
      1.966    8.000
      1.966    7.000
      1.966    8.000
      1.966    7.000
      1.967    9.000
      1.967    9.000
      1.967    9.000
      1.967   10.000
      1.967   12.000
      1.968   10.000
      1.968   10.000
      1.968   10.000
      1.968   10.000
      1.968    8.000
      1.969   10.000
      1.969    8.000
      1.969   11.000
      1.969   11.000
      1.969   10.000
      1.970    9.000
      1.970    7.000
      1.970    9.000
      1.970    8.000
      1.970    7.000
      1.971    8.000
      1.971   10.000
      1.971    9.000
      1.971    7.000
      1.971   11.000
      1.972    8.000
      1.972    8.000
      1.972    6.000
      1.972    5.000
      1.972    6.000
      1.973    6.000
      1.973    6.000
      1.973    9.000
      1.973    9.000
      1.973   10.000
      1.974   10.000
      1.974    9.000
      1.974   10.000
      1.974    9.000
      1.974   10.000
      1.975    9.000
      1.975    9.000
      1.975    5.000
      1.975    8.000
      1.975    8.000
      1.976    9.000
      1.976    7.000
      1.976   12.000
      1.976    9.000
      1.976    8.000
      1.977    8.000
      1.977    8.000
      1.977    8.000
      1.977    8.000
      1.977    7.000
      1.978    7.000
      1.978    5.000
      1.978    8.000
      1.978    8.000
      1.978    8.000
      1.979    9.000
      1.979    7.000
      1.979   10.000
      1.979   10.000
      1.979   10.000
      1.980   10.000
      1.980    9.000
      1.980    8.000
      1.980    9.000
      1.980   10.000
      1.981    9.000
      1.981    9.000
      1.981    8.000
      1.981    6.000
      1.981    7.000
      1.982   11.000
      1.982    8.000
      1.982    7.000
      1.982    8.000
      1.982    8.000
      1.983    8.000
      1.983    9.000
      1.983    9.000
      1.983    6.000
      1.983    6.000
      1.984    5.000
      1.984    4.000
      1.984    7.000
      1.984    5.000
      1.984    6.000
      1.985    4.000
      1.985    3.000
      1.985    6.000
      1.985    6.000
      1.985    5.000
      1.986    7.000
      1.986    6.000
      1.986    6.000
      1.986    3.000
      1.986    4.000
      1.987    5.000
      1.987    5.000
      1.987    4.000
      1.987    5.000
      1.987    4.000
      1.988    3.000
      1.988    3.000
      1.988    7.000
      1.988    5.000
      1.988    5.000
      1.989    5.000
      1.989    4.000
      1.989    6.000
      1.989    4.000
      1.989    4.000
      1.990    4.000
      1.990    3.000
      1.990    3.000
      1.990    4.000
      1.990    3.000
      1.991    5.000
      1.991    4.000
      1.991    6.000
      1.991    7.000
      1.991    7.000
      1.992    8.000
      1.992    7.000
      1.992    5.000
      1.992    6.000
      1.992    3.000
      1.993    3.000
      1.993    5.000
      1.993    7.000
      1.993    6.000
      1.993    5.000
      1.994    4.000
      1.994    6.000
      1.994    3.000
      1.994    4.000
      1.994    3.000
      1.995    5.000
      1.995    4.000
      1.995    3.000
      1.995    2.000
      1.995    3.000
      1.996    3.000
      1.996    3.000
      1.996    2.000
      1.996    4.000
      1.996    4.000
      1.997    3.000
      1.997    4.000
      1.997    4.000
      1.997    3.000
      1.997    3.000
      1.998    4.000
      1.998    2.000
      1.998    4.000
      1.998    4.000
      1.998    3.000
      1.999    4.000
      1.999    6.000
      1.999    4.000
      1.999    4.000
      1.999    5.000
      2.000    5.000
      2.000    5.000
      2.000    6.000
      2.000    7.000
      2.000    7.000
      2.001    6.000
      2.001    8.000
      2.001    7.000
      2.001    6.000
      2.001    7.000
      2.002    7.000
      2.002    8.000
      2.002    8.000
      2.002    6.000
      2.002    5.000
      2.003    7.000
      2.003    8.000
      2.003    6.000
      2.003   10.000
      2.003   11.000
      2.004   11.000
      2.004   11.000
      2.004    8.000
      2.004   11.000
      2.004   10.000
      2.005   10.000
      2.005   11.000
      2.005   10.000
      2.005   11.000
      2.005   10.000
      2.006    8.000
      2.006    9.000
      2.006    8.000
      2.006   10.000
      2.006    9.000
      2.007    7.000
      2.007    9.000
      2.007    7.000
      2.007   10.000
      2.007    9.000
      2.008    8.000
      2.008    8.000
      2.008    9.000
      2.008    9.000
      2.008    9.000
      2.009    8.000
      2.009    8.000
      2.009    7.000
      2.009    9.000
      2.009   11.000
      2.010    8.000
      2.010    7.000
      2.010    8.000
      2.010    7.000
      2.010    6.000
      2.011    8.000
      2.011    7.000
      2.011    6.000
      2.011    4.000
      2.011    5.000
      2.012    4.000
      2.012    6.000
      2.012    6.000
      2.012    6.000
      2.012    4.000
      2.013    4.000
      2.013    5.000
      2.013    7.000
      2.013    6.000
      2.013    6.000
      2.014    5.000
      2.014    6.000
      2.014    6.000
      2.014    5.000
      2.014    7.000
      2.015    6.000
      2.015    4.000
      2.015    7.000
      2.015    5.000
      2.015    5.000
      2.016    5.000
      2.016    5.000
      2.016    6.000
      2.016    5.000
      2.016    6.000
      2.017    3.000
      2.017    6.000
      2.017    5.000
      2.017    3.000
      2.017    3.000
      2.018    3.000
      2.018    4.000
      2.018    4.000
      2.018    3.000
      2.018    4.000
      2.019    5.000
      2.019    4.000
      2.019    7.000
      2.019    7.000
      2.019    6.000
      2.020    3.000
      2.020    3.000
      2.020    3.000
      2.020    6.000
      2.020    4.000
      2.021    5.000
      2.021    4.000
      2.021    4.000
      2.021    3.000
      2.021    2.000
      2.022    2.000
      2.022    4.000
      2.022    4.000
      2.022    5.000
      2.022    6.000
      2.023    7.000
      2.023    5.000
      2.023    3.000
      2.023    4.000
      2.023    5.000
      2.024    5.000
      2.024    5.000
      2.024    5.000
      2.024    4.000
      2.024    4.000
      2.025    6.000
      2.025    6.000
      2.025    5.000
      2.025    5.000
      2.025    6.000
      2.026    4.000
      2.026    4.000
      2.026    3.000
      2.026    4.000
      2.026    4.000
      2.027    4.000
      2.027    4.000
      2.027    6.000
      2.027    7.000
      2.027    5.000
      2.028    5.000
      2.028    5.000
      2.028    5.000
      2.028    5.000
      2.028    5.000
      2.029    6.000
      2.029    5.000
      2.029    5.000
      2.029    4.000
      2.029    3.000
      2.030    3.000
      2.030    4.000
      2.030    4.000
      2.030    5.000
      2.030    2.000
      2.031    4.000
      2.031    4.000
      2.031    5.000
      2.031    6.000
      2.031    6.000
      2.032    6.000
      2.032    5.000
      2.032    5.000
      2.032    5.000
      2.032    5.000
      2.033    6.000
      2.033    5.000
      2.033    5.000
      2.033    2.000
      2.033    3.000
      2.034    3.000
      2.034    6.000
      2.034    3.000
      2.034    5.000
      2.034    6.000
      2.035    4.000
      2.035    5.000
      2.035    4.000
      2.035    4.000
      2.035    6.000
      2.036    2.000
      2.036    3.000
      2.036    3.000
      2.036    4.000
      2.036    4.000
      2.037    2.000
      2.037    1.000
      2.037    3.000
      2.037    2.000
      2.037    1.000
      2.038    2.000
      2.038    1.000
      2.038    3.000
      2.038    3.000
      2.038    4.000
      2.039    5.000
      2.039    4.000
      2.039    4.000
      2.039    3.000
      2.039    5.000
      2.040    7.000
      2.040    4.000
      2.040    5.000
      2.040    5.000
      2.040    6.000
      2.041    6.000
      2.041    6.000
      2.041    9.000
      2.041    6.000
      2.041    7.000
      2.042    8.000
      2.042    8.000
      2.042    9.000
      2.042    9.000
      2.042    9.000
      2.043    8.000
      2.043    7.000
      2.043    7.000
      2.043    7.000
      2.043    4.000
      2.044    6.000
      2.044    7.000
      2.044    7.000
      2.044    6.000
      2.044    6.000
      2.045    7.000
      2.045    5.000
      2.045    8.000
      2.045    6.000
      2.045    5.000
      2.046    5.000
      2.046    5.000
      2.046    8.000
      2.046    7.000
      2.046    8.000
      2.047    7.000
      2.047    8.000
      2.047    7.000
      2.047    9.000
      2.047    8.000
      2.048    9.000
      2.048   10.000
      2.048    8.000
      2.048    9.000
      2.048    7.000
      2.049    7.000
      2.049    5.000
      2.049    4.000
      2.049    4.000
      2.049    4.000
      2.050    5.000
      2.050    4.000
      2.050    5.000
      2.050    5.000
      2.050    5.000
      2.051    7.000
      2.051    4.000
      2.051    6.000
      2.051    6.000
      2.051    7.000
      2.052    4.000
      2.052    5.000
      2.052    6.000
      2.052    5.000
      2.052    5.000
      2.053    5.000
      2.053    7.000
      2.053    6.000
      2.053    7.000
      2.053    7.000
      2.054    7.000
      2.054    5.000
      2.054    6.000
      2.054    8.000
      2.054    8.000
      2.055    8.000
      2.055    9.000
      2.055   10.000
      2.055   10.000
      2.055   11.000
      2.056   11.000
      2.056    8.000
      2.056    8.000
      2.056    9.000
      2.056    7.000
      2.057    8.000
      2.057    9.000
      2.057    8.000
      2.057    9.000
      2.057    5.000
      2.058    8.000
      2.058    9.000
      2.058    8.000
      2.058    6.000
      2.058    5.000
      2.059    8.000
      2.059    9.000
      2.059    9.000
      2.059   10.000
      2.059    6.000
      2.060    8.000
      2.060    4.000
      2.060    4.000
      2.060    3.000
      2.060    4.000
      2.061    5.000
      2.061    5.000
      2.061    6.000
      2.061    5.000
      2.061    5.000
      2.062    4.000
      2.062    3.000
      2.062    3.000
      2.062    2.000
      2.062    3.000
      2.063    3.000
      2.063    3.000
      2.063    3.000
      2.063    1.000
      2.063    3.000
      2.064    1.000
      2.064    1.000
      2.064    1.000
      2.064    1.000
      2.064    3.000
      2.065    3.000
      2.065    2.000
      2.065    3.000
      2.065    4.000
      2.065    5.000
      2.066    4.000
      2.066    2.000
      2.066    3.000
      2.066    5.000
      2.066    5.000
      2.067    6.000
      2.067    6.000
      2.067    4.000
      2.067    5.000
      2.067    4.000
      2.068    4.000
      2.068    3.000
      2.068    1.000
      2.068    5.000
      2.068    3.000
      2.069    4.000
      2.069    4.000
      2.069    2.000
      2.069    5.000
      2.069    5.000
      2.070    4.000
      2.070    2.000
      2.070    3.000
      2.070    4.000
      2.070    3.000
      2.071    2.000
      2.071    3.000
      2.071    5.000
      2.071    8.000
      2.071    5.000
      2.072    5.000
      2.072   10.000
      2.072    6.000
      2.072    9.000
      2.072    7.000
      2.073    6.000
      2.073    7.000
      2.073    7.000
      2.073    9.000
      2.073    8.000
      2.074    8.000
      2.074    8.000
      2.074   10.000
      2.074    9.000
      2.074    6.000
      2.075    6.000
      2.075    9.000
      2.075    7.000
      2.075    7.000
      2.075    6.000
      2.076    7.000
      2.076    4.000
      2.076    4.000
      2.076    5.000
      2.076    2.000
      2.077    3.000
      2.077    2.000
      2.077    5.000
      2.077    7.000
      2.077    6.000
      2.078    6.000
      2.078    5.000
      2.078    5.000
      2.078    8.000
      2.078    6.000
      2.079    6.000
      2.079    7.000
      2.079    5.000
      2.079    4.000
      2.079    5.000
      2.080    6.000
      2.080    2.000
      2.080    4.000
      2.080    3.000
      2.080    3.000
      2.081    4.000
      2.081    3.000
      2.081    2.000
      2.081    5.000
      2.081    2.000
      2.082    3.000
      2.082    3.000
      2.082    3.000
      2.082    2.000
      2.082    2.000
      2.083    2.000
      2.083    4.000
      2.083    4.000
      2.083    1.000
      2.083    3.000
      2.084    2.000
      2.084    2.000
      2.084    5.000
      2.084    6.000
      2.084    4.000
      2.085    5.000
      2.085    6.000
      2.085    5.000
      2.085    5.000
      2.085    7.000
      2.086    7.000
      2.086    4.000
      2.086    7.000
      2.086    3.000
      2.086    3.000
      2.087    2.000
      2.087    5.000
      2.087    4.000
      2.087    4.000
      2.087    5.000
      2.088    4.000
      2.088    5.000
      2.088    5.000
      2.088    4.000
      2.088    5.000
      2.089    4.000
      2.089    3.000
      2.089    3.000
      2.089    3.000
      2.089    2.000
      2.090    2.000
      2.090    2.000
      2.090    2.000
      2.090    4.000
      2.090    3.000
      2.091    3.000
      2.091    5.000
      2.091    3.000
      2.091    3.000
      2.091    3.000
      2.092    3.000
      2.092    4.000
      2.092    2.000
      2.092    3.000
      2.092    5.000
      2.093    5.000
      2.093    2.000
      2.093    3.000
      2.093    3.000
      2.093    5.000
      2.094    6.000
      2.094    4.000
      2.094    6.000
      2.094    6.000
      2.094    7.000
      2.095    7.000
      2.095    6.000
      2.095    5.000
      2.095    5.000
      2.095    5.000
      2.096    6.000
      2.096    7.000
      2.096    7.000
      2.096    7.000
      2.096    8.000
      2.097    6.000
      2.097    7.000
      2.097    6.000
      2.097    6.000
      2.097    6.000
      2.098    6.000
      2.098    6.000
      2.098    6.000
      2.098    7.000
      2.098    7.000
      2.099    6.000
      2.099    5.000
      2.099    6.000
      2.099    5.000
      2.099    4.000
      2.100    5.000
      2.100    4.000
      2.100    4.000
      2.100    4.000
      2.100    4.000
      2.101    3.000
      2.101    3.000
      2.101    4.000
      2.101    6.000
      2.101    7.000
      2.102    5.000
      2.102    5.000
      2.102    5.000
      2.102    3.000
      2.102    4.000
      2.103    2.000
      2.103    4.000
      2.103    3.000
      2.103    5.000
      2.103    4.000
      2.104    3.000
      2.104    3.000
      2.104    2.000
      2.104    4.000
      2.104    5.000
      2.105    4.000
      2.105    7.000
      2.105    4.000
      2.105    3.000
      2.105    5.000
      2.106    3.000
      2.106    5.000
      2.106    3.000
      2.106    4.000
      2.106    6.000
      2.107    6.000
      2.107    4.000
      2.107    5.000
      2.107    6.000
      2.107    6.000
      2.108    6.000
      2.108    7.000
      2.108    6.000
      2.108    7.000
      2.108   10.000
      2.109    8.000
      2.109    9.000
      2.109    9.000
      2.109    8.000
      2.109    5.000
      2.110    5.000
      2.110    4.000
      2.110    3.000
      2.110    5.000
      2.110    4.000
      2.111    3.000
      2.111    4.000
      2.111    2.000
      2.111    5.000
      2.111    7.000
      2.112    6.000
      2.112    6.000
      2.112    6.000
      2.112    7.000
      2.112    8.000
      2.113    6.000
      2.113    6.000
      2.113    4.000
      2.113    5.000
      2.113    4.000
      2.114    4.000
      2.114    4.000
      2.114    4.000
      2.114    4.000
      2.114    4.000
      2.115    3.000
      2.115    5.000
      2.115    4.000
      2.115    4.000
      2.115    4.000
      2.116    5.000
      2.116    8.000
      2.116    9.000
      2.116    6.000
      2.116    3.000
      2.117    5.000
      2.117    3.000
      2.117    5.000
      2.117    5.000
      2.117    5.000
      2.118    6.000
      2.118    5.000
      2.118    4.000
      2.118    5.000
      2.118    5.000
      2.119    4.000
      2.119    4.000
      2.119    5.000
      2.119    6.000
      2.119    6.000
      2.120    7.000
      2.120    6.000
      2.120    5.000
      2.120    2.000
      2.120    4.000
      2.121    4.000
      2.121    4.000
      2.121    5.000
      2.121    7.000
      2.121    5.000
      2.122    6.000
      2.122    6.000
      2.122    5.000
      2.122    6.000
      2.122    5.000
      2.123    5.000
      2.123    4.000
      2.123    6.000
      2.123    5.000
      2.123    4.000
      2.124    4.000
      2.124    4.000
      2.124    4.000
      2.124    4.000
      2.124    5.000
      2.125    5.000
      2.125    4.000
      2.125    3.000
      2.125    3.000
      2.125    3.000
      2.126    3.000
      2.126    3.000
      2.126    2.000
      2.126    2.000
      2.126    3.000
      2.127    1.000
      2.127    6.000
      2.127    3.000
      2.127    4.000
      2.127    2.000
      2.128    4.000
      2.128    3.000
      2.128    1.000
      2.128    2.000
      2.128    2.000
      2.129    2.000
      2.129    3.000
      2.129    1.000
      2.129    1.000
      2.129    2.000
      2.130    1.000
      2.130    1.000
      2.130    2.000
      2.130    1.000
      2.130    4.000
      2.131    4.000
      2.131    5.000
      2.131    3.000
      2.131    4.000
      2.131    4.000
      2.132    2.000
      2.132    3.000
      2.132    1.000
      2.132    2.000
      2.132    2.000
      2.133    2.000
      2.133    3.000
      2.133    3.000
      2.133    2.000
      2.133    1.000
      2.134    2.000
      2.134    3.000
      2.134    2.000
      2.134    5.000
      2.134    5.000
      2.135    4.000
      2.135    3.000
      2.135    2.000
      2.135    2.000
      2.135    1.000
      2.136    1.000
      2.136    4.000
      2.136    3.000
      2.136    1.000
      2.136    6.000
      2.137    2.000
      2.137    1.000
      2.137    4.000
      2.137    2.000
      2.137    4.000
      2.138    4.000
      2.138    2.000
      2.138    5.000
      2.138    6.000
      2.138    7.000
      2.139    6.000
      2.139    8.000
      2.139    5.000
      2.139    6.000
      2.139    4.000
      2.140    4.000
      2.140    8.000
      2.140    4.000
      2.140    7.000
      2.140    6.000
      2.141    2.000
      2.141    3.000
      2.141    3.000
      2.141    4.000
      2.141    4.000
      2.142    6.000
      2.142    5.000
      2.142    4.000
      2.142    6.000
      2.142    8.000
      2.143    6.000
      2.143    7.000
      2.143    7.000
      2.143    7.000
      2.143    6.000
      2.144    6.000
      2.144    6.000
      2.144    6.000
      2.144    8.000
      2.144    8.000
      2.145    7.000
      2.145    6.000
      2.145    7.000
      2.145    5.000
      2.145    6.000
      2.146    5.000
      2.146    8.000
      2.146    6.000
      2.146    5.000
      2.146    3.000
      2.147    4.000
      2.147    7.000
      2.147    6.000
      2.147    6.000
      2.147    7.000
      2.148    7.000
      2.148    3.000
      2.148    5.000
      2.148    7.000
      2.148    8.000
      2.149    8.000
      2.149    5.000
      2.149    5.000
      2.149    4.000
      2.149    5.000
      2.150    6.000
      2.150    8.000
      2.150    9.000
      2.150    6.000
      2.150    5.000
      2.151    6.000
      2.151    7.000
      2.151    4.000
      2.151    6.000
      2.151    5.000
      2.152    6.000
      2.152    6.000
      2.152    6.000
      2.152    5.000
      2.152    5.000
      2.153    7.000
      2.153    6.000
      2.153    6.000
      2.153    7.000
      2.153    6.000
      2.154    6.000
      2.154    9.000
      2.154    6.000
      2.154    7.000
      2.154    7.000
      2.155    8.000
      2.155   10.000
      2.155    9.000
      2.155    9.000
      2.155    9.000
      2.156    8.000
      2.156    8.000
      2.156    9.000
      2.156    8.000
      2.156    7.000
      2.157    8.000
      2.157    8.000
      2.157    8.000
      2.157    7.000
      2.157    6.000
      2.158    5.000
      2.158    6.000
      2.158    7.000
      2.158    5.000
      2.158    7.000
      2.159    9.000
      2.159    8.000
      2.159    8.000
      2.159    8.000
      2.159    6.000
      2.160    4.000
      2.160    4.000
      2.160    4.000
      2.160    4.000
      2.160    4.000
      2.161    5.000
      2.161    7.000
      2.161    3.000
      2.161    6.000
      2.161    5.000
      2.162    4.000
      2.162    6.000
      2.162    5.000
      2.162    3.000
      2.162    3.000
      2.163    3.000
      2.163    2.000
      2.163    3.000
      2.163    4.000
      2.163    6.000
      2.164    6.000
      2.164    5.000
      2.164    3.000
      2.164    4.000
      2.164    3.000
      2.165    4.000
      2.165    4.000
      2.165    6.000
      2.165    7.000
      2.165    8.000
      2.166    4.000
      2.166    3.000
      2.166    4.000
      2.166    4.000
      2.166    3.000
      2.167    4.000
      2.167    4.000
      2.167    2.000
      2.167    2.000
      2.167    3.000
      2.168    3.000
      2.168    5.000
      2.168    4.000
      2.168    5.000
      2.168    5.000
      2.169    5.000
      2.169    3.000
      2.169    3.000
      2.169    5.000
      2.169    2.000
      2.170    4.000
      2.170    2.000
      2.170    4.000
      2.170    5.000
      2.170    4.000
      2.171    5.000
      2.171    8.000
      2.171    7.000
      2.171    6.000
      2.171    6.000
      2.172    3.000
      2.172    5.000
      2.172    5.000
      2.172    5.000
      2.172    6.000
      2.173    7.000
      2.173    5.000
      2.173    8.000
      2.173    5.000
      2.173    3.000
      2.174    4.000
      2.174    5.000
      2.174    5.000
      2.174    3.000
      2.174    3.000
      2.175    3.000
      2.175    4.000
      2.175    3.000
      2.175    4.000
      2.175    2.000
      2.176    3.000
      2.176    2.000
      2.176    1.000
      2.176    3.000
      2.176    4.000
      2.177    4.000
      2.177    6.000
      2.177    5.000
      2.177    5.000
      2.177    3.000
      2.178    5.000
      2.178    5.000
      2.178    6.000
      2.178    4.000
      2.178    6.000
      2.179    4.000
      2.179    5.000
      2.179    4.000
      2.179    4.000
      2.179    4.000
      2.180    4.000
      2.180    3.000
      2.180    5.000
      2.180    5.000
      2.180    5.000
      2.181    6.000
      2.181    6.000
      2.181    7.000
      2.181    6.000
      2.181    6.000
      2.182    4.000
      2.182    2.000
      2.182    6.000
      2.182    4.000
      2.182    7.000
      2.183    6.000
      2.183    4.000
      2.183    4.000
      2.183    4.000
      2.183    2.000
      2.184    2.000
      2.184    4.000
      2.184    4.000
      2.184    4.000
      2.184    5.000
      2.185    3.000
      2.185    2.000
      2.185    3.000
      2.185    4.000
      2.185    3.000
      2.186    3.000
      2.186    1.000
      2.186    1.000
      2.186    3.000
      2.186    2.000
      2.187    3.000
      2.187    2.000
      2.187    3.000
      2.187    2.000
      2.187    3.000
      2.188    3.000
      2.188    1.000
      2.188    3.000
      2.188    2.000
      2.188    1.000
      2.189    2.000
      2.189    3.000
      2.189    3.000
      2.189    3.000
      2.189    2.000
      2.190    3.000
      2.190    4.000
      2.190    4.000
      2.190    4.000
      2.190    4.000
      2.191    4.000
      2.191    3.000
      2.191    3.000
      2.191    4.000
      2.191    4.000
      2.192    4.000
      2.192    4.000
      2.192    2.000
      2.192    4.000
      2.192    3.000
      2.193    4.000
      2.193    4.000
      2.193    5.000
      2.193    4.000
      2.193    6.000
      2.194    5.000
      2.194    5.000
      2.194    4.000
      2.194    4.000
      2.194    5.000
      2.195    4.000
      2.195    4.000
      2.195    2.000
      2.195    2.000
      2.195    2.000
      2.196    2.000
      2.196    3.000
      2.196    3.000
      2.196    4.000
      2.196    6.000
      2.197    6.000
      2.197    3.000
      2.197    5.000
      2.197    3.000
      2.197    6.000
      2.198    3.000
      2.198    4.000
      2.198    7.000
      2.198    6.000
      2.198    8.000
      2.199    6.000
      2.199    6.000
      2.199    5.000
      2.199    5.000
      2.199    3.000
      2.200    1.000
      2.200    0.000
      2.200    1.000
      2.200    3.000
      2.200    3.000
      2.201    4.000
      2.201    5.000
      2.201    4.000
      2.201    3.000
      2.201    4.000
      2.202    6.000
      2.202    4.000
      2.202    4.000
      2.202    2.000
      2.202    3.000
      2.203    3.000
      2.203    2.000
      2.203    4.000
      2.203    2.000
      2.203    4.000
      2.204    5.000
      2.204    4.000
      2.204    4.000
      2.204    5.000
      2.204    2.000
      2.205    4.000
      2.205    5.000
      2.205    4.000
      2.205    6.000
      2.205    5.000
      2.206    7.000
      2.206    7.000
      2.206    5.000
      2.206    6.000
      2.206    5.000
      2.207    4.000
      2.207    4.000
      2.207    5.000
      2.207    5.000
      2.207    6.000
      2.208    7.000
      2.208    5.000
      2.208    6.000
      2.208    6.000
      2.208    5.000
      2.209    5.000
      2.209    5.000
      2.209    5.000
      2.209    6.000
      2.209    8.000
      2.210    8.000
      2.210    9.000
      2.210    9.000
      2.210    7.000
      2.210    8.000
      2.211    7.000
      2.211    8.000
      2.211    7.000
      2.211    7.000
      2.211    4.000
      2.212    8.000
      2.212    5.000
      2.212    5.000
      2.212    5.000
      2.212    5.000
      2.213    7.000
      2.213    8.000
      2.213    3.000
      2.213    3.000
      2.213    3.000
      2.214    5.000
      2.214    6.000
      2.214    8.000
      2.214    8.000
      2.214    6.000
      2.215    6.000
      2.215    5.000
      2.215    7.000
      2.215    5.000
      2.215    6.000
      2.216    6.000
      2.216    6.000
      2.216    7.000
      2.216    5.000
      2.216    6.000
      2.217    7.000
      2.217    6.000
      2.217    4.000
      2.217    3.000
      2.217    8.000
      2.218    6.000
      2.218    6.000
      2.218    6.000
      2.218    6.000
      2.218    6.000
      2.219    7.000
      2.219    8.000
      2.219    7.000
      2.219    7.000
      2.219    6.000
      2.220    6.000
      2.220    5.000
      2.220    6.000
      2.220    7.000
      2.220    6.000
      2.221    7.000
      2.221    7.000
      2.221    5.000
      2.221    7.000
      2.221    7.000
      2.222    9.000
      2.222    6.000
      2.222    5.000
      2.222    2.000
      2.222    3.000
      2.223    3.000
      2.223    3.000
      2.223    1.000
      2.223    3.000
      2.223    3.000
      2.224    3.000
      2.224    5.000
      2.224    7.000
      2.224    6.000
      2.224    6.000
      2.225    7.000
      2.225    7.000
      2.225    7.000
      2.225    5.000
      2.225    6.000
      2.226    6.000
      2.226    4.000
      2.226    6.000
      2.226    7.000
      2.226    4.000
      2.227    5.000
      2.227    5.000
      2.227    6.000
      2.227    7.000
      2.227    4.000
      2.228    5.000
      2.228    4.000
      2.228    6.000
      2.228    4.000
      2.228    7.000
      2.229    6.000
      2.229    6.000
      2.229    6.000
      2.229    4.000
      2.229    6.000
      2.230    4.000
      2.230    5.000
      2.230    4.000
      2.230    4.000
      2.230    5.000
      2.231    5.000
      2.231    6.000
      2.231    5.000
      2.231    5.000
      2.231    5.000
      2.232    5.000
      2.232    6.000
      2.232    4.000
      2.232    4.000
      2.232    5.000
      2.233    5.000
      2.233    4.000
      2.233    4.000
      2.233    1.000
      2.233    3.000
      2.234    3.000
      2.234    3.000
      2.234    2.000
      2.234    3.000
      2.234    5.000
      2.235    2.000
      2.235    1.000
      2.235    3.000
      2.235    1.000
      2.235    2.000
      2.236    0.000
      2.236    1.000
      2.236    1.000
      2.236    0.000
      2.236    0.000
      2.237    0.000
      2.237    3.000
      2.237    1.000
      2.237    2.000
      2.237    2.000
      2.238    1.000
      2.238    2.000
      2.238    1.000
      2.238    1.000
      2.238    2.000
      2.239    2.000
      2.239    2.000
      2.239    5.000
      2.239    6.000
      2.239    4.000
      2.240    4.000
      2.240    3.000
      2.240    2.000
      2.240    3.000
      2.240    5.000
      2.241    6.000
      2.241    5.000
      2.241    6.000
      2.241    7.000
      2.241    7.000
      2.242    8.000
      2.242    7.000
      2.242    9.000
      2.242    5.000
      2.242    5.000
      2.243    4.000
      2.243    5.000
      2.243    6.000
      2.243    5.000
      2.243    6.000
      2.244    6.000
      2.244    6.000
      2.244    5.000
      2.244    4.000
      2.244    6.000
      2.245    4.000
      2.245    4.000
      2.245    6.000
      2.245    6.000
      2.245    8.000
      2.246    5.000
      2.246    5.000
      2.246    5.000
      2.246    5.000
      2.246    7.000
      2.247    7.000
      2.247    6.000
      2.247    6.000
      2.247    5.000
      2.247    3.000
      2.248    4.000
      2.248    4.000
      2.248    4.000
      2.248    4.000
      2.248    5.000
      2.249    4.000
      2.249    3.000
      2.249    3.000
      2.249    4.000
      2.249    4.000
      2.250    3.000
      2.250    4.000
      2.250    4.000
      2.250    5.000
      2.250    6.000
      2.251    5.000
      2.251    5.000
      2.251    7.000
      2.251    8.000
      2.251    6.000
      2.252    6.000
      2.252    6.000
      2.252    7.000
      2.252    5.000
      2.252    6.000
      2.253    5.000
      2.253    3.000
      2.253    4.000
      2.253    5.000
      2.253    5.000
      2.254    5.000
      2.254    7.000
      2.254    5.000
      2.254    6.000
      2.254    6.000
      2.255    6.000
      2.255    4.000
      2.255    9.000
      2.255    5.000
      2.255    7.000
      2.256    7.000
      2.256    8.000
      2.256    8.000
      2.256    7.000
      2.256    9.000
      2.257    5.000
      2.257    6.000
      2.257    9.000
      2.257    6.000
      2.257    6.000
      2.258    6.000
      2.258    4.000
      2.258    6.000
      2.258    5.000
      2.258    7.000
      2.259    5.000
      2.259    6.000
      2.259    7.000
      2.259    4.000
      2.259    6.000
      2.260    7.000
      2.260    7.000
      2.260    7.000
      2.260    6.000
      2.260    5.000
      2.261    7.000
      2.261    9.000
      2.261    9.000
      2.261   10.000
      2.261    9.000
      2.262    7.000
      2.262    5.000
      2.262    7.000
      2.262    5.000
      2.262    8.000
      2.263    7.000
      2.263    8.000
      2.263    6.000
      2.263    5.000
      2.263    5.000
      2.264    4.000
      2.264    6.000
      2.264    6.000
      2.264    6.000
      2.264    7.000
      2.265    7.000
      2.265    7.000
      2.265    5.000
      2.265    5.000
      2.265    5.000
      2.266    6.000
      2.266    4.000
      2.266    4.000
      2.266    3.000
      2.266    6.000
      2.267    6.000
      2.267    5.000
      2.267    5.000
      2.267    4.000
      2.267    4.000
      2.268    6.000
      2.268    2.000
      2.268    5.000
      2.268    3.000
      2.268    3.000
      2.269    4.000
      2.269    6.000
      2.269    5.000
      2.269    6.000
      2.269    4.000
      2.270    4.000
      2.270    6.000
      2.270    6.000
      2.270    6.000
      2.270    3.000
      2.271    2.000
      2.271    4.000
      2.271    3.000
      2.271    6.000
      2.271    6.000
      2.272    6.000
      2.272    6.000
      2.272    5.000
      2.272    6.000
      2.272    6.000
      2.273    6.000
      2.273    5.000
      2.273    6.000
      2.273    6.000
      2.273    7.000
      2.274    7.000
      2.274    7.000
      2.274    8.000
      2.274    8.000
      2.274    5.000
      2.275    7.000
      2.275    6.000
      2.275    5.000
      2.275    5.000
      2.275    6.000
      2.276    6.000
      2.276    6.000
      2.276    7.000
      2.276    6.000
      2.276    5.000
      2.277    5.000
      2.277    4.000
      2.277    6.000
      2.277    5.000
      2.277    6.000
      2.278    6.000
      2.278    5.000
      2.278    6.000
      2.278    4.000
      2.278    5.000
      2.279    7.000
      2.279    6.000
      2.279    5.000
      2.279    5.000
      2.279    6.000
      2.280    5.000
      2.280    6.000
      2.280    5.000
      2.280    6.000
      2.280    7.000
      2.281    7.000
      2.281    5.000
      2.281    6.000
      2.281    5.000
      2.281    5.000
      2.282    3.000
      2.282    3.000
      2.282    5.000
      2.282    5.000
      2.282    5.000
      2.283    2.000
      2.283    3.000
      2.283    3.000
      2.283    2.000
      2.283    2.000
      2.284    4.000
      2.284    5.000
      2.284    5.000
      2.284    4.000
      2.284    7.000
      2.285    4.000
      2.285    6.000
      2.285    5.000
      2.285    8.000
      2.285   10.000
      2.286    7.000
      2.286    8.000
      2.286    5.000
      2.286    5.000
      2.286    3.000
      2.287    5.000
      2.287    3.000
      2.287    6.000
      2.287    6.000
      2.287    6.000
      2.288    4.000
      2.288    4.000
      2.288    4.000
      2.288    2.000
      2.288    6.000
      2.289    5.000
      2.289    6.000
      2.289    7.000
      2.289    7.000
      2.289    4.000
      2.290    5.000
      2.290    8.000
      2.290    6.000
      2.290    6.000
      2.290    4.000
      2.291    5.000
      2.291    5.000
      2.291    6.000
      2.291    4.000
      2.291    7.000
      2.292    5.000
      2.292    7.000
      2.292    6.000
      2.292    5.000
      2.292    5.000
      2.293    4.000
      2.293    4.000
      2.293    5.000
      2.293    5.000
      2.293    4.000
      2.294    5.000
      2.294    5.000
      2.294    7.000
      2.294    6.000
      2.294    6.000
      2.295    6.000
      2.295    3.000
      2.295    4.000
      2.295    3.000
      2.295    3.000
      2.296    4.000
      2.296    3.000
      2.296    3.000
      2.296    5.000
      2.296    5.000
      2.297    4.000
      2.297    3.000
      2.297    4.000
      2.297    4.000
      2.297    3.000
      2.298    4.000
      2.298    5.000
      2.298    6.000
      2.298    5.000
      2.298    4.000
      2.299    2.000
      2.299    3.000
      2.299    5.000
      2.299    5.000
      2.299    4.000
      2.300    7.000
      2.300    7.000
      2.300    7.000
      2.300    7.000
      2.300    8.000
      2.301    8.000
      2.301    7.000
      2.301    5.000
      2.301    7.000
      2.301    9.000
      2.302    8.000
      2.302    9.000
      2.302    9.000
      2.302   10.000
      2.302    7.000
      2.303    4.000
      2.303    6.000
      2.303    6.000
      2.303    9.000
      2.303    7.000
      2.304    7.000
      2.304    8.000
      2.304    8.000
      2.304    6.000
      2.304    6.000
      2.305    6.000
      2.305    7.000
      2.305    6.000
      2.305    7.000
      2.305    9.000
      2.306    9.000
      2.306    6.000
      2.306    5.000
      2.306    6.000
      2.306    7.000
      2.307    7.000
      2.307    8.000
      2.307    6.000
      2.307    8.000
      2.307   11.000
      2.308    9.000
      2.308    8.000
      2.308    8.000
      2.308    6.000
      2.308    8.000
      2.309    3.000
      2.309    5.000
      2.309    6.000
      2.309    5.000
      2.309    6.000
      2.310    4.000
      2.310    4.000
      2.310    6.000
      2.310    7.000
      2.310    8.000
      2.311    9.000
      2.311    7.000
      2.311    8.000
      2.311    9.000
      2.311    8.000
      2.312    6.000
      2.312    8.000
      2.312    9.000
      2.312    8.000
      2.312    9.000
      2.313   10.000
      2.313   11.000
      2.313   10.000
      2.313   11.000
      2.313   11.000
      2.314    8.000
      2.314    6.000
      2.314    5.000
      2.314    6.000
      2.314    6.000
      2.315    6.000
      2.315    7.000
      2.315    6.000
      2.315    6.000
      2.315    6.000
      2.316    7.000
      2.316    8.000
      2.316    7.000
      2.316    9.000
      2.316    5.000
      2.317    6.000
      2.317    7.000
      2.317    8.000
      2.317    8.000
      2.317    8.000
      2.318   10.000
      2.318    8.000
      2.318    9.000
      2.318    7.000
      2.318    6.000
      2.319    6.000
      2.319    7.000
      2.319    6.000
      2.319    5.000
      2.319    5.000
      2.320    4.000
      2.320    5.000
      2.320    6.000
      2.320    5.000
      2.320    5.000
      2.321    8.000
      2.321    5.000
      2.321    7.000
      2.321    7.000
      2.321    7.000
      2.322    7.000
      2.322    7.000
      2.322    4.000
      2.322    5.000
      2.322    6.000
      2.323    6.000
      2.323    5.000
      2.323    6.000
      2.323    7.000
      2.323    8.000
      2.324    4.000
      2.324    6.000
      2.324    7.000
      2.324    7.000
      2.324    4.000
      2.325    3.000
      2.325    6.000
      2.325    5.000
      2.325    6.000
      2.325    5.000
      2.326    5.000
      2.326    3.000
      2.326    5.000
      2.326    7.000
      2.326    3.000
      2.327    3.000
      2.327    7.000
      2.327    4.000
      2.327    4.000
      2.327    4.000
      2.328    3.000
      2.328    4.000
      2.328    5.000
      2.328    4.000
      2.328    5.000
      2.329    5.000
      2.329    4.000
      2.329    5.000
      2.329    5.000
      2.329    4.000
      2.330    4.000
      2.330    3.000
      2.330    4.000
      2.330    4.000
      2.330    4.000
      2.331    2.000
      2.331    7.000
      2.331    7.000
      2.331    6.000
      2.331    3.000
      2.332    2.000
      2.332    4.000
      2.332    3.000
      2.332    4.000
      2.332    4.000
      2.333    3.000
      2.333    3.000
      2.333    4.000
      2.333    3.000
      2.333    3.000
      2.334    3.000
      2.334    3.000
      2.334    4.000
      2.334    5.000
      2.334    4.000
      2.335    5.000
      2.335    4.000
      2.335    6.000
      2.335    4.000
      2.335    5.000
      2.336    5.000
      2.336    4.000
      2.336    5.000
      2.336    7.000
      2.336    7.000
      2.337    8.000
      2.337    7.000
      2.337    8.000
      2.337    6.000
      2.337    6.000
      2.338    5.000
      2.338    6.000
      2.338    6.000
      2.338    7.000
      2.338    7.000
      2.339    8.000
      2.339    9.000
      2.339    9.000
      2.339    8.000
      2.339    8.000
      2.340    7.000
      2.340    9.000
      2.340    8.000
      2.340    5.000
      2.340    6.000
      2.341    8.000
      2.341    4.000
      2.341    5.000
      2.341    6.000
      2.341    5.000
      2.342    5.000
      2.342    7.000
      2.342    6.000
      2.342    7.000
      2.342    6.000
      2.343    7.000
      2.343    8.000
      2.343    8.000
      2.343    7.000
      2.343    7.000
      2.344    6.000
      2.344    8.000
      2.344   11.000
      2.344    9.000
      2.344   10.000
      2.345   12.000
      2.345   10.000
      2.345    9.000
      2.345    9.000
      2.345   10.000
      2.346   11.000
      2.346    8.000
      2.346    8.000
      2.346    9.000
      2.346    6.000
      2.347    9.000
      2.347    9.000
      2.347    8.000
      2.347    7.000
      2.347    7.000
      2.348    8.000
      2.348    6.000
      2.348    8.000
      2.348    8.000
      2.348    5.000
      2.349    9.000
      2.349    6.000
      2.349    8.000
      2.349    5.000
      2.349    7.000
      2.350    6.000
      2.350    6.000
      2.350    6.000
      2.350    6.000
      2.350    4.000
      2.351    4.000
      2.351    6.000
      2.351    8.000
      2.351    9.000
      2.351    8.000
      2.352    9.000
      2.352    6.000
      2.352    7.000
      2.352    8.000
      2.352    8.000
      2.353    7.000
      2.353    6.000
      2.353    8.000
      2.353    7.000
      2.353    6.000
      2.354    7.000
      2.354    6.000
      2.354    7.000
      2.354    8.000
      2.354    7.000
      2.355    6.000
      2.355    7.000
      2.355    7.000
      2.355    8.000
      2.355    6.000
      2.356    7.000
      2.356    6.000
      2.356    6.000
      2.356    7.000
      2.356    7.000
      2.357    7.000
      2.357   10.000
      2.357   11.000
      2.357   10.000
      2.357   10.000
      2.358   10.000
      2.358    9.000
      2.358    9.000
      2.358   10.000
      2.358    9.000
      2.359    7.000
      2.359    7.000
      2.359    8.000
      2.359    7.000
      2.359    5.000
      2.360    7.000
      2.360   10.000
      2.360   11.000
      2.360    8.000
      2.360    8.000
      2.361    7.000
      2.361    9.000
      2.361    5.000
      2.361    7.000
      2.361    6.000
      2.362    6.000
      2.362    5.000
      2.362    8.000
      2.362    7.000
      2.362    6.000
      2.363    7.000
      2.363    7.000
      2.363   11.000
      2.363    9.000
      2.363    9.000
      2.364   11.000
      2.364    7.000
      2.364    7.000
      2.364    7.000
      2.364    6.000
      2.365    7.000
      2.365    8.000
      2.365    7.000
      2.365    8.000
      2.365    8.000
      2.366    8.000
      2.366    7.000
      2.366    7.000
      2.366    6.000
      2.366    7.000
      2.367    7.000
      2.367    6.000
      2.367    7.000
      2.367    6.000
      2.367    6.000
      2.368    6.000
      2.368    6.000
      2.368    6.000
      2.368    7.000
      2.368    7.000
      2.369   10.000
      2.369    7.000
      2.369    9.000
      2.369    8.000
      2.369    9.000
      2.370    8.000
      2.370    7.000
      2.370    8.000
      2.370    7.000
      2.370    6.000
      2.371    6.000
      2.371    7.000
      2.371    7.000
      2.371    7.000
      2.371    9.000
      2.372    8.000
      2.372    8.000
      2.372    8.000
      2.372    6.000
      2.372    7.000
      2.373    7.000
      2.373    7.000
      2.373    5.000
      2.373    4.000
      2.373    4.000
      2.374    4.000
      2.374    3.000
      2.374    3.000
      2.374    5.000
      2.374    4.000
      2.375    4.000
      2.375    7.000
      2.375    6.000
      2.375    5.000
      2.375    4.000
      2.376    4.000
      2.376    4.000
      2.376    5.000
      2.376    7.000
      2.376    7.000
      2.377    6.000
      2.377    5.000
      2.377    5.000
      2.377    4.000
      2.377    5.000
      2.378    4.000
      2.378    6.000
      2.378    6.000
      2.378    7.000
      2.378    7.000
      2.379    7.000
      2.379    7.000
      2.379    4.000
      2.379    7.000
      2.379    5.000
      2.380    3.000
      2.380    4.000
      2.380    4.000
      2.380    3.000
      2.380    4.000
      2.381    6.000
      2.381    5.000
      2.381    5.000
      2.381    3.000
      2.381    5.000
      2.382    4.000
      2.382    8.000
      2.382    7.000
      2.382    6.000
      2.382    5.000
      2.383    5.000
      2.383    5.000
      2.383    5.000
      2.383    5.000
      2.383    4.000
      2.384    6.000
      2.384    6.000
      2.384    7.000
      2.384    7.000
      2.384    6.000
      2.385    6.000
      2.385    6.000
      2.385    6.000
      2.385    5.000
      2.385    7.000
      2.386    4.000
      2.386    4.000
      2.386    6.000
      2.386    6.000
      2.386    6.000
      2.387    3.000
      2.387    3.000
      2.387    6.000
      2.387    3.000
      2.387    3.000
      2.388    5.000
      2.388    5.000
      2.388    6.000
      2.388    5.000
      2.388    6.000
      2.389    6.000
      2.389    7.000
      2.389    8.000
      2.389    4.000
      2.389    5.000
      2.390    7.000
      2.390    5.000
      2.390    5.000
      2.390    4.000
      2.390    4.000
      2.391    4.000
      2.391    6.000
      2.391    5.000
      2.391    5.000
      2.391    6.000
      2.392    6.000
      2.392    5.000
      2.392    6.000
      2.392    4.000
      2.392    6.000
      2.393    5.000
      2.393    5.000
      2.393    7.000
      2.393    7.000
      2.393    7.000
      2.394    6.000
      2.394    7.000
      2.394    9.000
      2.394    9.000
      2.394    8.000
      2.395    4.000
      2.395    8.000
      2.395    8.000
      2.395    8.000
      2.395   11.000
      2.396    6.000
      2.396   10.000
      2.396   10.000
      2.396    9.000
      2.396    9.000
      2.397    9.000
      2.397    8.000
      2.397    7.000
      2.397    8.000
      2.397    8.000
      2.398    9.000
      2.398    6.000
      2.398    7.000
      2.398    9.000
      2.398    8.000
      2.399    9.000
      2.399    8.000
      2.399    8.000
      2.399    7.000
      2.399    6.000
      2.400    5.000
      2.400    6.000
      2.400    6.000
      2.400    5.000
      2.400    5.000
      2.401    6.000
      2.401    7.000
      2.401    6.000
      2.401    8.000
      2.401    8.000
      2.402    7.000
      2.402    6.000
      2.402    6.000
      2.402    8.000
      2.402    7.000
      2.403    9.000
      2.403    8.000
      2.403    8.000
      2.403    8.000
      2.403    6.000
      2.404    8.000
      2.404    8.000
      2.404    9.000
      2.404    8.000
      2.404    8.000
      2.405    6.000
      2.405    8.000
      2.405    8.000
      2.405    8.000
      2.405    8.000
      2.406   10.000
      2.406    7.000
      2.406    8.000
      2.406    5.000
      2.406    6.000
      2.407    6.000
      2.407    7.000
      2.407    6.000
      2.407    7.000
      2.407    6.000
      2.408    5.000
      2.408    5.000
      2.408    5.000
      2.408    8.000
      2.408    8.000
      2.409    5.000
      2.409    6.000
      2.409    5.000
      2.409    4.000
      2.409    5.000
      2.410    6.000
      2.410    4.000
      2.410    3.000
      2.410    2.000
      2.410    3.000
      2.411    3.000
      2.411    4.000
      2.411    7.000
      2.411    6.000
      2.411    6.000
      2.412    6.000
      2.412    8.000
      2.412    7.000
      2.412    7.000
      2.412    7.000
      2.413    8.000
      2.413    8.000
      2.413    8.000
      2.413    7.000
      2.413    4.000
      2.414    7.000
      2.414    7.000
      2.414    5.000
      2.414    6.000
      2.414    6.000
      2.415    5.000
      2.415    5.000
      2.415    4.000
      2.415    5.000
      2.415    7.000
      2.416    6.000
      2.416    7.000
      2.416    6.000
      2.416    9.000
      2.416    9.000
      2.417    8.000
      2.417    7.000
      2.417    8.000
      2.417    8.000
      2.417    9.000
      2.418    7.000
      2.418    6.000
      2.418    5.000
      2.418    5.000
      2.418    4.000
      2.419    4.000
      2.419    4.000
      2.419    4.000
      2.419    4.000
      2.419    4.000
      2.420    7.000
      2.420    6.000
      2.420    4.000
      2.420    5.000
      2.420    7.000
      2.421    7.000
      2.421    5.000
      2.421    5.000
      2.421    6.000
      2.421    7.000
      2.422    6.000
      2.422    8.000
      2.422    7.000
      2.422    5.000
      2.422    7.000
      2.423    6.000
      2.423    7.000
      2.423    4.000
      2.423    6.000
      2.423    3.000
      2.424    4.000
      2.424    6.000
      2.424    4.000
      2.424    6.000
      2.424    7.000
      2.425    6.000
      2.425    6.000
      2.425    4.000
      2.425    6.000
      2.425    3.000
      2.426    5.000
      2.426    7.000
      2.426    7.000
      2.426    6.000
      2.426    6.000
      2.427    6.000
      2.427    8.000
      2.427    7.000
      2.427    6.000
      2.427    7.000
      2.428    6.000
      2.428    4.000
      2.428    3.000
      2.428    5.000
      2.428    5.000
      2.429    4.000
      2.429    6.000
      2.429    5.000
      2.429    6.000
      2.429    6.000
      2.430    7.000
      2.430    5.000
      2.430    7.000
      2.430    5.000
      2.430    5.000
      2.431    5.000
      2.431    6.000
      2.431    8.000
      2.431    6.000
      2.431    7.000
      2.432    9.000
      2.432    8.000
      2.432    8.000
      2.432    8.000
      2.432    7.000
      2.433    8.000
      2.433    9.000
      2.433    9.000
      2.433    7.000
      2.433    8.000
      2.434    9.000
      2.434    8.000
      2.434    8.000
      2.434    7.000
      2.434   12.000
      2.435   10.000
      2.435   12.000
      2.435    8.000
      2.435   10.000
      2.435    8.000
      2.436   11.000
      2.436    9.000
      2.436    8.000
      2.436    9.000
      2.436    8.000
      2.437    7.000
      2.437   10.000
      2.437   10.000
      2.437    8.000
      2.437    9.000
      2.438   10.000
      2.438    9.000
      2.438   10.000
      2.438    7.000
      2.438    8.000
      2.439    6.000
      2.439    6.000
      2.439    6.000
      2.439    5.000
      2.439    3.000
      2.440    3.000
      2.440    5.000
      2.440    4.000
      2.440    4.000
      2.440    3.000
      2.441    4.000
      2.441    1.000
      2.441    3.000
      2.441    4.000
      2.441    3.000
      2.442    4.000
      2.442    2.000
      2.442    4.000
      2.442    2.000
      2.442    2.000
      2.443    3.000
      2.443    3.000
      2.443    3.000
      2.443    2.000
      2.443    3.000
      2.444    6.000
      2.444    6.000
      2.444    2.000
      2.444    6.000
      2.444    6.000
      2.445    6.000
      2.445    5.000
      2.445    4.000
      2.445    4.000
      2.445    3.000
      2.446    6.000
      2.446    4.000
      2.446    2.000
      2.446    4.000
      2.446    3.000
      2.447    3.000
      2.447    2.000
      2.447    0.000
      2.447    0.000
      2.447    1.000
      2.448    1.000
      2.448    3.000
      2.448    0.000
      2.448    2.000
      2.448    1.000
      2.449    3.000
      2.449    2.000
      2.449    2.000
      2.449    2.000
      2.449    1.000
      2.450    3.000
      2.450    2.000
      2.450    3.000
      2.450    2.000
      2.450    1.000
      2.451    1.000
      2.451    1.000
      2.451    2.000
      2.451    1.000
      2.451    1.000
      2.452    2.000
      2.452    1.000
      2.452    1.000
      2.452    1.000
      2.452    1.000
      2.453    1.000
      2.453    1.000
      2.453    2.000
      2.453    2.000
      2.453    3.000
      2.454    3.000
      2.454    3.000
      2.454    3.000
      2.454    2.000
      2.454    3.000
      2.455    1.000
      2.455    1.000
      2.455    1.000
      2.455    2.000
      2.455    3.000
      2.456    0.000
      2.456    2.000
      2.456    3.000
      2.456    2.000
      2.456    1.000
      2.457    3.000
      2.457    4.000
      2.457    4.000
      2.457    2.000
      2.457    3.000
      2.458    2.000
      2.458    3.000
      2.458    3.000
      2.458    3.000
      2.458    3.000
      2.459    3.000
      2.459    1.000
      2.459    2.000
      2.459    3.000
      2.459    3.000
      2.460    4.000
      2.460    1.000
      2.460    4.000
      2.460    3.000
      2.460    3.000
      2.461    2.000
      2.461    3.000
      2.461    6.000
      2.461    6.000
      2.461    4.000
      2.462    5.000
      2.462    6.000
      2.462    8.000
      2.462    7.000
      2.462    6.000
      2.463    6.000
      2.463    5.000
      2.463    5.000
      2.463    5.000
      2.463    4.000
      2.464    5.000
      2.464    3.000
      2.464    5.000
      2.464    4.000
      2.464    4.000
      2.465    6.000
      2.465    5.000
      2.465    6.000
      2.465    5.000
      2.465    5.000
      2.466    5.000
      2.466    5.000
      2.466    4.000
      2.466    5.000
      2.466    4.000
      2.467    5.000
      2.467    4.000
      2.467    4.000
      2.467    4.000
      2.467    4.000
      2.468    4.000
      2.468    3.000
      2.468    5.000
      2.468    5.000
      2.468    6.000
      2.469    4.000
      2.469    7.000
      2.469    4.000
      2.469    5.000
      2.469    9.000
      2.470    5.000
      2.470    5.000
      2.470    5.000
      2.470    5.000
      2.470    5.000
      2.471    3.000
      2.471    4.000
      2.471    2.000
      2.471    2.000
      2.471    1.000
      2.472    1.000
      2.472    1.000
      2.472    2.000
      2.472    3.000
      2.472    3.000
      2.473    4.000
      2.473    2.000
      2.473    2.000
      2.473    2.000
      2.473    2.000
      2.474    2.000
      2.474    1.000
      2.474    1.000
      2.474    2.000
      2.474    1.000
      2.475    1.000
      2.475    2.000
      2.475    1.000
      2.475    3.000
      2.475    2.000
      2.476    3.000
      2.476    3.000
      2.476    3.000
      2.476    2.000
      2.476    2.000
      2.477    3.000
      2.477    3.000
      2.477    3.000
      2.477    2.000
      2.477    2.000
      2.478    2.000
      2.478    1.000
      2.478    2.000
      2.478    3.000
      2.478    4.000
      2.479    3.000
      2.479    2.000
      2.479    2.000
      2.479    1.000
      2.479    3.000
      2.480    3.000
      2.480    3.000
      2.480    2.000
      2.480    6.000
      2.480    5.000
      2.481    4.000
      2.481    2.000
      2.481    4.000
      2.481    5.000
      2.481    2.000
      2.482    2.000
      2.482    2.000
      2.482    2.000
      2.482    4.000
      2.482    5.000
      2.483    3.000
      2.483    2.000
      2.483    2.000
      2.483    2.000
      2.483    3.000
      2.484    2.000
      2.484    2.000
      2.484    4.000
      2.484    3.000
      2.484    2.000
      2.485    4.000
      2.485    3.000
      2.485    3.000
      2.485    3.000
      2.485    2.000
      2.486    4.000
      2.486    3.000
      2.486    3.000
      2.486    4.000
      2.486    2.000
      2.487    2.000
      2.487    3.000
      2.487    3.000
      2.487    4.000
      2.487    5.000
      2.488    2.000
      2.488    6.000
      2.488    5.000
      2.488    5.000
      2.488    3.000
      2.489    3.000
      2.489    4.000
      2.489    2.000
      2.489    5.000
      2.489    2.000
      2.490    3.000
      2.490    4.000
      2.490    2.000
      2.490    5.000
      2.490    2.000
      2.491    5.000
      2.491    4.000
      2.491    3.000
      2.491    4.000
      2.491    5.000
      2.492    4.000
      2.492    4.000
      2.492    6.000
      2.492    4.000
      2.492    7.000
      2.493    5.000
      2.493    3.000
      2.493    3.000
      2.493    2.000
      2.493    3.000
      2.494    6.000
      2.494    5.000
      2.494    4.000
      2.494    5.000
      2.494    4.000
      2.495    5.000
      2.495    5.000
      2.495    4.000
      2.495    5.000
      2.495    4.000
      2.496    3.000
      2.496    5.000
      2.496    3.000
      2.496    2.000
      2.496    3.000
      2.497    4.000
      2.497    4.000
      2.497    6.000
      2.497    8.000
      2.497    7.000
      2.498    7.000
      2.498    6.000
      2.498    8.000
      2.498    9.000
      2.498    5.000
      2.499    5.000
      2.499    7.000
      2.499    3.000
      2.499    2.000
      2.499    3.000
      2.500    3.000
      2.500    2.000
      2.500    3.000
      2.500    1.000
      2.500    2.000
      2.501    1.000
      2.501    3.000
      2.501    3.000
      2.501    1.000
      2.501    3.000
      2.502    2.000
      2.502    6.000
      2.502    5.000
      2.502    4.000
      2.502    2.000
      2.503    3.000
      2.503    3.000
      2.503    4.000
      2.503    2.000
      2.503    3.000
      2.504    2.000
      2.504    2.000
      2.504    2.000
      2.504    3.000
      2.504    3.000
      2.505    4.000
      2.505    3.000
      2.505    3.000
      2.505    3.000
      2.505    1.000
      2.506    2.000
      2.506    4.000
      2.506    2.000
      2.506    1.000
      2.506    0.000
      2.507    2.000
      2.507    2.000
      2.507    1.000
      2.507    2.000
      2.507    2.000
      2.508    3.000
      2.508    3.000
      2.508    4.000
      2.508    2.000
      2.508    1.000
      2.509    2.000
      2.509    2.000
      2.509    2.000
      2.509    2.000
      2.509    2.000
      2.510    2.000
      2.510    1.000
      2.510    1.000
      2.510    1.000
      2.510    1.000
      2.511    2.000
      2.511    3.000
      2.511    3.000
      2.511    3.000
      2.511    3.000
      2.512    4.000
      2.512    4.000
      2.512    2.000
      2.512    2.000
      2.512    3.000
      2.513    3.000
      2.513    2.000
      2.513    3.000
      2.513    2.000
      2.513    2.000
      2.514    2.000
      2.514    1.000
      2.514    1.000
      2.514    1.000
      2.514    1.000
      2.515    3.000
      2.515    2.000
      2.515    1.000
      2.515    2.000
      2.515    3.000
      2.516    4.000
      2.516    3.000
      2.516    3.000
      2.516    2.000
      2.516    2.000
      2.517    5.000
      2.517    3.000
      2.517    2.000
      2.517    3.000
      2.517    2.000
      2.518    2.000
      2.518    2.000
      2.518    2.000
      2.518    1.000
      2.518    1.000
      2.519    0.000
      2.519    1.000
      2.519    1.000
      2.519    1.000
      2.519    3.000
      2.520    3.000
      2.520    4.000
      2.520    2.000
      2.520    1.000
      2.520    2.000
      2.521    2.000
      2.521    3.000
      2.521    3.000
      2.521    3.000
      2.521    5.000
      2.522    3.000
      2.522    3.000
      2.522    6.000
      2.522    4.000
      2.522    4.000
      2.523    5.000
      2.523    4.000
      2.523    8.000
      2.523    5.000
      2.523    4.000
      2.524    5.000
      2.524    6.000
      2.524    5.000
      2.524    6.000
      2.524    3.000
      2.525    5.000
      2.525    5.000
      2.525    3.000
      2.525    4.000
      2.525    3.000
      2.526    3.000
      2.526    4.000
      2.526    6.000
      2.526    3.000
      2.526    6.000
      2.527    3.000
      2.527    3.000
      2.527    6.000
      2.527    5.000
      2.527    4.000
      2.528    3.000
      2.528    5.000
      2.528    2.000
      2.528    5.000
      2.528    5.000
      2.529    4.000
      2.529    4.000
      2.529    3.000
      2.529    4.000
      2.529    2.000
      2.530    1.000
      2.530    2.000
      2.530    2.000
      2.530    3.000
      2.530    3.000
      2.531    3.000
      2.531    4.000
      2.531    4.000
      2.531    5.000
      2.531    5.000
      2.532    5.000
      2.532    4.000
      2.532    4.000
      2.532    3.000
      2.532    6.000
      2.533    7.000
      2.533    7.000
      2.533    5.000
      2.533    6.000
      2.533    5.000
      2.534    6.000
      2.534    6.000
      2.534    7.000
      2.534    7.000
      2.534    7.000
      2.535    6.000
      2.535    5.000
      2.535    5.000
      2.535    5.000
      2.535    5.000
      2.536    5.000
      2.536    6.000
      2.536    6.000
      2.536    3.000
      2.536    4.000
      2.537    4.000
      2.537    2.000
      2.537    3.000
      2.537    4.000
      2.537    6.000
      2.538    4.000
      2.538    6.000
      2.538    6.000
      2.538    3.000
      2.538    2.000
      2.539    2.000
      2.539    1.000
      2.539    1.000
      2.539    0.000
      2.539    1.000
      2.540    1.000
      2.540    1.000
      2.540    1.000
      2.540    1.000
      2.540    1.000
      2.541    2.000
      2.541    2.000
      2.541    3.000
      2.541    2.000
      2.541    1.000
      2.542    3.000
      2.542    1.000
      2.542    0.000
      2.542    3.000
      2.542    3.000
      2.543    3.000
      2.543    2.000
      2.543    4.000
      2.543    4.000
      2.543    2.000
      2.544    3.000
      2.544    3.000
      2.544    2.000
      2.544    3.000
      2.544    1.000
      2.545    2.000
      2.545    1.000
      2.545    3.000
      2.545    1.000
      2.545    3.000
      2.546    3.000
      2.546    3.000
      2.546    3.000
      2.546    2.000
      2.546    5.000
      2.547    4.000
      2.547    4.000
      2.547    3.000
      2.547    4.000
      2.547    6.000
      2.548    3.000
      2.548    4.000
      2.548    4.000
      2.548    4.000
      2.548    5.000
      2.549    5.000
      2.549    5.000
      2.549    5.000
      2.549    7.000
      2.549    5.000
      2.550    7.000
      2.550    8.000
      2.550    6.000
      2.550    4.000
      2.550    6.000
      2.551    7.000
      2.551    8.000
      2.551    6.000
      2.551    5.000
      2.551    6.000
      2.552    7.000
      2.552    7.000
      2.552    7.000
      2.552    6.000
      2.552    6.000
      2.553    9.000
      2.553    6.000
      2.553    7.000
      2.553    8.000
      2.553    5.000
      2.554    6.000
      2.554    9.000
      2.554    7.000
      2.554    7.000
      2.554    7.000
      2.555    8.000
      2.555    9.000
      2.555    7.000
      2.555    8.000
      2.555   10.000
      2.556   11.000
      2.556    8.000
      2.556    8.000
      2.556    7.000
      2.556    7.000
      2.557    7.000
      2.557    8.000
      2.557    8.000
      2.557    7.000
      2.557    4.000
      2.558    4.000
      2.558    5.000
      2.558    8.000
      2.558    5.000
      2.558    6.000
      2.559    5.000
      2.559    4.000
      2.559    4.000
      2.559    3.000
      2.559    3.000
      2.560    3.000
      2.560    3.000
      2.560    3.000
      2.560    4.000
      2.560    4.000
      2.561    5.000
      2.561    4.000
      2.561    6.000
      2.561    5.000
      2.561    7.000
      2.562    5.000
      2.562    6.000
      2.562    6.000
      2.562    6.000
      2.562    4.000
      2.563    5.000
      2.563    7.000
      2.563    8.000
      2.563    4.000
      2.563    5.000
      2.564    4.000
      2.564    2.000
      2.564    4.000
      2.564    3.000
      2.564    2.000
      2.565    2.000
      2.565    4.000
      2.565    4.000
      2.565    2.000
      2.565    4.000
      2.566    2.000
      2.566    3.000
      2.566    1.000
      2.566    0.000
      2.566    1.000
      2.567    0.000
      2.567    1.000
      2.567    0.000
      2.567    1.000
      2.567    1.000
      2.568    2.000
      2.568    3.000
      2.568    2.000
      2.568    3.000
      2.568    4.000
      2.569    4.000
      2.569    5.000
      2.569    8.000
      2.569    6.000
      2.569    6.000
      2.570    6.000
      2.570    6.000
      2.570    4.000
      2.570    6.000
      2.570    4.000
      2.571    6.000
      2.571    4.000
      2.571    5.000
      2.571    4.000
      2.571    4.000
      2.572    4.000
      2.572    4.000
      2.572    4.000
      2.572    6.000
      2.572    4.000
      2.573    6.000
      2.573    6.000
      2.573    4.000
      2.573    6.000
      2.573    6.000
      2.574    5.000
      2.574    6.000
      2.574    6.000
      2.574    7.000
      2.574    7.000
      2.575    6.000
      2.575    6.000
      2.575    3.000
      2.575    4.000
      2.575    5.000
      2.576    7.000
      2.576    5.000
      2.576    6.000
      2.576    7.000
      2.576    6.000
      2.577    6.000
      2.577    7.000
      2.577    7.000
      2.577    6.000
      2.577    8.000
      2.578    7.000
      2.578    6.000
      2.578    6.000
      2.578    5.000
      2.578    7.000
      2.579    8.000
      2.579    7.000
      2.579    6.000
      2.579    8.000
      2.579    9.000
      2.580    8.000
      2.580    7.000
      2.580    6.000
      2.580    5.000
      2.580    6.000
      2.581    8.000
      2.581   10.000
      2.581    7.000
      2.581    9.000
      2.581    8.000
      2.582    9.000
      2.582    7.000
      2.582    6.000
      2.582    9.000
      2.582    8.000
      2.583   10.000
      2.583    9.000
      2.583   13.000
      2.583    9.000
      2.583    9.000
      2.584    9.000
      2.584    7.000
      2.584    9.000
      2.584    8.000
      2.584    8.000
      2.585    6.000
      2.585    5.000
      2.585    8.000
      2.585    7.000
      2.585    9.000
      2.586    9.000
      2.586    8.000
      2.586    7.000
      2.586    8.000
      2.586    8.000
      2.587    8.000
      2.587    8.000
      2.587   10.000
      2.587   10.000
      2.587   10.000
      2.588    8.000
      2.588    7.000
      2.588    7.000
      2.588    6.000
      2.588    8.000
      2.589    9.000
      2.589    8.000
      2.589    8.000
      2.589   10.000
      2.589   10.000
      2.590   10.000
      2.590   10.000
      2.590    9.000
      2.590   10.000
      2.590   10.000
      2.591   10.000
      2.591    9.000
      2.591    9.000
      2.591    7.000
      2.591   10.000
      2.592    9.000
      2.592    8.000
      2.592    9.000
      2.592    9.000
      2.592    8.000
      2.593    9.000
      2.593   10.000
      2.593   10.000
      2.593    9.000
      2.593   10.000
      2.594    9.000
      2.594   11.000
      2.594   10.000
      2.594   11.000
      2.594    7.000
      2.595    9.000
      2.595   10.000
      2.595    9.000
      2.595   11.000
      2.595    9.000
      2.596   12.000
      2.596   12.000
      2.596   11.000
      2.596   13.000
      2.596   13.000
      2.597   12.000
      2.597   11.000
      2.597   11.000
      2.597   10.000
      2.597    9.000
      2.598   10.000
      2.598    8.000
      2.598    7.000
      2.598   10.000
      2.598   10.000
      2.599   10.000
      2.599   10.000
      2.599    8.000
      2.599    8.000
      2.599    7.000
      2.600    9.000
      2.600    8.000
      2.600   10.000
      2.600    9.000
      2.600    9.000
      2.601    8.000
      2.601    9.000
      2.601   10.000
      2.601    9.000
      2.601    7.000
      2.602    7.000
      2.602    8.000
      2.602    6.000
      2.602    8.000
      2.602    7.000
      2.603    9.000
      2.603    7.000
      2.603    9.000
      2.603    7.000
      2.603    7.000
      2.604    9.000
      2.604    7.000
      2.604    8.000
      2.604    4.000
      2.604    7.000
      2.605    7.000
      2.605    8.000
      2.605    4.000
      2.605    5.000
      2.605    5.000
      2.606    6.000
      2.606    4.000
      2.606    5.000
      2.606    6.000
      2.606    4.000
      2.607    5.000
      2.607    5.000
      2.607    5.000
      2.607    3.000
      2.607    6.000
      2.608    6.000
      2.608    7.000
      2.608    5.000
      2.608    8.000
      2.608    8.000
      2.609    6.000
      2.609    9.000
      2.609    7.000
      2.609    7.000
      2.609    9.000
      2.610   11.000
      2.610   11.000
      2.610    9.000
      2.610    7.000
      2.610    6.000
      2.611    7.000
      2.611    3.000
      2.611    6.000
      2.611    9.000
      2.611    7.000
      2.612    8.000
      2.612    8.000
      2.612    9.000
      2.612    7.000
      2.612    7.000
      2.613    9.000
      2.613    8.000
      2.613    6.000
      2.613    8.000
      2.613    8.000
      2.614    7.000
      2.614    8.000
      2.614    4.000
      2.614    4.000
      2.614    5.000
      2.615    3.000
      2.615    3.000
      2.615    4.000
      2.615    4.000
      2.615    4.000
      2.616    4.000
      2.616    4.000
      2.616    4.000
      2.616    3.000
      2.616    2.000
      2.617    3.000
      2.617    6.000
      2.617    4.000
      2.617    6.000
      2.617    6.000
      2.618    6.000
      2.618    5.000
      2.618    5.000
      2.618    5.000
      2.618    8.000
      2.619    6.000
      2.619    7.000
      2.619    4.000
      2.619    7.000
      2.619    7.000
      2.620    7.000
      2.620    4.000
      2.620    7.000
      2.620    7.000
      2.620    4.000
      2.621    6.000
      2.621    6.000
      2.621    6.000
      2.621    6.000
      2.621    5.000
      2.622    4.000
      2.622    6.000
      2.622    4.000
      2.622    5.000
      2.622   10.000
      2.623    7.000
      2.623    6.000
      2.623    8.000
      2.623    9.000
      2.623    9.000
      2.624    6.000
      2.624    6.000
      2.624    5.000
      2.624    6.000
      2.624    4.000
      2.625    5.000
      2.625    5.000
      2.625    4.000
      2.625    6.000
      2.625    7.000
      2.626    5.000
      2.626    2.000
      2.626    3.000
      2.626    3.000
      2.626    3.000
      2.627    5.000
      2.627    4.000
      2.627    3.000
      2.627    5.000
      2.627    4.000
      2.628    4.000
      2.628    6.000
      2.628    4.000
      2.628    5.000
      2.628    4.000
      2.629    3.000
      2.629    3.000
      2.629    3.000
      2.629    3.000
      2.629    5.000
      2.630    3.000
      2.630    2.000
      2.630    2.000
      2.630    3.000
      2.630    2.000
      2.631    2.000
      2.631    3.000
      2.631    5.000
      2.631    5.000
      2.631    4.000
      2.632    5.000
      2.632    4.000
      2.632    4.000
      2.632    2.000
      2.632    3.000
      2.633    3.000
      2.633    2.000
      2.633    5.000
      2.633    3.000
      2.633    3.000
      2.634    2.000
      2.634    2.000
      2.634    4.000
      2.634    2.000
      2.634    4.000
      2.635    4.000
      2.635    3.000
      2.635    4.000
      2.635    3.000
      2.635    4.000
      2.636    4.000
      2.636    3.000
      2.636    2.000
      2.636    2.000
      2.636    4.000
      2.637    4.000
      2.637    3.000
      2.637    3.000
      2.637    3.000
      2.637    2.000
      2.638    4.000
      2.638    2.000
      2.638    3.000
      2.638    2.000
      2.638    3.000
      2.639    2.000
      2.639    3.000
      2.639    4.000
      2.639    3.000
      2.639    4.000
      2.640    1.000
      2.640    4.000
      2.640    4.000
      2.640    4.000
      2.640    3.000
      2.641    2.000
      2.641    4.000
      2.641    4.000
      2.641    2.000
      2.641    1.000
      2.642    2.000
      2.642    3.000
      2.642    1.000
      2.642    2.000
      2.642    1.000
      2.643    2.000
      2.643    2.000
      2.643    2.000
      2.643    4.000
      2.643    4.000
      2.644    2.000
      2.644    1.000
      2.644    1.000
      2.644    2.000
      2.644    2.000
      2.645    3.000
      2.645    5.000
      2.645    4.000
      2.645    3.000
      2.645    2.000
      2.646    5.000
      2.646    5.000
      2.646    4.000
      2.646    4.000
      2.646    4.000
      2.647    5.000
      2.647    5.000
      2.647    5.000
      2.647    3.000
      2.647    5.000
      2.648    4.000
      2.648    6.000
      2.648    5.000
      2.648    6.000
      2.648    6.000
      2.649    6.000
      2.649    5.000
      2.649    6.000
      2.649    6.000
      2.649    6.000
      2.650    7.000
      2.650    8.000
      2.650    8.000
      2.650    7.000
      2.650    6.000
      2.651    6.000
      2.651    5.000
      2.651    4.000
      2.651    4.000
      2.651    6.000
      2.652    6.000
      2.652    7.000
      2.652    6.000
      2.652    6.000
      2.652    5.000
      2.653    4.000
      2.653    4.000
      2.653    6.000
      2.653    6.000
      2.653    5.000
      2.654    5.000
      2.654    4.000
      2.654    4.000
      2.654    3.000
      2.654    2.000
      2.655    4.000
      2.655    3.000
      2.655    4.000
      2.655    2.000
      2.655    3.000
      2.656    3.000
      2.656    2.000
      2.656    3.000
      2.656    2.000
      2.656    2.000
      2.657    4.000
      2.657    1.000
      2.657    1.000
      2.657    1.000
      2.657    3.000
      2.658    2.000
      2.658    3.000
      2.658    2.000
      2.658    6.000
      2.658    5.000
      2.659    6.000
      2.659    3.000
      2.659    3.000
      2.659    3.000
      2.659    3.000
      2.660    3.000
      2.660    4.000
      2.660    3.000
      2.660    4.000
      2.660    4.000
      2.661    4.000
      2.661    5.000
      2.661    3.000
      2.661    2.000
      2.661    2.000
      2.662    3.000
      2.662    4.000
      2.662    3.000
      2.662    4.000
      2.662    4.000
      2.663    3.000
      2.663    4.000
      2.663    4.000
      2.663    6.000
      2.663    4.000
      2.664    5.000
      2.664    4.000
      2.664    2.000
      2.664    3.000
      2.664    4.000
      2.665    4.000
      2.665    3.000
      2.665    3.000
      2.665    2.000
      2.665    2.000
      2.666    5.000
      2.666    4.000
      2.666    6.000
      2.666    5.000
      2.666    4.000
      2.667    7.000
      2.667    5.000
      2.667    7.000
      2.667    4.000
      2.667    5.000
      2.668    3.000
      2.668    3.000
      2.668    5.000
      2.668    6.000
      2.668    4.000
      2.669    7.000
      2.669    4.000
      2.669    6.000
      2.669    5.000
      2.669    7.000
      2.670    8.000
      2.670    7.000
      2.670    6.000
      2.670    7.000
      2.670    4.000
      2.671    4.000
      2.671    5.000
      2.671    5.000
      2.671    5.000
      2.671    4.000
      2.672    4.000
      2.672    6.000
      2.672    6.000
      2.672    5.000
      2.672    5.000
      2.673    4.000
      2.673    2.000
      2.673    5.000
      2.673    3.000
      2.673    4.000
      2.674    5.000
      2.674    5.000
      2.674    7.000
      2.674    3.000
      2.674    5.000
      2.675    6.000
      2.675    6.000
      2.675    4.000
      2.675    5.000
      2.675    5.000
      2.676    4.000
      2.676    4.000
      2.676    4.000
      2.676    5.000
      2.676    5.000
      2.677    6.000
      2.677    5.000
      2.677    5.000
      2.677    3.000
      2.677    3.000
      2.678    3.000
      2.678    2.000
      2.678    2.000
      2.678    2.000
      2.678    3.000
      2.679    4.000
      2.679    5.000
      2.679    4.000
      2.679    5.000
      2.679    7.000
      2.680    7.000
      2.680    6.000
      2.680    8.000
      2.680    5.000
      2.680    5.000
      2.681    6.000
      2.681    8.000
      2.681    7.000
      2.681    5.000
      2.681    4.000
      2.682    5.000
      2.682    7.000
      2.682    6.000
      2.682    8.000
      2.682    8.000
      2.683    9.000
      2.683    9.000
      2.683    8.000
      2.683    9.000
      2.683    9.000
      2.684   10.000
      2.684    9.000
      2.684   10.000
      2.684   11.000
      2.684   10.000
      2.685    9.000
      2.685    7.000
      2.685   11.000
      2.685    7.000
      2.685    7.000
      2.686    9.000
      2.686    8.000
      2.686    8.000
      2.686    8.000
      2.686    6.000
      2.687    5.000
      2.687    7.000
      2.687    6.000
      2.687    9.000
      2.687    9.000
      2.688    5.000
      2.688    8.000
      2.688    6.000
      2.688    8.000
      2.688    7.000
      2.689    9.000
      2.689    9.000
      2.689    7.000
      2.689    6.000
      2.689    6.000
      2.690    6.000
      2.690    7.000
      2.690    7.000
      2.690    9.000
      2.690    8.000
      2.691   10.000
      2.691    9.000
      2.691    6.000
      2.691    5.000
      2.691    7.000
      2.692    6.000
      2.692    5.000
      2.692    6.000
      2.692    6.000
      2.692    4.000
      2.693    6.000
      2.693    7.000
      2.693    6.000
      2.693    4.000
      2.693    2.000
      2.694    2.000
      2.694    2.000
      2.694    2.000
      2.694    2.000
      2.694    4.000
      2.695    3.000
      2.695    2.000
      2.695    3.000
      2.695    4.000
      2.695    3.000
      2.696    1.000
      2.696    1.000
      2.696    2.000
      2.696    3.000
      2.696    0.000
      2.697    0.000
      2.697    2.000
      2.697    3.000
      2.697    2.000
      2.697    3.000
      2.698    5.000
      2.698    5.000
      2.698    5.000
      2.698    6.000
      2.698    6.000
      2.699    7.000
      2.699    6.000
      2.699    6.000
      2.699    7.000
      2.699    7.000
      2.700    5.000
      2.700    7.000
      2.700    6.000
      2.700    7.000
      2.700    7.000
      2.701    8.000
      2.701    7.000
      2.701    6.000
      2.701    6.000
      2.701    8.000
      2.702    6.000
      2.702    7.000
      2.702    7.000
      2.702    6.000
      2.702    8.000
      2.703    7.000
      2.703    6.000
      2.703    3.000
      2.703    6.000
      2.703    5.000
      2.704    6.000
      2.704    4.000
      2.704    6.000
      2.704    5.000
      2.704    5.000
      2.705    7.000
      2.705    4.000
      2.705    3.000
      2.705    6.000
      2.705    5.000
      2.706    4.000
      2.706    5.000
      2.706    3.000
      2.706    4.000
      2.706    4.000
      2.707    5.000
      2.707    4.000
      2.707    4.000
      2.707    3.000
      2.707    3.000
      2.708    3.000
      2.708    4.000
      2.708    6.000
      2.708    8.000
      2.708    4.000
      2.709    5.000
      2.709    8.000
      2.709    6.000
      2.709    8.000
      2.709    7.000
      2.710    7.000
      2.710    4.000
      2.710    8.000
      2.710    6.000
      2.710    6.000
      2.711    5.000
      2.711    8.000
      2.711    9.000
      2.711    7.000
      2.711    6.000
      2.712    7.000
      2.712    7.000
      2.712    7.000
      2.712   10.000
      2.712   10.000
      2.713    9.000
      2.713    9.000
      2.713    9.000
      2.713    8.000
      2.713    7.000
      2.714    8.000
      2.714    7.000
      2.714    9.000
      2.714    6.000
      2.714    6.000
      2.715    5.000
      2.715    6.000
      2.715    6.000
      2.715    8.000
      2.715    6.000
      2.716    5.000
      2.716    7.000
      2.716    9.000
      2.716    8.000
      2.716    9.000
      2.717    7.000
      2.717    7.000
      2.717    5.000
      2.717    6.000
      2.717    5.000
      2.718    3.000
      2.718    4.000
      2.718    4.000
      2.718    5.000
      2.718    5.000
      2.719    4.000
      2.719    3.000
      2.719    3.000
      2.719    2.000
      2.719    5.000
      2.720    3.000
      2.720    4.000
      2.720    5.000
      2.720    4.000
      2.720    5.000
      2.721    4.000
      2.721    6.000
      2.721    6.000
      2.721    6.000
      2.721    7.000
      2.722    7.000
      2.722    8.000
      2.722    5.000
      2.722    5.000
      2.722    6.000
      2.723    6.000
      2.723    7.000
      2.723   10.000
      2.723    8.000
      2.723    7.000
      2.724    9.000
      2.724    6.000
      2.724    8.000
      2.724    9.000
      2.724   10.000
      2.725    9.000
      2.725    7.000
      2.725   10.000
      2.725    9.000
      2.725    8.000
      2.726    5.000
      2.726    6.000
      2.726    6.000
      2.726    6.000
      2.726    4.000
      2.727    6.000
      2.727    7.000
      2.727    5.000
      2.727    6.000
      2.727    6.000
      2.728    3.000
      2.728    4.000
      2.728    5.000
      2.728    4.000
      2.728    4.000
      2.729    3.000
      2.729    3.000
      2.729    3.000
      2.729    3.000
      2.729    4.000
      2.730    4.000
      2.730    5.000
      2.730    6.000
      2.730    5.000
      2.730    4.000
      2.731    3.000
      2.731    4.000
      2.731    3.000
      2.731    4.000
      2.731    4.000
      2.732    5.000
      2.732    5.000
      2.732    6.000
      2.732    6.000
      2.732    5.000
      2.733    9.000
      2.733    7.000
      2.733    9.000
      2.733    8.000
      2.733    8.000
      2.734    7.000
      2.734    8.000
      2.734    5.000
      2.734    5.000
      2.734   10.000
      2.735   10.000
      2.735    8.000
      2.735    8.000
      2.735    7.000
      2.735    5.000
      2.736    8.000
      2.736    7.000
      2.736    8.000
      2.736    7.000
      2.736    9.000
      2.737   10.000
      2.737    7.000
      2.737   11.000
      2.737    9.000
      2.737    9.000
      2.738    6.000
      2.738    7.000
      2.738    8.000
      2.738    7.000
      2.738    8.000
      2.739    5.000
      2.739    4.000
      2.739    7.000
      2.739    5.000
      2.739    6.000
      2.740    5.000
      2.740    6.000
      2.740    6.000
      2.740    5.000
      2.740    6.000
      2.741    6.000
      2.741    4.000
      2.741    5.000
      2.741    5.000
      2.741    4.000
      2.742    7.000
      2.742    6.000
      2.742    7.000
      2.742    7.000
      2.742    7.000
      2.743    9.000
      2.743    9.000
      2.743    8.000
      2.743    8.000
      2.743    7.000
      2.744    8.000
      2.744    8.000
      2.744    8.000
      2.744    6.000
      2.744    7.000
      2.745    8.000
      2.745    9.000
      2.745    9.000
      2.745    9.000
      2.745    8.000
      2.746    8.000
      2.746    8.000
      2.746    7.000
      2.746    7.000
      2.746    6.000
      2.747    7.000
      2.747    8.000
      2.747    9.000
      2.747    7.000
      2.747    7.000
      2.748    8.000
      2.748    5.000
      2.748    5.000
      2.748    7.000
      2.748    8.000
      2.749    8.000
      2.749    8.000
      2.749    8.000
      2.749    6.000
      2.749    7.000
      2.750    5.000
      2.750    6.000
      2.750    5.000
      2.750    5.000
      2.750    8.000
      2.751    6.000
      2.751    7.000
      2.751    6.000
      2.751    4.000
      2.751    5.000
      2.752    3.000
      2.752    6.000
      2.752    4.000
      2.752    5.000
      2.752    5.000
      2.753    5.000
      2.753    6.000
      2.753    7.000
      2.753    4.000
      2.753    4.000
      2.754    3.000
      2.754    6.000
      2.754    5.000
      2.754    7.000
      2.754    4.000
      2.755    6.000
      2.755    5.000
      2.755    6.000
      2.755    2.000
      2.755    2.000
      2.756    3.000
      2.756    2.000
      2.756    4.000
      2.756    3.000
      2.756    5.000
      2.757    5.000
      2.757    5.000
      2.757    4.000
      2.757    4.000
      2.757    5.000
      2.758    6.000
      2.758    3.000
      2.758    3.000
      2.758    3.000
      2.758    4.000
      2.759    3.000
      2.759    3.000
      2.759    2.000
      2.759    4.000
      2.759    3.000
      2.760    3.000
      2.760    4.000
      2.760    3.000
      2.760    2.000
      2.760    2.000
      2.761    3.000
      2.761    2.000
      2.761    2.000
      2.761    3.000
      2.761    3.000
      2.762    2.000
      2.762    4.000
      2.762    3.000
      2.762    4.000
      2.762    6.000
      2.763    4.000
      2.763    4.000
      2.763    4.000
      2.763    4.000
      2.763    4.000
      2.764    3.000
      2.764    3.000
      2.764    3.000
      2.764    3.000
      2.764    3.000
      2.765    2.000
      2.765    2.000
      2.765    2.000
      2.765    2.000
      2.765    2.000
      2.766    2.000
      2.766    3.000
      2.766    4.000
      2.766    2.000
      2.766    2.000
      2.767    3.000
      2.767    2.000
      2.767    1.000
      2.767    3.000
      2.767    3.000
      2.768    4.000
      2.768    2.000
      2.768    2.000
      2.768    4.000
      2.768    3.000
      2.769    5.000
      2.769    4.000
      2.769    3.000
      2.769    4.000
      2.769    3.000
      2.770    5.000
      2.770    4.000
      2.770    4.000
      2.770    3.000
      2.770    3.000
      2.771    4.000
      2.771    2.000
      2.771    1.000
      2.771    1.000
      2.771    2.000
      2.772    2.000
      2.772    1.000
      2.772    4.000
      2.772    3.000
      2.772    1.000
      2.773    2.000
      2.773    1.000
      2.773    2.000
      2.773    3.000
      2.773    2.000
      2.774    6.000
      2.774    5.000
      2.774    7.000
      2.774    7.000
      2.774    8.000
      2.775    9.000
      2.775    8.000
      2.775    7.000
      2.775    7.000
      2.775    4.000
      2.776    5.000
      2.776    4.000
      2.776    4.000
      2.776    3.000
      2.776    7.000
      2.777    5.000
      2.777    6.000
      2.777    6.000
      2.777    7.000
      2.777    8.000
      2.778    7.000
      2.778    7.000
      2.778    7.000
      2.778    6.000
      2.778    7.000
      2.779    8.000
      2.779    8.000
      2.779    7.000
      2.779    8.000
      2.779    7.000
      2.780    8.000
      2.780    8.000
      2.780    9.000
      2.780   10.000
      2.780    8.000
      2.781    7.000
      2.781    7.000
      2.781    8.000
      2.781    9.000
      2.781    7.000
      2.782    9.000
      2.782    9.000
      2.782    9.000
      2.782    8.000
      2.782   10.000
      2.783   11.000
      2.783   10.000
      2.783   10.000
      2.783   11.000
      2.783   10.000
      2.784    9.000
      2.784    6.000
      2.784    8.000
      2.784   11.000
      2.784   11.000
      2.785   10.000
      2.785   11.000
      2.785    8.000
      2.785    7.000
      2.785    7.000
      2.786    8.000
      2.786    9.000
      2.786    9.000
      2.786    9.000
      2.786    7.000
      2.787    6.000
      2.787    9.000
      2.787    8.000
      2.787    7.000
      2.787    7.000
      2.788    8.000
      2.788    7.000
      2.788    7.000
      2.788    6.000
      2.788    8.000
      2.789    7.000
      2.789    5.000
      2.789    5.000
      2.789    5.000
      2.789    6.000
      2.790    8.000
      2.790    4.000
      2.790    8.000
      2.790    6.000
      2.790    5.000
      2.791    4.000
      2.791    4.000
      2.791    4.000
      2.791    5.000
      2.791    6.000
      2.792    5.000
      2.792    4.000
      2.792    4.000
      2.792    6.000
      2.792    6.000
      2.793    6.000
      2.793    5.000
      2.793    7.000
      2.793    8.000
      2.793    6.000
      2.794    4.000
      2.794    4.000
      2.794    5.000
      2.794    4.000
      2.794    4.000
      2.795    5.000
      2.795    4.000
      2.795    3.000
      2.795    5.000
      2.795    3.000
      2.796    5.000
      2.796    8.000
      2.796    6.000
      2.796    6.000
      2.796    6.000
      2.797    6.000
      2.797    6.000
      2.797    6.000
      2.797    6.000
      2.797    7.000
      2.798    6.000
      2.798    6.000
      2.798    5.000
      2.798    4.000
      2.798    3.000
      2.799    4.000
      2.799    5.000
      2.799    6.000
      2.799    8.000
      2.799    8.000
      2.800    6.000
      2.800    4.000
      2.800    5.000
      2.800    5.000
      2.800    7.000
      2.801    7.000
      2.801    8.000
      2.801    8.000
      2.801    7.000
      2.801    8.000
      2.802    7.000
      2.802    6.000
      2.802    4.000
      2.802    6.000
      2.802    5.000
      2.803    9.000
      2.803    3.000
      2.803    7.000
      2.803    7.000
      2.803    9.000
      2.804   10.000
      2.804    9.000
      2.804    8.000
      2.804    7.000
      2.804    8.000
      2.805   11.000
      2.805    9.000
      2.805   10.000
      2.805   13.000
      2.805   13.000
      2.806    9.000
      2.806   12.000
      2.806   10.000
      2.806    9.000
      2.806   11.000
      2.807   11.000
      2.807    9.000
      2.807   12.000
      2.807    9.000
      2.807    9.000
      2.808    8.000
      2.808   11.000
      2.808    8.000
      2.808    9.000
      2.808   10.000
      2.809   11.000
      2.809    7.000
      2.809   10.000
      2.809    8.000
      2.809    8.000
      2.810   11.000
      2.810   11.000
      2.810    8.000
      2.810    7.000
      2.810    8.000
      2.811   10.000
      2.811   11.000
      2.811    8.000
      2.811   13.000
      2.811    8.000
      2.812   14.000
      2.812    9.000
      2.812   11.000
      2.812   10.000
      2.812   10.000
      2.813   10.000
      2.813   10.000
      2.813    9.000
      2.813   11.000
      2.813   12.000
      2.814   11.000
      2.814   12.000
      2.814   10.000
      2.814   11.000
      2.814   10.000
      2.815   13.000
      2.815   10.000
      2.815   11.000
      2.815   12.000
      2.815    7.000
      2.816    9.000
      2.816    8.000
      2.816   10.000
      2.816    8.000
      2.816    8.000
      2.817    8.000
      2.817    8.000
      2.817    8.000
      2.817    9.000
      2.817    9.000
      2.818    7.000
      2.818    7.000
      2.818    8.000
      2.818    6.000
      2.818    6.000
      2.819    5.000
      2.819    8.000
      2.819    6.000
      2.819    9.000
      2.819   10.000
      2.820    6.000
      2.820    7.000
      2.820    7.000
      2.820    9.000
      2.820    9.000
      2.821    8.000
      2.821    8.000
      2.821    6.000
      2.821    8.000
      2.821    3.000
      2.822    6.000
      2.822    8.000
      2.822    7.000
      2.822    5.000
      2.822    6.000
      2.823    5.000
      2.823    4.000
      2.823    3.000
      2.823    6.000
      2.823    7.000
      2.824    6.000
      2.824    5.000
      2.824    5.000
      2.824    7.000
      2.824    6.000
      2.825    8.000
      2.825    8.000
      2.825   11.000
      2.825   11.000
      2.825   10.000
      2.826   11.000
      2.826    8.000
      2.826   10.000
      2.826    9.000
      2.826    9.000
      2.827    8.000
      2.827   11.000
      2.827   10.000
      2.827    9.000
      2.827   12.000
      2.828   10.000
      2.828    7.000
      2.828    9.000
      2.828    8.000
      2.828    8.000
      2.829   10.000
      2.829   11.000
      2.829   11.000
      2.829   10.000
      2.829    9.000
      2.830   10.000
      2.830   10.000
      2.830   10.000
      2.830    8.000
      2.830    9.000
      2.831    8.000
      2.831    9.000
      2.831    8.000
      2.831    5.000
      2.831    6.000
      2.832    6.000
      2.832    6.000
      2.832    7.000
      2.832    5.000
      2.832    5.000
      2.833    7.000
      2.833    4.000
      2.833    7.000
      2.833    6.000
      2.833    4.000
      2.834    6.000
      2.834    9.000
      2.834   12.000
      2.834    8.000
      2.834    5.000
      2.835   11.000
      2.835    8.000
      2.835    8.000
      2.835    7.000
      2.835    7.000
      2.836    8.000
      2.836    7.000
      2.836    7.000
      2.836    7.000
      2.836    8.000
      2.837    6.000
      2.837    9.000
      2.837    9.000
      2.837   12.000
      2.837    9.000
      2.838    8.000
      2.838    9.000
      2.838    9.000
      2.838   10.000
      2.838   13.000
      2.839   11.000
      2.839    8.000
      2.839    7.000
      2.839    7.000
      2.839    8.000
      2.840    6.000
      2.840    5.000
      2.840    7.000
      2.840    7.000
      2.840    6.000
      2.841    5.000
      2.841    6.000
      2.841    7.000
      2.841    6.000
      2.841    7.000
      2.842    5.000
      2.842    5.000
      2.842    6.000
      2.842    7.000
      2.842    7.000
      2.843    9.000
      2.843    8.000
      2.843    7.000
      2.843    9.000
      2.843   11.000
      2.844    8.000
      2.844   10.000
      2.844    9.000
      2.844    9.000
      2.844    9.000
      2.845    9.000
      2.845   10.000
      2.845    9.000
      2.845    9.000
      2.845    9.000
      2.846   10.000
      2.846    7.000
      2.846    6.000
      2.846    6.000
      2.846    6.000
      2.847    7.000
      2.847    5.000
      2.847    7.000
      2.847    6.000
      2.847    6.000
      2.848    7.000
      2.848    8.000
      2.848    6.000
      2.848    7.000
      2.848    8.000
      2.849    8.000
      2.849    8.000
      2.849   10.000
      2.849    8.000
      2.849    8.000
      2.850    7.000
      2.850    8.000
      2.850    8.000
      2.850    7.000
      2.850    8.000
      2.851    7.000
      2.851    8.000
      2.851    7.000
      2.851    6.000
      2.851    8.000
      2.852    6.000
      2.852    8.000
      2.852    8.000
      2.852    7.000
      2.852    9.000
      2.853    7.000
      2.853   10.000
      2.853    9.000
      2.853    6.000
      2.853    8.000
      2.854   10.000
      2.854    8.000
      2.854    5.000
      2.854    6.000
      2.854    5.000
      2.855    6.000
      2.855    7.000
      2.855    5.000
      2.855    6.000
      2.855    7.000
      2.856    6.000
      2.856    6.000
      2.856    5.000
      2.856    6.000
      2.856    5.000
      2.857    7.000
      2.857    5.000
      2.857    7.000
      2.857    5.000
      2.857    4.000
      2.858    4.000
      2.858    4.000
      2.858    4.000
      2.858    3.000
      2.858    3.000
      2.859    4.000
      2.859    3.000
      2.859    5.000
      2.859    5.000
      2.859    5.000
      2.860    4.000
      2.860    5.000
      2.860    5.000
      2.860    8.000
      2.860    8.000
      2.861    8.000
      2.861    8.000
      2.861    8.000
      2.861    9.000
      2.861    7.000
      2.862   10.000
      2.862    5.000
      2.862    7.000
      2.862    7.000
      2.862    7.000
      2.863    7.000
      2.863    7.000
      2.863    9.000
      2.863    9.000
      2.863    8.000
      2.864    8.000
      2.864    8.000
      2.864    8.000
      2.864    8.000
      2.864    8.000
      2.865    6.000
      2.865    8.000
      2.865    7.000
      2.865    6.000
      2.865    7.000
      2.866    6.000
      2.866    6.000
      2.866    6.000
      2.866    6.000
      2.866    7.000
      2.867    9.000
      2.867    8.000
      2.867    7.000
      2.867    4.000
      2.867    4.000
      2.868    5.000
      2.868    6.000
      2.868    8.000
      2.868    8.000
      2.868    7.000
      2.869    7.000
      2.869    8.000
      2.869    8.000
      2.869    7.000
      2.869    8.000
      2.870   10.000
      2.870    6.000
      2.870    7.000
      2.870    7.000
      2.870    7.000
      2.871    6.000
      2.871    5.000
      2.871    3.000
      2.871    4.000
      2.871    4.000
      2.872    5.000
      2.872    5.000
      2.872    5.000
      2.872    6.000
      2.872    4.000
      2.873    4.000
      2.873    5.000
      2.873    6.000
      2.873    6.000
      2.873    8.000
      2.874    7.000
      2.874    6.000
      2.874    4.000
      2.874    4.000
      2.874    4.000
      2.875    7.000
      2.875    6.000
      2.875    6.000
      2.875    7.000
      2.875    8.000
      2.876    6.000
      2.876    4.000
      2.876    6.000
      2.876    6.000
      2.876    6.000
      2.877    5.000
      2.877    5.000
      2.877    5.000
      2.877    5.000
      2.877    5.000
      2.878    6.000
      2.878    6.000
      2.878    7.000
      2.878    6.000
      2.878    5.000
      2.879    6.000
      2.879    8.000
      2.879    7.000
      2.879    8.000
      2.879    7.000
      2.880    6.000
      2.880    7.000
      2.880    7.000
      2.880    8.000
      2.880    5.000
      2.881    8.000
      2.881    7.000
      2.881    6.000
      2.881    8.000
      2.881    8.000
      2.882    6.000
      2.882    7.000
      2.882    6.000
      2.882    6.000
      2.882    5.000
      2.883    5.000
      2.883    7.000
      2.883    6.000
      2.883    5.000
      2.883    3.000
      2.884    3.000
      2.884    4.000
      2.884    3.000
      2.884    3.000
      2.884    3.000
      2.885    3.000
      2.885    2.000
      2.885    1.000
      2.885    3.000
      2.885    2.000
      2.886    3.000
      2.886    4.000
      2.886    4.000
      2.886    4.000
      2.886    3.000
      2.887    6.000
      2.887    5.000
      2.887    3.000
      2.887    4.000
      2.887    5.000
      2.888    6.000
      2.888    4.000
      2.888    7.000
      2.888    7.000
      2.888    7.000
      2.889    5.000
      2.889    9.000
      2.889    9.000
      2.889    7.000
      2.889    5.000
      2.890    5.000
      2.890    8.000
      2.890    6.000
      2.890    6.000
      2.890    8.000
      2.891    9.000
      2.891    7.000
      2.891    5.000
      2.891    8.000
      2.891    9.000
      2.892    6.000
      2.892    8.000
      2.892    6.000
      2.892    9.000
      2.892    5.000
      2.893    3.000
      2.893    4.000
      2.893    5.000
      2.893    3.000
      2.893    3.000
      2.894    4.000
      2.894    6.000
      2.894    6.000
      2.894    6.000
      2.894    6.000
      2.895    4.000
      2.895    5.000
      2.895    7.000
      2.895    7.000
      2.895    6.000
      2.896    5.000
      2.896    4.000
      2.896    5.000
      2.896    5.000
      2.896    8.000
      2.897    7.000
      2.897    9.000
      2.897    8.000
      2.897    7.000
      2.897    7.000
      2.898    7.000
      2.898    8.000
      2.898    6.000
      2.898    8.000
      2.898    7.000
      2.899    6.000
      2.899    8.000
      2.899    7.000
      2.899    8.000
      2.899    6.000
      2.900    8.000
      2.900    5.000
      2.900    6.000
      2.900    6.000
      2.900    8.000
      2.901    6.000
      2.901    4.000
      2.901    3.000
      2.901    7.000
      2.901    7.000
      2.902    5.000
      2.902    6.000
      2.902    3.000
      2.902    2.000
      2.902    3.000
      2.903    5.000
      2.903    3.000
      2.903    4.000
      2.903    4.000
      2.903    6.000
      2.904    5.000
      2.904    6.000
      2.904    6.000
      2.904    4.000
      2.904    4.000
      2.905    5.000
      2.905    3.000
      2.905    3.000
      2.905    7.000
      2.905    5.000
      2.906    5.000
      2.906    5.000
      2.906    3.000
      2.906    3.000
      2.906    4.000
      2.907    3.000
      2.907    6.000
      2.907    4.000
      2.907    3.000
      2.907    7.000
      2.908    7.000
      2.908    8.000
      2.908    7.000
      2.908    5.000
      2.908    7.000
      2.909    5.000
      2.909    5.000
      2.909    8.000
      2.909    6.000
      2.909    5.000
      2.910    3.000
      2.910    4.000
      2.910    7.000
      2.910    7.000
      2.910    4.000
      2.911    5.000
      2.911    5.000
      2.911    8.000
      2.911    8.000
      2.911    7.000
      2.912    7.000
      2.912    8.000
      2.912    5.000
      2.912    5.000
      2.912    6.000
      2.913    8.000
      2.913   11.000
      2.913    5.000
      2.913    5.000
      2.913    3.000
      2.914    6.000
      2.914    3.000
      2.914    4.000
      2.914    4.000
      2.914    2.000
      2.915    4.000
      2.915    6.000
      2.915    5.000
      2.915    5.000
      2.915    4.000
      2.916    5.000
      2.916    4.000
      2.916    3.000
      2.916    5.000
      2.916    4.000
      2.917    7.000
      2.917    5.000
      2.917    5.000
      2.917    5.000
      2.917    7.000
      2.918    6.000
      2.918    4.000
      2.918    3.000
      2.918    6.000
      2.918    7.000
      2.919    6.000
      2.919    6.000
      2.919    7.000
      2.919    5.000
      2.919    5.000
      2.920    4.000
      2.920    4.000
      2.920    5.000
      2.920    6.000
      2.920    6.000
      2.921    7.000
      2.921    9.000
      2.921    8.000
      2.921    9.000
      2.921    8.000
      2.922    8.000
      2.922    8.000
      2.922    6.000
      2.922    7.000
      2.922    9.000
      2.923    6.000
      2.923    5.000
      2.923    4.000
      2.923    6.000
      2.923    5.000
      2.924    4.000
      2.924    4.000
      2.924    3.000
      2.924    4.000
      2.924    5.000
      2.925    6.000
      2.925    7.000
      2.925    7.000
      2.925    8.000
      2.925    6.000
      2.926    5.000
      2.926    8.000
      2.926    9.000
      2.926    8.000
      2.926    8.000
      2.927   10.000
      2.927    9.000
      2.927    8.000
      2.927    7.000
      2.927    8.000
      2.928    7.000
      2.928    5.000
      2.928    5.000
      2.928    6.000
      2.928    8.000
      2.929   10.000
      2.929    9.000
      2.929    8.000
      2.929    9.000
      2.929    6.000
      2.930    9.000
      2.930    8.000
      2.930    7.000
      2.930    7.000
      2.930    6.000
      2.931    7.000
      2.931    8.000
      2.931    9.000
      2.931    6.000
      2.931    4.000
      2.932    6.000
      2.932    7.000
      2.932    8.000
      2.932    7.000
      2.932    8.000
      2.933    8.000
      2.933    8.000
      2.933    7.000
      2.933   10.000
      2.933    9.000
      2.934    7.000
      2.934    5.000
      2.934    6.000
      2.934    8.000
      2.934   10.000
      2.935   11.000
      2.935   10.000
      2.935    9.000
      2.935   10.000
      2.935    7.000
      2.936    8.000
      2.936    8.000
      2.936   10.000
      2.936    8.000
      2.936   10.000
      2.937   11.000
      2.937    8.000
      2.937    8.000
      2.937    8.000
      2.937   12.000
      2.938    9.000
      2.938   10.000
      2.938   12.000
      2.938   11.000
      2.938   11.000
      2.939    9.000
      2.939   10.000
      2.939   10.000
      2.939    7.000
      2.939   10.000
      2.940    6.000
      2.940    6.000
      2.940    6.000
      2.940    7.000
      2.940    8.000
      2.941    9.000
      2.941    8.000
      2.941   10.000
      2.941    7.000
      2.941   10.000
      2.942    8.000
      2.942    6.000
      2.942    7.000
      2.942   10.000
      2.942   10.000
      2.943    9.000
      2.943    7.000
      2.943   10.000
      2.943   10.000
      2.943    9.000
      2.944   10.000
      2.944   11.000
      2.944    8.000
      2.944    8.000
      2.944   11.000
      2.945    8.000
      2.945   12.000
      2.945    8.000
      2.945    8.000
      2.945   12.000
      2.946   12.000
      2.946   11.000
      2.946   12.000
      2.946   10.000
      2.946   12.000
      2.947    9.000
      2.947    8.000
      2.947   11.000
      2.947    6.000
      2.947   10.000
      2.948   11.000
      2.948    9.000
      2.948    8.000
      2.948    8.000
      2.948   10.000
      2.949    8.000
      2.949    9.000
      2.949    9.000
      2.949   10.000
      2.949   10.000
      2.950    8.000
      2.950   10.000
      2.950   10.000
      2.950    7.000
      2.950    9.000
      2.951    8.000
      2.951   10.000
      2.951   11.000
      2.951    9.000
      2.951    8.000
      2.952    8.000
      2.952    7.000
      2.952    6.000
      2.952    9.000
      2.952    7.000
      2.953    5.000
      2.953    3.000
      2.953    5.000
      2.953    2.000
      2.953    3.000
      2.954    3.000
      2.954    3.000
      2.954    4.000
      2.954    2.000
      2.954    3.000
      2.955    2.000
      2.955    4.000
      2.955    3.000
      2.955    4.000
      2.955    5.000
      2.956    3.000
      2.956    5.000
      2.956    5.000
      2.956    4.000
      2.956    3.000
      2.957    5.000
      2.957    3.000
      2.957    2.000
      2.957    5.000
      2.957    6.000
      2.958    6.000
      2.958    5.000
      2.958    6.000
      2.958    6.000
      2.958    6.000
      2.959    5.000
      2.959    5.000
      2.959    5.000
      2.959    4.000
      2.959    6.000
      2.960    6.000
      2.960    4.000
      2.960    4.000
      2.960    5.000
      2.960    4.000
      2.961    3.000
      2.961    2.000
      2.961    5.000
      2.961    4.000
      2.961    3.000
      2.962    5.000
      2.962    4.000
      2.962    2.000
      2.962    3.000
      2.962    5.000
      2.963    4.000
      2.963    5.000
      2.963    7.000
      2.963    4.000
      2.963    5.000
      2.964    4.000
      2.964    5.000
      2.964    6.000
      2.964    9.000
      2.964    3.000
      2.965    8.000
      2.965    7.000
      2.965    8.000
      2.965    5.000
      2.965    6.000
      2.966    8.000
      2.966    8.000
      2.966    9.000
      2.966   10.000
      2.966    9.000
      2.967    7.000
      2.967    6.000
      2.967    7.000
      2.967    7.000
      2.967    5.000
      2.968    4.000
      2.968    3.000
      2.968    5.000
      2.968    5.000
      2.968    7.000
      2.969    8.000
      2.969    8.000
      2.969    7.000
      2.969    7.000
      2.969    6.000
      2.970    7.000
      2.970    6.000
      2.970    7.000
      2.970    7.000
      2.970    8.000
      2.971    6.000
      2.971    6.000
      2.971    7.000
      2.971    7.000
      2.971    5.000
      2.972    7.000
      2.972    6.000
      2.972    7.000
      2.972    7.000
      2.972    9.000
      2.973    5.000
      2.973    5.000
      2.973    3.000
      2.973    3.000
      2.973    5.000
      2.974    6.000
      2.974    5.000
      2.974    5.000
      2.974    4.000
      2.974    5.000
      2.975    5.000
      2.975    5.000
      2.975    4.000
      2.975    4.000
      2.975    4.000
      2.976    9.000
      2.976    7.000
      2.976    5.000
      2.976    5.000
      2.976    6.000
      2.977    4.000
      2.977    5.000
      2.977    5.000
      2.977    4.000
      2.977    3.000
      2.978    4.000
      2.978    3.000
      2.978    5.000
      2.978    4.000
      2.978    4.000
      2.979    4.000
      2.979    6.000
      2.979    4.000
      2.979    6.000
      2.979    5.000
      2.980    6.000
      2.980    9.000
      2.980    6.000
      2.980    7.000
      2.980    4.000
      2.981    7.000
      2.981    6.000
      2.981    8.000
      2.981    6.000
      2.981    3.000
      2.982    2.000
      2.982    5.000
      2.982    4.000
      2.982    1.000
      2.982    3.000
      2.983    3.000
      2.983    6.000
      2.983    5.000
      2.983    5.000
      2.983    4.000
      2.984    2.000
      2.984    2.000
      2.984    1.000
      2.984    2.000
      2.984    3.000
      2.985    3.000
      2.985    4.000
      2.985    6.000
      2.985    6.000
      2.985    6.000
      2.986    4.000
      2.986    5.000
      2.986    5.000
      2.986    6.000
      2.986    5.000
      2.987    4.000
      2.987    3.000
      2.987    7.000
      2.987    4.000
      2.987    3.000
      2.988    3.000
      2.988    4.000
      2.988    6.000
      2.988    5.000
      2.988    5.000
      2.989    4.000
      2.989    5.000
      2.989    5.000
      2.989    6.000
      2.989    7.000
      2.990    4.000
      2.990    5.000
      2.990    6.000
      2.990    4.000
      2.990    5.000
      2.991    5.000
      2.991    4.000
      2.991    5.000
      2.991    3.000
      2.991    3.000
      2.992    5.000
      2.992    4.000
      2.992    4.000
      2.992    5.000
      2.992    4.000
      2.993    5.000
      2.993    4.000
      2.993    9.000
      2.993    6.000
      2.993    7.000
      2.994   10.000
      2.994    7.000
      2.994    9.000
      2.994    8.000
      2.994    7.000
      2.995    9.000
      2.995    7.000
      2.995    8.000
      2.995    9.000
      2.995   11.000
      2.996    8.000
      2.996    6.000
      2.996    8.000
      2.996    8.000
      2.996    8.000
      2.997    8.000
      2.997    8.000
      2.997    7.000
      2.997    9.000
      2.997    8.000
      2.998   11.000
      2.998   10.000
      2.998    9.000
      2.998    9.000
      2.998    6.000
      2.999    5.000
      2.999    4.000
      2.999    7.000
      2.999    7.000
      2.999    5.000
      3.000    7.000
      3.000    6.000
      3.000    6.000
      3.000    5.000
      3.000    2.000
      3.001    3.000
      3.001    2.000
      3.001    4.000
      3.001    6.000
      3.001    6.000
      3.002    6.000
      3.002    5.000
      3.002    5.000
      3.002    5.000
      3.002    5.000
      3.003    5.000
      3.003    5.000
      3.003    5.000
      3.003    3.000
      3.003    5.000
      3.004    7.000
      3.004    8.000
      3.004    6.000
      3.004    4.000
      3.004    3.000
      3.005    5.000
      3.005    7.000
      3.005    6.000
      3.005    5.000
      3.005   10.000
      3.006    7.000
      3.006    6.000
      3.006    4.000
      3.006    6.000
      3.006    5.000
      3.007    5.000
      3.007    6.000
      3.007    5.000
      3.007    4.000
      3.007    5.000
      3.008    5.000
      3.008    4.000
      3.008    4.000
      3.008    5.000
      3.008    5.000
      3.009    4.000
      3.009    5.000
      3.009    4.000
      3.009    5.000
      3.009    4.000
      3.010    6.000
      3.010    6.000
      3.010    4.000
      3.010    3.000
      3.010    2.000
      3.011    3.000
      3.011    3.000
      3.011    2.000
      3.011    5.000
      3.011    7.000
      3.012    6.000
      3.012    7.000
      3.012    5.000
      3.012    8.000
      3.012    5.000
      3.013    7.000
      3.013    6.000
      3.013    6.000
      3.013    6.000
      3.013    6.000
      3.014    5.000
      3.014    5.000
      3.014    4.000
      3.014    4.000
      3.014    4.000
      3.015    5.000
      3.015    4.000
      3.015    5.000
      3.015    2.000
      3.015    4.000
      3.016    5.000
      3.016    5.000
      3.016    4.000
      3.016    4.000
      3.016    3.000
      3.017    2.000
      3.017    4.000
      3.017    2.000
      3.017    4.000
      3.017    3.000
      3.018    4.000
      3.018    4.000
      3.018    2.000
      3.018    5.000
      3.018    7.000
      3.019    7.000
      3.019    7.000
      3.019    4.000
      3.019    7.000
      3.019    5.000
      3.020    5.000
      3.020    5.000
      3.020    5.000
      3.020    6.000
      3.020    7.000
      3.021    6.000
      3.021    3.000
      3.021    3.000
      3.021    5.000
      3.021    7.000
      3.022    7.000
      3.022    7.000
      3.022    6.000
      3.022    5.000
      3.022    6.000
      3.023    4.000
      3.023    5.000
      3.023    8.000
      3.023    9.000
      3.023    7.000
      3.024    6.000
      3.024    4.000
      3.024    5.000
      3.024    3.000
      3.024    5.000
      3.025    4.000
      3.025    5.000
      3.025    2.000
      3.025    4.000
      3.025    4.000
      3.026    4.000
      3.026    4.000
      3.026    7.000
      3.026    7.000
      3.026    7.000
      3.027    5.000
      3.027    6.000
      3.027    8.000
      3.027    7.000
      3.027    7.000
      3.028    6.000
      3.028    7.000
      3.028    7.000
      3.028    6.000
      3.028    6.000
      3.029    5.000
      3.029    6.000
      3.029    5.000
      3.029    7.000
      3.029    5.000
      3.030    6.000
      3.030    5.000
      3.030    8.000
      3.030   10.000
      3.030    7.000
      3.031   10.000
      3.031   11.000
      3.031   10.000
      3.031    7.000
      3.031    6.000
      3.032    8.000
      3.032    6.000
      3.032    7.000
      3.032    6.000
      3.032    7.000
      3.033    6.000
      3.033    8.000
      3.033    9.000
      3.033    9.000
      3.033   10.000
      3.034    9.000
      3.034    9.000
      3.034    9.000
      3.034    9.000
      3.034   10.000
      3.035   12.000
      3.035    9.000
      3.035   12.000
      3.035    9.000
      3.035   10.000
      3.036    9.000
      3.036    9.000
      3.036    8.000
      3.036   10.000
      3.036    6.000
      3.037    3.000
      3.037    6.000
      3.037    8.000
      3.037    7.000
      3.037    7.000
      3.038    7.000
      3.038    7.000
      3.038    9.000
      3.038    8.000
      3.038    6.000
      3.039    7.000
      3.039    7.000
      3.039   10.000
      3.039    9.000
      3.039    9.000
      3.040    7.000
      3.040    8.000
      3.040    7.000
      3.040    6.000
      3.040    7.000
      3.041    6.000
      3.041    6.000
      3.041    9.000
      3.041    8.000
      3.041    7.000
      3.042    6.000
      3.042    7.000
      3.042    7.000
      3.042    5.000
      3.042    8.000
      3.043    7.000
      3.043    7.000
      3.043    6.000
      3.043    8.000
      3.043    7.000
      3.044    9.000
      3.044    8.000
      3.044    9.000
      3.044    6.000
      3.044    5.000
      3.045    4.000
      3.045    6.000
      3.045    7.000
      3.045    7.000
      3.045    6.000
      3.046    7.000
      3.046    6.000
      3.046    7.000
      3.046    8.000
      3.046   10.000
      3.047    8.000
      3.047    8.000
      3.047    6.000
      3.047    6.000
      3.047    5.000
      3.048    7.000
      3.048    6.000
      3.048    8.000
      3.048    6.000
      3.048    5.000
      3.049    6.000
      3.049    5.000
      3.049    7.000
      3.049    6.000
      3.049    4.000
      3.050    4.000
      3.050    7.000
      3.050    6.000
      3.050    7.000
      3.050    4.000
      3.051    4.000
      3.051    6.000
      3.051    5.000
      3.051    5.000
      3.051    7.000
      3.052    7.000
      3.052    9.000
      3.052    7.000
      3.052   12.000
      3.052   11.000
      3.053   11.000
      3.053   10.000
      3.053    8.000
      3.053    9.000
      3.053   13.000
      3.054   10.000
      3.054   10.000
      3.054    7.000
      3.054    8.000
      3.054    7.000
      3.055    8.000
      3.055    7.000
      3.055    8.000
      3.055   10.000
      3.055    7.000
      3.056    8.000
      3.056    5.000
      3.056    8.000
      3.056    6.000
      3.056    8.000
      3.057    9.000
      3.057   12.000
      3.057    9.000
      3.057    8.000
      3.057   10.000
      3.058   11.000
      3.058    8.000
      3.058   11.000
      3.058   12.000
      3.058   10.000
      3.059   10.000
      3.059    9.000
      3.059    8.000
      3.059   11.000
      3.059    8.000
      3.060    9.000
      3.060   10.000
      3.060    8.000
      3.060    8.000
      3.060    9.000
      3.061    9.000
      3.061    8.000
      3.061    9.000
      3.061    9.000
      3.061   12.000
      3.062   10.000
      3.062   12.000
      3.062   10.000
      3.062    8.000
      3.062    5.000
      3.063    6.000
      3.063    6.000
      3.063    7.000
      3.063    8.000
      3.063    8.000
      3.064    4.000
      3.064    8.000
      3.064    5.000
      3.064    8.000
      3.064    8.000
      3.065    6.000
      3.065    6.000
      3.065    6.000
      3.065    6.000
      3.065    7.000
      3.066    7.000
      3.066    5.000
      3.066    7.000
      3.066    5.000
      3.066    6.000
      3.067    8.000
      3.067    9.000
      3.067    8.000
      3.067    6.000
      3.067    7.000
      3.068    9.000
      3.068    6.000
      3.068    8.000
      3.068    6.000
      3.068    6.000
      3.069    6.000
      3.069    7.000
      3.069    7.000
      3.069    5.000
      3.069    9.000
      3.070    6.000
      3.070   10.000
      3.070   11.000
      3.070    8.000
      3.070   11.000
      3.071    7.000
      3.071    7.000
      3.071    8.000
      3.071    7.000
      3.071    8.000
      3.072   10.000
      3.072    9.000
      3.072    7.000
      3.072    8.000
      3.072    9.000
      3.073    8.000
      3.073   10.000
      3.073    8.000
      3.073   10.000
      3.073    7.000
      3.074    7.000
      3.074    8.000
      3.074    9.000
      3.074    8.000
      3.074   10.000
      3.075    9.000
      3.075   11.000
      3.075   10.000
      3.075    8.000
      3.075   10.000
      3.076    8.000
      3.076    6.000
      3.076    6.000
      3.076    7.000
      3.076    6.000
      3.077    7.000
      3.077    6.000
      3.077    8.000
      3.077   11.000
      3.077    9.000
      3.078    7.000
      3.078    7.000
      3.078    7.000
      3.078    8.000
      3.078    9.000
      3.079    9.000
      3.079    8.000
      3.079    7.000
      3.079    7.000
      3.079    7.000
      3.080    8.000
      3.080    9.000
      3.080    9.000
      3.080    6.000
      3.080    8.000
      3.081    6.000
      3.081    7.000
      3.081    7.000
      3.081    5.000
      3.081    7.000
      3.082    7.000
      3.082    9.000
      3.082    6.000
      3.082    8.000
      3.082    7.000
      3.083    7.000
      3.083    7.000
      3.083    8.000
      3.083    6.000
      3.083    8.000
      3.084    7.000
      3.084    6.000
      3.084    6.000
      3.084    6.000
      3.084    9.000
      3.085    7.000
      3.085    5.000
      3.085    4.000
      3.085    6.000
      3.085    8.000
      3.086    7.000
      3.086    5.000
      3.086    7.000
      3.086    6.000
      3.086    8.000
      3.087   10.000
      3.087    8.000
      3.087    9.000
      3.087   10.000
      3.087    9.000
      3.088    7.000
      3.088    9.000
      3.088   12.000
      3.088   10.000
      3.088    8.000
      3.089   10.000
      3.089   12.000
      3.089   10.000
      3.089   10.000
      3.089   11.000
      3.090    9.000
      3.090    8.000
      3.090    6.000
      3.090   10.000
      3.090    8.000
      3.091   11.000
      3.091   11.000
      3.091    8.000
      3.091    7.000
      3.091    6.000
      3.092    8.000
      3.092    7.000
      3.092    6.000
      3.092    7.000
      3.092    7.000
      3.093    5.000
      3.093    6.000
      3.093    7.000
      3.093    7.000
      3.093    8.000
      3.094    5.000
      3.094    5.000
      3.094    7.000
      3.094    7.000
      3.094    8.000
      3.095    6.000
      3.095    6.000
      3.095    6.000
      3.095    8.000
      3.095    6.000
      3.096    6.000
      3.096    2.000
      3.096    4.000
      3.096    3.000
      3.096    4.000
      3.097    2.000
      3.097    3.000
      3.097    4.000
      3.097    3.000
      3.097    3.000
      3.098    2.000
      3.098    2.000
      3.098    4.000
      3.098    3.000
      3.098    4.000
      3.099    4.000
      3.099    6.000
      3.099    5.000
      3.099    6.000
      3.099    6.000
      3.100    7.000
      3.100    6.000
      3.100    7.000
      3.100    6.000
      3.100    6.000
      3.101    8.000
      3.101   10.000
      3.101   10.000
      3.101    8.000
      3.101    8.000
      3.102    8.000
      3.102    6.000
      3.102    6.000
      3.102    7.000
      3.102    7.000
      3.103    4.000
      3.103    8.000
      3.103    6.000
      3.103    4.000
      3.103    5.000
      3.104    4.000
      3.104    6.000
      3.104    5.000
      3.104    2.000
      3.104    4.000
      3.105    3.000
      3.105    3.000
      3.105    4.000
      3.105    7.000
      3.105    5.000
      3.106    6.000
      3.106    7.000
      3.106    6.000
      3.106    7.000
      3.106    7.000
      3.107    4.000
      3.107    8.000
      3.107    8.000
      3.107    7.000
      3.107    5.000
      3.108    5.000
      3.108    5.000
      3.108    7.000
      3.108    4.000
      3.108    5.000
      3.109    7.000
      3.109    7.000
      3.109    6.000
      3.109    7.000
      3.109    6.000
      3.110    5.000
      3.110    8.000
      3.110    8.000
      3.110    7.000
      3.110    8.000
      3.111    5.000
      3.111    6.000
      3.111    7.000
      3.111    6.000
      3.111    6.000
      3.112    6.000
      3.112    5.000
      3.112    5.000
      3.112    3.000
      3.112    5.000
      3.113    5.000
      3.113    5.000
      3.113    3.000
      3.113    3.000
      3.113    3.000
      3.114    2.000
      3.114    1.000
      3.114    1.000
      3.114    2.000
      3.114    2.000
      3.115    2.000
      3.115    1.000
      3.115    3.000
      3.115    1.000
      3.115    2.000
      3.116    4.000
      3.116    2.000
      3.116    3.000
      3.116    3.000
      3.116    4.000
      3.117    2.000
      3.117    3.000
      3.117    2.000
      3.117    2.000
      3.117    2.000
      3.118    4.000
      3.118    2.000
      3.118    1.000
      3.118    1.000
      3.118    1.000
      3.119    3.000
      3.119    3.000
      3.119    3.000
      3.119    3.000
      3.119    4.000
      3.120    3.000
      3.120    4.000
      3.120    3.000
      3.120    5.000
      3.120    6.000
      3.121    6.000
      3.121    5.000
      3.121    8.000
      3.121    4.000
      3.121    5.000
      3.122    3.000
      3.122    4.000
      3.122    5.000
      3.122    5.000
      3.122    4.000
      3.123    5.000
      3.123    5.000
      3.123    5.000
      3.123    3.000
      3.123    6.000
      3.124    5.000
      3.124    5.000
      3.124    7.000
      3.124    4.000
      3.124    5.000
      3.125    6.000
      3.125    6.000
      3.125    5.000
      3.125    4.000
      3.125    5.000
      3.126    4.000
      3.126    5.000
      3.126    6.000
      3.126    5.000
      3.126    4.000
      3.127    5.000
      3.127    6.000
      3.127    6.000
      3.127    5.000
      3.127    6.000
      3.128    8.000
      3.128    9.000
      3.128    8.000
      3.128    6.000
      3.128    6.000
      3.129    4.000
      3.129    5.000
      3.129    2.000
      3.129    3.000
      3.129    3.000
      3.130    3.000
      3.130    3.000
      3.130    3.000
      3.130    4.000
      3.130    5.000
      3.131    5.000
      3.131    5.000
      3.131    4.000
      3.131    4.000
      3.131    4.000
      3.132    4.000
      3.132    3.000
      3.132    3.000
      3.132    4.000
      3.132    5.000
      3.133    4.000
      3.133    4.000
      3.133    2.000
      3.133    2.000
      3.133    4.000
      3.134    5.000
      3.134    3.000
      3.134    2.000
      3.134    2.000
      3.134    3.000
      3.135    4.000
      3.135    4.000
      3.135    5.000
      3.135    5.000
      3.135    5.000
      3.136    5.000
      3.136    5.000
      3.136    6.000
      3.136    7.000
      3.136    7.000
      3.137    7.000
      3.137    6.000
      3.137    9.000
      3.137    9.000
      3.137   11.000
      3.138    9.000
      3.138    9.000
      3.138    9.000
      3.138   10.000
      3.138    6.000
      3.139    7.000
      3.139    7.000
      3.139    6.000
      3.139    9.000
      3.139    7.000
      3.140    5.000
      3.140    6.000
      3.140    6.000
      3.140    5.000
      3.140    3.000
      3.141    6.000
      3.141    4.000
      3.141    3.000
      3.141    3.000
      3.141    4.000
      3.142    4.000
      3.142    4.000
      3.142    5.000
      3.142    5.000
      3.142    7.000
      3.143    5.000
      3.143    4.000
      3.143    5.000
      3.143    5.000
      3.143    4.000
      3.144    5.000
      3.144    5.000
      3.144    5.000
      3.144    6.000
      3.144    3.000
      3.145    6.000
      3.145    4.000
      3.145    5.000
      3.145    5.000
      3.145    3.000
      3.146    4.000
      3.146    3.000
      3.146    3.000
      3.146    5.000
      3.146    4.000
      3.147    5.000
      3.147    4.000
      3.147    6.000
      3.147    4.000
      3.147    4.000
      3.148    5.000
      3.148    6.000
      3.148    5.000
      3.148    6.000
      3.148    7.000
      3.149    8.000
      3.149    5.000
      3.149    5.000
      3.149    5.000
      3.149    6.000
      3.150    4.000
      3.150    3.000
      3.150    5.000
      3.150    6.000
      3.150    5.000
      3.151    4.000
      3.151    4.000
      3.151    7.000
      3.151    7.000
      3.151    6.000
      3.152    6.000
      3.152    7.000
      3.152    5.000
      3.152    4.000
      3.152    4.000
      3.153    4.000
      3.153    4.000
      3.153    3.000
      3.153    2.000
      3.153    1.000
      3.154    2.000
      3.154    3.000
      3.154    4.000
      3.154    5.000
      3.154    2.000
      3.155    2.000
      3.155    1.000
      3.155    4.000
      3.155    4.000
      3.155    4.000
      3.156    2.000
      3.156    4.000
      3.156    2.000
      3.156    3.000
      3.156    2.000
      3.157    2.000
      3.157    3.000
      3.157    5.000
      3.157    3.000
      3.157    4.000
      3.158    4.000
      3.158    4.000
      3.158    3.000
      3.158    2.000
      3.158    5.000
      3.159    4.000
      3.159    5.000
      3.159    5.000
      3.159    4.000
      3.159    4.000
      3.160    5.000
      3.160    6.000
      3.160    5.000
      3.160    5.000
      3.160    3.000
      3.161    3.000
      3.161    3.000
      3.161    2.000
      3.161    4.000
      3.161    4.000
      3.162    6.000
      3.162    5.000
      3.162    3.000
      3.162    3.000
      3.162    4.000
      3.163    6.000
      3.163    2.000
      3.163    4.000
      3.163    4.000
      3.163    3.000
      3.164    4.000
      3.164    4.000
      3.164    4.000
      3.164    6.000
      3.164    7.000
      3.165    7.000
      3.165    8.000
      3.165    8.000
      3.165    7.000
      3.165    7.000
      3.166    6.000
      3.166    5.000
      3.166    6.000
      3.166    6.000
      3.166    7.000
      3.167    5.000
      3.167    5.000
      3.167    4.000
      3.167    3.000
      3.167    5.000
      3.168    6.000
      3.168    4.000
      3.168    3.000
      3.168    3.000
      3.168    2.000
      3.169    3.000
      3.169    3.000
      3.169    5.000
      3.169    6.000
      3.169    5.000
      3.170    6.000
      3.170    8.000
      3.170    7.000
      3.170    7.000
      3.170    5.000
      3.171    5.000
      3.171    6.000
      3.171    5.000
      3.171    4.000
      3.171    4.000
      3.172    3.000
      3.172    3.000
      3.172    5.000
      3.172    6.000
      3.172    5.000
      3.173    5.000
      3.173    6.000
      3.173    5.000
      3.173    4.000
      3.173    4.000
      3.174    5.000
      3.174    6.000
      3.174    6.000
      3.174    7.000
      3.174    5.000
      3.175    6.000
      3.175    5.000
      3.175    5.000
      3.175    7.000
      3.175    5.000
      3.176    5.000
      3.176    6.000
      3.176    5.000
      3.176    6.000
      3.176    7.000
      3.177    6.000
      3.177    5.000
      3.177    4.000
      3.177    4.000
      3.177    4.000
      3.178    5.000
      3.178    4.000
      3.178    5.000
      3.178    5.000
      3.178    5.000
      3.179    5.000
      3.179    4.000
      3.179    4.000
      3.179    5.000
      3.179    4.000
      3.180    4.000
      3.180    5.000
      3.180    4.000
      3.180    3.000
      3.180    5.000
      3.181    5.000
      3.181    6.000
      3.181    4.000
      3.181    5.000
      3.181    4.000
      3.182    3.000
      3.182    4.000
      3.182    7.000
      3.182    4.000
      3.182    5.000
      3.183    6.000
      3.183    7.000
      3.183    6.000
      3.183    8.000
      3.183    8.000
      3.184    8.000
      3.184    7.000
      3.184    8.000
      3.184    8.000
      3.184    8.000
      3.185    6.000
      3.185    7.000
      3.185    6.000
      3.185    3.000
      3.185    2.000
      3.186    4.000
      3.186    6.000
      3.186    6.000
      3.186    5.000
      3.186    4.000
      3.187    4.000
      3.187    4.000
      3.187    5.000
      3.187    3.000
      3.187    5.000
      3.188    6.000
      3.188    2.000
      3.188    5.000
      3.188    4.000
      3.188    4.000
      3.189    3.000
      3.189    3.000
      3.189    3.000
      3.189    4.000
      3.189    3.000
      3.190    4.000
      3.190    3.000
      3.190    4.000
      3.190    7.000
      3.190    4.000
      3.191    5.000
      3.191    4.000
      3.191    6.000
      3.191    3.000
      3.191    3.000
      3.192    3.000
      3.192    2.000
      3.192    3.000
      3.192    4.000
      3.192    3.000
      3.193    3.000
      3.193    4.000
      3.193    4.000
      3.193    3.000
      3.193    4.000
      3.194    4.000
      3.194    1.000
      3.194    2.000
      3.194    4.000
      3.194    5.000
      3.195    6.000
      3.195    6.000
      3.195    8.000
      3.195    7.000
      3.195    6.000
      3.196    5.000
      3.196    6.000
      3.196    6.000
      3.196    7.000
      3.196    6.000
      3.197    6.000
      3.197    7.000
      3.197    7.000
      3.197    8.000
      3.197    7.000
      3.198    6.000
      3.198    7.000
      3.198   10.000
      3.198    9.000
      3.198    9.000
      3.199    8.000
      3.199    7.000
      3.199    8.000
      3.199    7.000
      3.199    8.000
      3.200    8.000
      3.200    7.000
      3.200   10.000
      3.200    8.000
      3.200    8.000
      3.201    7.000
      3.201    5.000
      3.201    7.000
      3.201    6.000
      3.201    7.000
      3.202    7.000
      3.202    6.000
      3.202    6.000
      3.202    8.000
      3.202    7.000
      3.203    6.000
      3.203    8.000
      3.203    6.000
      3.203    8.000
      3.203    7.000
      3.204    8.000
      3.204    7.000
      3.204    6.000
      3.204    7.000
      3.204    7.000
      3.205    8.000
      3.205    6.000
      3.205    6.000
      3.205    7.000
      3.205    7.000
      3.206    7.000
      3.206    7.000
      3.206    7.000
      3.206    9.000
      3.206    9.000
      3.207    8.000
      3.207    7.000
      3.207    7.000
      3.207    8.000
      3.207    7.000
      3.208    5.000
      3.208    6.000
      3.208    7.000
      3.208    7.000
      3.208    8.000
      3.209    5.000
      3.209    5.000
      3.209    9.000
      3.209    7.000
      3.209    6.000
      3.210    7.000
      3.210    5.000
      3.210    6.000
      3.210    5.000
      3.210    7.000
      3.211    8.000
      3.211    7.000
      3.211    8.000
      3.211    8.000
      3.211    8.000
      3.212    8.000
      3.212    7.000
      3.212    7.000
      3.212    7.000
      3.212    9.000
      3.213    9.000
      3.213    6.000
      3.213    8.000
      3.213    8.000
      3.213    7.000
      3.214    9.000
      3.214    8.000
      3.214    6.000
      3.214    5.000
      3.214    5.000
      3.215    3.000
      3.215    5.000
      3.215    5.000
      3.215    7.000
      3.215    6.000
      3.216    6.000
      3.216    8.000
      3.216    6.000
      3.216    4.000
      3.216    5.000
      3.217    5.000
      3.217    4.000
      3.217    7.000
      3.217    7.000
      3.217    6.000
      3.218    5.000
      3.218    5.000
      3.218    6.000
      3.218    7.000
      3.218    5.000
      3.219    6.000
      3.219    6.000
      3.219    7.000
      3.219    6.000
      3.219    6.000
      3.220    7.000
      3.220    7.000
      3.220    6.000
      3.220    7.000
      3.220    5.000
      3.221    6.000
      3.221    5.000
      3.221    3.000
      3.221    3.000
      3.221    3.000
      3.222    4.000
      3.222    4.000
      3.222    6.000
      3.222    3.000
      3.222    1.000
      3.223    2.000
      3.223    4.000
      3.223    5.000
      3.223    4.000
      3.223    6.000
      3.224    5.000
      3.224    6.000
      3.224    4.000
      3.224    6.000
      3.224    7.000
      3.225    4.000
      3.225    4.000
      3.225    5.000
      3.225    5.000
      3.225    4.000
      3.226    3.000
      3.226    5.000
      3.226    6.000
      3.226    6.000
      3.226    5.000
      3.227    4.000
      3.227    3.000
      3.227    5.000
      3.227    4.000
      3.227    3.000
      3.228    3.000
      3.228    4.000
      3.228    2.000
      3.228    3.000
      3.228    3.000
      3.229    3.000
      3.229    4.000
      3.229    5.000
      3.229    3.000
      3.229    3.000
      3.230    4.000
      3.230    7.000
      3.230    3.000
      3.230    3.000
      3.230    3.000
      3.231    5.000
      3.231    4.000
      3.231    4.000
      3.231    4.000
      3.231    5.000
      3.232    7.000
      3.232    3.000
      3.232    5.000
      3.232    8.000
      3.232    5.000
      3.233    6.000
      3.233    4.000
      3.233    6.000
      3.233    8.000
      3.233   10.000
      3.234    8.000
      3.234   10.000
      3.234    9.000
      3.234    8.000
      3.234    9.000
      3.235    6.000
      3.235    5.000
      3.235   10.000
      3.235   11.000
      3.235    9.000
      3.236    7.000
      3.236    6.000
      3.236    6.000
      3.236    8.000
      3.236    6.000
      3.237    4.000
      3.237    4.000
      3.237    5.000
      3.237    4.000
      3.237    7.000
      3.238    6.000
      3.238    5.000
      3.238    6.000
      3.238    7.000
      3.238    3.000
      3.239    6.000
      3.239    4.000
      3.239    3.000
      3.239    7.000
      3.239    9.000
      3.240    7.000
      3.240    4.000
      3.240    5.000
      3.240    4.000
      3.240    5.000
      3.241    7.000
      3.241    7.000
      3.241    6.000
      3.241    5.000
      3.241    5.000
      3.242    8.000
      3.242    7.000
      3.242    7.000
      3.242    9.000
      3.242   10.000
      3.243   10.000
      3.243    8.000
      3.243    7.000
      3.243    4.000
      3.243    5.000
      3.244    5.000
      3.244    5.000
      3.244    7.000
      3.244    7.000
      3.244    9.000
      3.245    9.000
      3.245    8.000
      3.245    9.000
      3.245    6.000
      3.245    9.000
      3.246    7.000
      3.246    7.000
      3.246    5.000
      3.246    7.000
      3.246   10.000
      3.247   10.000
      3.247   11.000
      3.247    8.000
      3.247    9.000
      3.247    8.000
      3.248   10.000
      3.248    8.000
      3.248    8.000
      3.248   10.000
      3.248   10.000
      3.249    7.000
      3.249    3.000
      3.249    5.000
      3.249    6.000
      3.249    8.000
      3.250    8.000
      3.250    6.000
      3.250    7.000
      3.250    9.000
      3.250    6.000
      3.251    6.000
      3.251    7.000
      3.251    9.000
      3.251   10.000
      3.251    7.000
      3.252    9.000
      3.252    8.000
      3.252    8.000
      3.252    6.000
      3.252    8.000
      3.253    6.000
      3.253    6.000
      3.253    8.000
      3.253    5.000
      3.253    5.000
      3.254    8.000
      3.254    8.000
      3.254    8.000
      3.254    8.000
      3.254    6.000
      3.255    6.000
      3.255    4.000
      3.255    7.000
      3.255    6.000
      3.255    8.000
      3.256    6.000
      3.256    5.000
      3.256    4.000
      3.256    5.000
      3.256    6.000
      3.257    7.000
      3.257    5.000
      3.257    4.000
      3.257    6.000
      3.257    6.000
      3.258    6.000
      3.258    6.000
      3.258    7.000
      3.258    7.000
      3.258   10.000
      3.259    9.000
      3.259    8.000
      3.259    9.000
      3.259    8.000
      3.259    7.000
      3.260    8.000
      3.260    6.000
      3.260    9.000
      3.260    9.000
      3.260    6.000
      3.261    7.000
      3.261    6.000
      3.261    8.000
      3.261    8.000
      3.261    9.000
      3.262    9.000
      3.262    6.000
      3.262    9.000
      3.262    9.000
      3.262    6.000
      3.263    4.000
      3.263    6.000
      3.263    7.000
      3.263    6.000
      3.263    8.000
      3.264    7.000
      3.264    5.000
      3.264    7.000
      3.264    4.000
      3.264    6.000
      3.265    6.000
      3.265    7.000
      3.265    7.000
      3.265    7.000
      3.265    7.000
      3.266    6.000
      3.266    6.000
      3.266    8.000
      3.266    8.000
      3.266    7.000
      3.267    8.000
      3.267    7.000
      3.267    7.000
      3.267    7.000
      3.267    7.000
      3.268    6.000
      3.268    7.000
      3.268    6.000
      3.268    9.000
      3.268    9.000
      3.269   11.000
      3.269    8.000
      3.269    9.000
      3.269    8.000
      3.269    8.000
      3.270    9.000
      3.270    7.000
      3.270    8.000
      3.270    8.000
      3.270    9.000
      3.271    6.000
      3.271    8.000
      3.271    9.000
      3.271    7.000
      3.271    7.000
      3.272    8.000
      3.272    9.000
      3.272   10.000
      3.272    6.000
      3.272   11.000
      3.273    9.000
      3.273    8.000
      3.273    9.000
      3.273    7.000
      3.273    6.000
      3.274    6.000
      3.274    5.000
      3.274    5.000
      3.274    5.000
      3.274    6.000
      3.275    7.000
      3.275    6.000
      3.275    6.000
      3.275    5.000
      3.275    4.000
      3.276    5.000
      3.276    3.000
      3.276    2.000
      3.276    4.000
      3.276    6.000
      3.277    6.000
      3.277    3.000
      3.277    3.000
      3.277    2.000
      3.277    2.000
      3.278    3.000
      3.278    4.000
      3.278    3.000
      3.278    4.000
      3.278    4.000
      3.279    3.000
      3.279    6.000
      3.279    2.000
      3.279    6.000
      3.279    4.000
      3.280    6.000
      3.280    4.000
      3.280    6.000
      3.280    6.000
      3.280    6.000
      3.281    3.000
      3.281    6.000
      3.281    6.000
      3.281    6.000
      3.281    6.000
      3.282    6.000
      3.282    7.000
      3.282    5.000
      3.282    5.000
      3.282    5.000
      3.283    5.000
      3.283    5.000
      3.283    4.000
      3.283    3.000
      3.283    4.000
      3.284    2.000
      3.284    3.000
      3.284    4.000
      3.284    6.000
      3.284    5.000
      3.285    4.000
      3.285    4.000
      3.285    4.000
      3.285    7.000
      3.285    7.000
      3.286    3.000
      3.286    5.000
      3.286    3.000
      3.286    2.000
      3.286    3.000
      3.287    4.000
      3.287    5.000
      3.287    8.000
      3.287    6.000
      3.287    7.000
      3.288    6.000
      3.288    7.000
      3.288    7.000
      3.288    9.000
      3.288    8.000
      3.289    8.000
      3.289    9.000
      3.289    7.000
      3.289    6.000
      3.289    6.000
      3.290    7.000
      3.290    9.000
      3.290    8.000
      3.290    9.000
      3.290    8.000
      3.291    7.000
      3.291    8.000
      3.291    9.000
      3.291    8.000
      3.291    6.000
      3.292    5.000
      3.292    8.000
      3.292    5.000
      3.292    3.000
      3.292    7.000
      3.293    8.000
      3.293    7.000
      3.293    7.000
      3.293    7.000
      3.293    8.000
      3.294    7.000
      3.294    6.000
      3.294    6.000
      3.294    6.000
      3.294    9.000
      3.295    7.000
      3.295    6.000
      3.295    7.000
      3.295    6.000
      3.295    7.000
      3.296    5.000
      3.296    6.000
      3.296    6.000
      3.296    8.000
      3.296    8.000
      3.297    7.000
      3.297    7.000
      3.297    3.000
      3.297    9.000
      3.297    5.000
      3.298    7.000
      3.298    8.000
      3.298    9.000
      3.298    8.000
      3.298    8.000
      3.299    9.000
      3.299    7.000
      3.299    6.000
      3.299    6.000
      3.299    8.000
      3.300    7.000
      3.300    7.000
      3.300    4.000
      3.300    7.000
      3.300    5.000
      3.301    6.000
      3.301    8.000
      3.301    7.000
      3.301    4.000
      3.301    6.000
      3.302    6.000
      3.302    6.000
      3.302    6.000
      3.302    5.000
      3.302    9.000
      3.303    8.000
      3.303    7.000
      3.303    7.000
      3.303    6.000
      3.303    9.000
      3.304    7.000
      3.304    6.000
      3.304    6.000
      3.304    6.000
      3.304    6.000
      3.305    7.000
      3.305    7.000
      3.305    6.000
      3.305    7.000
      3.305    7.000
      3.306    8.000
      3.306    8.000
      3.306   10.000
      3.306   10.000
      3.306    7.000
      3.307    8.000
      3.307   10.000
      3.307    7.000
      3.307    8.000
      3.307    9.000
      3.308    7.000
      3.308    7.000
      3.308    7.000
      3.308    8.000
      3.308    7.000
      3.309    6.000
      3.309   10.000
      3.309    6.000
      3.309    8.000
      3.309   11.000
      3.310    7.000
      3.310    5.000
      3.310    5.000
      3.310    8.000
      3.310    5.000
      3.311    5.000
      3.311    6.000
      3.311    5.000
      3.311    6.000
      3.311    5.000
      3.312    3.000
      3.312    2.000
      3.312    3.000
      3.312    4.000
      3.312    5.000
      3.313    6.000
      3.313    3.000
      3.313    5.000
      3.313    5.000
      3.313    4.000
      3.314    4.000
      3.314    5.000
      3.314    6.000
      3.314    4.000
      3.314    4.000
      3.315    7.000
      3.315    8.000
      3.315    7.000
      3.315    6.000
      3.315    9.000
      3.316   10.000
      3.316    6.000
      3.316    6.000
      3.316    9.000
      3.316    7.000
      3.317    5.000
      3.317    5.000
      3.317    3.000
      3.317    4.000
      3.317    2.000
      3.318    5.000
      3.318    4.000
      3.318    2.000
      3.318    4.000
      3.318    7.000
      3.319    2.000
      3.319    2.000
      3.319    4.000
      3.319    3.000
      3.319    3.000
      3.320    5.000
      3.320    4.000
      3.320    6.000
      3.320    3.000
      3.320    5.000
      3.321    5.000
      3.321    7.000
      3.321    4.000
      3.321    5.000
      3.321    4.000
      3.322    3.000
      3.322    4.000
      3.322    4.000
      3.322    4.000
      3.322    5.000
      3.323    3.000
      3.323    3.000
      3.323    2.000
      3.323    2.000
      3.323    4.000
      3.324    3.000
      3.324    4.000
      3.324    5.000
      3.324    2.000
      3.324    3.000
      3.325    2.000
      3.325    1.000
      3.325    2.000
      3.325    1.000
      3.325    2.000
      3.326    2.000
      3.326    1.000
      3.326    1.000
      3.326    2.000
      3.326    3.000
      3.327    2.000
      3.327    1.000
      3.327    4.000
      3.327    2.000
      3.327    2.000
      3.328    3.000
      3.328    3.000
      3.328    3.000
      3.328    2.000
      3.328    3.000
      3.329    2.000
      3.329    2.000
      3.329    2.000
      3.329    3.000
      3.329    6.000
      3.330    4.000
      3.330    3.000
      3.330    4.000
      3.330    3.000
      3.330    2.000
      3.331    4.000
      3.331    3.000
      3.331    3.000
      3.331    3.000
      3.331    3.000
      3.332    4.000
      3.332    6.000
      3.332    3.000
      3.332    2.000
      3.332    4.000
      3.333    2.000
      3.333    2.000
      3.333    3.000
      3.333    3.000
      3.333    2.000
      3.334    2.000
      3.334    3.000
      3.334    4.000
      3.334    1.000
      3.334    5.000
      3.335    4.000
      3.335    4.000
      3.335    9.000
      3.335    9.000
      3.335    6.000
      3.336    7.000
      3.336    6.000
      3.336    7.000
      3.336    9.000
      3.336    8.000
      3.337    7.000
      3.337    5.000
      3.337    5.000
      3.337    5.000
      3.337    6.000
      3.338    7.000
      3.338    7.000
      3.338    7.000
      3.338   11.000
      3.338    9.000
      3.339   10.000
      3.339    7.000
      3.339    8.000
      3.339    7.000
      3.339    7.000
      3.340    8.000
      3.340    7.000
      3.340    7.000
      3.340    6.000
      3.340    5.000
      3.341    6.000
      3.341    7.000
      3.341    5.000
      3.341    5.000
      3.341    5.000
      3.342    6.000
      3.342    8.000
      3.342    6.000
      3.342    6.000
      3.342    4.000
      3.343    4.000
      3.343    8.000
      3.343    6.000
      3.343    6.000
      3.343    6.000
      3.344    5.000
      3.344    6.000
      3.344    5.000
      3.344    6.000
      3.344    7.000
      3.345    6.000
      3.345    7.000
      3.345    6.000
      3.345    8.000
      3.345    7.000
      3.346    9.000
      3.346    6.000
      3.346    6.000
      3.346    6.000
      3.346    6.000
      3.347    6.000
      3.347    6.000
      3.347    5.000
      3.347    6.000
      3.347    6.000
      3.348    6.000
      3.348    5.000
      3.348    5.000
      3.348    3.000
      3.348    4.000
      3.349    2.000
      3.349    4.000
      3.349    4.000
      3.349    3.000
      3.349    4.000
      3.350    4.000
      3.350    3.000
      3.350    4.000
      3.350    4.000
      3.350    6.000
      3.351    8.000
      3.351    7.000
      3.351    7.000
      3.351    6.000
      3.351    8.000
      3.352    8.000
      3.352    6.000
      3.352    7.000
      3.352    8.000
      3.352   10.000
      3.353    5.000
      3.353    6.000
      3.353    5.000
      3.353    6.000
      3.353    7.000
      3.354    8.000
      3.354    8.000
      3.354    5.000
      3.354    7.000
      3.354    7.000
      3.355    6.000
      3.355    6.000
      3.355    5.000
      3.355    5.000
      3.355    6.000
      3.356    6.000
      3.356    7.000
      3.356    6.000
      3.356    5.000
      3.356    4.000
      3.357    5.000
      3.357    4.000
      3.357    3.000
      3.357    5.000
      3.357    4.000
      3.358    4.000
      3.358    4.000
      3.358    6.000
      3.358    6.000
      3.358    6.000
      3.359    6.000
      3.359    5.000
      3.359    6.000
      3.359    7.000
      3.359    6.000
      3.360    8.000
      3.360   10.000
      3.360    4.000
      3.360    3.000
      3.360    2.000
      3.361    5.000
      3.361    4.000
      3.361    5.000
      3.361    5.000
      3.361    6.000
      3.362    6.000
      3.362    5.000
      3.362    2.000
      3.362    6.000
      3.362    5.000
      3.363    3.000
      3.363    4.000
      3.363    6.000
      3.363    9.000
      3.363    6.000
      3.364    6.000
      3.364    8.000
      3.364    6.000
      3.364    7.000
      3.364    5.000
      3.365    8.000
      3.365    7.000
      3.365    7.000
      3.365    6.000
      3.365    7.000
      3.366    7.000
      3.366    9.000
      3.366    8.000
      3.366    7.000
      3.366    8.000
      3.367    7.000
      3.367    7.000
      3.367    9.000
      3.367    6.000
      3.367    6.000
      3.368   10.000
      3.368    8.000
      3.368    8.000
      3.368    9.000
      3.368    8.000
      3.369    9.000
      3.369    7.000
      3.369    6.000
      3.369    6.000
      3.369    7.000
      3.370    7.000
      3.370    8.000
      3.370    6.000
      3.370    3.000
      3.370    6.000
      3.371    5.000
      3.371    6.000
      3.371    4.000
      3.371    5.000
      3.371    4.000
      3.372    6.000
      3.372    6.000
      3.372    4.000
      3.372    3.000
      3.372    3.000
      3.373    4.000
      3.373    4.000
      3.373    4.000
      3.373    6.000
      3.373    7.000
      3.374    6.000
      3.374    7.000
      3.374    9.000
      3.374   10.000
      3.374    8.000
      3.375    9.000
      3.375    9.000
      3.375   10.000
      3.375    7.000
      3.375   10.000
      3.376   10.000
      3.376   10.000
      3.376    9.000
      3.376   10.000
      3.376    9.000
      3.377    9.000
      3.377    9.000
      3.377   10.000
      3.377   12.000
      3.377   12.000
      3.378   12.000
      3.378   11.000
      3.378   12.000
      3.378   10.000
      3.378   10.000
      3.379    8.000
      3.379    8.000
      3.379    8.000
      3.379    9.000
      3.379    8.000
      3.380    8.000
      3.380    8.000
      3.380    8.000
      3.380    8.000
      3.380    8.000
      3.381    7.000
      3.381    8.000
      3.381    9.000
      3.381    7.000
      3.381    7.000
      3.382    7.000
      3.382    7.000
      3.382    7.000
      3.382    5.000
      3.382    7.000
      3.383    6.000
      3.383    7.000
      3.383    9.000
      3.383    8.000
      3.383    8.000
      3.384    9.000
      3.384    8.000
      3.384    4.000
      3.384    7.000
      3.384    8.000
      3.385    9.000
      3.385    9.000
      3.385    8.000
      3.385    8.000
      3.385    9.000
      3.386   10.000
      3.386   10.000
      3.386   13.000
      3.386    8.000
      3.386   10.000
      3.387   10.000
      3.387    7.000
      3.387   10.000
      3.387   10.000
      3.387   10.000
      3.388    8.000
      3.388    9.000
      3.388   11.000
      3.388   12.000
      3.388   11.000
      3.389    8.000
      3.389    6.000
      3.389    6.000
      3.389    6.000
      3.389    6.000
      3.390    8.000
      3.390    9.000
      3.390   10.000
      3.390    9.000
      3.390    8.000
      3.391    9.000
      3.391   10.000
      3.391    8.000
      3.391    7.000
      3.391    9.000
      3.392    9.000
      3.392    7.000
      3.392    6.000
      3.392    7.000
      3.392   10.000
      3.393   11.000
      3.393   11.000
      3.393    9.000
      3.393    7.000
      3.393    9.000
      3.394    9.000
      3.394    6.000
      3.394    9.000
      3.394    7.000
      3.394    9.000
      3.395    6.000
      3.395    6.000
      3.395    8.000
      3.395    7.000
      3.395    7.000
      3.396    8.000
      3.396    7.000
      3.396   10.000
      3.396    9.000
      3.396    9.000
      3.397   11.000
      3.397   11.000
      3.397    9.000
      3.397   10.000
      3.397   10.000
      3.398   12.000
      3.398    9.000
      3.398    9.000
      3.398    9.000
      3.398    8.000
      3.399    9.000
      3.399    5.000
      3.399    9.000
      3.399   10.000
      3.399   10.000
      3.400    9.000
      3.400   12.000
      3.400   10.000
      3.400    9.000
      3.400    9.000
      3.401   10.000
      3.401   10.000
      3.401    9.000
      3.401    8.000
      3.401    7.000
      3.402   11.000
      3.402   13.000
      3.402   10.000
      3.402   10.000
      3.402    8.000
      3.403   11.000
      3.403    8.000
      3.403    9.000
      3.403    9.000
      3.403    6.000
      3.404    8.000
      3.404   10.000
      3.404    8.000
      3.404    7.000
      3.404    6.000
      3.405    7.000
      3.405    7.000
      3.405    8.000
      3.405    9.000
      3.405    8.000
      3.406    7.000
      3.406    8.000
      3.406    7.000
      3.406    7.000
      3.406    5.000
      3.407    7.000
      3.407    8.000
      3.407    6.000
      3.407    5.000
      3.407    6.000
      3.408    5.000
      3.408    6.000
      3.408    7.000
      3.408    8.000
      3.408    8.000
      3.409    7.000
      3.409    7.000
      3.409    5.000
      3.409    4.000
      3.409   10.000
      3.410    8.000
      3.410    5.000
      3.410    7.000
      3.410    9.000
      3.410    7.000
      3.411   10.000
      3.411    6.000
      3.411    6.000
      3.411    5.000
      3.411    4.000
      3.412    6.000
      3.412    7.000
      3.412    7.000
      3.412    8.000
      3.412    7.000
      3.413    8.000
      3.413    8.000
      3.413    8.000
      3.413    6.000
      3.413    6.000
      3.414    7.000
      3.414    8.000
      3.414    5.000
      3.414    8.000
      3.414    8.000
      3.415    7.000
      3.415    6.000
      3.415    5.000
      3.415    7.000
      3.415    8.000
      3.416    8.000
      3.416    7.000
      3.416    8.000
      3.416    8.000
      3.416    8.000
      3.417    9.000
      3.417    9.000
      3.417    8.000
      3.417    8.000
      3.417    7.000
      3.418    9.000
      3.418    5.000
      3.418    6.000
      3.418    5.000
      3.418    4.000
      3.419    6.000
      3.419    6.000
      3.419    6.000
      3.419    6.000
      3.419    6.000
      3.420    5.000
      3.420    6.000
      3.420    7.000
      3.420    6.000
      3.420    7.000
      3.421    6.000
      3.421    5.000
      3.421    5.000
      3.421    4.000
      3.421    7.000
      3.422    7.000
      3.422    4.000
      3.422    9.000
      3.422    7.000
      3.422    5.000
      3.423    6.000
      3.423    8.000
      3.423    6.000
      3.423    5.000
      3.423    6.000
      3.424    6.000
      3.424    6.000
      3.424    6.000
      3.424    7.000
      3.424    5.000
      3.425    6.000
      3.425    4.000
      3.425    4.000
      3.425    4.000
      3.425    3.000
      3.426    3.000
      3.426    2.000
      3.426    2.000
      3.426    2.000
      3.426    3.000
      3.427    3.000
      3.427    1.000
      3.427    2.000
      3.427    3.000
      3.427    2.000
      3.428    1.000
      3.428    3.000
      3.428    4.000
      3.428    4.000
      3.428    4.000
      3.429    4.000
      3.429    6.000
      3.429    6.000
      3.429    4.000
      3.429    5.000
      3.430    6.000
      3.430    7.000
      3.430    6.000
      3.430    4.000
      3.430    6.000
      3.431    5.000
      3.431    4.000
      3.431    5.000
      3.431    5.000
      3.431    5.000
      3.432    7.000
      3.432    7.000
      3.432    6.000
      3.432    8.000
      3.432    4.000
      3.433    4.000
      3.433    6.000
      3.433    4.000
      3.433    3.000
      3.433    4.000
      3.434    2.000
      3.434    5.000
      3.434    4.000
      3.434    4.000
      3.434    2.000
      3.435    5.000
      3.435    4.000
      3.435    4.000
      3.435    4.000
      3.435    4.000
      3.436    3.000
      3.436    5.000
      3.436    4.000
      3.436    5.000
      3.436    3.000
      3.437    4.000
      3.437    6.000
      3.437    6.000
      3.437    3.000
      3.437    7.000
      3.438    4.000
      3.438    8.000
      3.438    6.000
      3.438    6.000
      3.438    8.000
      3.439    9.000
      3.439    7.000
      3.439   10.000
      3.439    7.000
      3.439   10.000
      3.440    8.000
      3.440   11.000
      3.440   11.000
      3.440   12.000
      3.440   10.000
      3.441    9.000
      3.441    8.000
      3.441    8.000
      3.441   10.000
      3.441    8.000
      3.442   13.000
      3.442   13.000
      3.442   12.000
      3.442   12.000
      3.442   13.000
      3.443   10.000
      3.443   11.000
      3.443   11.000
      3.443   12.000
      3.443   11.000
      3.444    9.000
      3.444    9.000
      3.444   10.000
      3.444    9.000
      3.444   10.000
      3.445    7.000
      3.445    9.000
      3.445   11.000
      3.445    9.000
      3.445    9.000
      3.446    7.000
      3.446    7.000
      3.446    8.000
      3.446    8.000
      3.446    5.000
      3.447    8.000
      3.447    7.000
      3.447    8.000
      3.447    8.000
      3.447    9.000
      3.448    8.000
      3.448    6.000
      3.448    6.000
      3.448    6.000
      3.448    7.000
      3.449    6.000
      3.449    7.000
      3.449    8.000
      3.449    7.000
      3.449    5.000
      3.450    5.000
      3.450    6.000
      3.450    5.000
      3.450    4.000
      3.450    5.000
      3.451    5.000
      3.451    6.000
      3.451    6.000
      3.451    5.000
      3.451    6.000
      3.452    5.000
      3.452    6.000
      3.452    5.000
      3.452    8.000
      3.452    8.000
      3.453    8.000
      3.453    6.000
      3.453    6.000
      3.453    8.000
      3.453    7.000
      3.454    5.000
      3.454    6.000
      3.454    6.000
      3.454    6.000
      3.454    7.000
      3.455    6.000
      3.455    7.000
      3.455    7.000
      3.455    8.000
      3.455    7.000
      3.456    8.000
      3.456    8.000
      3.456    7.000
      3.456    8.000
      3.456    6.000
      3.457    6.000
      3.457    5.000
      3.457    9.000
      3.457    9.000
      3.457   11.000
      3.458   12.000
      3.458   10.000
      3.458   10.000
      3.458    8.000
      3.458    9.000
      3.459   12.000
      3.459   11.000
      3.459   10.000
      3.459   10.000
      3.459   11.000
      3.460   11.000
      3.460    9.000
      3.460   13.000
      3.460    9.000
      3.460   11.000
      3.461   10.000
      3.461   10.000
      3.461    8.000
      3.461    8.000
      3.461   10.000
      3.462    8.000
      3.462   10.000
      3.462    9.000
      3.462    8.000
      3.462    4.000
      3.463    6.000
      3.463    6.000
      3.463    6.000
      3.463    7.000
      3.463    5.000
      3.464    4.000
      3.464    7.000
      3.464    7.000
      3.464    6.000
      3.464    5.000
      3.465    7.000
      3.465    6.000
      3.465    7.000
      3.465    7.000
      3.465    6.000
      3.466    5.000
      3.466    4.000
      3.466    4.000
      3.466    3.000
      3.466    4.000
      3.467    3.000
      3.467    4.000
      3.467    4.000
      3.467    6.000
      3.467    7.000
      3.468    6.000
      3.468    3.000
      3.468    4.000
      3.468    5.000
      3.468    4.000
      3.469    4.000
      3.469    5.000
      3.469    4.000
      3.469    2.000
      3.469    4.000
      3.470    4.000
      3.470    4.000
      3.470    2.000
      3.470    4.000
      3.470    4.000
      3.471    3.000
      3.471    5.000
      3.471    3.000
      3.471    5.000
      3.471    5.000
      3.472    4.000
      3.472    4.000
      3.472    7.000
      3.472    6.000
      3.472    5.000
      3.473    3.000
      3.473    6.000
      3.473    6.000
      3.473    6.000
      3.473    7.000
      3.474    5.000
      3.474    8.000
      3.474    7.000
      3.474    7.000
      3.474    8.000
      3.475    9.000
      3.475    6.000
      3.475    7.000
      3.475    6.000
      3.475    4.000
      3.476    6.000
      3.476    6.000
      3.476    5.000
      3.476    6.000
      3.476    7.000
      3.477    6.000
      3.477    5.000
      3.477    5.000
      3.477    5.000
      3.477    5.000
      3.478    4.000
      3.478    4.000
      3.478    3.000
      3.478    3.000
      3.478    5.000
      3.479    5.000
      3.479    5.000
      3.479    6.000
      3.479    5.000
      3.479    7.000
      3.480    6.000
      3.480    6.000
      3.480    6.000
      3.480    7.000
      3.480    5.000
      3.481    8.000
      3.481    7.000
      3.481    7.000
      3.481    9.000
      3.481    9.000
      3.482    5.000
      3.482    4.000
      3.482    5.000
      3.482    6.000
      3.482    4.000
      3.483    7.000
      3.483    5.000
      3.483    4.000
      3.483    6.000
      3.483    6.000
      3.484    8.000
      3.484    9.000
      3.484    8.000
      3.484    6.000
      3.484    6.000
      3.485    5.000
      3.485    6.000
      3.485    6.000
      3.485    6.000
      3.485    6.000
      3.486    3.000
      3.486    3.000
      3.486    7.000
      3.486    5.000
      3.486    5.000
      3.487    7.000
      3.487    7.000
      3.487    7.000
      3.487    7.000
      3.487    6.000
      3.488    6.000
      3.488    7.000
      3.488    6.000
      3.488    6.000
      3.488    5.000
      3.489    6.000
      3.489    7.000
      3.489    6.000
      3.489    6.000
      3.489    6.000
      3.490    6.000
      3.490    7.000
      3.490    6.000
      3.490    6.000
      3.490    8.000
      3.491    6.000
      3.491    8.000
      3.491    5.000
      3.491    7.000
      3.491    6.000
      3.492    9.000
      3.492    5.000
      3.492    8.000
      3.492    6.000
      3.492    5.000
      3.493    7.000
      3.493    8.000
      3.493    8.000
      3.493    5.000
      3.493    6.000
      3.494    8.000
      3.494   10.000
      3.494    7.000
      3.494    8.000
      3.494    9.000
      3.495    5.000
      3.495    7.000
      3.495    7.000
      3.495    6.000
      3.495    8.000
      3.496    7.000
      3.496    8.000
      3.496    5.000
      3.496    7.000
      3.496    6.000
      3.497    9.000
      3.497    6.000
      3.497    6.000
      3.497    5.000
      3.497    6.000
      3.498    7.000
      3.498    4.000
      3.498    3.000
      3.498    5.000
      3.498    7.000
      3.499    6.000
      3.499    8.000
      3.499    6.000
      3.499    5.000
      3.499    4.000
      3.500    6.000
      3.500    3.000
      3.500    6.000
      3.500    6.000
      3.500    5.000
      3.501    7.000
      3.501    6.000
      3.501    6.000
      3.501    7.000
      3.501    9.000
      3.502    8.000
      3.502    7.000
      3.502    5.000
      3.502    6.000
      3.502    5.000
      3.503    3.000
      3.503    4.000
      3.503    3.000
      3.503    5.000
      3.503    5.000
      3.504    5.000
      3.504    4.000
      3.504    4.000
      3.504    6.000
      3.504    4.000
      3.505    5.000
      3.505    4.000
      3.505    5.000
      3.505    4.000
      3.505    5.000
      3.506    5.000
      3.506    6.000
      3.506    4.000
      3.506    5.000
      3.506    3.000
      3.507    5.000
      3.507    6.000
      3.507    4.000
      3.507    3.000
      3.507    1.000
      3.508    2.000
      3.508    2.000
      3.508    1.000
      3.508    1.000
      3.508    2.000
      3.509    5.000
      3.509    2.000
      3.509    2.000
      3.509    4.000
      3.509    7.000
      3.510    5.000
      3.510    5.000
      3.510    7.000
      3.510    8.000
      3.510    6.000
      3.511    6.000
      3.511    5.000
      3.511    4.000
      3.511    6.000
      3.511    6.000
      3.512    5.000
      3.512    2.000
      3.512    3.000
      3.512    3.000
      3.512    5.000
      3.513    5.000
      3.513    5.000
      3.513    4.000
      3.513    6.000
      3.513    3.000
      3.514    5.000
      3.514    3.000
      3.514    2.000
      3.514    2.000
      3.514    3.000
      3.515    5.000
      3.515    3.000
      3.515    6.000
      3.515    7.000
      3.515    7.000
      3.516    7.000
      3.516    9.000
      3.516    5.000
      3.516    5.000
      3.516    6.000
      3.517    6.000
      3.517    7.000
      3.517    6.000
      3.517    6.000
      3.517    6.000
      3.518    5.000
      3.518    6.000
      3.518    6.000
      3.518    5.000
      3.518    7.000
      3.519    7.000
      3.519    5.000
      3.519    5.000
      3.519    6.000
      3.519    6.000
      3.520    4.000
      3.520    6.000
      3.520    6.000
      3.520    6.000
      3.520    6.000
      3.521    7.000
      3.521    7.000
      3.521    6.000
      3.521    7.000
      3.521    6.000
      3.522    6.000
      3.522    6.000
      3.522    8.000
      3.522    6.000
      3.522    9.000
      3.523    9.000
      3.523    9.000
      3.523    9.000
      3.523    7.000
      3.523    6.000
      3.524    6.000
      3.524    4.000
      3.524    5.000
      3.524    7.000
      3.524    3.000
      3.525    4.000
      3.525    5.000
      3.525    6.000
      3.525    7.000
      3.525    4.000
      3.526    5.000
      3.526    5.000
      3.526    5.000
      3.526    6.000
      3.526    7.000
      3.527    7.000
      3.527    7.000
      3.527    5.000
      3.527    6.000
      3.527    3.000
      3.528    4.000
      3.528    3.000
      3.528    2.000
      3.528    4.000
      3.528    2.000
      3.529    3.000
      3.529    3.000
      3.529    7.000
      3.529    5.000
      3.529    4.000
      3.530    4.000
      3.530    5.000
      3.530    4.000
      3.530    1.000
      3.530    4.000
      3.531    3.000
      3.531    3.000
      3.531    4.000
      3.531    5.000
      3.531    2.000
      3.532    3.000
      3.532    3.000
      3.532    3.000
      3.532    1.000
      3.532    0.000
      3.533    5.000
      3.533    5.000
      3.533    4.000
      3.533    4.000
      3.533    3.000
      3.534    3.000
      3.534    2.000
      3.534    2.000
      3.534    1.000
      3.534    1.000
      3.535    2.000
      3.535    1.000
      3.535    0.000
      3.535    2.000
      3.535    3.000
      3.536    3.000
      3.536    3.000
      3.536    5.000
      3.536    5.000
      3.536    4.000
      3.537    4.000
      3.537    4.000
      3.537    4.000
      3.537    5.000
      3.537    5.000
      3.538    7.000
      3.538    6.000
      3.538    7.000
      3.538    7.000
      3.538    7.000
      3.539    4.000
      3.539    5.000
      3.539    7.000
      3.539    7.000
      3.539    6.000
      3.540    4.000
      3.540    4.000
      3.540    4.000
      3.540    7.000
      3.540    9.000
      3.541    7.000
      3.541    8.000
      3.541    7.000
      3.541    8.000
      3.541    8.000
      3.542    8.000
      3.542    8.000
      3.542    8.000
      3.542    6.000
      3.542    6.000
      3.543    7.000
      3.543    7.000
      3.543    6.000
      3.543    5.000
      3.543    6.000
      3.544    7.000
      3.544    8.000
      3.544   10.000
      3.544   10.000
      3.544    9.000
      3.545    9.000
      3.545   10.000
      3.545    9.000
      3.545    7.000
      3.545    8.000
      3.546    9.000
      3.546    9.000
      3.546    9.000
      3.546    6.000
      3.546    5.000
      3.547    5.000
      3.547    5.000
      3.547    4.000
      3.547    4.000
      3.547    5.000
      3.548    3.000
      3.548    2.000
      3.548    5.000
      3.548    6.000
      3.548    4.000
      3.549    4.000
      3.549    6.000
      3.549    6.000
      3.549    7.000
      3.549    5.000
      3.550    6.000
      3.550    6.000
      3.550    6.000
      3.550    7.000
      3.550    7.000
      3.551    6.000
      3.551    9.000
      3.551    7.000
      3.551    6.000
      3.551    8.000
      3.552    8.000
      3.552    7.000
      3.552    7.000
      3.552    7.000
      3.552    7.000
      3.553    7.000
      3.553    6.000
      3.553    6.000
      3.553    6.000
      3.553    7.000
      3.554    8.000
      3.554    8.000
      3.554    5.000
      3.554    4.000
      3.554    4.000
      3.555    3.000
      3.555    4.000
      3.555    3.000
      3.555    3.000
      3.555    6.000
      3.556    5.000
      3.556    4.000
      3.556    5.000
      3.556    5.000
      3.556    5.000
      3.557    4.000
      3.557    6.000
      3.557    6.000
      3.557    5.000
      3.557    3.000
      3.558    7.000
      3.558    5.000
      3.558    4.000
      3.558    6.000
      3.558    4.000
      3.559    3.000
      3.559    4.000
      3.559    5.000
      3.559    5.000
      3.559    4.000
      3.560    5.000
      3.560    6.000
      3.560    5.000
      3.560    5.000
      3.560    7.000
      3.561    6.000
      3.561    5.000
      3.561    5.000
      3.561    3.000
      3.561    4.000
      3.562    2.000
      3.562    3.000
      3.562    3.000
      3.562    3.000
      3.562    3.000
      3.563    4.000
      3.563    4.000
      3.563    4.000
      3.563    4.000
      3.563    6.000
      3.564    6.000
      3.564    6.000
      3.564    6.000
      3.564    7.000
      3.564    4.000
      3.565    4.000
      3.565    5.000
      3.565    6.000
      3.565    7.000
      3.565    7.000
      3.566    7.000
      3.566    9.000
      3.566    8.000
      3.566    8.000
      3.566    8.000
      3.567    9.000
      3.567   12.000
      3.567   10.000
      3.567    8.000
      3.567    7.000
      3.568    6.000
      3.568    8.000
      3.568    7.000
      3.568   10.000
      3.568    9.000
      3.569    7.000
      3.569    9.000
      3.569    8.000
      3.569    8.000
      3.569    7.000
      3.570    8.000
      3.570   10.000
      3.570    9.000
      3.570    9.000
      3.570    8.000
      3.571    7.000
      3.571    8.000
      3.571   11.000
      3.571   10.000
      3.571    9.000
      3.572    8.000
      3.572   12.000
      3.572   12.000
      3.572   11.000
      3.572    8.000
      3.573   10.000
      3.573   10.000
      3.573   12.000
      3.573   12.000
      3.573   11.000
      3.574   12.000
      3.574   11.000
      3.574   11.000
      3.574   13.000
      3.574   13.000
      3.575   11.000
      3.575   15.000
      3.575   11.000
      3.575   11.000
      3.575   13.000
      3.576   11.000
      3.576   11.000
      3.576   10.000
      3.576   14.000
      3.576   14.000
      3.577   12.000
      3.577   11.000
      3.577   11.000
      3.577   12.000
      3.577   11.000
      3.578   13.000
      3.578   11.000
      3.578   12.000
      3.578   12.000
      3.578   12.000
      3.579   14.000
      3.579   14.000
      3.579   12.000
      3.579   12.000
      3.579   13.000
      3.580   13.000
      3.580   12.000
      3.580   11.000
      3.580   10.000
      3.580   11.000
      3.581   10.000
      3.581    9.000
      3.581    9.000
      3.581    8.000
      3.581    9.000
      3.582   10.000
      3.582   10.000
      3.582   11.000
      3.582    9.000
      3.582   10.000
      3.583   13.000
      3.583   10.000
      3.583    9.000
      3.583   10.000
      3.583   11.000
      3.584   10.000
      3.584   10.000
      3.584   11.000
      3.584   11.000
      3.584   10.000
      3.585   14.000
      3.585   14.000
      3.585   14.000
      3.585   12.000
      3.585   12.000
      3.586    9.000
      3.586    9.000
      3.586   12.000
      3.586    9.000
      3.586    9.000
      3.587   11.000
      3.587   12.000
      3.587   11.000
      3.587   13.000
      3.587   11.000
      3.588   11.000
      3.588   10.000
      3.588   15.000
      3.588   12.000
      3.588    9.000
      3.589   11.000
      3.589   12.000
      3.589   12.000
      3.589   14.000
      3.589   15.000
      3.590   16.000
      3.590   16.000
      3.590   16.000
      3.590   14.000
      3.590   15.000
      3.591   14.000
      3.591   15.000
      3.591   13.000
      3.591   15.000
      3.591   17.000
      3.592   14.000
      3.592   15.000
      3.592   16.000
      3.592   15.000
      3.592   14.000
      3.593   16.000
      3.593   12.000
      3.593   13.000
      3.593   14.000
      3.593   13.000
      3.594   13.000
      3.594   10.000
      3.594   13.000
      3.594   13.000
      3.594   15.000
      3.595   12.000
      3.595   12.000
      3.595   13.000
      3.595    8.000
      3.595    9.000
      3.596    6.000
      3.596   10.000
      3.596    8.000
      3.596    7.000
      3.596    8.000
      3.597    9.000
      3.597    9.000
      3.597   10.000
      3.597   10.000
      3.597    8.000
      3.598   10.000
      3.598    9.000
      3.598    9.000
      3.598   10.000
      3.598   13.000
      3.599    9.000
      3.599    8.000
      3.599    9.000
      3.599    9.000
      3.599   10.000
      3.600   10.000
      3.600    9.000
      3.600    7.000
      3.600    8.000
      3.600    8.000
      3.601    9.000
      3.601   10.000
      3.601    6.000
      3.601    9.000
      3.601    8.000
      3.602    6.000
      3.602    7.000
      3.602    7.000
      3.602    7.000
      3.602    7.000
      3.603    6.000
      3.603    7.000
      3.603    8.000
      3.603    8.000
      3.603    9.000
      3.604    9.000
      3.604    8.000
      3.604    9.000
      3.604    8.000
      3.604    8.000
      3.605    9.000
      3.605   10.000
      3.605   12.000
      3.605   11.000
      3.605   10.000
      3.606   10.000
      3.606   11.000
      3.606   11.000
      3.606   12.000
      3.606    9.000
      3.607   10.000
      3.607    9.000
      3.607   11.000
      3.607   10.000
      3.607   10.000
      3.608    9.000
      3.608   10.000
      3.608   10.000
      3.608   11.000
      3.608   12.000
      3.609   12.000
      3.609   11.000
      3.609   11.000
      3.609   12.000
      3.609   12.000
      3.610   12.000
      3.610   12.000
      3.610   11.000
      3.610   10.000
      3.610   10.000
      3.611   12.000
      3.611   11.000
      3.611   11.000
      3.611   12.000
      3.611   11.000
      3.612    8.000
      3.612    9.000
      3.612    9.000
      3.612    8.000
      3.612    7.000
      3.613    8.000
      3.613    8.000
      3.613    9.000
      3.613    8.000
      3.613    7.000
      3.614    6.000
      3.614    9.000
      3.614    7.000
      3.614    6.000
      3.614    7.000
      3.615    6.000
      3.615    7.000
      3.615    7.000
      3.615    7.000
      3.615    7.000
      3.616    7.000
      3.616    6.000
      3.616    4.000
      3.616    6.000
      3.616    6.000
      3.617    8.000
      3.617    6.000
      3.617    9.000
      3.617    8.000
      3.617    6.000
      3.618    7.000
      3.618    8.000
      3.618    7.000
      3.618    7.000
      3.618    7.000
      3.619    7.000
      3.619    9.000
      3.619   10.000
      3.619    9.000
      3.619    8.000
      3.620   12.000
      3.620   10.000
      3.620   11.000
      3.620   12.000
      3.620   12.000
      3.621   12.000
      3.621   10.000
      3.621   11.000
      3.621    8.000
      3.621    8.000
      3.622    9.000
      3.622   10.000
      3.622    9.000
      3.622    8.000
      3.622    8.000
      3.623    9.000
      3.623    9.000
      3.623   10.000
      3.623    8.000
      3.623    8.000
      3.624    8.000
      3.624    8.000
      3.624   11.000
      3.624    9.000
      3.624    8.000
      3.625    8.000
      3.625    5.000
      3.625    4.000
      3.625    6.000
      3.625    4.000
      3.626    6.000
      3.626    6.000
      3.626    6.000
      3.626    5.000
      3.626    4.000
      3.627    4.000
      3.627    2.000
      3.627    4.000
      3.627    2.000
      3.627    3.000
      3.628    4.000
      3.628    3.000
      3.628    3.000
      3.628    3.000
      3.628    3.000
      3.629    2.000
      3.629    2.000
      3.629    1.000
      3.629    3.000
      3.629    2.000
      3.630    3.000
      3.630    4.000
      3.630    5.000
      3.630    5.000
      3.630    3.000
      3.631    4.000
      3.631    4.000
      3.631    3.000
      3.631    2.000
      3.631    3.000
      3.632    5.000
      3.632    3.000
      3.632    2.000
      3.632    4.000
      3.632    5.000
      3.633    6.000
      3.633    6.000
      3.633    4.000
      3.633    6.000
      3.633    5.000
      3.634    4.000
      3.634    5.000
      3.634    4.000
      3.634    5.000
      3.634    5.000
      3.635    7.000
      3.635    6.000
      3.635    6.000
      3.635    6.000
      3.635    7.000
      3.636    6.000
      3.636    6.000
      3.636    7.000
      3.636    7.000
      3.636    7.000
      3.637   10.000
      3.637    6.000
      3.637    6.000
      3.637    8.000
      3.637    6.000
      3.638    4.000
      3.638    6.000
      3.638    8.000
      3.638    8.000
      3.638    4.000
      3.639    6.000
      3.639    7.000
      3.639    9.000
      3.639    8.000
      3.639   10.000
      3.640    9.000
      3.640    7.000
      3.640   10.000
      3.640   12.000
      3.640    6.000
      3.641    7.000
      3.641    9.000
      3.641   10.000
      3.641    8.000
      3.641    5.000
      3.642    4.000
      3.642    5.000
      3.642    3.000
      3.642    6.000
      3.642    3.000
      3.643    3.000
      3.643    5.000
      3.643    3.000
      3.643    4.000
      3.643    5.000
      3.644    5.000
      3.644    7.000
      3.644    4.000
      3.644    6.000
      3.644    6.000
      3.645    6.000
      3.645    3.000
      3.645    4.000
      3.645    4.000
      3.645    6.000
      3.646    7.000
      3.646    7.000
      3.646    7.000
      3.646    6.000
      3.646    6.000
      3.647    6.000
      3.647    6.000
      3.647    6.000
      3.647    6.000
      3.647    3.000
      3.648    9.000
      3.648    6.000
      3.648    5.000
      3.648    7.000
      3.648    6.000
      3.649    7.000
      3.649    7.000
      3.649    6.000
      3.649    5.000
      3.649    4.000
      3.650    5.000
      3.650    4.000
      3.650    4.000
      3.650    4.000
      3.650    4.000
      3.651    5.000
      3.651    3.000
      3.651    2.000
      3.651    3.000
      3.651    3.000
      3.652    2.000
      3.652    3.000
      3.652    2.000
      3.652    1.000
      3.652    1.000
      3.653    2.000
      3.653    3.000
      3.653    5.000
      3.653    5.000
      3.653    3.000
      3.654    3.000
      3.654    3.000
      3.654    6.000
      3.654    5.000
      3.654    5.000
      3.655    6.000
      3.655    4.000
      3.655    7.000
      3.655    3.000
      3.655    2.000
      3.656    5.000
      3.656    2.000
      3.656    2.000
      3.656    3.000
      3.656    3.000
      3.657    3.000
      3.657    3.000
      3.657    3.000
      3.657    3.000
      3.657    2.000
      3.658    4.000
      3.658    4.000
      3.658    4.000
      3.658    4.000
      3.658    5.000
      3.659    6.000
      3.659    5.000
      3.659    3.000
      3.659    4.000
      3.659    3.000
      3.660    5.000
      3.660    6.000
      3.660    5.000
      3.660    6.000
      3.660    4.000
      3.661    5.000
      3.661    6.000
      3.661    5.000
      3.661    4.000
      3.661    4.000
      3.662    4.000
      3.662    5.000
      3.662    7.000
      3.662    7.000
      3.662    6.000
      3.663    7.000
      3.663    7.000
      3.663    6.000
      3.663    6.000
      3.663    7.000
      3.664    6.000
      3.664    7.000
      3.664    7.000
      3.664    8.000
      3.664    8.000
      3.665    9.000
      3.665    8.000
      3.665    7.000
      3.665    8.000
      3.665    7.000
      3.666    5.000
      3.666    8.000
      3.666    8.000
      3.666    5.000
      3.666    4.000
      3.667    6.000
      3.667    9.000
      3.667    9.000
      3.667    9.000
      3.667    7.000
      3.668    6.000
      3.668    7.000
      3.668    5.000
      3.668    6.000
      3.668    5.000
      3.669    6.000
      3.669    8.000
      3.669    6.000
      3.669    5.000
      3.669    7.000
      3.670    7.000
      3.670    7.000
      3.670    6.000
      3.670    5.000
      3.670    7.000
      3.671    7.000
      3.671    5.000
      3.671    7.000
      3.671    7.000
      3.671    7.000
      3.672    6.000
      3.672    4.000
      3.672    6.000
      3.672    5.000
      3.672    5.000
      3.673    5.000
      3.673    7.000
      3.673    4.000
      3.673    5.000
      3.673    6.000
      3.674    4.000
      3.674    7.000
      3.674    5.000
      3.674    5.000
      3.674    5.000
      3.675    6.000
      3.675    4.000
      3.675    7.000
      3.675    6.000
      3.675    6.000
      3.676    6.000
      3.676    7.000
      3.676    5.000
      3.676    8.000
      3.676    9.000
      3.677    5.000
      3.677    9.000
      3.677    9.000
      3.677    5.000
      3.677    9.000
      3.678    8.000
      3.678    7.000
      3.678    7.000
      3.678    5.000
      3.678    6.000
      3.679    6.000
      3.679    7.000
      3.679    7.000
      3.679    6.000
      3.679    5.000
      3.680    4.000
      3.680    4.000
      3.680    4.000
      3.680    6.000
      3.680    7.000
      3.681    5.000
      3.681    6.000
      3.681    5.000
      3.681    6.000
      3.681    6.000
      3.682    7.000
      3.682    7.000
      3.682    7.000
      3.682    8.000
      3.682    6.000
      3.683    5.000
      3.683    6.000
      3.683    7.000
      3.683    5.000
      3.683    6.000
      3.684    4.000
      3.684    6.000
      3.684    3.000
      3.684    5.000
      3.684    6.000
      3.685    5.000
      3.685    7.000
      3.685    6.000
      3.685    6.000
      3.685    7.000
      3.686    7.000
      3.686    7.000
      3.686    7.000
      3.686    8.000
      3.686    7.000
      3.687    8.000
      3.687    7.000
      3.687    7.000
      3.687    7.000
      3.687    8.000
      3.688    6.000
      3.688    5.000
      3.688    6.000
      3.688    5.000
      3.688    5.000
      3.689    4.000
      3.689    5.000
      3.689    6.000
      3.689    5.000
      3.689    7.000
      3.690    7.000
      3.690    6.000
      3.690    7.000
      3.690    6.000
      3.690    6.000
      3.691    7.000
      3.691    7.000
      3.691    5.000
      3.691    8.000
      3.691    7.000
      3.692    8.000
      3.692    9.000
      3.692    7.000
      3.692    8.000
      3.692    8.000
      3.693    9.000
      3.693    9.000
      3.693    8.000
      3.693    7.000
      3.693    6.000
      3.694    8.000
      3.694    5.000
      3.694    5.000
      3.694    6.000
      3.694    7.000
      3.695    5.000
      3.695    7.000
      3.695    8.000
      3.695    8.000
      3.695    6.000
      3.696    6.000
      3.696    6.000
      3.696    7.000
      3.696    8.000
      3.696    7.000
      3.697    7.000
      3.697    8.000
      3.697    7.000
      3.697    9.000
      3.697    7.000
      3.698    8.000
      3.698    9.000
      3.698    5.000
      3.698    8.000
      3.698    6.000
      3.699    6.000
      3.699    6.000
      3.699    5.000
      3.699    6.000
      3.699    7.000
      3.700    6.000
      3.700    6.000
      3.700    9.000
      3.700    7.000
      3.700    8.000
      3.701    8.000
      3.701    4.000
      3.701    6.000
      3.701    5.000
      3.701    6.000
      3.702    4.000
      3.702    3.000
      3.702    4.000
      3.702    4.000
      3.702    4.000
      3.703    4.000
      3.703    6.000
      3.703    6.000
      3.703    6.000
      3.703    5.000
      3.704    4.000
      3.704    8.000
      3.704    7.000
      3.704    7.000
      3.704    7.000
      3.705    7.000
      3.705    8.000
      3.705    8.000
      3.705    8.000
      3.705    7.000
      3.706    8.000
      3.706    8.000
      3.706    9.000
      3.706    9.000
      3.706    9.000
      3.707    8.000
      3.707    6.000
      3.707    7.000
      3.707    8.000
      3.707   10.000
      3.708    7.000
      3.708    8.000
      3.708    9.000
      3.708   10.000
      3.708    6.000
      3.709    6.000
      3.709    5.000
      3.709    5.000
      3.709    8.000
      3.709   10.000
      3.710    7.000
      3.710    5.000
      3.710    7.000
      3.710    6.000
      3.710    7.000
      3.711    4.000
      3.711    7.000
      3.711    7.000
      3.711    6.000
      3.711    7.000
      3.712    5.000
      3.712    5.000
      3.712    5.000
      3.712    5.000
      3.712    6.000
      3.713    6.000
      3.713   10.000
      3.713    8.000
      3.713    7.000
      3.713    5.000
      3.714    6.000
      3.714    6.000
      3.714    5.000
      3.714    6.000
      3.714    4.000
      3.715    7.000
      3.715    5.000
      3.715    7.000
      3.715    8.000
      3.715    8.000
      3.716    7.000
      3.716    7.000
      3.716    6.000
      3.716    7.000
      3.716    9.000
      3.717    7.000
      3.717    7.000
      3.717    5.000
      3.717    5.000
      3.717    5.000
      3.718    9.000
      3.718    6.000
      3.718    7.000
      3.718    8.000
      3.718    7.000
      3.719    6.000
      3.719    5.000
      3.719    7.000
      3.719    4.000
      3.719    4.000
      3.720    6.000
      3.720    5.000
      3.720    5.000
      3.720    6.000
      3.720    5.000
      3.721    4.000
      3.721    6.000
      3.721    6.000
      3.721    5.000
      3.721    7.000
      3.722    9.000
      3.722    6.000
      3.722    8.000
      3.722    7.000
      3.722    8.000
      3.723    8.000
      3.723    9.000
      3.723   10.000
      3.723   10.000
      3.723    9.000
      3.724   11.000
      3.724    9.000
      3.724    9.000
      3.724   10.000
      3.724    7.000
      3.725    7.000
      3.725    8.000
      3.725    9.000
      3.725   11.000
      3.725   12.000
      3.726   11.000
      3.726    9.000
      3.726    9.000
      3.726    8.000
      3.726    6.000
      3.727    5.000
      3.727    9.000
      3.727    6.000
      3.727    7.000
      3.727    8.000
      3.728    6.000
      3.728    8.000
      3.728    6.000
      3.728    8.000
      3.728    8.000
      3.729    8.000
      3.729    8.000
      3.729    7.000
      3.729    8.000
      3.729    9.000
      3.730    7.000
      3.730    6.000
      3.730    7.000
      3.730    7.000
      3.730    6.000
      3.731    6.000
      3.731    5.000
      3.731    5.000
      3.731    4.000
      3.731    5.000
      3.732    4.000
      3.732    5.000
      3.732    6.000
      3.732    6.000
      3.732    5.000
      3.733    7.000
      3.733    4.000
      3.733    4.000
      3.733    3.000
      3.733    3.000
      3.734    4.000
      3.734    3.000
      3.734    3.000
      3.734    4.000
      3.734    2.000
      3.735    3.000
      3.735    3.000
      3.735    6.000
      3.735    4.000
      3.735    5.000
      3.736    3.000
      3.736    4.000
      3.736    5.000
      3.736    5.000
      3.736    4.000
      3.737    3.000
      3.737    4.000
      3.737    4.000
      3.737    4.000
      3.737    4.000
      3.738    4.000
      3.738    4.000
      3.738    4.000
      3.738    6.000
      3.738    4.000
      3.739    3.000
      3.739    5.000
      3.739    5.000
      3.739    5.000
      3.739    3.000
      3.740    3.000
      3.740    3.000
      3.740    4.000
      3.740    5.000
      3.740    5.000
      3.741    6.000
      3.741    6.000
      3.741    5.000
      3.741    6.000
      3.741    6.000
      3.742    4.000
      3.742    5.000
      3.742    4.000
      3.742    5.000
      3.742    3.000
      3.743    3.000
      3.743    4.000
      3.743    4.000
      3.743    5.000
      3.743    4.000
      3.744    4.000
      3.744    4.000
      3.744    4.000
      3.744    5.000
      3.744    5.000
      3.745    5.000
      3.745    5.000
      3.745    5.000
      3.745    7.000
      3.745    4.000
      3.746    6.000
      3.746    4.000
      3.746    5.000
      3.746    5.000
      3.746    6.000
      3.747    6.000
      3.747    5.000
      3.747    7.000
      3.747    7.000
      3.747    5.000
      3.748    5.000
      3.748    8.000
      3.748    8.000
      3.748    8.000
      3.748    6.000
      3.749    6.000
      3.749    6.000
      3.749    6.000
      3.749    4.000
      3.749    6.000
      3.750    5.000
      3.750    3.000
      3.750    3.000
      3.750    5.000
      3.750    7.000
      3.751    7.000
      3.751    5.000
      3.751    7.000
      3.751    4.000
      3.751    5.000
      3.752    6.000
      3.752    6.000
      3.752    5.000
      3.752    5.000
      3.752    5.000
      3.753    7.000
      3.753    7.000
      3.753    7.000
      3.753    6.000
      3.753    7.000
      3.754    7.000
      3.754    2.000
      3.754    5.000
      3.754    4.000
      3.754    5.000
      3.755    4.000
      3.755    5.000
      3.755    5.000
      3.755    7.000
      3.755    8.000
      3.756    9.000
      3.756    6.000
      3.756    6.000
      3.756    7.000
      3.756    6.000
      3.757    7.000
      3.757    9.000
      3.757    8.000
      3.757    8.000
      3.757    7.000
      3.758    9.000
      3.758    8.000
      3.758    5.000
      3.758    8.000
      3.758    7.000
      3.759    6.000
      3.759    8.000
      3.759    8.000
      3.759    6.000
      3.759    9.000
      3.760    8.000
      3.760    8.000
      3.760    9.000
      3.760    9.000
      3.760    9.000
      3.761   10.000
      3.761   10.000
      3.761    9.000
      3.761    7.000
      3.761    8.000
      3.762    9.000
      3.762    8.000
      3.762   10.000
      3.762    8.000
      3.762   10.000
      3.763   10.000
      3.763   10.000
      3.763    9.000
      3.763    8.000
      3.763    8.000
      3.764    9.000
      3.764   10.000
      3.764   11.000
      3.764   12.000
      3.764   12.000
      3.765   12.000
      3.765   11.000
      3.765   10.000
      3.765   12.000
      3.765    8.000
      3.766   11.000
      3.766   10.000
      3.766    8.000
      3.766    8.000
      3.766    8.000
      3.767    9.000
      3.767    9.000
      3.767   12.000
      3.767    9.000
      3.767    9.000
      3.768    8.000
      3.768    9.000
      3.768   10.000
      3.768   10.000
      3.768    9.000
      3.769   13.000
      3.769   10.000
      3.769    8.000
      3.769    7.000
      3.769    8.000
      3.770    7.000
      3.770    7.000
      3.770    7.000
      3.770    7.000
      3.770    4.000
      3.771    7.000
      3.771    7.000
      3.771    6.000
      3.771    6.000
      3.771    8.000
      3.772    6.000
      3.772    6.000
      3.772    6.000
      3.772    5.000
      3.772    4.000
      3.773    6.000
      3.773    6.000
      3.773    5.000
      3.773    5.000
      3.773    5.000
      3.774    5.000
      3.774    5.000
      3.774    5.000
      3.774    5.000
      3.774    5.000
      3.775    3.000
      3.775    3.000
      3.775    5.000
      3.775    8.000
      3.775    7.000
      3.776    7.000
      3.776    4.000
      3.776    3.000
      3.776    3.000
      3.776    4.000
      3.777    4.000
      3.777    4.000
      3.777    5.000
      3.777    7.000
      3.777    6.000
      3.778    6.000
      3.778    5.000
      3.778    2.000
      3.778    5.000
      3.778    5.000
      3.779    5.000
      3.779    3.000
      3.779    5.000
      3.779    6.000
      3.779    5.000
      3.780    4.000
      3.780    5.000
      3.780    6.000
      3.780    8.000
      3.780    7.000
      3.781    5.000
      3.781    5.000
      3.781    5.000
      3.781    4.000
      3.781    3.000
      3.782    5.000
      3.782    7.000
      3.782    5.000
      3.782    5.000
      3.782    5.000
      3.783    5.000
      3.783    5.000
      3.783    6.000
      3.783    4.000
      3.783    5.000
      3.784    5.000
      3.784    8.000
      3.784    6.000
      3.784    5.000
      3.784    6.000
      3.785    8.000
      3.785    8.000
      3.785   10.000
      3.785   10.000
      3.785   11.000
      3.786   10.000
      3.786   12.000
      3.786   12.000
      3.786   10.000
      3.786   11.000
      3.787   10.000
      3.787    9.000
      3.787    9.000
      3.787   10.000
      3.787    8.000
      3.788    7.000
      3.788    8.000
      3.788    8.000
      3.788    9.000
      3.788    8.000
      3.789    9.000
      3.789    8.000
      3.789    8.000
      3.789    9.000
      3.789    8.000
      3.790    9.000
      3.790    8.000
      3.790    9.000
      3.790    9.000
      3.790    8.000
      3.791    7.000
      3.791    8.000
      3.791    6.000
      3.791    7.000
      3.791    8.000
      3.792    8.000
      3.792    6.000
      3.792    5.000
      3.792    6.000
      3.792    6.000
      3.793    8.000
      3.793    8.000
      3.793    6.000
      3.793    7.000
      3.793    5.000
      3.794    4.000
      3.794    5.000
      3.794    6.000
      3.794    6.000
      3.794    7.000
      3.795    6.000
      3.795    7.000
      3.795    5.000
      3.795    4.000
      3.795    5.000
      3.796    6.000
      3.796    4.000
      3.796    5.000
      3.796    8.000
      3.796    6.000
      3.797    7.000
      3.797    7.000
      3.797    7.000
      3.797    7.000
      3.797    8.000
      3.798    7.000
      3.798   11.000
      3.798    9.000
      3.798    7.000
      3.798    6.000
      3.799    8.000
      3.799    8.000
      3.799    5.000
      3.799    7.000
      3.799    9.000
      3.800    8.000
      3.800    5.000
      3.800    6.000
      3.800    3.000
      3.800    6.000
[truncated: 2,750,959 more chars]
