# Supplementary material for: Viral fusion proteins of classes II and III recognize and reorganize complex biological membranes
Source: Commun Biol. 2025 May 9;8:717. doi: 10.1038/s42003-025-08040-9 (PMC12062360; doi:10.1038/s42003-025-08040-9)
Supplement: Supplementary file 4 — Supplementary Data 1 [file 42003_2025_8040_MOESM4_ESM.zip › Source-Data/Figure2C/IAV-HA2/shell_0_65_nm_PM_SYM_PAPE.xvg]

# This file was created Wed Jun 16 02:26:33 2021
# Created by:
#                      :-) GROMACS - gmx select, 2020.2 (-:
# 
# Executable:   /data/shared/opt/gromacs/2020.2/bin/gmx
# Data prefix:  /data/shared/opt/gromacs/2020.2
# Working dir:  /data/users/CHETAN/VIRAL_PROTEINS_PROJECT/HA/PM_SYM/Density_Maps_PM_SYM
# Command line:
#   gmx select -s minim_hexa_nowat.pdb -f all_hexa.xtc -select 'res_cog of resname PAPE and name PO4 and within 0.65 of name BB SC1 SC2 SC3 SC4 SC5' -tu us -os shell_0_65_nm_PM_SYM_PAPE.xvg -pbc yes
# gmx select is part of G R O M A C S:
#
# Gyas ROwers Mature At Cryogenic Speed
#
@    title "Selection size"
@    xaxis  label "Time (us)"
@    yaxis  label "Number"
@TYPE xy
@ view 0.15, 0.15, 0.75, 0.85
@ legend on
@ legend box on
@ legend loctype view
@ legend 0.78, 0.8
@ legend length 2
@ s0 legend "res_cog of resname PAPE and name PO4 and within 0.65 of name BB SC1 SC2 SC3 SC4 SC5"
      0.000    1.000
      0.000    1.000
      0.000    1.000
      0.001    2.000
      0.001    2.000
      0.001    1.000
      0.001    1.000
      0.001    1.000
      0.002    1.000
      0.002    1.000
      0.002    2.000
      0.002    0.000
      0.002    2.000
      0.003    1.000
      0.003    1.000
      0.003    1.000
      0.003    1.000
      0.003    0.000
      0.004    1.000
      0.004    1.000
      0.004    1.000
      0.004    0.000
      0.004    0.000
      0.005    2.000
      0.005    2.000
      0.005    2.000
      0.005    2.000
      0.005    1.000
      0.006    1.000
      0.006    2.000
      0.006    3.000
      0.006    1.000
      0.006    1.000
      0.007    0.000
      0.007    1.000
      0.007    1.000
      0.007    0.000
      0.007    0.000
      0.008    1.000
      0.008    0.000
      0.008    0.000
      0.008    0.000
      0.008    0.000
      0.009    0.000
      0.009    0.000
      0.009    1.000
      0.009    0.000
      0.009    1.000
      0.010    1.000
      0.010    1.000
      0.010    2.000
      0.010    1.000
      0.010    1.000
      0.011    3.000
      0.011    2.000
      0.011    1.000
      0.011    1.000
      0.011    2.000
      0.012    2.000
      0.012    2.000
      0.012    2.000
      0.012    1.000
      0.012    1.000
      0.013    2.000
      0.013    1.000
      0.013    1.000
      0.013    2.000
      0.013    1.000
      0.014    2.000
      0.014    1.000
      0.014    1.000
      0.014    1.000
      0.014    2.000
      0.015    1.000
      0.015    1.000
      0.015    1.000
      0.015    0.000
      0.015    0.000
      0.016    1.000
      0.016    1.000
      0.016    2.000
      0.016    1.000
      0.016    1.000
      0.017    2.000
      0.017    2.000
      0.017    2.000
      0.017    3.000
      0.017    3.000
      0.018    3.000
      0.018    3.000
      0.018    2.000
      0.018    3.000
      0.018    2.000
      0.019    2.000
      0.019    2.000
      0.019    3.000
      0.019    3.000
      0.019    2.000
      0.020    1.000
      0.020    1.000
      0.020    1.000
      0.020    2.000
      0.020    1.000
      0.021    2.000
      0.021    2.000
      0.021    0.000
      0.021    0.000
      0.021    0.000
      0.022    1.000
      0.022    1.000
      0.022    1.000
      0.022    0.000
      0.022    1.000
      0.023    1.000
      0.023    1.000
      0.023    2.000
      0.023    0.000
      0.023    0.000
      0.024    1.000
      0.024    0.000
      0.024    0.000
      0.024    1.000
      0.024    1.000
      0.025    1.000
      0.025    1.000
      0.025    1.000
      0.025    1.000
      0.025    1.000
      0.026    1.000
      0.026    1.000
      0.026    1.000
      0.026    1.000
      0.026    0.000
      0.027    1.000
      0.027    1.000
      0.027    2.000
      0.027    2.000
      0.027    2.000
      0.028    1.000
      0.028    2.000
      0.028    2.000
      0.028    2.000
      0.028    2.000
      0.029    2.000
      0.029    2.000
      0.029    3.000
      0.029    3.000
      0.029    3.000
      0.030    2.000
      0.030    2.000
      0.030    2.000
      0.030    3.000
      0.030    3.000
      0.031    3.000
      0.031    3.000
      0.031    3.000
      0.031    3.000
      0.031    3.000
      0.032    2.000
      0.032    1.000
      0.032    2.000
      0.032    3.000
      0.032    3.000
      0.033    2.000
      0.033    2.000
      0.033    3.000
      0.033    1.000
      0.033    2.000
      0.034    2.000
      0.034    2.000
      0.034    2.000
      0.034    2.000
      0.034    2.000
      0.035    1.000
      0.035    1.000
      0.035    1.000
      0.035    1.000
      0.035    0.000
      0.036    0.000
      0.036    2.000
      0.036    1.000
      0.036    1.000
      0.036    0.000
      0.037    0.000
      0.037    2.000
      0.037    0.000
      0.037    0.000
      0.037    0.000
      0.038    0.000
      0.038    2.000
      0.038    1.000
      0.038    1.000
      0.038    2.000
      0.039    1.000
      0.039    2.000
      0.039    1.000
      0.039    2.000
      0.039    2.000
      0.040    2.000
      0.040    3.000
      0.040    3.000
      0.040    2.000
      0.040    2.000
      0.041    3.000
      0.041    1.000
      0.041    1.000
      0.041    3.000
      0.041    3.000
      0.042    2.000
      0.042    3.000
      0.042    1.000
      0.042    2.000
      0.042    3.000
      0.043    0.000
      0.043    2.000
      0.043    2.000
      0.043    1.000
      0.043    2.000
      0.044    3.000
      0.044    2.000
      0.044    1.000
      0.044    2.000
      0.044    3.000
      0.045    3.000
      0.045    2.000
      0.045    2.000
      0.045    3.000
      0.045    3.000
      0.046    2.000
      0.046    2.000
      0.046    2.000
      0.046    3.000
      0.046    2.000
      0.047    3.000
      0.047    3.000
      0.047    2.000
      0.047    4.000
      0.047    3.000
      0.048    2.000
      0.048    3.000
      0.048    2.000
      0.048    2.000
      0.048    3.000
      0.049    2.000
      0.049    2.000
      0.049    2.000
      0.049    3.000
      0.049    2.000
      0.050    3.000
      0.050    3.000
      0.050    2.000
      0.050    3.000
      0.050    3.000
      0.051    2.000
      0.051    2.000
      0.051    2.000
      0.051    2.000
      0.051    3.000
      0.052    2.000
      0.052    3.000
      0.052    2.000
      0.052    2.000
      0.052    2.000
      0.053    2.000
      0.053    2.000
      0.053    2.000
      0.053    2.000
      0.053    2.000
      0.054    2.000
      0.054    2.000
      0.054    4.000
      0.054    3.000
      0.054    2.000
      0.055    2.000
      0.055    3.000
      0.055    2.000
      0.055    2.000
      0.055    2.000
      0.056    2.000
      0.056    2.000
      0.056    2.000
      0.056    1.000
      0.056    2.000
      0.057    2.000
      0.057    2.000
      0.057    2.000
      0.057    2.000
      0.057    3.000
      0.058    2.000
      0.058    2.000
      0.058    2.000
      0.058    2.000
      0.058    2.000
      0.059    2.000
      0.059    3.000
      0.059    3.000
      0.059    3.000
      0.059    3.000
      0.060    3.000
      0.060    2.000
      0.060    2.000
      0.060    2.000
      0.060    2.000
      0.061    1.000
      0.061    0.000
      0.061    1.000
      0.061    0.000
      0.061    0.000
      0.062    1.000
      0.062    2.000
      0.062    1.000
      0.062    1.000
      0.062    1.000
      0.063    1.000
      0.063    1.000
      0.063    1.000
      0.063    1.000
      0.063    1.000
      0.064    1.000
      0.064    1.000
      0.064    2.000
      0.064    1.000
      0.064    1.000
      0.065    1.000
      0.065    1.000
      0.065    1.000
      0.065    1.000
      0.065    2.000
      0.066    1.000
      0.066    2.000
      0.066    1.000
      0.066    2.000
      0.066    1.000
      0.067    1.000
      0.067    2.000
      0.067    2.000
      0.067    2.000
      0.067    1.000
      0.068    2.000
      0.068    2.000
      0.068    1.000
      0.068    3.000
      0.068    2.000
      0.069    2.000
      0.069    0.000
      0.069    2.000
      0.069    2.000
      0.069    1.000
      0.070    2.000
      0.070    3.000
      0.070    2.000
      0.070    2.000
      0.070    2.000
      0.071    2.000
      0.071    2.000
      0.071    1.000
      0.071    1.000
      0.071    1.000
      0.072    2.000
      0.072    1.000
      0.072    1.000
      0.072    1.000
      0.072    1.000
      0.073    1.000
      0.073    1.000
      0.073    1.000
      0.073    1.000
      0.073    0.000
      0.074    2.000
      0.074    2.000
      0.074    1.000
      0.074    0.000
      0.074    0.000
      0.075    1.000
      0.075    1.000
      0.075    0.000
      0.075    1.000
      0.075    1.000
      0.076    2.000
      0.076    0.000
      0.076    2.000
      0.076    2.000
      0.076    2.000
      0.077    1.000
      0.077    1.000
      0.077    1.000
      0.077    2.000
      0.077    2.000
      0.078    2.000
      0.078    2.000
      0.078    2.000
      0.078    2.000
      0.078    3.000
      0.079    3.000
      0.079    2.000
      0.079    2.000
      0.079    2.000
      0.079    2.000
      0.080    2.000
      0.080    3.000
      0.080    2.000
      0.080    2.000
      0.080    2.000
      0.081    3.000
      0.081    3.000
      0.081    2.000
      0.081    2.000
      0.081    3.000
      0.082    2.000
      0.082    2.000
      0.082    2.000
      0.082    2.000
      0.082    1.000
      0.083    1.000
      0.083    1.000
      0.083    2.000
      0.083    2.000
      0.083    2.000
      0.084    3.000
      0.084    1.000
      0.084    2.000
      0.084    2.000
      0.084    3.000
      0.085    2.000
      0.085    3.000
      0.085    3.000
      0.085    2.000
      0.085    3.000
      0.086    3.000
      0.086    2.000
      0.086    1.000
      0.086    1.000
      0.086    2.000
      0.087    1.000
      0.087    2.000
      0.087    2.000
      0.087    3.000
      0.087    3.000
      0.088    3.000
      0.088    3.000
      0.088    2.000
      0.088    2.000
      0.088    1.000
      0.089    2.000
      0.089    2.000
      0.089    2.000
      0.089    2.000
      0.089    2.000
      0.090    2.000
      0.090    3.000
      0.090    3.000
      0.090    3.000
      0.090    3.000
      0.091    3.000
      0.091    2.000
      0.091    3.000
      0.091    3.000
      0.091    3.000
      0.092    2.000
      0.092    3.000
      0.092    2.000
      0.092    2.000
      0.092    2.000
      0.093    3.000
      0.093    3.000
      0.093    3.000
      0.093    3.000
      0.093    3.000
      0.094    2.000
      0.094    3.000
      0.094    3.000
      0.094    2.000
      0.094    2.000
      0.095    3.000
      0.095    3.000
      0.095    2.000
      0.095    2.000
      0.095    2.000
      0.096    2.000
      0.096    2.000
      0.096    2.000
      0.096    2.000
      0.096    2.000
      0.097    1.000
      0.097    2.000
      0.097    2.000
      0.097    1.000
      0.097    3.000
      0.098    2.000
      0.098    1.000
      0.098    2.000
      0.098    3.000
      0.098    2.000
      0.099    3.000
      0.099    3.000
      0.099    2.000
      0.099    2.000
      0.099    3.000
      0.100    3.000
      0.100    2.000
      0.100    1.000
      0.100    2.000
      0.100    2.000
      0.101    1.000
      0.101    1.000
      0.101    1.000
      0.101    2.000
      0.101    1.000
      0.102    1.000
      0.102    2.000
      0.102    1.000
      0.102    1.000
      0.102    1.000
      0.103    1.000
      0.103    2.000
      0.103    1.000
      0.103    1.000
      0.103    1.000
      0.104    1.000
      0.104    2.000
      0.104    1.000
      0.104    2.000
      0.104    2.000
      0.105    2.000
      0.105    2.000
      0.105    1.000
      0.105    0.000
      0.105    2.000
      0.106    2.000
      0.106    2.000
      0.106    2.000
      0.106    1.000
      0.106    1.000
      0.107    2.000
      0.107    2.000
      0.107    2.000
      0.107    2.000
      0.107    3.000
      0.108    1.000
      0.108    3.000
      0.108    1.000
      0.108    2.000
      0.108    2.000
      0.109    2.000
      0.109    2.000
      0.109    3.000
      0.109    1.000
      0.109    2.000
      0.110    3.000
      0.110    3.000
      0.110    3.000
      0.110    3.000
      0.110    2.000
      0.111    3.000
      0.111    2.000
      0.111    1.000
      0.111    1.000
      0.111    2.000
      0.112    1.000
      0.112    2.000
      0.112    2.000
      0.112    0.000
      0.112    2.000
      0.113    1.000
      0.113    2.000
      0.113    2.000
      0.113    1.000
      0.113    2.000
      0.114    3.000
      0.114    2.000
      0.114    3.000
      0.114    1.000
      0.114    2.000
      0.115    2.000
      0.115    3.000
      0.115    1.000
      0.115    1.000
      0.115    1.000
      0.116    1.000
      0.116    1.000
      0.116    1.000
      0.116    0.000
      0.116    2.000
      0.117    2.000
      0.117    3.000
      0.117    2.000
      0.117    2.000
      0.117    3.000
      0.118    3.000
      0.118    2.000
      0.118    2.000
      0.118    2.000
      0.118    2.000
      0.119    3.000
      0.119    2.000
      0.119    1.000
      0.119    1.000
      0.119    2.000
      0.120    3.000
      0.120    1.000
      0.120    1.000
      0.120    2.000
      0.120    2.000
      0.121    1.000
      0.121    2.000
      0.121    2.000
      0.121    2.000
      0.121    2.000
      0.122    2.000
      0.122    2.000
      0.122    2.000
      0.122    2.000
      0.122    3.000
      0.123    2.000
      0.123    2.000
      0.123    1.000
      0.123    2.000
      0.123    2.000
      0.124    2.000
      0.124    1.000
      0.124    1.000
      0.124    1.000
      0.124    1.000
      0.125    1.000
      0.125    1.000
      0.125    1.000
      0.125    2.000
      0.125    3.000
      0.126    2.000
      0.126    2.000
      0.126    3.000
      0.126    3.000
      0.126    3.000
      0.127    1.000
      0.127    3.000
      0.127    2.000
      0.127    2.000
      0.127    3.000
      0.128    2.000
      0.128    1.000
      0.128    0.000
      0.128    2.000
      0.128    2.000
      0.129    2.000
      0.129    1.000
      0.129    1.000
      0.129    2.000
      0.129    1.000
      0.130    1.000
      0.130    1.000
      0.130    1.000
      0.130    2.000
      0.130    2.000
      0.131    1.000
      0.131    2.000
      0.131    2.000
      0.131    2.000
      0.131    2.000
      0.132    1.000
      0.132    1.000
      0.132    1.000
      0.132    2.000
      0.132    2.000
      0.133    2.000
      0.133    1.000
      0.133    2.000
      0.133    1.000
      0.133    1.000
      0.134    1.000
      0.134    1.000
      0.134    2.000
      0.134    1.000
      0.134    0.000
      0.135    2.000
      0.135    1.000
      0.135    2.000
      0.135    1.000
      0.135    1.000
      0.136    2.000
      0.136    3.000
      0.136    1.000
      0.136    3.000
      0.136    4.000
      0.137    1.000
      0.137    2.000
      0.137    1.000
      0.137    3.000
      0.137    1.000
      0.138    2.000
      0.138    2.000
      0.138    3.000
      0.138    1.000
      0.138    2.000
      0.139    2.000
      0.139    2.000
      0.139    2.000
      0.139    2.000
      0.139    3.000
      0.140    4.000
      0.140    3.000
      0.140    2.000
      0.140    2.000
      0.140    2.000
      0.141    3.000
      0.141    3.000
      0.141    3.000
      0.141    3.000
      0.141    3.000
      0.142    2.000
      0.142    2.000
      0.142    2.000
      0.142    3.000
      0.142    3.000
      0.143    3.000
      0.143    2.000
      0.143    3.000
      0.143    3.000
      0.143    3.000
      0.144    2.000
      0.144    2.000
      0.144    1.000
      0.144    1.000
      0.144    1.000
      0.145    1.000
      0.145    2.000
      0.145    3.000
      0.145    1.000
      0.145    2.000
      0.146    2.000
      0.146    1.000
      0.146    1.000
      0.146    2.000
      0.146    2.000
      0.147    2.000
      0.147    3.000
      0.147    2.000
      0.147    3.000
      0.147    2.000
      0.148    2.000
      0.148    3.000
      0.148    3.000
      0.148    2.000
      0.148    2.000
      0.149    2.000
      0.149    2.000
      0.149    2.000
      0.149    3.000
      0.149    3.000
      0.150    3.000
      0.150    3.000
      0.150    3.000
      0.150    1.000
      0.150    2.000
      0.151    2.000
      0.151    1.000
      0.151    2.000
      0.151    2.000
      0.151    2.000
      0.152    2.000
      0.152    3.000
      0.152    2.000
      0.152    2.000
      0.152    2.000
      0.153    2.000
      0.153    1.000
      0.153    2.000
      0.153    2.000
      0.153    1.000
      0.154    1.000
      0.154    3.000
      0.154    3.000
      0.154    4.000
      0.154    3.000
      0.155    4.000
      0.155    4.000
      0.155    3.000
      0.155    3.000
      0.155    2.000
      0.156    3.000
      0.156    3.000
      0.156    4.000
      0.156    1.000
      0.156    4.000
      0.157    4.000
      0.157    3.000
      0.157    3.000
      0.157    3.000
      0.157    3.000
      0.158    4.000
      0.158    2.000
      0.158    3.000
      0.158    4.000
      0.158    3.000
      0.159    3.000
      0.159    4.000
      0.159    4.000
      0.159    3.000
      0.159    2.000
      0.160    3.000
      0.160    3.000
      0.160    3.000
      0.160    4.000
      0.160    3.000
      0.161    2.000
      0.161    2.000
      0.161    2.000
      0.161    3.000
      0.161    3.000
      0.162    3.000
      0.162    3.000
      0.162    3.000
      0.162    3.000
      0.162    3.000
      0.163    3.000
      0.163    4.000
      0.163    3.000
      0.163    2.000
      0.163    3.000
      0.164    2.000
      0.164    2.000
      0.164    2.000
      0.164    2.000
      0.164    2.000
      0.165    2.000
      0.165    2.000
      0.165    2.000
      0.165    2.000
      0.165    2.000
      0.166    2.000
      0.166    2.000
      0.166    2.000
      0.166    1.000
      0.166    1.000
      0.167    1.000
      0.167    1.000
      0.167    2.000
      0.167    2.000
      0.167    3.000
      0.168    4.000
      0.168    3.000
      0.168    3.000
      0.168    4.000
      0.168    4.000
      0.169    4.000
      0.169    4.000
      0.169    2.000
      0.169    2.000
      0.169    1.000
      0.170    2.000
      0.170    3.000
      0.170    2.000
      0.170    3.000
      0.170    3.000
      0.171    3.000
      0.171    3.000
      0.171    2.000
      0.171    3.000
      0.171    3.000
      0.172    2.000
      0.172    2.000
      0.172    3.000
      0.172    2.000
      0.172    3.000
      0.173    3.000
      0.173    2.000
      0.173    2.000
      0.173    4.000
      0.173    1.000
      0.174    2.000
      0.174    2.000
      0.174    1.000
      0.174    2.000
      0.174    2.000
      0.175    3.000
      0.175    3.000
      0.175    2.000
      0.175    3.000
      0.175    2.000
      0.176    2.000
      0.176    2.000
      0.176    1.000
      0.176    0.000
      0.176    0.000
      0.177    1.000
      0.177    2.000
      0.177    2.000
      0.177    2.000
      0.177    1.000
      0.178    1.000
      0.178    2.000
      0.178    2.000
      0.178    2.000
      0.178    2.000
      0.179    2.000
      0.179    2.000
      0.179    1.000
      0.179    1.000
      0.179    2.000
      0.180    2.000
      0.180    2.000
      0.180    1.000
      0.180    1.000
      0.180    1.000
      0.181    0.000
      0.181    1.000
      0.181    0.000
      0.181    0.000
      0.181    1.000
      0.182    1.000
      0.182    0.000
      0.182    0.000
      0.182    1.000
      0.182    1.000
      0.183    0.000
      0.183    1.000
      0.183    0.000
      0.183    0.000
      0.183    2.000
      0.184    3.000
      0.184    2.000
      0.184    2.000
      0.184    1.000
      0.184    1.000
      0.185    2.000
      0.185    2.000
      0.185    2.000
      0.185    2.000
      0.185    2.000
      0.186    1.000
      0.186    1.000
      0.186    2.000
      0.186    2.000
      0.186    1.000
      0.187    1.000
      0.187    1.000
      0.187    1.000
      0.187    1.000
      0.187    1.000
      0.188    2.000
      0.188    1.000
      0.188    1.000
      0.188    1.000
      0.188    2.000
      0.189    2.000
      0.189    2.000
      0.189    1.000
      0.189    1.000
      0.189    1.000
      0.190    1.000
      0.190    1.000
      0.190    1.000
      0.190    1.000
      0.190    1.000
      0.191    2.000
      0.191    2.000
      0.191    2.000
      0.191    2.000
      0.191    3.000
      0.192    4.000
      0.192    0.000
      0.192    0.000
      0.192    1.000
      0.192    0.000
      0.193    0.000
      0.193    0.000
      0.193    4.000
      0.193    1.000
      0.193    2.000
      0.194    3.000
      0.194    2.000
      0.194    2.000
      0.194    3.000
      0.194    3.000
      0.195    2.000
      0.195    3.000
      0.195    2.000
      0.195    1.000
      0.195    2.000
      0.196    2.000
      0.196    2.000
      0.196    1.000
      0.196    1.000
      0.196    1.000
      0.197    2.000
      0.197    1.000
      0.197    1.000
      0.197    1.000
      0.197    1.000
      0.198    1.000
      0.198    3.000
      0.198    1.000
      0.198    0.000
      0.198    0.000
      0.199    1.000
      0.199    1.000
      0.199    2.000
      0.199    1.000
      0.199    2.000
      0.200    2.000
      0.200    1.000
      0.200    1.000
      0.200    1.000
      0.200    2.000
      0.201    1.000
      0.201    1.000
      0.201    2.000
      0.201    0.000
      0.201    1.000
      0.202    1.000
      0.202    0.000
      0.202    1.000
      0.202    1.000
      0.202    1.000
      0.203    1.000
      0.203    1.000
      0.203    1.000
      0.203    1.000
      0.203    2.000
      0.204    2.000
      0.204    2.000
      0.204    2.000
      0.204    2.000
      0.204    2.000
      0.205    2.000
      0.205    1.000
      0.205    2.000
      0.205    2.000
      0.205    2.000
      0.206    2.000
      0.206    1.000
      0.206    2.000
      0.206    2.000
      0.206    1.000
      0.207    1.000
      0.207    3.000
      0.207    3.000
      0.207    2.000
      0.207    3.000
      0.208    3.000
      0.208    2.000
      0.208    1.000
      0.208    3.000
      0.208    2.000
      0.209    1.000
      0.209    1.000
      0.209    1.000
      0.209    1.000
      0.209    1.000
      0.210    2.000
      0.210    2.000
      0.210    2.000
      0.210    2.000
      0.210    2.000
      0.211    2.000
      0.211    0.000
      0.211    2.000
      0.211    2.000
      0.211    1.000
      0.212    2.000
      0.212    2.000
      0.212    2.000
      0.212    2.000
      0.212    2.000
      0.213    2.000
      0.213    2.000
      0.213    2.000
      0.213    2.000
      0.213    1.000
      0.214    2.000
      0.214    1.000
      0.214    1.000
      0.214    1.000
      0.214    2.000
      0.215    2.000
      0.215    2.000
      0.215    2.000
      0.215    2.000
      0.215    0.000
      0.216    0.000
      0.216    2.000
      0.216    1.000
      0.216    1.000
      0.216    2.000
      0.217    3.000
      0.217    3.000
      0.217    2.000
      0.217    1.000
      0.217    3.000
      0.218    1.000
      0.218    2.000
      0.218    2.000
      0.218    2.000
      0.218    1.000
      0.219    2.000
      0.219    2.000
      0.219    0.000
      0.219    1.000
      0.219    2.000
      0.220    2.000
      0.220    2.000
      0.220    2.000
      0.220    2.000
      0.220    2.000
      0.221    2.000
      0.221    2.000
      0.221    2.000
      0.221    3.000
      0.221    2.000
      0.222    1.000
      0.222    1.000
      0.222    2.000
      0.222    2.000
      0.222    1.000
      0.223    3.000
      0.223    2.000
      0.223    2.000
      0.223    2.000
      0.223    2.000
      0.224    2.000
      0.224    2.000
      0.224    2.000
      0.224    3.000
      0.224    3.000
      0.225    1.000
      0.225    3.000
      0.225    3.000
      0.225    2.000
      0.225    2.000
      0.226    2.000
      0.226    2.000
      0.226    2.000
      0.226    1.000
      0.226    2.000
      0.227    2.000
      0.227    2.000
      0.227    2.000
      0.227    2.000
      0.227    1.000
      0.228    1.000
      0.228    1.000
      0.228    1.000
      0.228    1.000
      0.228    1.000
      0.229    0.000
      0.229    1.000
      0.229    2.000
      0.229    2.000
      0.229    1.000
      0.230    2.000
      0.230    1.000
      0.230    2.000
      0.230    2.000
      0.230    1.000
      0.231    3.000
      0.231    2.000
      0.231    2.000
      0.231    2.000
      0.231    2.000
      0.232    1.000
      0.232    2.000
      0.232    2.000
      0.232    1.000
      0.232    1.000
      0.233    2.000
      0.233    2.000
      0.233    2.000
      0.233    2.000
      0.233    3.000
      0.234    2.000
      0.234    1.000
      0.234    2.000
      0.234    3.000
      0.234    2.000
      0.235    0.000
      0.235    0.000
      0.235    1.000
      0.235    1.000
      0.235    1.000
      0.236    1.000
      0.236    1.000
      0.236    1.000
      0.236    1.000
      0.236    1.000
      0.237    1.000
      0.237    2.000
      0.237    2.000
      0.237    2.000
      0.237    1.000
      0.238    1.000
      0.238    1.000
      0.238    1.000
      0.238    2.000
      0.238    2.000
      0.239    2.000
      0.239    2.000
      0.239    2.000
      0.239    1.000
      0.239    1.000
      0.240    0.000
      0.240    1.000
      0.240    1.000
      0.240    2.000
      0.240    1.000
      0.241    1.000
      0.241    2.000
      0.241    0.000
      0.241    0.000
      0.241    2.000
      0.242    3.000
      0.242    2.000
      0.242    1.000
      0.242    1.000
      0.242    0.000
      0.243    2.000
      0.243    2.000
      0.243    2.000
      0.243    1.000
      0.243    1.000
      0.244    1.000
      0.244    0.000
      0.244    0.000
      0.244    1.000
      0.244    2.000
      0.245    1.000
      0.245    1.000
      0.245    1.000
      0.245    1.000
      0.245    1.000
      0.246    1.000
      0.246    1.000
      0.246    2.000
      0.246    2.000
      0.246    2.000
      0.247    1.000
      0.247    1.000
      0.247    1.000
      0.247    1.000
      0.247    2.000
      0.248    1.000
      0.248    1.000
      0.248    1.000
      0.248    2.000
      0.248    2.000
      0.249    2.000
      0.249    3.000
      0.249    2.000
      0.249    1.000
      0.249    2.000
      0.250    2.000
      0.250    0.000
      0.250    2.000
      0.250    1.000
      0.250    3.000
      0.251    2.000
      0.251    1.000
      0.251    2.000
      0.251    3.000
      0.251    1.000
      0.252    2.000
      0.252    3.000
      0.252    3.000
      0.252    2.000
      0.252    3.000
      0.253    3.000
      0.253    2.000
      0.253    2.000
      0.253    1.000
      0.253    1.000
      0.254    3.000
      0.254    2.000
      0.254    2.000
      0.254    1.000
      0.254    2.000
      0.255    2.000
      0.255    2.000
      0.255    2.000
      0.255    2.000
      0.255    2.000
      0.256    2.000
      0.256    1.000
      0.256    3.000
      0.256    2.000
      0.256    2.000
      0.257    1.000
      0.257    2.000
      0.257    2.000
      0.257    1.000
      0.257    2.000
      0.258    1.000
      0.258    2.000
      0.258    2.000
      0.258    1.000
      0.258    1.000
      0.259    1.000
      0.259    2.000
      0.259    1.000
      0.259    2.000
      0.259    0.000
      0.260    2.000
      0.260    2.000
      0.260    2.000
      0.260    2.000
      0.260    2.000
      0.261    2.000
      0.261    2.000
      0.261    2.000
      0.261    1.000
      0.261    1.000
      0.262    3.000
      0.262    1.000
      0.262    2.000
      0.262    2.000
      0.262    3.000
      0.263    2.000
      0.263    1.000
      0.263    2.000
      0.263    1.000
      0.263    3.000
      0.264    1.000
      0.264    1.000
      0.264    1.000
      0.264    0.000
      0.264    1.000
      0.265    0.000
      0.265    1.000
      0.265    1.000
      0.265    0.000
      0.265    1.000
      0.266    1.000
      0.266    1.000
      0.266    0.000
      0.266    2.000
      0.266    2.000
      0.267    2.000
      0.267    2.000
      0.267    3.000
      0.267    2.000
      0.267    1.000
      0.268    1.000
      0.268    3.000
      0.268    2.000
      0.268    2.000
      0.268    2.000
      0.269    2.000
      0.269    0.000
      0.269    1.000
      0.269    1.000
      0.269    1.000
      0.270    2.000
      0.270    2.000
      0.270    1.000
      0.270    2.000
      0.270    1.000
      0.271    3.000
      0.271    1.000
      0.271    1.000
      0.271    0.000
      0.271    0.000
      0.272    1.000
      0.272    1.000
      0.272    1.000
      0.272    1.000
      0.272    1.000
      0.273    1.000
      0.273    1.000
      0.273    0.000
      0.273    2.000
      0.273    0.000
      0.274    1.000
      0.274    2.000
      0.274    2.000
      0.274    1.000
      0.274    2.000
      0.275    2.000
      0.275    1.000
      0.275    1.000
      0.275    2.000
      0.275    1.000
      0.276    1.000
      0.276    1.000
      0.276    1.000
      0.276    1.000
      0.276    2.000
      0.277    1.000
      0.277    1.000
      0.277    2.000
      0.277    1.000
      0.277    3.000
      0.278    3.000
      0.278    3.000
      0.278    3.000
      0.278    3.000
      0.278    2.000
      0.279    1.000
      0.279    1.000
      0.279    1.000
      0.279    2.000
      0.279    2.000
      0.280    2.000
      0.280    2.000
      0.280    1.000
      0.280    1.000
      0.280    2.000
      0.281    2.000
      0.281    2.000
      0.281    2.000
      0.281    2.000
      0.281    2.000
      0.282    3.000
      0.282    2.000
      0.282    3.000
      0.282    2.000
      0.282    3.000
      0.283    2.000
      0.283    2.000
      0.283    3.000
      0.283    3.000
      0.283    2.000
      0.284    3.000
      0.284    3.000
      0.284    3.000
      0.284    3.000
      0.284    2.000
      0.285    2.000
      0.285    3.000
      0.285    3.000
      0.285    3.000
      0.285    3.000
      0.286    3.000
      0.286    3.000
      0.286    3.000
      0.286    3.000
      0.286    4.000
      0.287    3.000
      0.287    2.000
      0.287    3.000
      0.287    2.000
      0.287    1.000
      0.288    2.000
      0.288    2.000
      0.288    3.000
      0.288    2.000
      0.288    2.000
      0.289    2.000
      0.289    1.000
      0.289    2.000
      0.289    1.000
      0.289    1.000
      0.290    2.000
      0.290    1.000
      0.290    1.000
      0.290    1.000
      0.290    2.000
      0.291    1.000
      0.291    1.000
      0.291    3.000
      0.291    2.000
      0.291    2.000
      0.292    1.000
      0.292    2.000
      0.292    2.000
      0.292    1.000
      0.292    2.000
      0.293    2.000
      0.293    2.000
      0.293    2.000
      0.293    2.000
      0.293    1.000
      0.294    2.000
      0.294    1.000
      0.294    1.000
      0.294    1.000
      0.294    3.000
      0.295    1.000
      0.295    1.000
      0.295    1.000
      0.295    2.000
      0.295    2.000
      0.296    1.000
      0.296    2.000
      0.296    1.000
      0.296    3.000
      0.296    1.000
      0.297    2.000
      0.297    2.000
      0.297    1.000
      0.297    1.000
      0.297    2.000
      0.298    1.000
      0.298    3.000
      0.298    3.000
      0.298    2.000
      0.298    2.000
      0.299    2.000
      0.299    2.000
      0.299    2.000
      0.299    2.000
      0.299    2.000
      0.300    2.000
      0.300    3.000
      0.300    2.000
      0.300    2.000
      0.300    2.000
      0.301    2.000
      0.301    1.000
      0.301    2.000
      0.301    2.000
      0.301    2.000
      0.302    2.000
      0.302    2.000
      0.302    2.000
      0.302    2.000
      0.302    2.000
      0.303    3.000
      0.303    3.000
      0.303    3.000
      0.303    2.000
      0.303    2.000
      0.304    3.000
      0.304    3.000
      0.304    3.000
      0.304    3.000
      0.304    3.000
      0.305    3.000
      0.305    3.000
      0.305    3.000
      0.305    3.000
      0.305    3.000
      0.306    3.000
      0.306    3.000
      0.306    3.000
      0.306    3.000
      0.306    3.000
      0.307    3.000
      0.307    3.000
      0.307    3.000
      0.307    3.000
      0.307    3.000
      0.308    3.000
      0.308    2.000
      0.308    2.000
      0.308    2.000
      0.308    2.000
      0.309    3.000
      0.309    3.000
      0.309    2.000
      0.309    2.000
      0.309    3.000
      0.310    2.000
      0.310    3.000
      0.310    3.000
      0.310    2.000
      0.310    3.000
      0.311    3.000
      0.311    2.000
      0.311    2.000
      0.311    2.000
      0.311    2.000
      0.312    2.000
      0.312    2.000
      0.312    2.000
      0.312    1.000
      0.312    2.000
      0.313    3.000
      0.313    3.000
      0.313    2.000
      0.313    2.000
      0.313    2.000
      0.314    2.000
      0.314    1.000
      0.314    1.000
      0.314    1.000
      0.314    1.000
      0.315    1.000
      0.315    1.000
      0.315    2.000
      0.315    2.000
      0.315    0.000
      0.316    1.000
      0.316    0.000
      0.316    2.000
      0.316    1.000
      0.316    1.000
      0.317    2.000
      0.317    0.000
      0.317    0.000
      0.317    1.000
      0.317    1.000
      0.318    1.000
      0.318    0.000
      0.318    0.000
      0.318    0.000
      0.318    0.000
      0.319    0.000
      0.319    0.000
      0.319    1.000
      0.319    0.000
      0.319    0.000
      0.320    1.000
      0.320    1.000
      0.320    1.000
      0.320    1.000
      0.320    1.000
      0.321    2.000
      0.321    2.000
      0.321    1.000
      0.321    1.000
      0.321    1.000
      0.322    1.000
      0.322    2.000
      0.322    1.000
      0.322    0.000
      0.322    0.000
      0.323    0.000
      0.323    0.000
      0.323    1.000
      0.323    0.000
      0.323    0.000
      0.324    0.000
      0.324    1.000
      0.324    0.000
      0.324    0.000
      0.324    0.000
      0.325    2.000
      0.325    1.000
      0.325    1.000
      0.325    1.000
      0.325    2.000
      0.326    2.000
      0.326    1.000
      0.326    1.000
      0.326    1.000
      0.326    1.000
      0.327    2.000
      0.327    1.000
      0.327    2.000
      0.327    1.000
      0.327    1.000
      0.328    1.000
      0.328    1.000
      0.328    1.000
      0.328    1.000
      0.328    1.000
      0.329    1.000
      0.329    1.000
      0.329    1.000
      0.329    1.000
      0.329    1.000
      0.330    2.000
      0.330    1.000
      0.330    1.000
      0.330    1.000
      0.330    1.000
      0.331    1.000
      0.331    1.000
      0.331    2.000
      0.331    2.000
      0.331    1.000
      0.332    2.000
      0.332    2.000
      0.332    2.000
      0.332    1.000
      0.332    2.000
      0.333    1.000
      0.333    1.000
      0.333    1.000
      0.333    1.000
      0.333    1.000
      0.334    1.000
      0.334    1.000
      0.334    1.000
      0.334    1.000
      0.334    1.000
      0.335    1.000
      0.335    1.000
      0.335    1.000
      0.335    1.000
      0.335    2.000
      0.336    2.000
      0.336    1.000
      0.336    2.000
      0.336    1.000
      0.336    1.000
      0.337    1.000
      0.337    0.000
      0.337    1.000
      0.337    1.000
      0.337    2.000
      0.338    2.000
      0.338    1.000
      0.338    1.000
      0.338    1.000
      0.338    1.000
      0.339    2.000
      0.339    2.000
      0.339    2.000
      0.339    2.000
      0.339    2.000
      0.340    2.000
      0.340    2.000
      0.340    2.000
      0.340    2.000
      0.340    2.000
      0.341    2.000
      0.341    1.000
      0.341    1.000
      0.341    1.000
      0.341    1.000
      0.342    2.000
      0.342    2.000
      0.342    2.000
      0.342    1.000
      0.342    1.000
      0.343    0.000
      0.343    1.000
      0.343    1.000
      0.343    1.000
      0.343    0.000
      0.344    0.000
      0.344    0.000
      0.344    1.000
      0.344    1.000
      0.344    2.000
      0.345    1.000
      0.345    0.000
      0.345    0.000
      0.345    1.000
      0.345    0.000
      0.346    0.000
      0.346    0.000
      0.346    0.000
      0.346    1.000
      0.346    0.000
      0.347    0.000
      0.347    1.000
      0.347    1.000
      0.347    1.000
      0.347    1.000
      0.348    1.000
      0.348    1.000
      0.348    0.000
      0.348    1.000
      0.348    0.000
      0.349    1.000
      0.349    0.000
      0.349    0.000
      0.349    0.000
      0.349    2.000
      0.350    2.000
      0.350    1.000
      0.350    1.000
      0.350    1.000
      0.350    1.000
      0.351    1.000
      0.351    2.000
      0.351    1.000
      0.351    1.000
      0.351    1.000
      0.352    0.000
      0.352    1.000
      0.352    0.000
      0.352    1.000
      0.352    0.000
      0.353    0.000
      0.353    0.000
      0.353    1.000
      0.353    0.000
      0.353    1.000
      0.354    2.000
      0.354    2.000
      0.354    1.000
      0.354    2.000
      0.354    2.000
      0.355    2.000
      0.355    2.000
      0.355    2.000
      0.355    1.000
      0.355    1.000
      0.356    2.000
      0.356    2.000
      0.356    2.000
      0.356    2.000
      0.356    2.000
      0.357    2.000
      0.357    2.000
      0.357    2.000
      0.357    2.000
      0.357    2.000
      0.358    1.000
      0.358    2.000
      0.358    2.000
      0.358    1.000
      0.358    2.000
      0.359    1.000
      0.359    1.000
      0.359    0.000
      0.359    1.000
      0.359    1.000
      0.360    2.000
      0.360    1.000
      0.360    1.000
      0.360    2.000
      0.360    2.000
      0.361    2.000
      0.361    2.000
      0.361    1.000
      0.361    1.000
      0.361    1.000
      0.362    2.000
      0.362    1.000
      0.362    1.000
      0.362    2.000
      0.362    1.000
      0.363    1.000
      0.363    1.000
      0.363    1.000
      0.363    1.000
      0.363    1.000
      0.364    1.000
      0.364    1.000
      0.364    1.000
      0.364    1.000
      0.364    0.000
      0.365    0.000
      0.365    1.000
      0.365    1.000
      0.365    2.000
      0.365    2.000
      0.366    2.000
      0.366    2.000
      0.366    1.000
      0.366    2.000
      0.366    1.000
      0.367    2.000
      0.367    2.000
      0.367    2.000
      0.367    2.000
      0.367    2.000
      0.368    2.000
      0.368    2.000
      0.368    2.000
      0.368    2.000
      0.368    2.000
      0.369    2.000
      0.369    2.000
      0.369    2.000
      0.369    2.000
      0.369    2.000
      0.370    2.000
      0.370    2.000
      0.370    1.000
      0.370    1.000
      0.370    0.000
      0.371    0.000
      0.371    1.000
      0.371    1.000
      0.371    2.000
      0.371    1.000
      0.372    2.000
      0.372    1.000
      0.372    1.000
      0.372    2.000
      0.372    1.000
      0.373    1.000
      0.373    1.000
      0.373    1.000
      0.373    0.000
      0.373    1.000
      0.374    1.000
      0.374    1.000
      0.374    1.000
      0.374    1.000
      0.374    1.000
      0.375    1.000
      0.375    0.000
      0.375    1.000
      0.375    2.000
      0.375    0.000
      0.376    2.000
      0.376    1.000
      0.376    0.000
      0.376    1.000
      0.376    1.000
      0.377    1.000
      0.377    0.000
      0.377    0.000
      0.377    1.000
      0.377    2.000
      0.378    1.000
      0.378    2.000
      0.378    1.000
      0.378    1.000
      0.378    1.000
      0.379    1.000
      0.379    2.000
      0.379    2.000
      0.379    2.000
      0.379    1.000
      0.380    1.000
      0.380    1.000
      0.380    1.000
      0.380    1.000
      0.380    1.000
      0.381    1.000
      0.381    1.000
      0.381    1.000
      0.381    1.000
      0.381    1.000
      0.382    1.000
      0.382    1.000
      0.382    0.000
      0.382    1.000
      0.382    1.000
      0.383    1.000
      0.383    1.000
      0.383    1.000
      0.383    0.000
      0.383    1.000
      0.384    1.000
      0.384    1.000
      0.384    1.000
      0.384    1.000
      0.384    1.000
      0.385    1.000
      0.385    1.000
      0.385    1.000
      0.385    1.000
      0.385    1.000
      0.386    1.000
      0.386    1.000
      0.386    1.000
      0.386    1.000
      0.386    1.000
      0.387    1.000
      0.387    1.000
      0.387    1.000
      0.387    1.000
      0.387    1.000
      0.388    1.000
      0.388    1.000
      0.388    1.000
      0.388    1.000
      0.388    1.000
      0.389    1.000
      0.389    1.000
      0.389    1.000
      0.389    2.000
      0.389    2.000
      0.390    2.000
      0.390    2.000
      0.390    1.000
      0.390    1.000
      0.390    1.000
      0.391    1.000
      0.391    1.000
      0.391    1.000
      0.391    1.000
      0.391    1.000
      0.392    1.000
      0.392    1.000
      0.392    1.000
      0.392    1.000
      0.392    1.000
      0.393    1.000
      0.393    1.000
      0.393    1.000
      0.393    1.000
      0.393    1.000
      0.394    1.000
      0.394    1.000
      0.394    1.000
      0.394    1.000
      0.394    1.000
      0.395    1.000
      0.395    1.000
      0.395    1.000
      0.395    0.000
      0.395    0.000
      0.396    1.000
      0.396    0.000
      0.396    0.000
      0.396    0.000
      0.396    1.000
      0.397    0.000
      0.397    1.000
      0.397    0.000
      0.397    0.000
      0.397    1.000
      0.398    1.000
      0.398    1.000
      0.398    1.000
      0.398    1.000
      0.398    0.000
      0.399    1.000
      0.399    1.000
      0.399    1.000
      0.399    1.000
      0.399    1.000
      0.400    0.000
      0.400    1.000
      0.400    0.000
      0.400    0.000
      0.400    1.000
      0.401    1.000
      0.401    1.000
      0.401    1.000
      0.401    1.000
      0.401    1.000
      0.402    1.000
      0.402    1.000
      0.402    1.000
      0.402    0.000
      0.402    1.000
      0.403    1.000
      0.403    1.000
      0.403    1.000
      0.403    0.000
      0.403    1.000
      0.404    1.000
      0.404    1.000
      0.404    1.000
      0.404    1.000
      0.404    1.000
      0.405    1.000
      0.405    1.000
      0.405    1.000
      0.405    1.000
      0.405    1.000
      0.406    1.000
      0.406    1.000
      0.406    1.000
      0.406    1.000
      0.406    1.000
      0.407    1.000
      0.407    1.000
      0.407    1.000
      0.407    1.000
      0.407    1.000
      0.408    0.000
      0.408    1.000
      0.408    1.000
      0.408    1.000
      0.408    0.000
      0.409    0.000
      0.409    1.000
      0.409    1.000
      0.409    0.000
      0.409    0.000
      0.410    0.000
      0.410    1.000
      0.410    0.000
      0.410    1.000
      0.410    1.000
      0.411    1.000
      0.411    1.000
      0.411    1.000
      0.411    1.000
      0.411    0.000
      0.412    1.000
      0.412    1.000
      0.412    1.000
      0.412    1.000
      0.412    0.000
      0.413    1.000
      0.413    1.000
      0.413    1.000
      0.413    0.000
      0.413    1.000
      0.414    1.000
      0.414    0.000
      0.414    1.000
      0.414    0.000
      0.414    1.000
      0.415    0.000
      0.415    0.000
      0.415    0.000
      0.415    0.000
      0.415    0.000
      0.416    1.000
      0.416    1.000
      0.416    0.000
      0.416    0.000
      0.416    0.000
      0.417    0.000
      0.417    1.000
      0.417    1.000
      0.417    1.000
      0.417    1.000
      0.418    0.000
      0.418    0.000
      0.418    0.000
      0.418    1.000
      0.418    1.000
      0.419    0.000
      0.419    0.000
      0.419    0.000
      0.419    0.000
      0.419    1.000
      0.420    0.000
      0.420    0.000
      0.420    1.000
      0.420    1.000
      0.420    1.000
      0.421    1.000
      0.421    1.000
      0.421    0.000
      0.421    1.000
      0.421    1.000
      0.422    1.000
      0.422    1.000
      0.422    1.000
      0.422    1.000
      0.422    1.000
      0.423    1.000
      0.423    1.000
      0.423    1.000
      0.423    1.000
      0.423    1.000
      0.424    1.000
      0.424    1.000
      0.424    1.000
      0.424    1.000
      0.424    2.000
      0.425    2.000
      0.425    2.000
      0.425    2.000
      0.425    2.000
      0.425    2.000
      0.426    1.000
      0.426    1.000
      0.426    2.000
      0.426    1.000
      0.426    1.000
      0.427    1.000
      0.427    1.000
      0.427    1.000
      0.427    1.000
      0.427    1.000
      0.428    1.000
      0.428    2.000
      0.428    1.000
      0.428    0.000
      0.428    0.000
      0.429    1.000
      0.429    1.000
      0.429    1.000
      0.429    1.000
      0.429    1.000
      0.430    1.000
      0.430    1.000
      0.430    2.000
      0.430    2.000
      0.430    2.000
      0.431    2.000
      0.431    2.000
      0.431    0.000
      0.431    0.000
      0.431    0.000
      0.432    0.000
      0.432    1.000
      0.432    0.000
      0.432    0.000
      0.432    0.000
      0.433    0.000
      0.433    0.000
      0.433    0.000
      0.433    0.000
      0.433    0.000
      0.434    0.000
      0.434    0.000
      0.434    0.000
      0.434    0.000
      0.434    0.000
      0.435    0.000
      0.435    0.000
      0.435    0.000
      0.435    0.000
      0.435    0.000
      0.436    1.000
      0.436    1.000
      0.436    1.000
      0.436    1.000
      0.436    1.000
      0.437    1.000
      0.437    1.000
      0.437    1.000
      0.437    0.000
      0.437    0.000
      0.438    1.000
      0.438    0.000
      0.438    0.000
      0.438    1.000
      0.438    1.000
      0.439    1.000
      0.439    1.000
      0.439    1.000
      0.439    1.000
      0.439    0.000
      0.440    1.000
      0.440    0.000
      0.440    1.000
      0.440    1.000
      0.440    1.000
      0.441    1.000
      0.441    1.000
      0.441    1.000
      0.441    1.000
      0.441    1.000
      0.442    1.000
      0.442    0.000
      0.442    1.000
      0.442    0.000
      0.442    0.000
      0.443    0.000
      0.443    0.000
      0.443    1.000
      0.443    1.000
      0.443    1.000
      0.444    0.000
      0.444    0.000
      0.444    0.000
      0.444    1.000
      0.444    1.000
      0.445    0.000
      0.445    0.000
      0.445    0.000
      0.445    0.000
      0.445    0.000
      0.446    0.000
      0.446    0.000
      0.446    0.000
      0.446    0.000
      0.446    0.000
      0.447    0.000
      0.447    0.000
      0.447    1.000
      0.447    0.000
      0.447    0.000
      0.448    0.000
      0.448    0.000
      0.448    0.000
      0.448    0.000
      0.448    1.000
      0.449    1.000
      0.449    1.000
      0.449    0.000
      0.449    0.000
      0.449    0.000
      0.450    0.000
      0.450    0.000
      0.450    0.000
      0.450    1.000
      0.450    0.000
      0.451    0.000
      0.451    0.000
      0.451    0.000
      0.451    0.000
      0.451    0.000
      0.452    0.000
      0.452    0.000
      0.452    0.000
      0.452    0.000
      0.452    0.000
      0.453    0.000
      0.453    0.000
      0.453    0.000
      0.453    0.000
      0.453    0.000
      0.454    0.000
      0.454    0.000
      0.454    0.000
      0.454    0.000
      0.454    0.000
      0.455    0.000
      0.455    0.000
      0.455    0.000
      0.455    0.000
      0.455    0.000
      0.456    0.000
      0.456    0.000
      0.456    0.000
      0.456    0.000
      0.456    0.000
      0.457    0.000
      0.457    0.000
      0.457    0.000
      0.457    1.000
      0.457    0.000
      0.458    0.000
      0.458    0.000
      0.458    0.000
      0.458    0.000
      0.458    0.000
      0.459    0.000
      0.459    0.000
      0.459    0.000
      0.459    0.000
      0.459    0.000
      0.460    0.000
      0.460    0.000
      0.460    0.000
      0.460    0.000
      0.460    1.000
      0.461    0.000
      0.461    1.000
      0.461    1.000
      0.461    1.000
      0.461    1.000
      0.462    1.000
      0.462    1.000
      0.462    1.000
      0.462    1.000
      0.462    1.000
      0.463    1.000
      0.463    2.000
      0.463    2.000
      0.463    2.000
      0.463    0.000
      0.464    1.000
      0.464    1.000
      0.464    1.000
      0.464    1.000
      0.464    1.000
      0.465    1.000
      0.465    1.000
      0.465    0.000
      0.465    1.000
      0.465    1.000
      0.466    1.000
      0.466    1.000
      0.466    0.000
      0.466    0.000
      0.466    0.000
      0.467    0.000
      0.467    0.000
      0.467    1.000
      0.467    1.000
      0.467    1.000
      0.468    0.000
      0.468    1.000
      0.468    1.000
      0.468    1.000
      0.468    1.000
      0.469    1.000
      0.469    1.000
      0.469    1.000
      0.469    0.000
      0.469    1.000
      0.470    1.000
      0.470    1.000
      0.470    1.000
      0.470    1.000
      0.470    1.000
      0.471    1.000
      0.471    1.000
      0.471    1.000
      0.471    1.000
      0.471    1.000
      0.472    1.000
      0.472    1.000
      0.472    1.000
      0.472    1.000
      0.472    1.000
      0.473    1.000
      0.473    1.000
      0.473    1.000
      0.473    0.000
      0.473    0.000
      0.474    0.000
      0.474    1.000
      0.474    1.000
      0.474    1.000
      0.474    0.000
      0.475    1.000
      0.475    1.000
      0.475    1.000
      0.475    2.000
      0.475    1.000
      0.476    1.000
      0.476    1.000
      0.476    2.000
      0.476    1.000
      0.476    1.000
      0.477    1.000
      0.477    1.000
      0.477    2.000
      0.477    2.000
      0.477    2.000
      0.478    1.000
      0.478    1.000
      0.478    1.000
      0.478    2.000
      0.478    1.000
      0.479    1.000
      0.479    1.000
      0.479    1.000
      0.479    1.000
      0.479    1.000
      0.480    1.000
      0.480    1.000
      0.480    1.000
      0.480    1.000
      0.480    1.000
      0.481    1.000
      0.481    1.000
      0.481    1.000
      0.481    1.000
      0.481    1.000
      0.482    1.000
      0.482    0.000
      0.482    0.000
      0.482    0.000
      0.482    0.000
      0.483    0.000
      0.483    1.000
      0.483    1.000
      0.483    1.000
      0.483    1.000
      0.484    0.000
      0.484    1.000
      0.484    1.000
      0.484    1.000
      0.484    1.000
      0.485    1.000
      0.485    1.000
      0.485    1.000
      0.485    1.000
      0.485    1.000
      0.486    1.000
      0.486    1.000
      0.486    1.000
      0.486    1.000
      0.486    1.000
      0.487    1.000
      0.487    1.000
      0.487    1.000
      0.487    1.000
      0.487    1.000
      0.488    1.000
      0.488    1.000
      0.488    1.000
      0.488    1.000
      0.488    1.000
      0.489    1.000
      0.489    1.000
      0.489    1.000
      0.489    1.000
      0.489    1.000
      0.490    1.000
      0.490    1.000
      0.490    1.000
      0.490    0.000
      0.490    1.000
      0.491    1.000
      0.491    1.000
      0.491    1.000
      0.491    1.000
      0.491    0.000
      0.492    1.000
      0.492    1.000
      0.492    1.000
      0.492    1.000
      0.492    1.000
      0.493    1.000
      0.493    1.000
      0.493    1.000
      0.493    1.000
      0.493    1.000
      0.494    1.000
      0.494    1.000
      0.494    1.000
      0.494    1.000
      0.494    1.000
      0.495    1.000
      0.495    1.000
      0.495    1.000
      0.495    0.000
      0.495    1.000
      0.496    1.000
      0.496    1.000
      0.496    1.000
      0.496    1.000
      0.496    1.000
      0.497    0.000
      0.497    1.000
      0.497    1.000
      0.497    1.000
      0.497    1.000
      0.498    1.000
      0.498    1.000
      0.498    1.000
      0.498    1.000
      0.498    1.000
      0.499    1.000
      0.499    1.000
      0.499    1.000
      0.499    1.000
      0.499    1.000
      0.500    1.000
      0.500    1.000
      0.500    1.000
      0.500    1.000
      0.500    1.000
      0.501    1.000
      0.501    1.000
      0.501    1.000
      0.501    1.000
      0.501    1.000
      0.502    1.000
      0.502    1.000
      0.502    1.000
      0.502    1.000
      0.502    1.000
      0.503    1.000
      0.503    1.000
      0.503    1.000
      0.503    1.000
      0.503    0.000
      0.504    1.000
      0.504    0.000
      0.504    1.000
      0.504    1.000
      0.504    0.000
      0.505    0.000
      0.505    0.000
      0.505    0.000
      0.505    0.000
      0.505    1.000
      0.506    1.000
      0.506    1.000
      0.506    1.000
      0.506    1.000
      0.506    1.000
      0.507    1.000
      0.507    1.000
      0.507    1.000
      0.507    1.000
      0.507    1.000
      0.508    1.000
      0.508    1.000
      0.508    1.000
      0.508    1.000
      0.508    1.000
      0.509    1.000
      0.509    1.000
      0.509    1.000
      0.509    1.000
      0.509    1.000
      0.510    1.000
      0.510    0.000
      0.510    0.000
      0.510    0.000
      0.510    0.000
      0.511    0.000
      0.511    0.000
      0.511    0.000
      0.511    1.000
      0.511    1.000
      0.512    1.000
      0.512    1.000
      0.512    0.000
      0.512    1.000
      0.512    1.000
      0.513    1.000
      0.513    1.000
      0.513    2.000
      0.513    1.000
      0.513    2.000
      0.514    0.000
      0.514    0.000
      0.514    1.000
      0.514    0.000
      0.514    0.000
      0.515    0.000
      0.515    1.000
      0.515    0.000
      0.515    1.000
      0.515    1.000
      0.516    1.000
      0.516    2.000
      0.516    2.000
      0.516    2.000
      0.516    1.000
      0.517    2.000
      0.517    2.000
      0.517    1.000
      0.517    1.000
      0.517    1.000
      0.518    1.000
      0.518    1.000
      0.518    2.000
      0.518    2.000
      0.518    1.000
      0.519    0.000
      0.519    1.000
      0.519    1.000
      0.519    1.000
      0.519    1.000
      0.520    1.000
      0.520    1.000
      0.520    1.000
      0.520    2.000
      0.520    2.000
      0.521    2.000
      0.521    1.000
      0.521    1.000
      0.521    0.000
      0.521    0.000
      0.522    0.000
      0.522    0.000
      0.522    1.000
      0.522    1.000
      0.522    1.000
      0.523    1.000
      0.523    1.000
      0.523    1.000
      0.523    1.000
      0.523    1.000
      0.524    1.000
      0.524    0.000
      0.524    2.000
      0.524    2.000
      0.524    1.000
      0.525    1.000
      0.525    1.000
      0.525    1.000
      0.525    1.000
      0.525    1.000
      0.526    1.000
      0.526    1.000
      0.526    1.000
      0.526    1.000
      0.526    1.000
      0.527    1.000
      0.527    1.000
      0.527    1.000
      0.527    1.000
      0.527    1.000
      0.528    1.000
      0.528    1.000
      0.528    1.000
      0.528    1.000
      0.528    1.000
      0.529    1.000
      0.529    1.000
      0.529    1.000
      0.529    1.000
      0.529    1.000
      0.530    1.000
      0.530    1.000
      0.530    1.000
      0.530    1.000
      0.530    1.000
      0.531    1.000
      0.531    1.000
      0.531    1.000
      0.531    2.000
      0.531    1.000
      0.532    1.000
      0.532    1.000
      0.532    2.000
      0.532    1.000
      0.532    1.000
      0.533    1.000
      0.533    0.000
      0.533    0.000
      0.533    0.000
      0.533    0.000
      0.534    0.000
      0.534    0.000
      0.534    0.000
      0.534    0.000
      0.534    1.000
      0.535    1.000
      0.535    1.000
      0.535    1.000
      0.535    1.000
      0.535    1.000
      0.536    2.000
      0.536    2.000
      0.536    2.000
      0.536    2.000
      0.536    2.000
      0.537    2.000
      0.537    1.000
      0.537    1.000
      0.537    1.000
      0.537    1.000
      0.538    1.000
      0.538    1.000
      0.538    1.000
      0.538    1.000
      0.538    1.000
      0.539    1.000
      0.539    1.000
      0.539    1.000
      0.539    1.000
      0.539    1.000
      0.540    1.000
      0.540    1.000
      0.540    1.000
      0.540    1.000
      0.540    1.000
      0.541    1.000
      0.541    1.000
      0.541    1.000
      0.541    1.000
      0.541    1.000
      0.542    1.000
      0.542    1.000
      0.542    1.000
      0.542    1.000
      0.542    1.000
      0.543    1.000
      0.543    1.000
      0.543    1.000
      0.543    1.000
      0.543    1.000
      0.544    1.000
      0.544    1.000
      0.544    1.000
      0.544    1.000
      0.544    1.000
      0.545    1.000
      0.545    1.000
      0.545    1.000
      0.545    1.000
      0.545    1.000
      0.546    1.000
      0.546    1.000
      0.546    1.000
      0.546    1.000
      0.546    1.000
      0.547    1.000
      0.547    1.000
      0.547    1.000
      0.547    1.000
      0.547    1.000
      0.548    1.000
      0.548    1.000
      0.548    1.000
      0.548    1.000
      0.548    1.000
      0.549    1.000
      0.549    1.000
      0.549    1.000
      0.549    1.000
      0.549    1.000
      0.550    1.000
      0.550    1.000
      0.550    1.000
      0.550    1.000
      0.550    1.000
      0.551    1.000
      0.551    1.000
      0.551    1.000
      0.551    1.000
      0.551    1.000
      0.552    1.000
      0.552    1.000
      0.552    1.000
      0.552    1.000
      0.552    1.000
      0.553    1.000
      0.553    1.000
      0.553    1.000
      0.553    1.000
      0.553    1.000
      0.554    1.000
      0.554    1.000
      0.554    0.000
      0.554    1.000
      0.554    1.000
      0.555    1.000
      0.555    1.000
      0.555    1.000
      0.555    1.000
      0.555    1.000
      0.556    1.000
      0.556    1.000
      0.556    1.000
      0.556    1.000
      0.556    1.000
      0.557    1.000
      0.557    0.000
      0.557    1.000
      0.557    1.000
      0.557    1.000
      0.558    1.000
      0.558    1.000
      0.558    1.000
      0.558    0.000
      0.558    1.000
      0.559    0.000
      0.559    1.000
      0.559    0.000
      0.559    0.000
      0.559    0.000
      0.560    1.000
      0.560    1.000
      0.560    1.000
      0.560    1.000
      0.560    1.000
      0.561    1.000
      0.561    1.000
      0.561    0.000
      0.561    0.000
      0.561    1.000
      0.562    0.000
      0.562    1.000
      0.562    0.000
      0.562    1.000
      0.562    0.000
      0.563    0.000
      0.563    1.000
      0.563    0.000
      0.563    1.000
      0.563    0.000
      0.564    0.000
      0.564    0.000
      0.564    1.000
      0.564    1.000
      0.564    0.000
      0.565    1.000
      0.565    0.000
      0.565    1.000
      0.565    0.000
      0.565    1.000
      0.566    0.000
      0.566    0.000
      0.566    0.000
      0.566    1.000
      0.566    0.000
      0.567    0.000
      0.567    0.000
      0.567    0.000
      0.567    1.000
      0.567    0.000
      0.568    0.000
      0.568    0.000
      0.568    1.000
      0.568    1.000
      0.568    1.000
      0.569    1.000
      0.569    1.000
      0.569    1.000
      0.569    1.000
      0.569    1.000
      0.570    1.000
      0.570    1.000
      0.570    0.000
      0.570    0.000
      0.570    1.000
      0.571    1.000
      0.571    1.000
      0.571    1.000
      0.571    1.000
      0.571    1.000
      0.572    1.000
      0.572    1.000
      0.572    0.000
      0.572    1.000
      0.572    0.000
      0.573    0.000
      0.573    0.000
      0.573    0.000
      0.573    1.000
      0.573    0.000
      0.574    0.000
      0.574    0.000
      0.574    0.000
      0.574    0.000
      0.574    0.000
      0.575    0.000
      0.575    0.000
      0.575    0.000
      0.575    0.000
      0.575    0.000
      0.576    0.000
      0.576    0.000
      0.576    0.000
      0.576    0.000
      0.576    0.000
      0.577    0.000
      0.577    0.000
      0.577    0.000
      0.577    0.000
      0.577    0.000
      0.578    0.000
      0.578    0.000
      0.578    0.000
      0.578    0.000
      0.578    0.000
      0.579    0.000
      0.579    0.000
      0.579    0.000
      0.579    0.000
      0.579    0.000
      0.580    0.000
      0.580    0.000
      0.580    0.000
      0.580    0.000
      0.580    0.000
      0.581    0.000
      0.581    0.000
      0.581    0.000
      0.581    0.000
      0.581    0.000
      0.582    0.000
      0.582    0.000
      0.582    0.000
      0.582    0.000
      0.582    0.000
      0.583    0.000
      0.583    0.000
      0.583    0.000
      0.583    0.000
      0.583    0.000
      0.584    0.000
      0.584    0.000
      0.584    0.000
      0.584    0.000
      0.584    0.000
      0.585    0.000
      0.585    0.000
      0.585    0.000
      0.585    0.000
      0.585    0.000
      0.586    0.000
      0.586    0.000
      0.586    0.000
      0.586    0.000
      0.586    0.000
      0.587    0.000
      0.587    1.000
      0.587    1.000
      0.587    0.000
      0.587    0.000
      0.588    0.000
      0.588    0.000
      0.588    0.000
      0.588    0.000
      0.588    0.000
      0.589    0.000
      0.589    0.000
      0.589    0.000
      0.589    0.000
      0.589    0.000
      0.590    0.000
      0.590    0.000
      0.590    0.000
      0.590    0.000
      0.590    0.000
      0.591    0.000
      0.591    0.000
      0.591    0.000
      0.591    0.000
      0.591    0.000
      0.592    0.000
      0.592    0.000
      0.592    0.000
      0.592    0.000
      0.592    0.000
      0.593    0.000
      0.593    0.000
      0.593    0.000
      0.593    0.000
      0.593    0.000
      0.594    0.000
      0.594    0.000
      0.594    0.000
      0.594    0.000
      0.594    0.000
      0.595    0.000
      0.595    0.000
      0.595    0.000
      0.595    0.000
      0.595    0.000
      0.596    0.000
      0.596    0.000
      0.596    0.000
      0.596    0.000
      0.596    0.000
      0.597    0.000
      0.597    0.000
      0.597    0.000
      0.597    0.000
      0.597    0.000
      0.598    0.000
      0.598    1.000
      0.598    1.000
      0.598    1.000
      0.598    0.000
      0.599    1.000
      0.599    0.000
      0.599    0.000
      0.599    0.000
      0.599    0.000
      0.600    0.000
      0.600    0.000
      0.600    0.000
      0.600    0.000
      0.600    0.000
      0.601    0.000
      0.601    0.000
      0.601    0.000
      0.601    0.000
      0.601    0.000
      0.602    0.000
      0.602    0.000
      0.602    0.000
      0.602    0.000
      0.602    0.000
      0.603    0.000
      0.603    0.000
      0.603    0.000
      0.603    0.000
      0.603    0.000
      0.604    0.000
      0.604    0.000
      0.604    0.000
      0.604    0.000
      0.604    0.000
      0.605    0.000
      0.605    0.000
      0.605    0.000
      0.605    0.000
      0.605    0.000
      0.606    0.000
      0.606    0.000
      0.606    0.000
      0.606    0.000
      0.606    0.000
      0.607    0.000
      0.607    1.000
      0.607    1.000
      0.607    0.000
      0.607    0.000
      0.608    0.000
      0.608    0.000
      0.608    0.000
      0.608    0.000
      0.608    0.000
      0.609    0.000
      0.609    0.000
      0.609    0.000
      0.609    0.000
      0.609    0.000
      0.610    0.000
      0.610    0.000
      0.610    0.000
      0.610    0.000
      0.610    0.000
      0.611    0.000
      0.611    0.000
      0.611    0.000
      0.611    0.000
      0.611    0.000
      0.612    0.000
      0.612    0.000
      0.612    0.000
      0.612    0.000
      0.612    0.000
      0.613    0.000
      0.613    1.000
      0.613    1.000
      0.613    0.000
      0.613    0.000
      0.614    1.000
      0.614    0.000
      0.614    0.000
      0.614    1.000
      0.614    1.000
      0.615    2.000
      0.615    0.000
      0.615    1.000
      0.615    0.000
      0.615    0.000
      0.616    1.000
      0.616    2.000
      0.616    2.000
      0.616    2.000
      0.616    0.000
      0.617    1.000
      0.617    1.000
      0.617    1.000
      0.617    1.000
      0.617    0.000
      0.618    0.000
      0.618    0.000
      0.618    1.000
      0.618    0.000
      0.618    0.000
      0.619    0.000
      0.619    1.000
      0.619    1.000
      0.619    1.000
      0.619    2.000
      0.620    1.000
      0.620    2.000
      0.620    2.000
      0.620    0.000
      0.620    1.000
      0.621    0.000
      0.621    0.000
      0.621    1.000
      0.621    1.000
      0.621    1.000
      0.622    0.000
      0.622    1.000
      0.622    0.000
      0.622    0.000
      0.622    1.000
      0.623    1.000
      0.623    1.000
      0.623    1.000
      0.623    1.000
      0.623    1.000
      0.624    1.000
      0.624    0.000
      0.624    1.000
      0.624    1.000
      0.624    1.000
      0.625    1.000
      0.625    0.000
      0.625    1.000
      0.625    1.000
      0.625    1.000
      0.626    2.000
      0.626    2.000
      0.626    1.000
      0.626    2.000
      0.626    1.000
      0.627    1.000
      0.627    1.000
      0.627    2.000
      0.627    1.000
      0.627    0.000
      0.628    1.000
      0.628    1.000
      0.628    1.000
      0.628    0.000
      0.628    1.000
      0.629    0.000
      0.629    1.000
      0.629    1.000
      0.629    2.000
      0.629    1.000
      0.630    1.000
      0.630    1.000
      0.630    1.000
      0.630    1.000
      0.630    1.000
      0.631    1.000
      0.631    1.000
      0.631    1.000
      0.631    1.000
      0.631    1.000
      0.632    1.000
      0.632    0.000
      0.632    0.000
      0.632    0.000
      0.632    0.000
      0.633    1.000
      0.633    0.000
      0.633    0.000
      0.633    1.000
      0.633    1.000
      0.634    1.000
      0.634    1.000
      0.634    1.000
      0.634    1.000
      0.634    1.000
      0.635    1.000
      0.635    1.000
      0.635    1.000
      0.635    1.000
      0.635    1.000
      0.636    1.000
      0.636    1.000
      0.636    1.000
      0.636    1.000
      0.636    1.000
      0.637    1.000
      0.637    1.000
      0.637    1.000
      0.637    1.000
      0.637    1.000
      0.638    1.000
      0.638    1.000
      0.638    1.000
      0.638    1.000
      0.638    1.000
      0.639    1.000
      0.639    1.000
      0.639    1.000
      0.639    1.000
      0.639    1.000
      0.640    1.000
      0.640    1.000
      0.640    1.000
      0.640    2.000
      0.640    2.000
      0.641    2.000
      0.641    2.000
      0.641    2.000
      0.641    1.000
      0.641    1.000
      0.642    1.000
      0.642    1.000
      0.642    1.000
      0.642    1.000
      0.642    0.000
      0.643    0.000
      0.643    0.000
      0.643    2.000
      0.643    2.000
      0.643    1.000
      0.644    2.000
      0.644    2.000
      0.644    1.000
      0.644    1.000
      0.644    1.000
      0.645    0.000
      0.645    2.000
      0.645    2.000
      0.645    1.000
      0.645    1.000
      0.646    1.000
      0.646    1.000
      0.646    2.000
      0.646    1.000
      0.646    1.000
      0.647    1.000
      0.647    1.000
      0.647    2.000
      0.647    2.000
      0.647    2.000
      0.648    1.000
      0.648    0.000
      0.648    0.000
      0.648    0.000
      0.648    1.000
      0.649    0.000
      0.649    0.000
      0.649    1.000
      0.649    1.000
      0.649    1.000
      0.650    1.000
      0.650    2.000
      0.650    1.000
      0.650    1.000
      0.650    1.000
      0.651    1.000
      0.651    0.000
      0.651    1.000
      0.651    1.000
      0.651    1.000
      0.652    0.000
      0.652    1.000
      0.652    0.000
      0.652    0.000
      0.652    1.000
      0.653    0.000
      0.653    0.000
      0.653    1.000
      0.653    0.000
      0.653    2.000
      0.654    2.000
      0.654    0.000
      0.654    0.000
      0.654    0.000
      0.654    1.000
      0.655    1.000
      0.655    1.000
      0.655    1.000
      0.655    1.000
      0.655    0.000
      0.656    1.000
      0.656    1.000
      0.656    0.000
      0.656    1.000
      0.656    0.000
      0.657    0.000
      0.657    0.000
      0.657    1.000
      0.657    1.000
      0.657    0.000
      0.658    1.000
      0.658    2.000
      0.658    2.000
      0.658    2.000
      0.658    2.000
      0.659    2.000
      0.659    2.000
      0.659    2.000
      0.659    1.000
      0.659    2.000
      0.660    2.000
      0.660    2.000
      0.660    2.000
      0.660    1.000
      0.660    1.000
      0.661    1.000
      0.661    1.000
      0.661    2.000
      0.661    1.000
      0.661    0.000
      0.662    0.000
      0.662    1.000
      0.662    0.000
      0.662    0.000
      0.662    1.000
      0.663    2.000
      0.663    2.000
      0.663    2.000
      0.663    1.000
      0.663    2.000
      0.664    2.000
      0.664    1.000
      0.664    1.000
      0.664    1.000
      0.664    1.000
      0.665    1.000
      0.665    0.000
      0.665    1.000
      0.665    1.000
      0.665    1.000
      0.666    0.000
      0.666    2.000
      0.666    2.000
      0.666    1.000
      0.666    2.000
      0.667    1.000
      0.667    1.000
      0.667    2.000
      0.667    1.000
      0.667    1.000
      0.668    1.000
      0.668    1.000
      0.668    1.000
      0.668    1.000
      0.668    1.000
      0.669    1.000
      0.669    1.000
      0.669    1.000
      0.669    1.000
      0.669    1.000
      0.670    0.000
      0.670    1.000
      0.670    0.000
      0.670    0.000
      0.670    0.000
      0.671    0.000
      0.671    0.000
      0.671    0.000
      0.671    0.000
      0.671    0.000
      0.672    0.000
      0.672    0.000
      0.672    0.000
      0.672    0.000
      0.672    0.000
      0.673    0.000
      0.673    1.000
      0.673    2.000
      0.673    0.000
      0.673    1.000
      0.674    0.000
      0.674    0.000
      0.674    1.000
      0.674    0.000
      0.674    0.000
      0.675    0.000
      0.675    0.000
      0.675    1.000
      0.675    1.000
      0.675    1.000
      0.676    1.000
      0.676    2.000
      0.676    2.000
      0.676    1.000
      0.676    1.000
      0.677    2.000
      0.677    1.000
      0.677    1.000
      0.677    0.000
      0.677    1.000
      0.678    2.000
      0.678    2.000
      0.678    1.000
      0.678    1.000
      0.678    0.000
      0.679    1.000
      0.679    1.000
      0.679    2.000
      0.679    1.000
      0.679    1.000
      0.680    0.000
      0.680    0.000
      0.680    1.000
      0.680    0.000
      0.680    1.000
      0.681    2.000
      0.681    1.000
      0.681    2.000
      0.681    1.000
      0.681    1.000
      0.682    1.000
      0.682    0.000
      0.682    0.000
      0.682    0.000
      0.682    1.000
      0.683    0.000
      0.683    0.000
      0.683    0.000
      0.683    0.000
      0.683    1.000
      0.684    1.000
      0.684    1.000
      0.684    0.000
      0.684    0.000
      0.684    0.000
      0.685    1.000
      0.685    1.000
      0.685    1.000
      0.685    1.000
      0.685    1.000
      0.686    0.000
      0.686    0.000
      0.686    0.000
      0.686    0.000
      0.686    1.000
      0.687    1.000
      0.687    0.000
      0.687    0.000
      0.687    0.000
      0.687    0.000
      0.688    1.000
      0.688    0.000
      0.688    1.000
      0.688    1.000
      0.688    0.000
      0.689    1.000
      0.689    1.000
      0.689    2.000
      0.689    2.000
      0.689    0.000
      0.690    0.000
      0.690    0.000
      0.690    0.000
      0.690    0.000
      0.690    1.000
      0.691    2.000
      0.691    2.000
      0.691    1.000
      0.691    1.000
      0.691    2.000
      0.692    1.000
      0.692    0.000
      0.692    1.000
      0.692    0.000
      0.692    1.000
      0.693    0.000
      0.693    1.000
      0.693    1.000
      0.693    1.000
      0.693    0.000
      0.694    0.000
      0.694    1.000
      0.694    0.000
      0.694    0.000
      0.694    0.000
      0.695    0.000
      0.695    0.000
      0.695    0.000
      0.695    0.000
      0.695    0.000
      0.696    0.000
      0.696    1.000
      0.696    1.000
      0.696    0.000
      0.696    0.000
      0.697    1.000
      0.697    0.000
      0.697    0.000
      0.697    0.000
      0.697    0.000
      0.698    0.000
      0.698    0.000
      0.698    0.000
      0.698    0.000
      0.698    0.000
      0.699    0.000
      0.699    1.000
      0.699    1.000
      0.699    0.000
      0.699    0.000
      0.700    0.000
      0.700    0.000
      0.700    0.000
      0.700    0.000
      0.700    0.000
      0.701    0.000
      0.701    0.000
      0.701    0.000
      0.701    1.000
      0.701    1.000
      0.702    1.000
      0.702    0.000
      0.702    0.000
      0.702    0.000
      0.702    0.000
      0.703    1.000
      0.703    0.000
      0.703    1.000
      0.703    1.000
      0.703    1.000
      0.704    0.000
      0.704    0.000
      0.704    0.000
      0.704    1.000
      0.704    0.000
      0.705    0.000
      0.705    0.000
      0.705    0.000
      0.705    1.000
      0.705    0.000
      0.706    0.000
      0.706    1.000
      0.706    2.000
      0.706    2.000
      0.706    0.000
      0.707    1.000
      0.707    1.000
      0.707    1.000
      0.707    2.000
      0.707    2.000
      0.708    2.000
      0.708    1.000
      0.708    1.000
      0.708    1.000
      0.708    1.000
      0.709    0.000
      0.709    0.000
      0.709    1.000
      0.709    1.000
      0.709    2.000
      0.710    1.000
      0.710    2.000
      0.710    2.000
      0.710    1.000
      0.710    2.000
      0.711    1.000
      0.711    1.000
      0.711    1.000
      0.711    1.000
      0.711    0.000
      0.712    0.000
      0.712    1.000
      0.712    1.000
      0.712    1.000
      0.712    1.000
      0.713    0.000
      0.713    1.000
      0.713    1.000
      0.713    2.000
      0.713    2.000
      0.714    1.000
      0.714    1.000
      0.714    2.000
      0.714    1.000
      0.714    2.000
      0.715    2.000
      0.715    2.000
      0.715    1.000
      0.715    2.000
      0.715    2.000
      0.716    2.000
      0.716    2.000
      0.716    2.000
      0.716    2.000
      0.716    2.000
      0.717    2.000
      0.717    1.000
      0.717    1.000
      0.717    1.000
      0.717    1.000
      0.718    1.000
      0.718    1.000
      0.718    1.000
      0.718    1.000
      0.718    1.000
      0.719    1.000
      0.719    1.000
      0.719    1.000
      0.719    1.000
      0.719    1.000
      0.720    1.000
      0.720    1.000
      0.720    1.000
      0.720    1.000
      0.720    1.000
      0.721    1.000
      0.721    1.000
      0.721    1.000
      0.721    1.000
      0.721    1.000
      0.722    1.000
      0.722    2.000
      0.722    1.000
      0.722    1.000
      0.722    1.000
      0.723    1.000
      0.723    1.000
      0.723    1.000
      0.723    1.000
      0.723    1.000
      0.724    1.000
      0.724    1.000
      0.724    1.000
      0.724    1.000
      0.724    1.000
      0.725    1.000
      0.725    1.000
      0.725    1.000
      0.725    1.000
      0.725    1.000
      0.726    1.000
      0.726    1.000
      0.726    1.000
      0.726    1.000
      0.726    1.000
      0.727    1.000
      0.727    2.000
      0.727    1.000
      0.727    1.000
      0.727    1.000
      0.728    1.000
      0.728    1.000
      0.728    1.000
      0.728    1.000
      0.728    1.000
      0.729    1.000
      0.729    2.000
      0.729    1.000
      0.729    1.000
      0.729    1.000
      0.730    0.000
      0.730    0.000
      0.730    0.000
      0.730    0.000
      0.730    0.000
      0.731    0.000
      0.731    1.000
      0.731    0.000
      0.731    0.000
      0.731    1.000
      0.732    1.000
      0.732    1.000
      0.732    1.000
      0.732    1.000
      0.732    1.000
      0.733    0.000
      0.733    1.000
      0.733    0.000
      0.733    1.000
      0.733    1.000
      0.734    0.000
      0.734    0.000
      0.734    0.000
      0.734    1.000
      0.734    0.000
      0.735    1.000
      0.735    1.000
      0.735    1.000
      0.735    1.000
      0.735    1.000
      0.736    1.000
      0.736    1.000
      0.736    1.000
      0.736    1.000
      0.736    1.000
      0.737    1.000
      0.737    1.000
      0.737    0.000
      0.737    0.000
      0.737    0.000
      0.738    0.000
      0.738    0.000
      0.738    0.000
      0.738    0.000
      0.738    0.000
      0.739    0.000
      0.739    0.000
      0.739    0.000
      0.739    0.000
      0.739    0.000
      0.740    0.000
      0.740    0.000
      0.740    0.000
      0.740    1.000
      0.740    0.000
      0.741    0.000
      0.741    0.000
      0.741    0.000
      0.741    0.000
      0.741    0.000
      0.742    1.000
      0.742    1.000
      0.742    1.000
      0.742    0.000
      0.742    0.000
      0.743    0.000
      0.743    0.000
      0.743    0.000
      0.743    0.000
      0.743    0.000
      0.744    0.000
      0.744    0.000
      0.744    1.000
      0.744    0.000
      0.744    1.000
      0.745    0.000
      0.745    0.000
      0.745    0.000
      0.745    0.000
      0.745    0.000
      0.746    0.000
      0.746    0.000
      0.746    0.000
      0.746    0.000
      0.746    0.000
      0.747    0.000
      0.747    0.000
      0.747    0.000
      0.747    0.000
      0.747    0.000
      0.748    0.000
      0.748    0.000
      0.748    0.000
      0.748    0.000
      0.748    1.000
      0.749    0.000
      0.749    0.000
      0.749    0.000
      0.749    0.000
      0.749    0.000
      0.750    0.000
      0.750    0.000
      0.750    0.000
      0.750    0.000
      0.750    0.000
      0.751    0.000
      0.751    0.000
      0.751    0.000
      0.751    0.000
      0.751    0.000
      0.752    0.000
      0.752    0.000
      0.752    0.000
      0.752    0.000
      0.752    0.000
      0.753    1.000
      0.753    1.000
      0.753    1.000
      0.753    1.000
      0.753    0.000
      0.754    1.000
      0.754    1.000
      0.754    1.000
      0.754    1.000
      0.754    1.000
      0.755    1.000
      0.755    1.000
      0.755    0.000
      0.755    1.000
      0.755    1.000
      0.756    1.000
      0.756    0.000
      0.756    1.000
      0.756    1.000
      0.756    1.000
      0.757    0.000
      0.757    1.000
      0.757    2.000
      0.757    1.000
      0.757    0.000
      0.758    0.000
      0.758    1.000
      0.758    1.000
      0.758    2.000
      0.758    2.000
      0.759    0.000
      0.759    1.000
      0.759    2.000
      0.759    2.000
      0.759    2.000
      0.760    2.000
      0.760    1.000
      0.760    2.000
      0.760    2.000
      0.760    1.000
      0.761    2.000
      0.761    1.000
      0.761    1.000
      0.761    1.000
      0.761    1.000
      0.762    1.000
      0.762    2.000
      0.762    1.000
      0.762    1.000
      0.762    1.000
      0.763    1.000
      0.763    1.000
      0.763    1.000
      0.763    2.000
      0.763    2.000
      0.764    2.000
      0.764    2.000
      0.764    2.000
      0.764    2.000
      0.764    2.000
      0.765    1.000
      0.765    2.000
      0.765    1.000
      0.765    1.000
      0.765    1.000
      0.766    2.000
      0.766    1.000
      0.766    1.000
      0.766    2.000
      0.766    1.000
      0.767    0.000
      0.767    1.000
      0.767    2.000
      0.767    1.000
      0.767    1.000
      0.768    1.000
      0.768    1.000
      0.768    2.000
      0.768    1.000
      0.768    2.000
      0.769    2.000
      0.769    2.000
      0.769    2.000
      0.769    2.000
      0.769    1.000
      0.770    1.000
      0.770    2.000
      0.770    2.000
      0.770    1.000
      0.770    2.000
      0.771    2.000
      0.771    2.000
      0.771    0.000
      0.771    1.000
      0.771    1.000
      0.772    1.000
      0.772    2.000
      0.772    1.000
      0.772    2.000
      0.772    1.000
      0.773    1.000
      0.773    2.000
      0.773    2.000
      0.773    1.000
      0.773    1.000
      0.774    2.000
      0.774    1.000
      0.774    2.000
      0.774    2.000
      0.774    1.000
      0.775    0.000
      0.775    0.000
      0.775    1.000
      0.775    0.000
      0.775    1.000
      0.776    1.000
      0.776    1.000
      0.776    1.000
      0.776    1.000
      0.776    1.000
      0.777    2.000
      0.777    1.000
      0.777    2.000
      0.777    2.000
      0.777    2.000
      0.778    1.000
      0.778    1.000
      0.778    1.000
      0.778    2.000
      0.778    2.000
      0.779    2.000
      0.779    2.000
      0.779    1.000
      0.779    0.000
      0.779    1.000
      0.780    1.000
      0.780    1.000
      0.780    1.000
      0.780    1.000
      0.780    1.000
      0.781    1.000
      0.781    1.000
      0.781    1.000
      0.781    1.000
      0.781    1.000
      0.782    1.000
      0.782    1.000
      0.782    1.000
      0.782    1.000
      0.782    1.000
      0.783    1.000
      0.783    1.000
      0.783    1.000
      0.783    0.000
      0.783    1.000
      0.784    1.000
      0.784    0.000
      0.784    1.000
      0.784    1.000
      0.784    0.000
      0.785    0.000
      0.785    0.000
      0.785    1.000
      0.785    1.000
      0.785    0.000
      0.786    1.000
      0.786    0.000
      0.786    1.000
      0.786    1.000
      0.786    0.000
      0.787    1.000
      0.787    1.000
      0.787    0.000
      0.787    0.000
      0.787    0.000
      0.788    0.000
      0.788    0.000
      0.788    1.000
      0.788    0.000
      0.788    0.000
      0.789    1.000
      0.789    0.000
      0.789    1.000
      0.789    0.000
      0.789    0.000
      0.790    1.000
      0.790    1.000
      0.790    0.000
      0.790    2.000
      0.790    1.000
      0.791    0.000
      0.791    0.000
      0.791    0.000
      0.791    1.000
      0.791    2.000
      0.792    2.000
      0.792    1.000
      0.792    2.000
      0.792    1.000
      0.792    1.000
      0.793    0.000
      0.793    2.000
      0.793    2.000
      0.793    0.000
      0.793    0.000
      0.794    0.000
      0.794    1.000
      0.794    0.000
      0.794    0.000
      0.794    0.000
      0.795    0.000
      0.795    0.000
      0.795    0.000
      0.795    0.000
      0.795    0.000
      0.796    0.000
      0.796    0.000
      0.796    0.000
      0.796    0.000
      0.796    1.000
      0.797    0.000
      0.797    1.000
      0.797    0.000
      0.797    0.000
      0.797    0.000
      0.798    0.000
      0.798    0.000
      0.798    0.000
      0.798    0.000
      0.798    0.000
      0.799    0.000
      0.799    1.000
      0.799    1.000
      0.799    0.000
      0.799    0.000
      0.800    0.000
      0.800    1.000
      0.800    1.000
      0.800    0.000
      0.800    1.000
      0.801    0.000
      0.801    1.000
      0.801    1.000
      0.801    1.000
      0.801    0.000
      0.802    1.000
      0.802    0.000
      0.802    1.000
      0.802    0.000
      0.802    0.000
      0.803    0.000
      0.803    1.000
      0.803    0.000
      0.803    1.000
      0.803    1.000
      0.804    2.000
      0.804    0.000
      0.804    1.000
      0.804    2.000
      0.804    2.000
      0.805    0.000
      0.805    0.000
      0.805    1.000
      0.805    1.000
      0.805    1.000
      0.806    1.000
      0.806    2.000
      0.806    2.000
      0.806    1.000
      0.806    2.000
      0.807    2.000
      0.807    2.000
      0.807    2.000
      0.807    2.000
      0.807    2.000
      0.808    2.000
      0.808    2.000
      0.808    2.000
      0.808    2.000
      0.808    2.000
      0.809    2.000
      0.809    2.000
      0.809    2.000
      0.809    2.000
      0.809    2.000
      0.810    2.000
      0.810    2.000
      0.810    2.000
      0.810    2.000
      0.810    2.000
      0.811    2.000
      0.811    2.000
      0.811    2.000
      0.811    2.000
      0.811    2.000
      0.812    1.000
      0.812    2.000
      0.812    2.000
      0.812    2.000
      0.812    2.000
      0.813    2.000
      0.813    2.000
      0.813    2.000
      0.813    2.000
      0.813    2.000
      0.814    2.000
      0.814    2.000
      0.814    0.000
      0.814    2.000
      0.814    1.000
      0.815    1.000
      0.815    1.000
      0.815    1.000
      0.815    1.000
      0.815    1.000
      0.816    1.000
      0.816    1.000
      0.816    2.000
      0.816    2.000
      0.816    2.000
      0.817    2.000
      0.817    2.000
      0.817    2.000
      0.817    2.000
      0.817    2.000
      0.818    2.000
      0.818    2.000
      0.818    2.000
      0.818    2.000
      0.818    2.000
      0.819    2.000
      0.819    2.000
      0.819    2.000
      0.819    2.000
      0.819    2.000
      0.820    2.000
      0.820    2.000
      0.820    2.000
      0.820    2.000
      0.820    2.000
      0.821    2.000
      0.821    2.000
      0.821    2.000
      0.821    2.000
      0.821    2.000
      0.822    2.000
      0.822    2.000
      0.822    2.000
      0.822    2.000
      0.822    2.000
      0.823    1.000
      0.823    2.000
      0.823    1.000
      0.823    2.000
      0.823    2.000
      0.824    2.000
      0.824    1.000
      0.824    2.000
      0.824    2.000
      0.824    2.000
      0.825    3.000
      0.825    2.000
      0.825    2.000
      0.825    2.000
      0.825    2.000
      0.826    2.000
      0.826    2.000
      0.826    2.000
      0.826    2.000
      0.826    2.000
      0.827    2.000
      0.827    2.000
      0.827    2.000
      0.827    2.000
      0.827    1.000
      0.828    1.000
      0.828    2.000
      0.828    2.000
      0.828    2.000
      0.828    2.000
      0.829    2.000
      0.829    2.000
      0.829    2.000
      0.829    2.000
      0.829    2.000
      0.830    2.000
      0.830    2.000
      0.830    2.000
      0.830    2.000
      0.830    2.000
      0.831    2.000
      0.831    2.000
      0.831    2.000
      0.831    2.000
      0.831    2.000
      0.832    1.000
      0.832    2.000
      0.832    2.000
      0.832    2.000
      0.832    2.000
      0.833    2.000
      0.833    2.000
      0.833    1.000
      0.833    1.000
      0.833    3.000
      0.834    2.000
      0.834    2.000
      0.834    2.000
      0.834    2.000
      0.834    2.000
      0.835    2.000
      0.835    2.000
      0.835    3.000
      0.835    3.000
      0.835    2.000
      0.836    3.000
      0.836    2.000
      0.836    2.000
      0.836    2.000
      0.836    2.000
      0.837    3.000
      0.837    3.000
      0.837    3.000
      0.837    3.000
      0.837    3.000
      0.838    1.000
      0.838    2.000
      0.838    2.000
      0.838    3.000
      0.838    2.000
      0.839    3.000
      0.839    3.000
      0.839    3.000
      0.839    3.000
      0.839    2.000
      0.840    2.000
      0.840    3.000
      0.840    1.000
      0.840    1.000
      0.840    3.000
      0.841    2.000
      0.841    3.000
      0.841    2.000
      0.841    1.000
      0.841    1.000
      0.842    2.000
      0.842    1.000
      0.842    0.000
      0.842    0.000
      0.842    3.000
      0.843    2.000
      0.843    1.000
      0.843    2.000
      0.843    2.000
      0.843    3.000
      0.844    2.000
      0.844    2.000
      0.844    1.000
      0.844    2.000
      0.844    1.000
      0.845    2.000
      0.845    1.000
      0.845    2.000
      0.845    2.000
      0.845    2.000
      0.846    0.000
      0.846    1.000
      0.846    0.000
      0.846    2.000
      0.846    2.000
      0.847    1.000
      0.847    2.000
      0.847    2.000
      0.847    2.000
      0.847    2.000
      0.848    2.000
      0.848    2.000
      0.848    2.000
      0.848    1.000
      0.848    1.000
      0.849    2.000
      0.849    1.000
      0.849    0.000
      0.849    2.000
      0.849    2.000
      0.850    1.000
      0.850    2.000
      0.850    2.000
      0.850    2.000
      0.850    2.000
      0.851    2.000
      0.851    2.000
      0.851    2.000
      0.851    1.000
      0.851    1.000
      0.852    2.000
      0.852    2.000
      0.852    1.000
      0.852    1.000
      0.852    2.000
      0.853    1.000
      0.853    2.000
      0.853    2.000
      0.853    2.000
      0.853    2.000
      0.854    2.000
      0.854    2.000
      0.854    2.000
      0.854    2.000
      0.854    2.000
      0.855    2.000
      0.855    2.000
      0.855    2.000
      0.855    2.000
      0.855    2.000
      0.856    2.000
      0.856    2.000
      0.856    2.000
      0.856    2.000
      0.856    2.000
      0.857    3.000
      0.857    2.000
      0.857    2.000
      0.857    2.000
      0.857    2.000
      0.858    2.000
      0.858    2.000
      0.858    2.000
      0.858    1.000
      0.858    2.000
      0.859    2.000
      0.859    1.000
      0.859    2.000
      0.859    2.000
      0.859    1.000
      0.860    2.000
      0.860    2.000
      0.860    2.000
      0.860    2.000
      0.860    1.000
      0.861    1.000
      0.861    2.000
      0.861    2.000
      0.861    2.000
      0.861    2.000
      0.862    2.000
      0.862    2.000
      0.862    2.000
      0.862    2.000
      0.862    1.000
      0.863    2.000
      0.863    2.000
      0.863    1.000
      0.863    2.000
      0.863    2.000
      0.864    3.000
      0.864    3.000
      0.864    2.000
      0.864    2.000
      0.864    2.000
      0.865    3.000
      0.865    1.000
      0.865    2.000
      0.865    2.000
      0.865    2.000
      0.866    2.000
      0.866    2.000
      0.866    2.000
      0.866    2.000
      0.866    2.000
      0.867    2.000
      0.867    2.000
      0.867    2.000
      0.867    2.000
      0.867    2.000
      0.868    2.000
      0.868    2.000
      0.868    2.000
      0.868    2.000
      0.868    2.000
      0.869    2.000
      0.869    2.000
      0.869    2.000
      0.869    2.000
      0.869    2.000
      0.870    2.000
      0.870    2.000
      0.870    2.000
      0.870    2.000
      0.870    2.000
      0.871    1.000
      0.871    1.000
      0.871    2.000
      0.871    2.000
      0.871    2.000
      0.872    2.000
      0.872    1.000
      0.872    1.000
      0.872    1.000
      0.872    2.000
      0.873    2.000
      0.873    2.000
      0.873    3.000
      0.873    2.000
      0.873    2.000
      0.874    2.000
      0.874    2.000
      0.874    2.000
      0.874    2.000
      0.874    3.000
      0.875    2.000
      0.875    2.000
      0.875    1.000
      0.875    1.000
      0.875    1.000
      0.876    2.000
      0.876    1.000
      0.876    1.000
      0.876    1.000
      0.876    2.000
      0.877    2.000
      0.877    1.000
      0.877    1.000
      0.877    1.000
      0.877    1.000
      0.878    1.000
      0.878    1.000
      0.878    1.000
      0.878    1.000
      0.878    1.000
      0.879    1.000
      0.879    1.000
      0.879    1.000
      0.879    1.000
      0.879    0.000
      0.880    2.000
      0.880    1.000
      0.880    2.000
      0.880    1.000
      0.880    1.000
      0.881    1.000
      0.881    2.000
      0.881    1.000
      0.881    0.000
      0.881    1.000
      0.882    1.000
      0.882    1.000
      0.882    3.000
      0.882    3.000
      0.882    2.000
      0.883    2.000
      0.883    2.000
      0.883    2.000
      0.883    3.000
      0.883    2.000
      0.884    2.000
      0.884    1.000
      0.884    3.000
      0.884    1.000
      0.884    1.000
      0.885    2.000
      0.885    2.000
      0.885    1.000
      0.885    1.000
      0.885    0.000
      0.886    0.000
      0.886    0.000
      0.886    0.000
      0.886    0.000
      0.886    0.000
      0.887    0.000
      0.887    0.000
      0.887    0.000
      0.887    1.000
      0.887    0.000
      0.888    2.000
      0.888    2.000
      0.888    2.000
      0.888    1.000
      0.888    1.000
      0.889    1.000
      0.889    1.000
      0.889    0.000
      0.889    1.000
      0.889    0.000
      0.890    1.000
      0.890    1.000
      0.890    0.000
      0.890    0.000
      0.890    0.000
      0.891    1.000
      0.891    1.000
      0.891    1.000
      0.891    0.000
      0.891    0.000
      0.892    1.000
      0.892    1.000
      0.892    1.000
      0.892    1.000
      0.892    0.000
      0.893    0.000
      0.893    0.000
      0.893    0.000
      0.893    1.000
      0.893    1.000
      0.894    0.000
      0.894    0.000
      0.894    0.000
      0.894    0.000
      0.894    0.000
      0.895    0.000
      0.895    0.000
      0.895    0.000
      0.895    0.000
      0.895    0.000
      0.896    0.000
      0.896    0.000
      0.896    0.000
      0.896    1.000
      0.896    1.000
      0.897    1.000
      0.897    2.000
      0.897    1.000
      0.897    0.000
      0.897    0.000
      0.898    1.000
      0.898    1.000
      0.898    1.000
      0.898    1.000
      0.898    1.000
      0.899    1.000
      0.899    1.000
      0.899    1.000
      0.899    1.000
      0.899    0.000
      0.900    0.000
      0.900    0.000
      0.900    0.000
      0.900    1.000
      0.900    1.000
      0.901    1.000
      0.901    1.000
      0.901    1.000
      0.901    1.000
      0.901    0.000
      0.902    0.000
      0.902    0.000
      0.902    0.000
      0.902    0.000
      0.902    1.000
      0.903    2.000
      0.903    1.000
      0.903    1.000
      0.903    1.000
      0.903    0.000
      0.904    1.000
      0.904    1.000
      0.904    1.000
      0.904    2.000
      0.904    1.000
      0.905    1.000
      0.905    1.000
      0.905    1.000
      0.905    1.000
      0.905    1.000
      0.906    1.000
      0.906    0.000
      0.906    2.000
      0.906    1.000
      0.906    2.000
      0.907    1.000
      0.907    1.000
      0.907    1.000
      0.907    1.000
      0.907    0.000
      0.908    1.000
      0.908    1.000
      0.908    1.000
      0.908    1.000
      0.908    1.000
      0.909    1.000
      0.909    0.000
      0.909    0.000
      0.909    0.000
      0.909    0.000
      0.910    0.000
      0.910    0.000
      0.910    0.000
      0.910    0.000
      0.910    1.000
      0.911    0.000
      0.911    1.000
      0.911    1.000
      0.911    1.000
      0.911    1.000
      0.912    1.000
      0.912    1.000
      0.912    0.000
      0.912    1.000
      0.912    1.000
      0.913    0.000
      0.913    1.000
      0.913    1.000
      0.913    1.000
      0.913    0.000
      0.914    0.000
      0.914    0.000
      0.914    0.000
      0.914    2.000
      0.914    0.000
      0.915    1.000
      0.915    1.000
      0.915    1.000
      0.915    0.000
      0.915    0.000
      0.916    1.000
      0.916    1.000
      0.916    1.000
      0.916    1.000
      0.916    1.000
      0.917    1.000
      0.917    0.000
      0.917    1.000
      0.917    1.000
      0.917    1.000
      0.918    1.000
      0.918    0.000
      0.918    0.000
      0.918    0.000
      0.918    1.000
      0.919    0.000
      0.919    0.000
      0.919    1.000
      0.919    0.000
      0.919    0.000
      0.920    0.000
      0.920    0.000
      0.920    1.000
      0.920    1.000
      0.920    1.000
      0.921    0.000
      0.921    0.000
      0.921    0.000
      0.921    0.000
      0.921    1.000
      0.922    0.000
      0.922    1.000
      0.922    0.000
      0.922    1.000
      0.922    0.000
      0.923    1.000
      0.923    1.000
      0.923    1.000
      0.923    0.000
      0.923    1.000
      0.924    1.000
      0.924    1.000
      0.924    1.000
      0.924    1.000
      0.924    1.000
      0.925    0.000
      0.925    0.000
      0.925    1.000
      0.925    1.000
      0.925    0.000
      0.926    1.000
      0.926    1.000
      0.926    1.000
      0.926    1.000
      0.926    0.000
      0.927    0.000
      0.927    1.000
      0.927    2.000
      0.927    1.000
      0.927    1.000
      0.928    1.000
      0.928    1.000
      0.928    1.000
      0.928    1.000
      0.928    1.000
      0.929    1.000
      0.929    1.000
      0.929    2.000
      0.929    0.000
      0.929    1.000
      0.930    1.000
      0.930    0.000
      0.930    0.000
      0.930    0.000
      0.930    0.000
      0.931    0.000
      0.931    0.000
      0.931    0.000
      0.931    0.000
      0.931    0.000
      0.932    0.000
      0.932    0.000
      0.932    0.000
      0.932    0.000
      0.932    0.000
      0.933    0.000
      0.933    0.000
      0.933    0.000
      0.933    0.000
      0.933    0.000
      0.934    0.000
      0.934    0.000
      0.934    0.000
      0.934    0.000
      0.934    0.000
      0.935    0.000
      0.935    0.000
      0.935    0.000
      0.935    0.000
      0.935    0.000
      0.936    0.000
      0.936    0.000
      0.936    0.000
      0.936    0.000
      0.936    0.000
      0.937    0.000
      0.937    0.000
      0.937    0.000
      0.937    0.000
      0.937    0.000
      0.938    0.000
      0.938    0.000
      0.938    0.000
      0.938    0.000
      0.938    0.000
      0.939    0.000
      0.939    0.000
      0.939    0.000
      0.939    0.000
      0.939    0.000
      0.940    0.000
      0.940    0.000
      0.940    0.000
      0.940    0.000
      0.940    0.000
      0.941    0.000
      0.941    0.000
      0.941    1.000
      0.941    0.000
      0.941    1.000
      0.942    0.000
      0.942    0.000
      0.942    0.000
      0.942    0.000
      0.942    0.000
      0.943    2.000
      0.943    0.000
      0.943    0.000
      0.943    1.000
      0.943    0.000
      0.944    0.000
      0.944    0.000
      0.944    1.000
      0.944    0.000
      0.944    1.000
      0.945    1.000
      0.945    1.000
      0.945    1.000
      0.945    1.000
      0.945    0.000
      0.946    0.000
      0.946    0.000
      0.946    0.000
      0.946    0.000
      0.946    3.000
      0.947    0.000
      0.947    0.000
      0.947    0.000
      0.947    1.000
      0.947    3.000
      0.948    1.000
      0.948    1.000
      0.948    0.000
      0.948    1.000
      0.948    1.000
      0.949    1.000
      0.949    2.000
      0.949    1.000
      0.949    0.000
      0.949    1.000
      0.950    1.000
      0.950    2.000
      0.950    2.000
      0.950    2.000
      0.950    2.000
      0.951    2.000
      0.951    2.000
      0.951    1.000
      0.951    2.000
      0.951    2.000
      0.952    2.000
      0.952    3.000
      0.952    1.000
      0.952    2.000
      0.952    1.000
      0.953    2.000
      0.953    2.000
      0.953    2.000
      0.953    3.000
      0.953    2.000
      0.954    2.000
      0.954    1.000
      0.954    2.000
      0.954    3.000
      0.954    2.000
      0.955    3.000
      0.955    3.000
      0.955    2.000
      0.955    3.000
      0.955    2.000
      0.956    1.000
      0.956    1.000
      0.956    0.000
      0.956    2.000
      0.956    2.000
      0.957    2.000
      0.957    1.000
      0.957    1.000
      0.957    2.000
      0.957    2.000
      0.958    2.000
      0.958    1.000
      0.958    1.000
      0.958    1.000
      0.958    1.000
      0.959    2.000
      0.959    2.000
      0.959    1.000
      0.959    1.000
      0.959    1.000
      0.960    1.000
      0.960    1.000
      0.960    1.000
      0.960    0.000
      0.960    1.000
      0.961    1.000
      0.961    1.000
      0.961    1.000
      0.961    1.000
      0.961    1.000
      0.962    1.000
      0.962    1.000
      0.962    1.000
      0.962    1.000
      0.962    0.000
      0.963    0.000
      0.963    1.000
      0.963    1.000
      0.963    1.000
      0.963    2.000
      0.964    1.000
      0.964    2.000
      0.964    2.000
      0.964    2.000
      0.964    2.000
      0.965    2.000
      0.965    2.000
      0.965    2.000
      0.965    2.000
      0.965    2.000
      0.966    1.000
      0.966    2.000
      0.966    0.000
      0.966    1.000
      0.966    0.000
      0.967    1.000
      0.967    1.000
      0.967    1.000
      0.967    2.000
      0.967    2.000
      0.968    1.000
      0.968    2.000
      0.968    2.000
      0.968    2.000
      0.968    2.000
      0.969    2.000
      0.969    2.000
      0.969    2.000
      0.969    2.000
      0.969    1.000
      0.970    2.000
      0.970    1.000
      0.970    1.000
      0.970    1.000
      0.970    1.000
      0.971    1.000
      0.971    0.000
      0.971    1.000
      0.971    0.000
      0.971    0.000
      0.972    0.000
      0.972    0.000
      0.972    0.000
      0.972    0.000
      0.972    0.000
      0.973    0.000
      0.973    0.000
      0.973    0.000
      0.973    0.000
      0.973    0.000
      0.974    0.000
      0.974    0.000
      0.974    0.000
      0.974    0.000
      0.974    1.000
      0.975    1.000
      0.975    2.000
      0.975    1.000
      0.975    0.000
      0.975    0.000
      0.976    0.000
      0.976    0.000
      0.976    0.000
      0.976    0.000
      0.976    0.000
      0.977    0.000
      0.977    0.000
      0.977    0.000
      0.977    0.000
      0.977    0.000
      0.978    1.000
      0.978    0.000
      0.978    1.000
      0.978    0.000
      0.978    0.000
      0.979    2.000
      0.979    2.000
      0.979    2.000
      0.979    2.000
      0.979    2.000
      0.980    1.000
      0.980    2.000
      0.980    1.000
      0.980    1.000
      0.980    1.000
      0.981    1.000
      0.981    2.000
      0.981    2.000
      0.981    0.000
      0.981    1.000
      0.982    1.000
      0.982    1.000
      0.982    1.000
      0.982    1.000
      0.982    2.000
      0.983    2.000
      0.983    1.000
      0.983    1.000
      0.983    2.000
      0.983    1.000
      0.984    1.000
      0.984    0.000
      0.984    1.000
      0.984    2.000
      0.984    2.000
      0.985    0.000
      0.985    1.000
      0.985    1.000
      0.985    0.000
      0.985    0.000
      0.986    0.000
      0.986    0.000
      0.986    1.000
      0.986    0.000
      0.986    0.000
      0.987    0.000
      0.987    1.000
      0.987    1.000
      0.987    1.000
      0.987    0.000
      0.988    1.000
      0.988    0.000
      0.988    1.000
      0.988    1.000
      0.988    1.000
      0.989    1.000
      0.989    1.000
      0.989    1.000
      0.989    1.000
      0.989    1.000
      0.990    1.000
      0.990    1.000
      0.990    1.000
      0.990    1.000
      0.990    1.000
      0.991    1.000
      0.991    1.000
      0.991    1.000
      0.991    0.000
      0.991    1.000
      0.992    1.000
      0.992    1.000
      0.992    1.000
      0.992    1.000
      0.992    1.000
      0.993    1.000
      0.993    1.000
      0.993    1.000
      0.993    1.000
      0.993    1.000
      0.994    1.000
      0.994    1.000
      0.994    1.000
      0.994    1.000
      0.994    0.000
      0.995    1.000
      0.995    2.000
      0.995    1.000
      0.995    1.000
      0.995    1.000
      0.996    1.000
      0.996    1.000
      0.996    0.000
      0.996    1.000
      0.996    0.000
      0.997    1.000
      0.997    1.000
      0.997    1.000
      0.997    1.000
      0.997    1.000
      0.998    1.000
      0.998    1.000
      0.998    1.000
      0.998    1.000
      0.998    1.000
      0.999    0.000
      0.999    0.000
      0.999    1.000
      0.999    0.000
      0.999    0.000
      1.000    0.000
      1.000    1.000
      1.000    1.000
      1.000    0.000
      1.000    0.000
      1.001    0.000
      1.001    1.000
      1.001    1.000
      1.001    1.000
      1.001    2.000
      1.002    0.000
      1.002    2.000
      1.002    1.000
      1.002    1.000
      1.002    1.000
      1.003    2.000
      1.003    1.000
      1.003    2.000
      1.003    0.000
      1.003    1.000
      1.004    0.000
      1.004    1.000
      1.004    0.000
      1.004    1.000
      1.004    1.000
      1.005    1.000
      1.005    1.000
      1.005    1.000
      1.005    1.000
      1.005    0.000
      1.006    0.000
      1.006    0.000
      1.006    1.000
      1.006    0.000
      1.006    0.000
      1.007    1.000
      1.007    0.000
      1.007    1.000
      1.007    0.000
      1.007    1.000
      1.008    1.000
      1.008    1.000
      1.008    0.000
      1.008    0.000
      1.008    0.000
      1.009    1.000
      1.009    1.000
      1.009    0.000
      1.009    0.000
      1.009    1.000
      1.010    1.000
      1.010    1.000
      1.010    1.000
      1.010    1.000
      1.010    0.000
      1.011    1.000
      1.011    1.000
      1.011    1.000
      1.011    1.000
      1.011    1.000
      1.012    1.000
      1.012    1.000
      1.012    1.000
      1.012    1.000
      1.012    1.000
      1.013    1.000
      1.013    2.000
      1.013    0.000
      1.013    1.000
      1.013    1.000
      1.014    0.000
      1.014    1.000
      1.014    1.000
      1.014    1.000
      1.014    1.000
      1.015    2.000
      1.015    1.000
      1.015    1.000
      1.015    2.000
      1.015    2.000
      1.016    2.000
      1.016    2.000
      1.016    1.000
      1.016    1.000
      1.016    1.000
      1.017    1.000
      1.017    1.000
      1.017    1.000
      1.017    1.000
      1.017    0.000
      1.018    0.000
      1.018    1.000
      1.018    1.000
      1.018    1.000
      1.018    0.000
      1.019    1.000
      1.019    1.000
      1.019    1.000
      1.019    1.000
      1.019    1.000
      1.020    2.000
      1.020    2.000
      1.020    2.000
      1.020    1.000
      1.020    1.000
      1.021    1.000
      1.021    2.000
      1.021    2.000
      1.021    2.000
      1.021    1.000
      1.022    1.000
      1.022    2.000
      1.022    1.000
      1.022    2.000
      1.022    2.000
      1.023    2.000
      1.023    1.000
      1.023    1.000
      1.023    1.000
      1.023    0.000
      1.024    0.000
      1.024    0.000
      1.024    0.000
      1.024    0.000
      1.024    1.000
      1.025    1.000
      1.025    1.000
      1.025    1.000
      1.025    0.000
      1.025    2.000
      1.026    0.000
      1.026    0.000
      1.026    2.000
      1.026    1.000
      1.026    1.000
      1.027    2.000
      1.027    2.000
      1.027    2.000
      1.027    2.000
      1.027    2.000
      1.028    2.000
      1.028    2.000
      1.028    2.000
      1.028    2.000
      1.028    2.000
      1.029    2.000
      1.029    2.000
      1.029    2.000
      1.029    2.000
      1.029    1.000
      1.030    2.000
      1.030    1.000
      1.030    2.000
      1.030    2.000
      1.030    2.000
      1.031    2.000
      1.031    2.000
      1.031    1.000
      1.031    2.000
      1.031    2.000
      1.032    2.000
      1.032    2.000
      1.032    1.000
      1.032    2.000
      1.032    1.000
      1.033    1.000
      1.033    1.000
      1.033    1.000
      1.033    1.000
      1.033    1.000
      1.034    2.000
      1.034    2.000
      1.034    2.000
      1.034    2.000
      1.034    2.000
      1.035    2.000
      1.035    3.000
      1.035    2.000
      1.035    1.000
      1.035    2.000
      1.036    2.000
      1.036    1.000
      1.036    2.000
      1.036    1.000
      1.036    2.000
      1.037    2.000
      1.037    2.000
      1.037    2.000
      1.037    2.000
      1.037    2.000
      1.038    2.000
      1.038    3.000
      1.038    2.000
      1.038    2.000
      1.038    2.000
      1.039    2.000
      1.039    2.000
      1.039    2.000
      1.039    2.000
      1.039    1.000
      1.040    2.000
      1.040    2.000
      1.040    2.000
      1.040    2.000
      1.040    2.000
      1.041    2.000
      1.041    1.000
      1.041    2.000
      1.041    1.000
      1.041    2.000
      1.042    2.000
      1.042    2.000
      1.042    2.000
      1.042    2.000
      1.042    1.000
      1.043    2.000
      1.043    2.000
      1.043    1.000
      1.043    2.000
      1.043    2.000
      1.044    2.000
      1.044    3.000
      1.044    2.000
      1.044    2.000
      1.044    2.000
      1.045    2.000
      1.045    2.000
      1.045    1.000
      1.045    2.000
      1.045    3.000
      1.046    3.000
      1.046    3.000
      1.046    2.000
      1.046    3.000
      1.046    2.000
      1.047    3.000
      1.047    2.000
      1.047    3.000
      1.047    2.000
      1.047    1.000
      1.048    2.000
      1.048    2.000
      1.048    3.000
      1.048    2.000
      1.048    3.000
      1.049    3.000
      1.049    2.000
      1.049    2.000
      1.049    1.000
      1.049    1.000
      1.050    2.000
      1.050    2.000
      1.050    3.000
      1.050    3.000
      1.050    2.000
      1.051    3.000
      1.051    2.000
      1.051    0.000
      1.051    3.000
      1.051    2.000
      1.052    3.000
      1.052    3.000
      1.052    2.000
      1.052    2.000
      1.052    2.000
      1.053    3.000
      1.053    2.000
      1.053    1.000
      1.053    1.000
      1.053    1.000
      1.054    2.000
      1.054    2.000
      1.054    2.000
      1.054    2.000
      1.054    1.000
      1.055    1.000
      1.055    1.000
      1.055    1.000
      1.055    1.000
      1.055    2.000
      1.056    0.000
      1.056    1.000
      1.056    1.000
      1.056    1.000
      1.056    1.000
      1.057    1.000
      1.057    1.000
      1.057    1.000
      1.057    1.000
      1.057    1.000
      1.058    2.000
      1.058    1.000
      1.058    1.000
      1.058    2.000
      1.058    2.000
      1.059    0.000
      1.059    2.000
      1.059    1.000
      1.059    1.000
      1.059    1.000
      1.060    1.000
      1.060    1.000
      1.060    1.000
      1.060    1.000
      1.060    1.000
      1.061    1.000
      1.061    1.000
      1.061    1.000
      1.061    1.000
      1.061    0.000
      1.062    1.000
      1.062    1.000
      1.062    1.000
      1.062    2.000
      1.062    1.000
      1.063    2.000
      1.063    2.000
      1.063    2.000
      1.063    2.000
      1.063    2.000
      1.064    2.000
      1.064    2.000
      1.064    1.000
      1.064    1.000
      1.064    1.000
      1.065    2.000
      1.065    2.000
      1.065    1.000
      1.065    2.000
      1.065    2.000
      1.066    2.000
      1.066    0.000
      1.066    1.000
      1.066    0.000
      1.066    1.000
      1.067    2.000
      1.067    1.000
      1.067    2.000
      1.067    1.000
      1.067    1.000
      1.068    1.000
      1.068    2.000
      1.068    2.000
      1.068    1.000
      1.068    2.000
      1.069    2.000
      1.069    2.000
      1.069    1.000
      1.069    1.000
      1.069    1.000
      1.070    2.000
      1.070    1.000
      1.070    1.000
      1.070    1.000
      1.070    1.000
      1.071    1.000
      1.071    2.000
      1.071    1.000
      1.071    1.000
      1.071    1.000
      1.072    1.000
      1.072    0.000
      1.072    1.000
      1.072    1.000
      1.072    0.000
      1.073    1.000
      1.073    1.000
      1.073    1.000
      1.073    1.000
      1.073    1.000
      1.074    1.000
      1.074    1.000
      1.074    1.000
      1.074    1.000
      1.074    1.000
      1.075    1.000
      1.075    1.000
      1.075    1.000
      1.075    1.000
      1.075    1.000
      1.076    1.000
      1.076    1.000
      1.076    1.000
      1.076    1.000
      1.076    1.000
      1.077    0.000
      1.077    1.000
      1.077    1.000
      1.077    1.000
      1.077    1.000
      1.078    1.000
      1.078    1.000
      1.078    1.000
      1.078    1.000
      1.078    1.000
      1.079    1.000
      1.079    1.000
      1.079    1.000
      1.079    1.000
      1.079    1.000
      1.080    0.000
      1.080    0.000
      1.080    1.000
      1.080    1.000
      1.080    1.000
      1.081    1.000
      1.081    1.000
      1.081    1.000
      1.081    0.000
      1.081    0.000
      1.082    1.000
      1.082    1.000
      1.082    1.000
      1.082    1.000
      1.082    1.000
      1.083    1.000
      1.083    1.000
      1.083    1.000
      1.083    1.000
      1.083    1.000
      1.084    1.000
      1.084    1.000
      1.084    1.000
      1.084    1.000
      1.084    1.000
      1.085    1.000
      1.085    1.000
      1.085    0.000
      1.085    0.000
      1.085    1.000
      1.086    1.000
      1.086    1.000
      1.086    1.000
      1.086    1.000
      1.086    1.000
      1.087    1.000
      1.087    1.000
      1.087    1.000
      1.087    1.000
      1.087    1.000
      1.088    1.000
      1.088    1.000
      1.088    1.000
      1.088    1.000
      1.088    1.000
      1.089    1.000
      1.089    1.000
      1.089    1.000
      1.089    1.000
      1.089    1.000
      1.090    1.000
      1.090    1.000
      1.090    1.000
      1.090    1.000
      1.090    1.000
      1.091    1.000
      1.091    1.000
      1.091    1.000
      1.091    1.000
      1.091    1.000
      1.092    0.000
      1.092    1.000
      1.092    1.000
      1.092    0.000
      1.092    1.000
      1.093    0.000
      1.093    1.000
      1.093    1.000
      1.093    1.000
      1.093    1.000
      1.094    1.000
      1.094    0.000
      1.094    1.000
      1.094    1.000
      1.094    1.000
      1.095    0.000
      1.095    1.000
      1.095    1.000
      1.095    1.000
      1.095    1.000
      1.096    1.000
      1.096    1.000
      1.096    0.000
      1.096    1.000
      1.096    1.000
      1.097    0.000
      1.097    1.000
      1.097    1.000
      1.097    1.000
      1.097    1.000
      1.098    1.000
      1.098    1.000
      1.098    1.000
      1.098    1.000
      1.098    0.000
      1.099    0.000
      1.099    0.000
      1.099    1.000
      1.099    1.000
      1.099    1.000
      1.100    1.000
      1.100    1.000
      1.100    1.000
      1.100    1.000
      1.100    0.000
      1.101    0.000
      1.101    0.000
      1.101    1.000
      1.101    1.000
      1.101    1.000
      1.102    1.000
      1.102    1.000
      1.102    1.000
      1.102    1.000
      1.102    1.000
      1.103    1.000
      1.103    1.000
      1.103    1.000
      1.103    1.000
      1.103    1.000
      1.104    0.000
      1.104    0.000
      1.104    1.000
      1.104    1.000
      1.104    1.000
      1.105    1.000
      1.105    1.000
      1.105    1.000
      1.105    1.000
      1.105    1.000
      1.106    1.000
      1.106    1.000
      1.106    1.000
      1.106    1.000
      1.106    1.000
      1.107    0.000
      1.107    0.000
      1.107    1.000
      1.107    1.000
      1.107    1.000
      1.108    1.000
      1.108    1.000
      1.108    1.000
      1.108    0.000
      1.108    1.000
      1.109    0.000
      1.109    1.000
      1.109    0.000
      1.109    0.000
      1.109    0.000
      1.110    0.000
      1.110    0.000
      1.110    0.000
      1.110    1.000
      1.110    1.000
      1.111    0.000
      1.111    1.000
      1.111    1.000
      1.111    1.000
      1.111    1.000
      1.112    0.000
      1.112    1.000
      1.112    1.000
      1.112    1.000
      1.112    1.000
      1.113    0.000
      1.113    0.000
      1.113    1.000
      1.113    1.000
      1.113    1.000
      1.114    0.000
      1.114    0.000
      1.114    1.000
      1.114    0.000
      1.114    0.000
      1.115    0.000
      1.115    1.000
      1.115    1.000
      1.115    1.000
      1.115    1.000
      1.116    1.000
      1.116    1.000
      1.116    0.000
      1.116    0.000
      1.116    1.000
      1.117    0.000
      1.117    1.000
      1.117    0.000
      1.117    0.000
      1.117    0.000
      1.118    0.000
      1.118    0.000
      1.118    0.000
      1.118    1.000
      1.118    0.000
      1.119    0.000
      1.119    0.000
      1.119    0.000
      1.119    0.000
      1.119    1.000
      1.120    0.000
      1.120    0.000
      1.120    0.000
      1.120    0.000
      1.120    0.000
      1.121    0.000
      1.121    0.000
      1.121    0.000
      1.121    0.000
      1.121    0.000
      1.122    0.000
      1.122    0.000
      1.122    0.000
      1.122    0.000
      1.122    0.000
      1.123    0.000
      1.123    0.000
      1.123    0.000
      1.123    0.000
      1.123    0.000
      1.124    0.000
      1.124    0.000
      1.124    1.000
      1.124    0.000
      1.124    1.000
      1.125    0.000
      1.125    0.000
      1.125    0.000
      1.125    0.000
      1.125    0.000
      1.126    0.000
      1.126    0.000
      1.126    0.000
      1.126    0.000
      1.126    0.000
      1.127    0.000
      1.127    1.000
      1.127    1.000
      1.127    1.000
      1.127    1.000
      1.128    1.000
      1.128    1.000
      1.128    1.000
      1.128    1.000
      1.128    1.000
      1.129    1.000
      1.129    1.000
      1.129    1.000
      1.129    1.000
      1.129    1.000
      1.130    1.000
      1.130    1.000
      1.130    1.000
      1.130    1.000
      1.130    1.000
      1.131    0.000
      1.131    1.000
      1.131    1.000
      1.131    1.000
      1.131    1.000
      1.132    0.000
      1.132    1.000
      1.132    0.000
      1.132    1.000
      1.132    1.000
      1.133    1.000
      1.133    1.000
      1.133    1.000
      1.133    1.000
      1.133    1.000
      1.134    1.000
      1.134    1.000
      1.134    1.000
      1.134    1.000
      1.134    1.000
      1.135    1.000
      1.135    1.000
      1.135    1.000
      1.135    1.000
      1.135    1.000
      1.136    1.000
      1.136    1.000
      1.136    1.000
      1.136    1.000
      1.136    1.000
      1.137    1.000
      1.137    1.000
      1.137    1.000
      1.137    1.000
      1.137    1.000
      1.138    1.000
      1.138    1.000
      1.138    1.000
      1.138    1.000
      1.138    1.000
      1.139    1.000
      1.139    1.000
      1.139    1.000
      1.139    1.000
      1.139    1.000
      1.140    1.000
      1.140    1.000
      1.140    1.000
      1.140    0.000
      1.140    1.000
      1.141    1.000
      1.141    1.000
      1.141    1.000
      1.141    1.000
      1.141    0.000
      1.142    1.000
      1.142    1.000
      1.142    0.000
      1.142    0.000
      1.142    1.000
      1.143    1.000
      1.143    1.000
      1.143    1.000
      1.143    1.000
      1.143    1.000
      1.144    1.000
      1.144    0.000
      1.144    1.000
      1.144    1.000
      1.144    1.000
      1.145    1.000
      1.145    1.000
      1.145    1.000
      1.145    1.000
      1.145    1.000
      1.146    1.000
      1.146    1.000
      1.146    1.000
      1.146    1.000
      1.146    0.000
      1.147    1.000
      1.147    1.000
      1.147    1.000
      1.147    1.000
      1.147    1.000
      1.148    1.000
      1.148    1.000
      1.148    1.000
      1.148    1.000
      1.148    1.000
      1.149    1.000
      1.149    1.000
      1.149    1.000
      1.149    1.000
      1.149    1.000
      1.150    1.000
      1.150    0.000
      1.150    1.000
      1.150    1.000
      1.150    1.000
      1.151    0.000
      1.151    0.000
      1.151    1.000
      1.151    1.000
      1.151    1.000
      1.152    1.000
      1.152    1.000
      1.152    1.000
      1.152    1.000
      1.152    1.000
      1.153    1.000
      1.153    1.000
      1.153    1.000
      1.153    1.000
      1.153    1.000
      1.154    1.000
      1.154    1.000
      1.154    1.000
      1.154    1.000
      1.154    1.000
      1.155    1.000
      1.155    0.000
      1.155    1.000
      1.155    1.000
      1.155    1.000
      1.156    1.000
      1.156    1.000
      1.156    1.000
      1.156    1.000
      1.156    1.000
      1.157    1.000
      1.157    0.000
      1.157    0.000
      1.157    1.000
      1.157    1.000
      1.158    1.000
      1.158    1.000
      1.158    1.000
      1.158    1.000
      1.158    1.000
      1.159    1.000
      1.159    1.000
      1.159    1.000
      1.159    1.000
      1.159    1.000
      1.160    1.000
      1.160    1.000
      1.160    1.000
      1.160    1.000
      1.160    1.000
      1.161    1.000
      1.161    1.000
      1.161    1.000
      1.161    1.000
      1.161    1.000
      1.162    1.000
      1.162    1.000
      1.162    1.000
      1.162    1.000
      1.162    1.000
      1.163    0.000
      1.163    0.000
      1.163    1.000
      1.163    1.000
      1.163    1.000
      1.164    1.000
      1.164    1.000
      1.164    1.000
      1.164    1.000
      1.164    1.000
      1.165    1.000
      1.165    1.000
      1.165    1.000
      1.165    1.000
      1.165    1.000
      1.166    1.000
      1.166    1.000
      1.166    1.000
      1.166    1.000
      1.166    1.000
      1.167    1.000
      1.167    1.000
      1.167    1.000
      1.167    1.000
      1.167    1.000
      1.168    1.000
      1.168    1.000
      1.168    1.000
      1.168    1.000
      1.168    1.000
      1.169    1.000
      1.169    1.000
      1.169    1.000
      1.169    1.000
      1.169    1.000
      1.170    1.000
      1.170    1.000
      1.170    1.000
      1.170    1.000
      1.170    1.000
      1.171    0.000
      1.171    1.000
      1.171    1.000
      1.171    0.000
      1.171    1.000
      1.172    1.000
      1.172    1.000
      1.172    0.000
      1.172    0.000
      1.172    1.000
      1.173    0.000
      1.173    0.000
      1.173    1.000
      1.173    0.000
      1.173    1.000
      1.174    0.000
      1.174    0.000
      1.174    1.000
      1.174    1.000
      1.174    0.000
      1.175    1.000
      1.175    0.000
      1.175    0.000
      1.175    1.000
      1.175    1.000
      1.176    1.000
      1.176    0.000
      1.176    0.000
      1.176    0.000
      1.176    0.000
      1.177    1.000
      1.177    0.000
      1.177    1.000
      1.177    0.000
      1.177    0.000
      1.178    0.000
      1.178    1.000
      1.178    1.000
      1.178    0.000
      1.178    0.000
      1.179    0.000
      1.179    1.000
      1.179    1.000
      1.179    0.000
      1.179    0.000
      1.180    0.000
      1.180    1.000
      1.180    1.000
      1.180    0.000
      1.180    1.000
      1.181    0.000
      1.181    1.000
      1.181    0.000
      1.181    1.000
      1.181    0.000
      1.182    1.000
      1.182    1.000
      1.182    0.000
      1.182    0.000
      1.182    1.000
      1.183    1.000
      1.183    1.000
      1.183    1.000
      1.183    1.000
      1.183    1.000
      1.184    0.000
      1.184    1.000
      1.184    1.000
      1.184    1.000
      1.184    1.000
      1.185    1.000
      1.185    1.000
      1.185    1.000
      1.185    1.000
      1.185    1.000
      1.186    1.000
      1.186    1.000
      1.186    1.000
      1.186    1.000
      1.186    1.000
      1.187    1.000
      1.187    1.000
      1.187    0.000
      1.187    0.000
      1.187    1.000
      1.188    1.000
      1.188    1.000
      1.188    1.000
      1.188    1.000
      1.188    1.000
      1.189    1.000
      1.189    0.000
      1.189    1.000
      1.189    0.000
      1.189    0.000
      1.190    0.000
      1.190    1.000
      1.190    1.000
      1.190    1.000
      1.190    1.000
      1.191    1.000
      1.191    1.000
      1.191    1.000
      1.191    1.000
      1.191    1.000
      1.192    0.000
      1.192    1.000
      1.192    1.000
      1.192    1.000
      1.192    1.000
      1.193    1.000
      1.193    1.000
      1.193    0.000
      1.193    0.000
      1.193    0.000
      1.194    0.000
      1.194    0.000
      1.194    0.000
      1.194    0.000
      1.194    1.000
      1.195    1.000
      1.195    1.000
      1.195    1.000
      1.195    0.000
      1.195    1.000
      1.196    1.000
      1.196    1.000
      1.196    1.000
      1.196    1.000
      1.196    1.000
      1.197    1.000
      1.197    1.000
      1.197    0.000
      1.197    1.000
      1.197    1.000
      1.198    1.000
      1.198    1.000
      1.198    1.000
      1.198    1.000
      1.198    1.000
      1.199    1.000
      1.199    1.000
      1.199    1.000
      1.199    1.000
      1.199    1.000
      1.200    1.000
      1.200    1.000
      1.200    1.000
      1.200    1.000
      1.200    1.000
      1.201    1.000
      1.201    1.000
      1.201    1.000
      1.201    1.000
      1.201    1.000
      1.202    1.000
      1.202    1.000
      1.202    1.000
      1.202    1.000
      1.202    1.000
      1.203    1.000
      1.203    1.000
      1.203    1.000
      1.203    1.000
      1.203    1.000
      1.204    1.000
      1.204    1.000
      1.204    1.000
      1.204    1.000
      1.204    1.000
      1.205    1.000
      1.205    1.000
      1.205    1.000
      1.205    1.000
      1.205    1.000
      1.206    0.000
      1.206    1.000
      1.206    1.000
      1.206    1.000
      1.206    1.000
      1.207    1.000
      1.207    1.000
      1.207    1.000
      1.207    0.000
      1.207    1.000
      1.208    1.000
      1.208    1.000
      1.208    1.000
      1.208    1.000
      1.208    1.000
      1.209    1.000
      1.209    1.000
      1.209    1.000
      1.209    1.000
      1.209    1.000
      1.210    1.000
      1.210    1.000
      1.210    1.000
      1.210    0.000
      1.210    1.000
      1.211    1.000
      1.211    1.000
      1.211    1.000
      1.211    1.000
      1.211    1.000
      1.212    1.000
      1.212    1.000
      1.212    1.000
      1.212    1.000
      1.212    1.000
      1.213    1.000
      1.213    1.000
      1.213    1.000
      1.213    1.000
      1.213    1.000
      1.214    1.000
      1.214    1.000
      1.214    1.000
      1.214    1.000
      1.214    1.000
      1.215    1.000
      1.215    1.000
      1.215    1.000
      1.215    1.000
      1.215    1.000
      1.216    1.000
      1.216    1.000
      1.216    1.000
      1.216    0.000
      1.216    0.000
      1.217    0.000
      1.217    0.000
      1.217    0.000
      1.217    1.000
      1.217    1.000
      1.218    1.000
      1.218    1.000
      1.218    1.000
      1.218    2.000
      1.218    1.000
      1.219    1.000
      1.219    1.000
      1.219    1.000
      1.219    1.000
      1.219    1.000
      1.220    1.000
      1.220    0.000
      1.220    1.000
      1.220    1.000
      1.220    1.000
      1.221    1.000
      1.221    2.000
      1.221    1.000
      1.221    1.000
      1.221    1.000
      1.222    1.000
      1.222    1.000
      1.222    1.000
      1.222    1.000
      1.222    1.000
      1.223    1.000
      1.223    1.000
      1.223    1.000
      1.223    1.000
      1.223    1.000
      1.224    1.000
      1.224    1.000
      1.224    1.000
      1.224    1.000
      1.224    1.000
      1.225    1.000
      1.225    1.000
      1.225    1.000
      1.225    1.000
      1.225    1.000
      1.226    1.000
      1.226    1.000
      1.226    1.000
      1.226    1.000
      1.226    1.000
      1.227    1.000
      1.227    1.000
      1.227    1.000
      1.227    1.000
      1.227    1.000
      1.228    1.000
      1.228    1.000
      1.228    1.000
      1.228    1.000
      1.228    1.000
      1.229    1.000
      1.229    1.000
      1.229    1.000
      1.229    1.000
      1.229    1.000
      1.230    1.000
      1.230    1.000
      1.230    1.000
      1.230    1.000
      1.230    1.000
      1.231    2.000
      1.231    1.000
      1.231    1.000
      1.231    1.000
      1.231    1.000
      1.232    1.000
      1.232    0.000
      1.232    1.000
      1.232    1.000
      1.232    1.000
      1.233    1.000
      1.233    1.000
      1.233    1.000
      1.233    1.000
      1.233    1.000
      1.234    1.000
      1.234    1.000
      1.234    1.000
      1.234    2.000
      1.234    1.000
      1.235    1.000
      1.235    2.000
      1.235    1.000
      1.235    1.000
      1.235    1.000
      1.236    1.000
      1.236    1.000
      1.236    1.000
      1.236    1.000
      1.236    1.000
      1.237    1.000
      1.237    1.000
      1.237    1.000
      1.237    1.000
      1.237    1.000
      1.238    1.000
      1.238    1.000
      1.238    1.000
      1.238    1.000
      1.238    1.000
      1.239    2.000
      1.239    1.000
      1.239    2.000
      1.239    1.000
      1.239    1.000
      1.240    1.000
      1.240    1.000
      1.240    1.000
      1.240    1.000
      1.240    0.000
      1.241    1.000
      1.241    1.000
      1.241    2.000
      1.241    2.000
      1.241    2.000
      1.242    2.000
      1.242    2.000
      1.242    1.000
      1.242    1.000
      1.242    1.000
      1.243    1.000
      1.243    1.000
      1.243    1.000
      1.243    1.000
      1.243    1.000
      1.244    1.000
      1.244    1.000
      1.244    1.000
      1.244    1.000
      1.244    1.000
      1.245    1.000
      1.245    1.000
      1.245    1.000
      1.245    1.000
      1.245    1.000
      1.246    1.000
      1.246    1.000
      1.246    1.000
      1.246    1.000
      1.246    1.000
      1.247    1.000
      1.247    1.000
      1.247    1.000
      1.247    1.000
      1.247    1.000
      1.248    1.000
      1.248    0.000
      1.248    1.000
      1.248    1.000
      1.248    1.000
      1.249    1.000
      1.249    2.000
      1.249    1.000
      1.249    1.000
      1.249    1.000
      1.250    1.000
      1.250    1.000
      1.250    1.000
      1.250    1.000
      1.250    1.000
      1.251    1.000
      1.251    1.000
      1.251    1.000
      1.251    1.000
      1.251    1.000
      1.252    1.000
      1.252    1.000
      1.252    1.000
      1.252    1.000
      1.252    1.000
      1.253    1.000
      1.253    1.000
      1.253    1.000
      1.253    1.000
      1.253    1.000
      1.254    1.000
      1.254    1.000
      1.254    1.000
      1.254    0.000
      1.254    1.000
      1.255    1.000
      1.255    1.000
      1.255    1.000
      1.255    1.000
      1.255    1.000
      1.256    1.000
      1.256    1.000
      1.256    1.000
      1.256    1.000
      1.256    1.000
      1.257    1.000
      1.257    1.000
      1.257    1.000
      1.257    1.000
      1.257    1.000
      1.258    1.000
      1.258    1.000
      1.258    1.000
      1.258    1.000
      1.258    1.000
      1.259    1.000
      1.259    1.000
      1.259    1.000
      1.259    1.000
      1.259    1.000
      1.260    1.000
      1.260    1.000
      1.260    1.000
      1.260    1.000
      1.260    1.000
      1.261    1.000
      1.261    0.000
      1.261    1.000
      1.261    1.000
      1.261    1.000
      1.262    1.000
      1.262    1.000
      1.262    1.000
      1.262    1.000
      1.262    1.000
      1.263    1.000
      1.263    1.000
      1.263    1.000
      1.263    1.000
      1.263    1.000
      1.264    1.000
      1.264    1.000
      1.264    0.000
      1.264    1.000
      1.264    1.000
      1.265    1.000
      1.265    1.000
      1.265    1.000
      1.265    1.000
      1.265    1.000
      1.266    1.000
      1.266    1.000
      1.266    1.000
      1.266    1.000
      1.266    1.000
      1.267    1.000
      1.267    1.000
      1.267    1.000
      1.267    1.000
      1.267    1.000
      1.268    1.000
      1.268    1.000
      1.268    1.000
      1.268    1.000
      1.268    1.000
      1.269    1.000
      1.269    1.000
      1.269    2.000
      1.269    1.000
      1.269    0.000
      1.270    2.000
      1.270    1.000
      1.270    1.000
      1.270    2.000
      1.270    1.000
      1.271    1.000
      1.271    2.000
      1.271    2.000
      1.271    2.000
      1.271    1.000
      1.272    1.000
      1.272    2.000
      1.272    2.000
      1.272    2.000
      1.272    2.000
      1.273    2.000
      1.273    1.000
      1.273    2.000
      1.273    2.000
      1.273    2.000
      1.274    2.000
      1.274    1.000
      1.274    1.000
      1.274    1.000
      1.274    1.000
      1.275    1.000
      1.275    1.000
      1.275    1.000
      1.275    1.000
      1.275    1.000
      1.276    1.000
      1.276    1.000
      1.276    1.000
      1.276    1.000
      1.276    1.000
      1.277    1.000
      1.277    1.000
      1.277    1.000
      1.277    1.000
      1.277    2.000
      1.278    2.000
      1.278    1.000
      1.278    1.000
      1.278    1.000
      1.278    1.000
      1.279    1.000
      1.279    1.000
      1.279    1.000
      1.279    1.000
      1.279    1.000
      1.280    1.000
      1.280    1.000
      1.280    1.000
      1.280    1.000
      1.280    1.000
      1.281    1.000
      1.281    1.000
      1.281    1.000
      1.281    1.000
      1.281    1.000
      1.282    1.000
      1.282    1.000
      1.282    1.000
      1.282    1.000
      1.282    1.000
      1.283    1.000
      1.283    1.000
      1.283    1.000
      1.283    1.000
      1.283    1.000
      1.284    1.000
      1.284    1.000
      1.284    1.000
      1.284    1.000
      1.284    1.000
      1.285    1.000
      1.285    1.000
      1.285    1.000
      1.285    1.000
      1.285    1.000
      1.286    1.000
      1.286    1.000
      1.286    1.000
      1.286    1.000
      1.286    1.000
      1.287    1.000
      1.287    1.000
      1.287    1.000
      1.287    1.000
      1.287    1.000
      1.288    1.000
      1.288    1.000
      1.288    1.000
      1.288    1.000
      1.288    1.000
      1.289    1.000
      1.289    1.000
      1.289    1.000
      1.289    1.000
      1.289    1.000
      1.290    1.000
      1.290    2.000
      1.290    1.000
      1.290    1.000
      1.290    1.000
      1.291    1.000
      1.291    1.000
      1.291    1.000
      1.291    1.000
      1.291    1.000
      1.292    1.000
      1.292    1.000
      1.292    1.000
      1.292    1.000
      1.292    1.000
      1.293    1.000
      1.293    1.000
      1.293    0.000
      1.293    1.000
      1.293    1.000
      1.294    1.000
      1.294    1.000
      1.294    1.000
      1.294    1.000
      1.294    1.000
      1.295    1.000
      1.295    1.000
      1.295    1.000
      1.295    1.000
      1.295    1.000
      1.296    1.000
      1.296    0.000
      1.296    1.000
      1.296    1.000
      1.296    1.000
      1.297    1.000
      1.297    1.000
      1.297    1.000
      1.297    0.000
      1.297    0.000
      1.298    1.000
      1.298    2.000
      1.298    1.000
      1.298    1.000
      1.298    1.000
      1.299    2.000
      1.299    2.000
      1.299    1.000
      1.299    1.000
      1.299    1.000
      1.300    1.000
      1.300    1.000
      1.300    1.000
      1.300    0.000
      1.300    1.000
      1.301    1.000
      1.301    1.000
      1.301    1.000
      1.301    1.000
      1.301    0.000
      1.302    1.000
      1.302    1.000
      1.302    1.000
      1.302    1.000
      1.302    1.000
      1.303    1.000
      1.303    1.000
      1.303    1.000
      1.303    1.000
      1.303    1.000
      1.304    1.000
      1.304    1.000
      1.304    1.000
      1.304    1.000
      1.304    1.000
      1.305    1.000
      1.305    1.000
      1.305    1.000
      1.305    1.000
      1.305    1.000
      1.306    1.000
      1.306    1.000
      1.306    1.000
      1.306    1.000
      1.306    1.000
      1.307    1.000
      1.307    1.000
      1.307    1.000
      1.307    1.000
      1.307    1.000
      1.308    1.000
      1.308    1.000
      1.308    1.000
      1.308    1.000
      1.308    1.000
      1.309    1.000
      1.309    1.000
      1.309    1.000
      1.309    1.000
      1.309    1.000
      1.310    1.000
      1.310    1.000
      1.310    1.000
      1.310    1.000
      1.310    1.000
      1.311    1.000
      1.311    1.000
      1.311    1.000
      1.311    1.000
      1.311    1.000
      1.312    1.000
      1.312    1.000
      1.312    1.000
      1.312    1.000
      1.312    1.000
      1.313    1.000
      1.313    1.000
      1.313    1.000
      1.313    1.000
      1.313    1.000
      1.314    1.000
      1.314    1.000
      1.314    1.000
      1.314    1.000
      1.314    1.000
      1.315    1.000
      1.315    1.000
      1.315    1.000
      1.315    1.000
      1.315    1.000
      1.316    1.000
      1.316    1.000
      1.316    1.000
      1.316    1.000
      1.316    1.000
      1.317    1.000
      1.317    1.000
      1.317    1.000
      1.317    1.000
      1.317    1.000
      1.318    1.000
      1.318    1.000
      1.318    1.000
      1.318    1.000
      1.318    1.000
      1.319    1.000
      1.319    1.000
      1.319    1.000
      1.319    1.000
      1.319    1.000
      1.320    1.000
      1.320    1.000
      1.320    1.000
      1.320    1.000
      1.320    1.000
      1.321    1.000
      1.321    1.000
      1.321    1.000
      1.321    1.000
      1.321    1.000
      1.322    1.000
      1.322    1.000
      1.322    1.000
      1.322    1.000
      1.322    1.000
      1.323    1.000
      1.323    1.000
      1.323    1.000
      1.323    1.000
      1.323    1.000
      1.324    1.000
      1.324    1.000
      1.324    1.000
      1.324    1.000
      1.324    1.000
      1.325    0.000
      1.325    1.000
      1.325    1.000
      1.325    1.000
      1.325    1.000
      1.326    1.000
      1.326    1.000
      1.326    1.000
      1.326    1.000
      1.326    1.000
      1.327    1.000
      1.327    1.000
      1.327    1.000
      1.327    1.000
      1.327    1.000
      1.328    1.000
      1.328    1.000
      1.328    1.000
      1.328    1.000
      1.328    1.000
      1.329    1.000
      1.329    1.000
      1.329    1.000
      1.329    1.000
      1.329    1.000
      1.330    1.000
      1.330    1.000
      1.330    1.000
      1.330    1.000
      1.330    1.000
      1.331    1.000
      1.331    1.000
      1.331    1.000
      1.331    1.000
      1.331    1.000
      1.332    1.000
      1.332    1.000
      1.332    1.000
      1.332    1.000
      1.332    1.000
      1.333    1.000
      1.333    1.000
      1.333    1.000
      1.333    1.000
      1.333    1.000
      1.334    1.000
      1.334    1.000
      1.334    1.000
      1.334    1.000
      1.334    1.000
      1.335    0.000
      1.335    1.000
      1.335    1.000
      1.335    1.000
      1.335    1.000
      1.336    1.000
      1.336    0.000
      1.336    1.000
      1.336    1.000
      1.336    1.000
      1.337    1.000
      1.337    1.000
      1.337    0.000
      1.337    1.000
      1.337    1.000
      1.338    1.000
      1.338    1.000
      1.338    1.000
      1.338    1.000
      1.338    1.000
      1.339    1.000
      1.339    1.000
      1.339    1.000
      1.339    1.000
      1.339    1.000
      1.340    1.000
      1.340    1.000
      1.340    1.000
      1.340    1.000
      1.340    1.000
      1.341    1.000
      1.341    1.000
      1.341    1.000
      1.341    1.000
      1.341    1.000
      1.342    1.000
      1.342    1.000
      1.342    1.000
      1.342    1.000
      1.342    1.000
      1.343    1.000
      1.343    0.000
      1.343    1.000
      1.343    1.000
      1.343    0.000
      1.344    1.000
      1.344    1.000
      1.344    1.000
      1.344    1.000
      1.344    0.000
      1.345    0.000
      1.345    0.000
      1.345    0.000
      1.345    0.000
      1.345    0.000
      1.346    0.000
      1.346    1.000
      1.346    0.000
      1.346    0.000
      1.346    0.000
      1.347    0.000
      1.347    0.000
      1.347    1.000
      1.347    1.000
      1.347    0.000
      1.348    0.000
      1.348    0.000
      1.348    0.000
      1.348    0.000
      1.348    0.000
      1.349    0.000
      1.349    1.000
      1.349    0.000
      1.349    0.000
      1.349    0.000
      1.350    0.000
      1.350    0.000
      1.350    0.000
      1.350    0.000
      1.350    1.000
      1.351    0.000
      1.351    0.000
      1.351    0.000
      1.351    0.000
      1.351    0.000
      1.352    1.000
      1.352    0.000
      1.352    0.000
      1.352    1.000
      1.352    0.000
      1.353    1.000
      1.353    0.000
      1.353    0.000
      1.353    0.000
      1.353    1.000
      1.354    1.000
      1.354    1.000
      1.354    1.000
      1.354    1.000
      1.354    1.000
      1.355    1.000
      1.355    1.000
      1.355    1.000
      1.355    1.000
      1.355    1.000
      1.356    1.000
      1.356    1.000
      1.356    1.000
      1.356    1.000
      1.356    1.000
      1.357    1.000
      1.357    0.000
      1.357    0.000
      1.357    0.000
      1.357    1.000
      1.358    1.000
      1.358    1.000
      1.358    1.000
      1.358    1.000
      1.358    2.000
      1.359    2.000
      1.359    2.000
      1.359    1.000
      1.359    1.000
      1.359    0.000
      1.360    0.000
      1.360    1.000
      1.360    1.000
      1.360    2.000
      1.360    2.000
      1.361    1.000
      1.361    1.000
      1.361    2.000
      1.361    0.000
      1.361    1.000
      1.362    1.000
      1.362    1.000
      1.362    1.000
      1.362    2.000
      1.362    1.000
      1.363    2.000
      1.363    1.000
      1.363    2.000
      1.363    2.000
      1.363    2.000
      1.364    2.000
      1.364    1.000
      1.364    2.000
      1.364    1.000
      1.364    1.000
      1.365    2.000
      1.365    2.000
      1.365    2.000
      1.365    1.000
      1.365    2.000
      1.366    1.000
      1.366    2.000
      1.366    2.000
      1.366    2.000
      1.366    2.000
      1.367    2.000
      1.367    2.000
      1.367    2.000
      1.367    2.000
      1.367    1.000
      1.368    2.000
      1.368    2.000
      1.368    2.000
      1.368    1.000
      1.368    1.000
      1.369    2.000
      1.369    2.000
      1.369    2.000
      1.369    2.000
      1.369    3.000
      1.370    2.000
      1.370    3.000
      1.370    2.000
      1.370    2.000
      1.370    2.000
      1.371    1.000
      1.371    1.000
      1.371    1.000
      1.371    1.000
      1.371    1.000
      1.372    1.000
      1.372    2.000
      1.372    1.000
      1.372    2.000
      1.372    2.000
      1.373    1.000
      1.373    2.000
      1.373    3.000
      1.373    3.000
      1.373    2.000
      1.374    2.000
      1.374    2.000
      1.374    3.000
      1.374    3.000
      1.374    2.000
      1.375    3.000
      1.375    3.000
      1.375    3.000
      1.375    4.000
      1.375    3.000
      1.376    4.000
      1.376    3.000
      1.376    4.000
      1.376    2.000
      1.376    2.000
      1.377    1.000
      1.377    2.000
      1.377    1.000
      1.377    1.000
      1.377    1.000
      1.378    1.000
      1.378    1.000
      1.378    1.000
      1.378    2.000
      1.378    1.000
      1.379    1.000
      1.379    0.000
      1.379    1.000
      1.379    2.000
      1.379    2.000
      1.380    2.000
      1.380    2.000
      1.380    1.000
      1.380    1.000
      1.380    2.000
      1.381    1.000
      1.381    2.000
      1.381    2.000
      1.381    2.000
      1.381    1.000
      1.382    1.000
      1.382    2.000
      1.382    2.000
      1.382    2.000
      1.382    2.000
      1.383    2.000
      1.383    1.000
      1.383    1.000
      1.383    2.000
      1.383    2.000
      1.384    1.000
      1.384    1.000
      1.384    1.000
      1.384    1.000
      1.384    1.000
      1.385    1.000
      1.385    1.000
      1.385    1.000
      1.385    1.000
      1.385    2.000
      1.386    2.000
      1.386    2.000
      1.386    2.000
      1.386    2.000
      1.386    1.000
      1.387    1.000
      1.387    1.000
      1.387    2.000
      1.387    1.000
      1.387    2.000
      1.388    2.000
      1.388    1.000
      1.388    2.000
      1.388    2.000
      1.388    2.000
      1.389    2.000
      1.389    2.000
      1.389    2.000
      1.389    1.000
      1.389    1.000
      1.390    2.000
      1.390    2.000
      1.390    2.000
      1.390    2.000
      1.390    2.000
      1.391    1.000
      1.391    1.000
      1.391    1.000
      1.391    1.000
      1.391    1.000
      1.392    1.000
      1.392    1.000
      1.392    1.000
      1.392    1.000
      1.392    1.000
      1.393    1.000
      1.393    1.000
      1.393    1.000
      1.393    1.000
      1.393    1.000
      1.394    1.000
      1.394    1.000
      1.394    1.000
      1.394    1.000
      1.394    1.000
      1.395    1.000
      1.395    1.000
      1.395    1.000
      1.395    1.000
      1.395    1.000
      1.396    1.000
      1.396    1.000
      1.396    1.000
      1.396    1.000
      1.396    1.000
      1.397    1.000
      1.397    1.000
      1.397    0.000
      1.397    1.000
      1.397    0.000
      1.398    0.000
      1.398    0.000
      1.398    1.000
      1.398    0.000
      1.398    0.000
      1.399    0.000
      1.399    0.000
      1.399    0.000
      1.399    1.000
      1.399    0.000
      1.400    1.000
      1.400    1.000
      1.400    1.000
      1.400    1.000
      1.400    0.000
      1.401    1.000
      1.401    0.000
      1.401    0.000
      1.401    0.000
      1.401    0.000
      1.402    0.000
      1.402    0.000
      1.402    1.000
      1.402    1.000
      1.402    1.000
      1.403    1.000
      1.403    1.000
      1.403    1.000
      1.403    1.000
      1.403    1.000
      1.404    1.000
      1.404    1.000
      1.404    0.000
      1.404    1.000
      1.404    1.000
      1.405    1.000
      1.405    1.000
      1.405    1.000
      1.405    1.000
      1.405    1.000
      1.406    1.000
      1.406    1.000
      1.406    0.000
      1.406    1.000
      1.406    1.000
      1.407    1.000
      1.407    1.000
      1.407    1.000
      1.407    0.000
      1.407    1.000
      1.408    1.000
      1.408    1.000
      1.408    1.000
      1.408    1.000
      1.408    1.000
      1.409    1.000
      1.409    1.000
      1.409    1.000
      1.409    1.000
      1.409    1.000
      1.410    1.000
      1.410    1.000
      1.410    1.000
      1.410    1.000
      1.410    1.000
      1.411    1.000
      1.411    1.000
      1.411    1.000
      1.411    1.000
      1.411    1.000
      1.412    1.000
      1.412    1.000
      1.412    1.000
      1.412    1.000
      1.412    1.000
      1.413    1.000
      1.413    1.000
      1.413    1.000
      1.413    0.000
      1.413    0.000
      1.414    0.000
      1.414    1.000
      1.414    1.000
      1.414    1.000
      1.414    1.000
      1.415    1.000
      1.415    1.000
      1.415    0.000
      1.415    1.000
      1.415    1.000
      1.416    1.000
      1.416    1.000
      1.416    1.000
      1.416    1.000
      1.416    1.000
      1.417    1.000
      1.417    1.000
      1.417    1.000
      1.417    0.000
      1.417    1.000
      1.418    1.000
      1.418    0.000
      1.418    1.000
      1.418    1.000
      1.418    0.000
      1.419    1.000
      1.419    1.000
      1.419    1.000
      1.419    1.000
      1.419    1.000
      1.420    1.000
      1.420    1.000
      1.420    1.000
      1.420    1.000
      1.420    1.000
      1.421    1.000
      1.421    1.000
      1.421    1.000
      1.421    1.000
      1.421    1.000
      1.422    1.000
      1.422    1.000
      1.422    1.000
      1.422    1.000
      1.422    1.000
      1.423    1.000
      1.423    1.000
      1.423    1.000
      1.423    1.000
      1.423    0.000
      1.424    1.000
      1.424    1.000
      1.424    1.000
      1.424    1.000
      1.424    1.000
      1.425    1.000
      1.425    1.000
      1.425    1.000
      1.425    1.000
      1.425    1.000
      1.426    0.000
      1.426    1.000
      1.426    1.000
      1.426    1.000
      1.426    0.000
      1.427    0.000
      1.427    0.000
      1.427    1.000
      1.427    1.000
      1.427    1.000
      1.428    1.000
      1.428    1.000
      1.428    1.000
      1.428    1.000
      1.428    1.000
      1.429    1.000
      1.429    1.000
      1.429    1.000
      1.429    1.000
      1.429    1.000
      1.430    1.000
      1.430    1.000
      1.430    1.000
      1.430    1.000
      1.430    1.000
      1.431    1.000
      1.431    1.000
      1.431    1.000
      1.431    1.000
      1.431    1.000
      1.432    1.000
      1.432    1.000
      1.432    1.000
      1.432    1.000
      1.432    1.000
      1.433    1.000
      1.433    1.000
      1.433    1.000
      1.433    1.000
      1.433    1.000
      1.434    1.000
      1.434    0.000
      1.434    1.000
      1.434    1.000
      1.434    1.000
      1.435    1.000
      1.435    1.000
      1.435    1.000
      1.435    1.000
      1.435    1.000
      1.436    1.000
      1.436    1.000
      1.436    1.000
      1.436    1.000
      1.436    1.000
      1.437    1.000
      1.437    1.000
      1.437    1.000
      1.437    1.000
      1.437    1.000
      1.438    1.000
      1.438    1.000
      1.438    1.000
      1.438    1.000
      1.438    1.000
      1.439    1.000
      1.439    1.000
      1.439    1.000
      1.439    1.000
      1.439    1.000
      1.440    1.000
      1.440    1.000
      1.440    1.000
      1.440    1.000
      1.440    1.000
      1.441    1.000
      1.441    1.000
      1.441    1.000
      1.441    1.000
      1.441    1.000
      1.442    1.000
      1.442    1.000
      1.442    1.000
      1.442    1.000
      1.442    1.000
      1.443    1.000
      1.443    1.000
      1.443    1.000
      1.443    0.000
      1.443    0.000
      1.444    0.000
      1.444    1.000
      1.444    1.000
      1.444    1.000
      1.444    1.000
      1.445    1.000
      1.445    1.000
      1.445    1.000
      1.445    1.000
      1.445    1.000
      1.446    1.000
      1.446    1.000
      1.446    1.000
      1.446    1.000
      1.446    1.000
      1.447    1.000
      1.447    1.000
      1.447    1.000
      1.447    1.000
      1.447    1.000
      1.448    1.000
      1.448    0.000
      1.448    0.000
      1.448    1.000
      1.448    1.000
      1.449    1.000
      1.449    0.000
      1.449    0.000
      1.449    0.000
      1.449    0.000
      1.450    0.000
      1.450    0.000
      1.450    0.000
      1.450    1.000
      1.450    0.000
      1.451    1.000
      1.451    1.000
      1.451    1.000
      1.451    1.000
      1.451    1.000
      1.452    0.000
      1.452    0.000
      1.452    1.000
      1.452    0.000
      1.452    1.000
      1.453    1.000
      1.453    1.000
      1.453    1.000
      1.453    1.000
      1.453    0.000
      1.454    0.000
      1.454    0.000
      1.454    0.000
      1.454    0.000
      1.454    0.000
      1.455    0.000
      1.455    0.000
      1.455    0.000
      1.455    1.000
      1.455    0.000
      1.456    0.000
      1.456    0.000
      1.456    0.000
      1.456    1.000
      1.456    1.000
      1.457    1.000
      1.457    1.000
      1.457    0.000
      1.457    1.000
      1.457    1.000
      1.458    1.000
      1.458    1.000
      1.458    1.000
      1.458    0.000
      1.458    0.000
      1.459    0.000
      1.459    1.000
      1.459    1.000
      1.459    1.000
      1.459    1.000
      1.460    1.000
      1.460    1.000
      1.460    1.000
      1.460    1.000
      1.460    1.000
      1.461    1.000
      1.461    1.000
      1.461    1.000
      1.461    1.000
      1.461    1.000
      1.462    1.000
      1.462    1.000
      1.462    1.000
      1.462    1.000
      1.462    1.000
      1.463    1.000
      1.463    1.000
      1.463    1.000
      1.463    1.000
      1.463    1.000
      1.464    1.000
      1.464    1.000
      1.464    1.000
      1.464    1.000
      1.464    1.000
      1.465    1.000
      1.465    1.000
      1.465    1.000
      1.465    0.000
      1.465    1.000
      1.466    1.000
      1.466    1.000
      1.466    1.000
      1.466    1.000
      1.466    1.000
      1.467    1.000
      1.467    1.000
      1.467    1.000
      1.467    0.000
      1.467    1.000
      1.468    1.000
      1.468    1.000
      1.468    1.000
      1.468    1.000
      1.468    1.000
      1.469    1.000
      1.469    1.000
      1.469    2.000
      1.469    0.000
      1.469    1.000
      1.470    1.000
      1.470    1.000
      1.470    1.000
      1.470    2.000
      1.470    1.000
      1.471    1.000
      1.471    1.000
      1.471    1.000
      1.471    1.000
      1.471    1.000
      1.472    1.000
      1.472    1.000
      1.472    1.000
      1.472    1.000
      1.472    1.000
      1.473    2.000
      1.473    1.000
      1.473    1.000
      1.473    1.000
      1.473    1.000
      1.474    1.000
      1.474    0.000
      1.474    1.000
      1.474    1.000
      1.474    1.000
      1.475    1.000
      1.475    1.000
      1.475    1.000
      1.475    1.000
      1.475    1.000
      1.476    1.000
      1.476    1.000
      1.476    1.000
      1.476    1.000
      1.476    1.000
      1.477    1.000
      1.477    1.000
      1.477    1.000
      1.477    1.000
      1.477    1.000
      1.478    1.000
      1.478    1.000
      1.478    1.000
      1.478    1.000
      1.478    1.000
      1.479    1.000
      1.479    2.000
      1.479    1.000
      1.479    1.000
      1.479    1.000
      1.480    1.000
      1.480    1.000
      1.480    1.000
      1.480    1.000
      1.480    1.000
      1.481    1.000
      1.481    1.000
      1.481    0.000
      1.481    1.000
      1.481    1.000
      1.482    1.000
      1.482    1.000
      1.482    1.000
      1.482    1.000
      1.482    1.000
      1.483    1.000
      1.483    1.000
      1.483    1.000
      1.483    1.000
      1.483    0.000
      1.484    0.000
      1.484    0.000
      1.484    1.000
      1.484    0.000
      1.484    1.000
      1.485    1.000
      1.485    1.000
      1.485    1.000
      1.485    1.000
      1.485    1.000
      1.486    1.000
      1.486    1.000
      1.486    1.000
      1.486    1.000
      1.486    1.000
      1.487    0.000
      1.487    1.000
      1.487    1.000
      1.487    2.000
      1.487    1.000
      1.488    1.000
      1.488    1.000
      1.488    1.000
      1.488    1.000
      1.488    1.000
      1.489    1.000
      1.489    1.000
      1.489    1.000
      1.489    1.000
      1.489    0.000
      1.490    1.000
      1.490    1.000
      1.490    1.000
      1.490    1.000
      1.490    2.000
      1.491    1.000
      1.491    1.000
      1.491    1.000
      1.491    1.000
      1.491    1.000
      1.492    1.000
      1.492    1.000
      1.492    0.000
      1.492    2.000
      1.492    1.000
      1.493    1.000
      1.493    1.000
      1.493    2.000
      1.493    0.000
      1.493    2.000
      1.494    1.000
      1.494    1.000
      1.494    2.000
      1.494    1.000
      1.494    1.000
      1.495    1.000
      1.495    1.000
      1.495    2.000
      1.495    2.000
      1.495    2.000
      1.496    2.000
      1.496    2.000
      1.496    2.000
      1.496    2.000
      1.496    1.000
      1.497    1.000
      1.497    1.000
      1.497    2.000
      1.497    1.000
      1.497    1.000
      1.498    2.000
      1.498    0.000
      1.498    2.000
      1.498    2.000
      1.498    2.000
      1.499    0.000
      1.499    0.000
      1.499    0.000
      1.499    0.000
      1.499    0.000
      1.500    1.000
      1.500    1.000
      1.500    1.000
      1.500    2.000
      1.500    2.000
      1.501    2.000
      1.501    2.000
      1.501    2.000
      1.501    2.000
      1.501    2.000
      1.502    1.000
      1.502    2.000
      1.502    1.000
      1.502    2.000
      1.502    1.000
      1.503    2.000
      1.503    1.000
      1.503    1.000
      1.503    1.000
      1.503    1.000
      1.504    1.000
      1.504    1.000
      1.504    0.000
      1.504    0.000
      1.504    0.000
      1.505    1.000
      1.505    0.000
      1.505    1.000
      1.505    2.000
      1.505    0.000
      1.506    0.000
      1.506    1.000
      1.506    0.000
      1.506    0.000
      1.506    0.000
      1.507    0.000
      1.507    0.000
      1.507    0.000
      1.507    0.000
      1.507    0.000
      1.508    0.000
      1.508    0.000
      1.508    0.000
      1.508    0.000
      1.508    0.000
      1.509    0.000
      1.509    0.000
      1.509    0.000
      1.509    0.000
      1.509    0.000
      1.510    0.000
      1.510    0.000
      1.510    1.000
      1.510    0.000
      1.510    0.000
      1.511    0.000
      1.511    1.000
      1.511    0.000
      1.511    0.000
      1.511    0.000
      1.512    0.000
      1.512    0.000
      1.512    1.000
      1.512    1.000
      1.512    1.000
      1.513    1.000
      1.513    0.000
      1.513    0.000
      1.513    0.000
      1.513    1.000
      1.514    0.000
      1.514    0.000
      1.514    0.000
      1.514    0.000
      1.514    0.000
      1.515    0.000
      1.515    0.000
      1.515    0.000
      1.515    0.000
      1.515    0.000
      1.516    0.000
      1.516    0.000
      1.516    0.000
      1.516    0.000
      1.516    0.000
      1.517    0.000
      1.517    0.000
      1.517    0.000
      1.517    1.000
      1.517    0.000
      1.518    0.000
      1.518    0.000
      1.518    0.000
      1.518    1.000
      1.518    0.000
      1.519    0.000
      1.519    0.000
      1.519    0.000
      1.519    0.000
      1.519    0.000
      1.520    0.000
      1.520    0.000
      1.520    0.000
      1.520    0.000
      1.520    1.000
      1.521    0.000
      1.521    0.000
      1.521    0.000
      1.521    0.000
      1.521    0.000
      1.522    0.000
      1.522    0.000
      1.522    0.000
      1.522    0.000
      1.522    1.000
      1.523    1.000
      1.523    0.000
      1.523    0.000
      1.523    1.000
      1.523    1.000
      1.524    1.000
      1.524    1.000
      1.524    1.000
      1.524    1.000
      1.524    0.000
      1.525    0.000
      1.525    1.000
      1.525    1.000
      1.525    1.000
      1.525    0.000
      1.526    1.000
      1.526    2.000
      1.526    2.000
      1.526    0.000
      1.526    0.000
      1.527    0.000
      1.527    1.000
      1.527    1.000
      1.527    2.000
      1.527    2.000
      1.528    2.000
      1.528    2.000
      1.528    1.000
      1.528    2.000
      1.528    1.000
      1.529    1.000
      1.529    1.000
      1.529    0.000
      1.529    1.000
      1.529    0.000
      1.530    1.000
      1.530    1.000
      1.530    0.000
      1.530    1.000
      1.530    1.000
      1.531    0.000
      1.531    1.000
      1.531    1.000
      1.531    1.000
      1.531    1.000
      1.532    1.000
      1.532    1.000
      1.532    1.000
      1.532    2.000
      1.532    1.000
      1.533    2.000
      1.533    2.000
      1.533    0.000
      1.533    1.000
      1.533    1.000
      1.534    0.000
      1.534    1.000
      1.534    1.000
      1.534    1.000
      1.534    2.000
      1.535    0.000
      1.535    2.000
      1.535    2.000
      1.535    2.000
      1.535    0.000
      1.536    1.000
      1.536    1.000
      1.536    2.000
      1.536    1.000
      1.536    1.000
      1.537    0.000
      1.537    0.000
      1.537    1.000
      1.537    1.000
      1.537    1.000
      1.538    1.000
      1.538    1.000
      1.538    2.000
      1.538    1.000
      1.538    1.000
      1.539    1.000
      1.539    1.000
      1.539    2.000
      1.539    2.000
      1.539    1.000
      1.540    0.000
      1.540    0.000
      1.540    0.000
      1.540    2.000
      1.540    2.000
      1.541    1.000
      1.541    0.000
      1.541    0.000
      1.541    0.000
      1.541    0.000
      1.542    1.000
      1.542    1.000
      1.542    0.000
      1.542    0.000
      1.542    1.000
      1.543    0.000
      1.543    0.000
      1.543    1.000
      1.543    1.000
      1.543    0.000
      1.544    1.000
      1.544    0.000
      1.544    0.000
      1.544    0.000
      1.544    0.000
      1.545    0.000
      1.545    0.000
      1.545    0.000
      1.545    0.000
      1.545    0.000
      1.546    1.000
      1.546    0.000
      1.546    0.000
      1.546    1.000
      1.546    0.000
      1.547    0.000
      1.547    0.000
      1.547    0.000
      1.547    1.000
      1.547    0.000
      1.548    1.000
      1.548    0.000
      1.548    1.000
      1.548    0.000
      1.548    0.000
      1.549    0.000
      1.549    0.000
      1.549    0.000
      1.549    1.000
      1.549    0.000
      1.550    1.000
      1.550    1.000
      1.550    1.000
      1.550    1.000
      1.550    0.000
      1.551    1.000
      1.551    1.000
      1.551    1.000
      1.551    0.000
      1.551    0.000
      1.552    0.000
      1.552    0.000
      1.552    1.000
      1.552    1.000
      1.552    1.000
      1.553    0.000
      1.553    1.000
      1.553    0.000
      1.553    0.000
      1.553    0.000
      1.554    0.000
      1.554    0.000
      1.554    0.000
      1.554    0.000
      1.554    0.000
      1.555    0.000
      1.555    0.000
      1.555    0.000
      1.555    0.000
      1.555    0.000
      1.556    1.000
      1.556    0.000
      1.556    1.000
      1.556    1.000
      1.556    1.000
      1.557    1.000
      1.557    1.000
      1.557    0.000
      1.557    0.000
      1.557    0.000
      1.558    0.000
      1.558    0.000
      1.558    1.000
      1.558    1.000
      1.558    0.000
      1.559    1.000
      1.559    1.000
      1.559    1.000
      1.559    0.000
      1.559    1.000
      1.560    1.000
      1.560    0.000
      1.560    1.000
      1.560    1.000
      1.560    1.000
      1.561    0.000
      1.561    1.000
      1.561    0.000
      1.561    0.000
      1.561    0.000
      1.562    1.000
      1.562    1.000
      1.562    1.000
      1.562    1.000
      1.562    1.000
      1.563    0.000
      1.563    1.000
      1.563    0.000
      1.563    0.000
      1.563    1.000
      1.564    1.000
      1.564    1.000
      1.564    1.000
      1.564    1.000
      1.564    1.000
      1.565    1.000
      1.565    1.000
      1.565    1.000
      1.565    1.000
      1.565    1.000
      1.566    1.000
      1.566    1.000
      1.566    1.000
      1.566    1.000
      1.566    0.000
      1.567    0.000
      1.567    1.000
      1.567    1.000
      1.567    1.000
      1.567    1.000
      1.568    1.000
      1.568    2.000
      1.568    1.000
      1.568    1.000
      1.568    2.000
      1.569    1.000
      1.569    1.000
      1.569    1.000
      1.569    1.000
      1.569    1.000
      1.570    1.000
      1.570    0.000
      1.570    1.000
      1.570    1.000
      1.570    1.000
      1.571    1.000
      1.571    1.000
      1.571    0.000
      1.571    1.000
      1.571    1.000
      1.572    1.000
      1.572    1.000
      1.572    0.000
      1.572    1.000
      1.572    2.000
      1.573    0.000
      1.573    1.000
      1.573    0.000
      1.573    0.000
      1.573    1.000
      1.574    1.000
      1.574    1.000
      1.574    1.000
      1.574    1.000
      1.574    1.000
      1.575    1.000
      1.575    1.000
      1.575    1.000
      1.575    1.000
      1.575    1.000
      1.576    1.000
      1.576    1.000
      1.576    1.000
      1.576    1.000
      1.576    1.000
      1.577    1.000
      1.577    1.000
      1.577    1.000
      1.577    1.000
      1.577    1.000
      1.578    1.000
      1.578    0.000
      1.578    0.000
      1.578    1.000
      1.578    1.000
      1.579    1.000
      1.579    0.000
      1.579    1.000
      1.579    1.000
      1.579    1.000
      1.580    1.000
      1.580    1.000
      1.580    1.000
      1.580    1.000
      1.580    1.000
      1.581    0.000
      1.581    1.000
      1.581    1.000
      1.581    1.000
      1.581    1.000
      1.582    0.000
      1.582    1.000
      1.582    1.000
      1.582    0.000
      1.582    0.000
      1.583    1.000
      1.583    0.000
      1.583    1.000
      1.583    1.000
      1.583    1.000
      1.584    0.000
      1.584    1.000
      1.584    1.000
      1.584    1.000
      1.584    0.000
      1.585    1.000
      1.585    1.000
      1.585    1.000
      1.585    1.000
      1.585    1.000
      1.586    1.000
      1.586    1.000
      1.586    1.000
      1.586    1.000
      1.586    1.000
      1.587    1.000
      1.587    1.000
      1.587    1.000
      1.587    1.000
      1.587    0.000
      1.588    0.000
      1.588    0.000
      1.588    1.000
      1.588    1.000
      1.588    1.000
      1.589    1.000
      1.589    1.000
      1.589    1.000
      1.589    1.000
      1.589    1.000
      1.590    1.000
      1.590    1.000
      1.590    1.000
      1.590    1.000
      1.590    1.000
      1.591    1.000
      1.591    1.000
      1.591    1.000
      1.591    1.000
      1.591    1.000
      1.592    1.000
      1.592    1.000
      1.592    1.000
      1.592    0.000
      1.592    1.000
      1.593    1.000
      1.593    1.000
      1.593    0.000
      1.593    1.000
      1.593    0.000
      1.594    1.000
      1.594    1.000
      1.594    1.000
      1.594    1.000
      1.594    0.000
      1.595    0.000
      1.595    1.000
      1.595    0.000
      1.595    0.000
      1.595    1.000
      1.596    0.000
      1.596    0.000
      1.596    1.000
      1.596    0.000
      1.596    1.000
      1.597    0.000
      1.597    0.000
      1.597    1.000
      1.597    0.000
      1.597    0.000
      1.598    0.000
      1.598    1.000
      1.598    0.000
      1.598    0.000
      1.598    0.000
      1.599    0.000
      1.599    1.000
      1.599    1.000
      1.599    1.000
      1.599    0.000
      1.600    0.000
      1.600    0.000
      1.600    0.000
      1.600    1.000
      1.600    0.000
      1.601    0.000
      1.601    0.000
      1.601    0.000
      1.601    1.000
      1.601    1.000
      1.602    1.000
      1.602    1.000
      1.602    0.000
      1.602    0.000
      1.602    0.000
      1.603    0.000
      1.603    0.000
      1.603    1.000
      1.603    0.000
      1.603    1.000
      1.604    0.000
      1.604    1.000
      1.604    1.000
      1.604    1.000
      1.604    1.000
      1.605    1.000
      1.605    1.000
      1.605    1.000
      1.605    0.000
      1.605    1.000
      1.606    1.000
      1.606    1.000
      1.606    1.000
      1.606    0.000
      1.606    1.000
      1.607    0.000
      1.607    1.000
      1.607    1.000
      1.607    1.000
      1.607    0.000
      1.608    0.000
      1.608    1.000
      1.608    0.000
      1.608    1.000
      1.608    1.000
      1.609    0.000
      1.609    1.000
      1.609    1.000
      1.609    1.000
      1.609    1.000
      1.610    1.000
      1.610    0.000
      1.610    0.000
      1.610    1.000
      1.610    1.000
      1.611    1.000
      1.611    0.000
      1.611    0.000
      1.611    0.000
      1.611    0.000
      1.612    0.000
      1.612    0.000
      1.612    0.000
      1.612    0.000
      1.612    1.000
      1.613    1.000
      1.613    0.000
      1.613    0.000
      1.613    0.000
      1.613    0.000
      1.614    0.000
      1.614    0.000
      1.614    0.000
      1.614    1.000
      1.614    0.000
      1.615    0.000
      1.615    1.000
      1.615    1.000
      1.615    2.000
      1.615    0.000
      1.616    1.000
      1.616    0.000
      1.616    1.000
      1.616    1.000
      1.616    0.000
      1.617    0.000
      1.617    0.000
      1.617    1.000
      1.617    0.000
      1.617    1.000
      1.618    1.000
      1.618    0.000
      1.618    0.000
      1.618    0.000
      1.618    0.000
      1.619    1.000
      1.619    0.000
      1.619    1.000
      1.619    1.000
      1.619    0.000
      1.620    0.000
      1.620    0.000
      1.620    0.000
      1.620    1.000
      1.620    0.000
      1.621    0.000
      1.621    1.000
      1.621    1.000
      1.621    0.000
      1.621    1.000
      1.622    0.000
      1.622    1.000
      1.622    1.000
      1.622    0.000
      1.622    0.000
      1.623    0.000
      1.623    0.000
      1.623    0.000
      1.623    0.000
      1.623    0.000
      1.624    0.000
      1.624    0.000
      1.624    0.000
      1.624    0.000
      1.624    0.000
      1.625    0.000
      1.625    0.000
      1.625    0.000
      1.625    1.000
      1.625    1.000
      1.626    1.000
      1.626    0.000
      1.626    0.000
      1.626    0.000
      1.626    0.000
      1.627    0.000
      1.627    0.000
      1.627    0.000
      1.627    0.000
      1.627    0.000
      1.628    0.000
      1.628    0.000
      1.628    0.000
      1.628    0.000
      1.628    0.000
      1.629    0.000
      1.629    0.000
      1.629    0.000
      1.629    0.000
      1.629    0.000
      1.630    0.000
      1.630    0.000
      1.630    0.000
      1.630    0.000
      1.630    0.000
      1.631    0.000
      1.631    0.000
      1.631    0.000
      1.631    0.000
      1.631    0.000
      1.632    0.000
      1.632    1.000
      1.632    1.000
      1.632    0.000
      1.632    1.000
      1.633    0.000
      1.633    0.000
      1.633    0.000
      1.633    0.000
      1.633    0.000
      1.634    0.000
      1.634    0.000
      1.634    1.000
      1.634    1.000
      1.634    0.000
      1.635    1.000
      1.635    1.000
      1.635    1.000
      1.635    1.000
      1.635    1.000
      1.636    1.000
      1.636    1.000
      1.636    1.000
      1.636    1.000
      1.636    0.000
      1.637    1.000
      1.637    0.000
      1.637    0.000
      1.637    0.000
      1.637    1.000
      1.638    1.000
      1.638    1.000
      1.638    0.000
      1.638    0.000
      1.638    0.000
      1.639    0.000
      1.639    0.000
      1.639    0.000
      1.639    1.000
      1.639    1.000
      1.640    1.000
      1.640    1.000
      1.640    0.000
      1.640    0.000
      1.640    0.000
      1.641    0.000
      1.641    0.000
      1.641    0.000
      1.641    0.000
      1.641    0.000
      1.642    0.000
      1.642    0.000
      1.642    0.000
      1.642    1.000
      1.642    1.000
      1.643    0.000
      1.643    0.000
      1.643    0.000
      1.643    1.000
      1.643    0.000
      1.644    0.000
      1.644    0.000
      1.644    1.000
      1.644    0.000
      1.644    0.000
      1.645    0.000
      1.645    0.000
      1.645    0.000
      1.645    0.000
      1.645    0.000
      1.646    0.000
      1.646    0.000
      1.646    0.000
      1.646    0.000
      1.646    0.000
      1.647    0.000
      1.647    0.000
      1.647    1.000
      1.647    0.000
      1.647    0.000
      1.648    1.000
      1.648    0.000
      1.648    1.000
      1.648    0.000
      1.648    1.000
      1.649    0.000
      1.649    0.000
      1.649    0.000
      1.649    0.000
      1.649    0.000
      1.650    1.000
      1.650    0.000
      1.650    0.000
      1.650    0.000
      1.650    0.000
      1.651    0.000
      1.651    1.000
      1.651    0.000
      1.651    1.000
      1.651    1.000
      1.652    0.000
      1.652    1.000
      1.652    0.000
      1.652    0.000
      1.652    0.000
      1.653    1.000
      1.653    0.000
      1.653    0.000
      1.653    1.000
      1.653    0.000
      1.654    0.000
      1.654    0.000
      1.654    0.000
      1.654    0.000
      1.654    0.000
      1.655    0.000
      1.655    0.000
      1.655    0.000
      1.655    0.000
      1.655    0.000
      1.656    0.000
      1.656    0.000
      1.656    0.000
      1.656    0.000
      1.656    0.000
      1.657    0.000
      1.657    1.000
      1.657    1.000
      1.657    1.000
      1.657    1.000
      1.658    1.000
      1.658    1.000
      1.658    0.000
      1.658    1.000
      1.658    0.000
      1.659    0.000
      1.659    1.000
      1.659    0.000
      1.659    0.000
      1.659    0.000
      1.660    0.000
      1.660    0.000
      1.660    0.000
      1.660    1.000
      1.660    0.000
      1.661    0.000
      1.661    0.000
      1.661    1.000
      1.661    1.000
      1.661    0.000
      1.662    0.000
      1.662    0.000
      1.662    1.000
      1.662    0.000
      1.662    1.000
      1.663    1.000
      1.663    1.000
      1.663    0.000
      1.663    1.000
      1.663    0.000
      1.664    0.000
      1.664    0.000
      1.664    0.000
      1.664    0.000
      1.664    0.000
      1.665    0.000
      1.665    0.000
      1.665    0.000
      1.665    0.000
      1.665    0.000
      1.666    0.000
      1.666    0.000
      1.666    0.000
      1.666    0.000
      1.666    0.000
      1.667    0.000
      1.667    0.000
      1.667    0.000
      1.667    0.000
      1.667    0.000
      1.668    0.000
      1.668    0.000
      1.668    1.000
      1.668    0.000
      1.668    0.000
      1.669    0.000
      1.669    0.000
      1.669    1.000
      1.669    0.000
      1.669    0.000
      1.670    1.000
      1.670    1.000
      1.670    0.000
      1.670    1.000
      1.670    1.000
      1.671    1.000
      1.671    1.000
      1.671    1.000
      1.671    1.000
      1.671    0.000
      1.672    1.000
      1.672    1.000
      1.672    0.000
      1.672    0.000
      1.672    1.000
      1.673    1.000
      1.673    1.000
      1.673    0.000
      1.673    0.000
      1.673    1.000
      1.674    1.000
      1.674    1.000
      1.674    0.000
      1.674    1.000
      1.674    1.000
      1.675    1.000
      1.675    1.000
      1.675    0.000
      1.675    1.000
      1.675    1.000
      1.676    1.000
      1.676    1.000
      1.676    1.000
      1.676    1.000
      1.676    1.000
      1.677    1.000
      1.677    1.000
      1.677    1.000
      1.677    1.000
      1.677    1.000
      1.678    1.000
      1.678    1.000
      1.678    1.000
      1.678    1.000
      1.678    1.000
      1.679    1.000
      1.679    1.000
      1.679    1.000
      1.679    0.000
      1.679    0.000
      1.680    0.000
      1.680    0.000
      1.680    0.000
      1.680    0.000
      1.680    0.000
      1.681    1.000
      1.681    1.000
      1.681    0.000
      1.681    1.000
      1.681    0.000
      1.682    0.000
      1.682    1.000
      1.682    1.000
      1.682    1.000
      1.682    1.000
      1.683    1.000
      1.683    1.000
      1.683    0.000
      1.683    1.000
      1.683    1.000
      1.684    0.000
      1.684    0.000
      1.684    0.000
      1.684    0.000
      1.684    1.000
      1.685    0.000
      1.685    1.000
      1.685    0.000
      1.685    0.000
      1.685    0.000
      1.686    0.000
      1.686    0.000
      1.686    0.000
      1.686    0.000
      1.686    0.000
      1.687    0.000
      1.687    1.000
      1.687    0.000
      1.687    1.000
      1.687    1.000
      1.688    0.000
      1.688    0.000
      1.688    0.000
      1.688    1.000
      1.688    1.000
      1.689    1.000
      1.689    1.000
      1.689    1.000
      1.689    1.000
      1.689    1.000
      1.690    1.000
      1.690    1.000
      1.690    1.000
      1.690    1.000
      1.690    0.000
      1.691    0.000
      1.691    1.000
      1.691    1.000
      1.691    1.000
      1.691    1.000
      1.692    1.000
      1.692    1.000
      1.692    1.000
      1.692    1.000
      1.692    1.000
      1.693    1.000
      1.693    0.000
      1.693    0.000
      1.693    0.000
      1.693    1.000
      1.694    1.000
      1.694    0.000
      1.694    1.000
      1.694    1.000
      1.694    1.000
      1.695    1.000
      1.695    1.000
      1.695    1.000
      1.695    1.000
      1.695    0.000
      1.696    1.000
      1.696    1.000
      1.696    0.000
      1.696    1.000
      1.696    1.000
      1.697    0.000
      1.697    1.000
      1.697    1.000
      1.697    1.000
      1.697    1.000
      1.698    1.000
      1.698    1.000
      1.698    1.000
      1.698    1.000
      1.698    1.000
      1.699    1.000
      1.699    1.000
      1.699    1.000
      1.699    0.000
      1.699    0.000
      1.700    0.000
      1.700    0.000
      1.700    0.000
      1.700    0.000
      1.700    0.000
      1.701    0.000
      1.701    0.000
      1.701    0.000
      1.701    0.000
      1.701    0.000
      1.702    0.000
      1.702    0.000
      1.702    0.000
      1.702    0.000
      1.702    0.000
      1.703    0.000
      1.703    0.000
      1.703    0.000
      1.703    0.000
      1.703    0.000
      1.704    0.000
      1.704    0.000
      1.704    0.000
      1.704    0.000
      1.704    0.000
      1.705    0.000
      1.705    0.000
      1.705    0.000
      1.705    0.000
      1.705    0.000
      1.706    0.000
      1.706    0.000
      1.706    0.000
      1.706    0.000
      1.706    0.000
      1.707    0.000
      1.707    0.000
      1.707    0.000
      1.707    0.000
      1.707    0.000
      1.708    0.000
      1.708    0.000
      1.708    0.000
      1.708    0.000
      1.708    0.000
      1.709    0.000
      1.709    0.000
      1.709    0.000
      1.709    0.000
      1.709    0.000
      1.710    0.000
      1.710    0.000
      1.710    0.000
      1.710    0.000
      1.710    0.000
      1.711    0.000
      1.711    0.000
      1.711    0.000
      1.711    0.000
      1.711    0.000
      1.712    0.000
      1.712    0.000
      1.712    0.000
      1.712    0.000
      1.712    0.000
      1.713    0.000
      1.713    0.000
      1.713    0.000
      1.713    0.000
      1.713    0.000
      1.714    0.000
      1.714    0.000
      1.714    0.000
      1.714    0.000
      1.714    0.000
      1.715    0.000
      1.715    0.000
      1.715    0.000
      1.715    0.000
      1.715    0.000
      1.716    0.000
      1.716    0.000
      1.716    0.000
      1.716    0.000
      1.716    0.000
      1.717    0.000
      1.717    0.000
      1.717    0.000
      1.717    0.000
      1.717    0.000
      1.718    0.000
      1.718    0.000
      1.718    0.000
      1.718    0.000
      1.718    0.000
      1.719    0.000
      1.719    0.000
      1.719    0.000
      1.719    0.000
      1.719    0.000
      1.720    0.000
      1.720    0.000
      1.720    0.000
      1.720    0.000
      1.720    0.000
      1.721    0.000
      1.721    0.000
      1.721    0.000
      1.721    0.000
      1.721    0.000
      1.722    0.000
      1.722    0.000
      1.722    0.000
      1.722    0.000
      1.722    0.000
      1.723    0.000
      1.723    0.000
      1.723    0.000
      1.723    0.000
      1.723    0.000
      1.724    0.000
      1.724    0.000
      1.724    0.000
      1.724    0.000
      1.724    0.000
      1.725    0.000
      1.725    0.000
      1.725    0.000
      1.725    0.000
      1.725    0.000
      1.726    0.000
      1.726    0.000
      1.726    0.000
      1.726    1.000
      1.726    1.000
      1.727    1.000
      1.727    1.000
      1.727    1.000
      1.727    1.000
      1.727    0.000
      1.728    0.000
      1.728    0.000
      1.728    0.000
      1.728    0.000
      1.728    1.000
      1.729    0.000
      1.729    0.000
      1.729    0.000
      1.729    0.000
      1.729    0.000
      1.730    0.000
      1.730    0.000
      1.730    0.000
      1.730    0.000
      1.730    0.000
      1.731    0.000
      1.731    0.000
      1.731    0.000
      1.731    0.000
      1.731    0.000
      1.732    0.000
      1.732    0.000
      1.732    0.000
      1.732    0.000
      1.732    0.000
      1.733    0.000
      1.733    0.000
      1.733    0.000
      1.733    0.000
      1.733    0.000
      1.734    0.000
      1.734    0.000
      1.734    0.000
      1.734    0.000
      1.734    0.000
      1.735    0.000
      1.735    0.000
      1.735    0.000
      1.735    0.000
      1.735    0.000
      1.736    0.000
      1.736    0.000
      1.736    0.000
      1.736    1.000
      1.736    0.000
      1.737    0.000
      1.737    0.000
      1.737    0.000
      1.737    0.000
      1.737    0.000
      1.738    0.000
      1.738    0.000
      1.738    0.000
      1.738    0.000
      1.738    0.000
      1.739    0.000
      1.739    0.000
      1.739    0.000
      1.739    0.000
      1.739    0.000
      1.740    0.000
      1.740    0.000
      1.740    1.000
      1.740    0.000
      1.740    0.000
      1.741    0.000
      1.741    0.000
      1.741    1.000
      1.741    0.000
      1.741    1.000
      1.742    0.000
      1.742    0.000
      1.742    0.000
      1.742    0.000
      1.742    0.000
      1.743    0.000
      1.743    0.000
      1.743    0.000
      1.743    0.000
      1.743    0.000
      1.744    0.000
      1.744    0.000
      1.744    0.000
      1.744    0.000
      1.744    0.000
      1.745    0.000
      1.745    0.000
      1.745    0.000
      1.745    0.000
      1.745    0.000
      1.746    0.000
      1.746    0.000
      1.746    0.000
      1.746    0.000
      1.746    0.000
      1.747    0.000
      1.747    0.000
      1.747    0.000
      1.747    0.000
      1.747    0.000
      1.748    0.000
      1.748    0.000
      1.748    0.000
      1.748    0.000
      1.748    0.000
      1.749    0.000
      1.749    0.000
      1.749    0.000
      1.749    0.000
      1.749    0.000
      1.750    0.000
      1.750    0.000
      1.750    0.000
      1.750    0.000
      1.750    0.000
      1.751    0.000
      1.751    0.000
      1.751    0.000
      1.751    0.000
      1.751    0.000
      1.752    0.000
      1.752    0.000
      1.752    0.000
      1.752    0.000
      1.752    0.000
      1.753    0.000
      1.753    0.000
      1.753    0.000
      1.753    0.000
      1.753    0.000
      1.754    0.000
      1.754    0.000
      1.754    0.000
      1.754    0.000
      1.754    0.000
      1.755    0.000
      1.755    0.000
      1.755    0.000
      1.755    0.000
      1.755    0.000
      1.756    0.000
      1.756    0.000
      1.756    0.000
      1.756    0.000
      1.756    0.000
      1.757    0.000
      1.757    0.000
      1.757    0.000
      1.757    0.000
      1.757    0.000
      1.758    0.000
      1.758    0.000
      1.758    0.000
      1.758    0.000
      1.758    0.000
      1.759    0.000
      1.759    0.000
      1.759    0.000
      1.759    0.000
      1.759    0.000
      1.760    0.000
      1.760    0.000
      1.760    0.000
      1.760    0.000
      1.760    0.000
      1.761    0.000
      1.761    0.000
      1.761    0.000
      1.761    0.000
      1.761    0.000
      1.762    0.000
      1.762    0.000
      1.762    0.000
      1.762    0.000
      1.762    0.000
      1.763    0.000
      1.763    0.000
      1.763    0.000
      1.763    1.000
      1.763    1.000
      1.764    0.000
      1.764    0.000
      1.764    0.000
      1.764    0.000
      1.764    0.000
      1.765    0.000
      1.765    0.000
      1.765    0.000
      1.765    0.000
      1.765    0.000
      1.766    0.000
      1.766    0.000
      1.766    0.000
      1.766    0.000
      1.766    0.000
      1.767    0.000
      1.767    0.000
      1.767    0.000
      1.767    0.000
      1.767    0.000
      1.768    0.000
      1.768    0.000
      1.768    0.000
      1.768    0.000
      1.768    0.000
      1.769    0.000
      1.769    0.000
      1.769    0.000
      1.769    0.000
      1.769    0.000
      1.770    0.000
      1.770    0.000
      1.770    0.000
      1.770    0.000
      1.770    0.000
      1.771    0.000
      1.771    0.000
      1.771    0.000
      1.771    0.000
      1.771    0.000
      1.772    0.000
      1.772    0.000
      1.772    0.000
      1.772    0.000
      1.772    0.000
      1.773    0.000
      1.773    0.000
      1.773    0.000
      1.773    0.000
      1.773    0.000
      1.774    0.000
      1.774    0.000
      1.774    0.000
      1.774    0.000
      1.774    0.000
      1.775    0.000
      1.775    0.000
      1.775    0.000
      1.775    0.000
      1.775    0.000
      1.776    0.000
      1.776    0.000
      1.776    0.000
      1.776    0.000
      1.776    0.000
      1.777    0.000
      1.777    0.000
      1.777    0.000
      1.777    0.000
      1.777    0.000
      1.778    0.000
      1.778    0.000
      1.778    0.000
      1.778    0.000
      1.778    0.000
      1.779    0.000
      1.779    0.000
      1.779    0.000
      1.779    0.000
      1.779    0.000
      1.780    0.000
      1.780    0.000
      1.780    0.000
      1.780    0.000
      1.780    0.000
      1.781    0.000
      1.781    0.000
      1.781    1.000
      1.781    0.000
      1.781    0.000
      1.782    0.000
      1.782    0.000
      1.782    0.000
      1.782    0.000
      1.782    0.000
      1.783    0.000
      1.783    0.000
      1.783    0.000
      1.783    0.000
      1.783    0.000
      1.784    0.000
      1.784    0.000
      1.784    0.000
      1.784    0.000
      1.784    0.000
      1.785    0.000
      1.785    0.000
      1.785    0.000
      1.785    0.000
      1.785    0.000
      1.786    0.000
      1.786    0.000
      1.786    0.000
      1.786    0.000
      1.786    0.000
      1.787    0.000
      1.787    0.000
      1.787    0.000
      1.787    0.000
      1.787    0.000
      1.788    0.000
      1.788    0.000
      1.788    0.000
      1.788    0.000
      1.788    0.000
      1.789    0.000
      1.789    0.000
      1.789    0.000
      1.789    0.000
      1.789    0.000
      1.790    0.000
      1.790    0.000
      1.790    0.000
      1.790    0.000
      1.790    0.000
      1.791    0.000
      1.791    0.000
      1.791    0.000
      1.791    0.000
      1.791    0.000
      1.792    0.000
      1.792    0.000
      1.792    0.000
      1.792    0.000
      1.792    0.000
      1.793    0.000
      1.793    0.000
      1.793    0.000
      1.793    0.000
      1.793    0.000
      1.794    0.000
      1.794    0.000
      1.794    0.000
      1.794    0.000
      1.794    0.000
      1.795    0.000
      1.795    0.000
      1.795    0.000
      1.795    0.000
      1.795    0.000
      1.796    0.000
      1.796    0.000
      1.796    0.000
      1.796    0.000
      1.796    0.000
      1.797    0.000
      1.797    0.000
      1.797    0.000
      1.797    0.000
      1.797    0.000
      1.798    0.000
      1.798    0.000
      1.798    0.000
      1.798    0.000
      1.798    0.000
      1.799    0.000
      1.799    0.000
      1.799    0.000
      1.799    0.000
      1.799    0.000
      1.800    0.000
      1.800    0.000
      1.800    0.000
      1.800    0.000
      1.800    0.000
      1.801    0.000
      1.801    0.000
      1.801    0.000
      1.801    0.000
      1.801    0.000
      1.802    0.000
      1.802    0.000
      1.802    0.000
      1.802    0.000
      1.802    0.000
      1.803    0.000
      1.803    0.000
      1.803    0.000
      1.803    0.000
      1.803    0.000
      1.804    0.000
      1.804    0.000
      1.804    0.000
      1.804    0.000
      1.804    0.000
      1.805    0.000
      1.805    0.000
      1.805    0.000
      1.805    0.000
      1.805    0.000
      1.806    0.000
      1.806    0.000
      1.806    0.000
      1.806    0.000
      1.806    0.000
      1.807    0.000
      1.807    0.000
      1.807    0.000
      1.807    0.000
      1.807    0.000
      1.808    0.000
      1.808    0.000
      1.808    0.000
      1.808    0.000
      1.808    0.000
      1.809    0.000
      1.809    0.000
      1.809    0.000
      1.809    0.000
      1.809    0.000
      1.810    0.000
      1.810    0.000
      1.810    0.000
      1.810    0.000
      1.810    0.000
      1.811    0.000
      1.811    0.000
      1.811    1.000
      1.811    1.000
      1.811    1.000
      1.812    1.000
      1.812    1.000
      1.812    1.000
      1.812    0.000
      1.812    0.000
      1.813    0.000
      1.813    0.000
      1.813    0.000
      1.813    1.000
      1.813    1.000
      1.814    0.000
      1.814    1.000
      1.814    0.000
      1.814    1.000
      1.814    1.000
      1.815    0.000
      1.815    0.000
      1.815    1.000
      1.815    0.000
      1.815    2.000
      1.816    1.000
      1.816    1.000
      1.816    2.000
      1.816    2.000
      1.816    0.000
      1.817    1.000
      1.817    1.000
      1.817    1.000
      1.817    0.000
      1.817    1.000
      1.818    0.000
      1.818    1.000
      1.818    1.000
      1.818    1.000
      1.818    1.000
      1.819    0.000
      1.819    1.000
      1.819    0.000
      1.819    0.000
      1.819    0.000
      1.820    1.000
      1.820    2.000
      1.820    0.000
      1.820    1.000
      1.820    1.000
      1.821    1.000
      1.821    1.000
      1.821    1.000
      1.821    0.000
      1.821    0.000
      1.822    0.000
      1.822    0.000
      1.822    0.000
      1.822    1.000
      1.822    1.000
      1.823    0.000
      1.823    1.000
      1.823    2.000
      1.823    1.000
      1.823    1.000
      1.824    1.000
      1.824    1.000
      1.824    0.000
      1.824    2.000
      1.824    1.000
      1.825    1.000
      1.825    1.000
      1.825    0.000
      1.825    0.000
      1.825    0.000
      1.826    1.000
      1.826    1.000
      1.826    0.000
      1.826    0.000
      1.826    1.000
      1.827    1.000
      1.827    0.000
      1.827    2.000
      1.827    2.000
      1.827    1.000
      1.828    1.000
      1.828    1.000
      1.828    2.000
      1.828    1.000
      1.828    0.000
      1.829    1.000
      1.829    1.000
      1.829    1.000
      1.829    1.000
      1.829    1.000
      1.830    2.000
      1.830    1.000
      1.830    1.000
      1.830    1.000
      1.830    1.000
      1.831    1.000
      1.831    1.000
      1.831    2.000
      1.831    1.000
      1.831    1.000
      1.832    1.000
      1.832    1.000
      1.832    1.000
      1.832    1.000
      1.832    2.000
      1.833    1.000
      1.833    1.000
      1.833    1.000
      1.833    1.000
      1.833    1.000
      1.834    1.000
      1.834    1.000
      1.834    1.000
      1.834    1.000
      1.834    1.000
      1.835    2.000
      1.835    2.000
      1.835    2.000
      1.835    2.000
      1.835    0.000
      1.836    2.000
      1.836    2.000
      1.836    2.000
      1.836    2.000
      1.836    1.000
      1.837    2.000
      1.837    2.000
      1.837    2.000
      1.837    1.000
      1.837    2.000
      1.838    2.000
      1.838    1.000
      1.838    1.000
      1.838    1.000
      1.838    1.000
      1.839    1.000
      1.839    2.000
      1.839    1.000
      1.839    1.000
      1.839    0.000
      1.840    1.000
      1.840    1.000
      1.840    1.000
      1.840    1.000
      1.840    1.000
      1.841    1.000
      1.841    1.000
      1.841    1.000
      1.841    1.000
      1.841    2.000
      1.842    0.000
      1.842    0.000
      1.842    2.000
      1.842    1.000
      1.842    1.000
      1.843    1.000
      1.843    2.000
      1.843    1.000
      1.843    2.000
      1.843    2.000
      1.844    2.000
      1.844    2.000
      1.844    2.000
      1.844    2.000
      1.844    1.000
      1.845    2.000
      1.845    2.000
      1.845    0.000
      1.845    1.000
      1.845    1.000
      1.846    1.000
      1.846    2.000
      1.846    1.000
      1.846    0.000
      1.846    2.000
      1.847    1.000
      1.847    2.000
      1.847    2.000
      1.847    1.000
      1.847    1.000
      1.848    2.000
      1.848    2.000
      1.848    1.000
      1.848    0.000
      1.848    0.000
      1.849    2.000
      1.849    1.000
      1.849    2.000
      1.849    1.000
      1.849    0.000
      1.850    0.000
      1.850    0.000
      1.850    0.000
      1.850    0.000
      1.850    0.000
      1.851    1.000
      1.851    1.000
      1.851    2.000
      1.851    2.000
      1.851    1.000
      1.852    1.000
      1.852    1.000
      1.852    1.000
      1.852    1.000
      1.852    1.000
      1.853    1.000
      1.853    1.000
      1.853    1.000
      1.853    1.000
      1.853    1.000
      1.854    1.000
      1.854    1.000
      1.854    1.000
      1.854    1.000
      1.854    0.000
      1.855    1.000
      1.855    2.000
      1.855    1.000
      1.855    1.000
      1.855    0.000
      1.856    1.000
      1.856    0.000
      1.856    0.000
      1.856    0.000
      1.856    1.000
      1.857    2.000
      1.857    0.000
      1.857    0.000
      1.857    0.000
      1.857    0.000
      1.858    0.000
      1.858    0.000
      1.858    1.000
      1.858    0.000
      1.858    1.000
      1.859    1.000
      1.859    0.000
      1.859    2.000
      1.859    0.000
      1.859    0.000
      1.860    1.000
      1.860    1.000
      1.860    1.000
      1.860    1.000
      1.860    0.000
      1.861    0.000
      1.861    1.000
      1.861    0.000
      1.861    0.000
      1.861    0.000
      1.862    0.000
      1.862    0.000
      1.862    0.000
      1.862    1.000
      1.862    0.000
      1.863    0.000
      1.863    0.000
      1.863    0.000
      1.863    0.000
      1.863    1.000
      1.864    0.000
      1.864    0.000
      1.864    0.000
      1.864    0.000
      1.864    1.000
      1.865    1.000
      1.865    1.000
      1.865    1.000
      1.865    1.000
      1.865    1.000
      1.866    1.000
      1.866    0.000
      1.866    0.000
      1.866    0.000
      1.866    0.000
      1.867    1.000
      1.867    1.000
      1.867    1.000
      1.867    0.000
      1.867    2.000
      1.868    1.000
      1.868    1.000
      1.868    1.000
      1.868    1.000
      1.868    1.000
      1.869    2.000
      1.869    1.000
      1.869    1.000
      1.869    1.000
      1.869    0.000
      1.870    1.000
      1.870    1.000
      1.870    1.000
      1.870    1.000
      1.870    0.000
      1.871    1.000
      1.871    1.000
      1.871    0.000
      1.871    1.000
      1.871    0.000
      1.872    0.000
      1.872    1.000
      1.872    1.000
      1.872    1.000
      1.872    0.000
      1.873    1.000
      1.873    0.000
      1.873    0.000
      1.873    1.000
      1.873    0.000
      1.874    0.000
      1.874    0.000
      1.874    1.000
      1.874    1.000
      1.874    1.000
      1.875    1.000
      1.875    1.000
      1.875    1.000
      1.875    0.000
      1.875    1.000
      1.876    1.000
      1.876    0.000
      1.876    1.000
      1.876    1.000
      1.876    1.000
      1.877    1.000
      1.877    1.000
      1.877    1.000
      1.877    1.000
      1.877    1.000
      1.878    1.000
      1.878    1.000
      1.878    1.000
      1.878    1.000
      1.878    0.000
      1.879    0.000
      1.879    0.000
      1.879    1.000
      1.879    1.000
      1.879    0.000
      1.880    0.000
      1.880    0.000
      1.880    0.000
      1.880    0.000
      1.880    0.000
      1.881    0.000
      1.881    0.000
      1.881    0.000
      1.881    0.000
      1.881    0.000
      1.882    0.000
      1.882    0.000
      1.882    0.000
      1.882    0.000
      1.882    0.000
      1.883    0.000
      1.883    0.000
      1.883    0.000
      1.883    0.000
      1.883    0.000
      1.884    0.000
      1.884    0.000
      1.884    0.000
      1.884    0.000
      1.884    1.000
      1.885    1.000
      1.885    1.000
      1.885    0.000
      1.885    0.000
      1.885    0.000
      1.886    1.000
      1.886    1.000
      1.886    1.000
      1.886    1.000
      1.886    1.000
      1.887    0.000
      1.887    1.000
      1.887    1.000
      1.887    0.000
      1.887    0.000
      1.888    0.000
      1.888    0.000
      1.888    1.000
      1.888    0.000
      1.888    0.000
      1.889    0.000
      1.889    0.000
      1.889    1.000
      1.889    1.000
      1.889    1.000
      1.890    1.000
      1.890    1.000
      1.890    0.000
      1.890    0.000
      1.890    0.000
      1.891    0.000
      1.891    0.000
      1.891    0.000
      1.891    1.000
      1.891    0.000
      1.892    1.000
      1.892    0.000
      1.892    0.000
      1.892    1.000
      1.892    0.000
      1.893    0.000
      1.893    0.000
      1.893    1.000
      1.893    2.000
      1.893    1.000
      1.894    2.000
      1.894    1.000
      1.894    1.000
      1.894    2.000
      1.894    2.000
      1.895    2.000
      1.895    1.000
      1.895    1.000
      1.895    1.000
      1.895    1.000
      1.896    1.000
      1.896    1.000
      1.896    1.000
      1.896    0.000
      1.896    1.000
      1.897    1.000
      1.897    1.000
      1.897    1.000
      1.897    1.000
      1.897    1.000
      1.898    2.000
      1.898    1.000
      1.898    1.000
      1.898    2.000
      1.898    2.000
      1.899    2.000
      1.899    2.000
      1.899    2.000
      1.899    1.000
      1.899    2.000
      1.900    2.000
      1.900    1.000
      1.900    2.000
      1.900    2.000
      1.900    2.000
      1.901    2.000
      1.901    2.000
      1.901    2.000
      1.901    2.000
      1.901    2.000
      1.902    2.000
      1.902    0.000
      1.902    2.000
      1.902    2.000
      1.902    2.000
      1.903    1.000
      1.903    1.000
      1.903    1.000
      1.903    1.000
      1.903    1.000
      1.904    0.000
      1.904    0.000
      1.904    0.000
      1.904    1.000
      1.904    0.000
      1.905    1.000
      1.905    1.000
      1.905    1.000
      1.905    1.000
      1.905    1.000
      1.906    0.000
      1.906    0.000
      1.906    0.000
      1.906    0.000
      1.906    0.000
      1.907    0.000
      1.907    1.000
      1.907    0.000
      1.907    0.000
      1.907    0.000
      1.908    0.000
      1.908    0.000
      1.908    1.000
      1.908    0.000
      1.908    0.000
      1.909    0.000
      1.909    0.000
      1.909    0.000
      1.909    0.000
      1.909    0.000
      1.910    0.000
      1.910    0.000
      1.910    0.000
      1.910    0.000
      1.910    0.000
      1.911    0.000
      1.911    0.000
      1.911    0.000
      1.911    0.000
      1.911    0.000
      1.912    0.000
      1.912    1.000
      1.912    0.000
      1.912    0.000
      1.912    0.000
      1.913    0.000
      1.913    0.000
      1.913    0.000
      1.913    0.000
      1.913    0.000
      1.914    0.000
      1.914    0.000
      1.914    0.000
      1.914    0.000
      1.914    0.000
      1.915    0.000
      1.915    0.000
      1.915    0.000
      1.915    0.000
      1.915    0.000
      1.916    0.000
      1.916    0.000
      1.916    0.000
      1.916    0.000
      1.916    0.000
      1.917    0.000
      1.917    0.000
      1.917    0.000
      1.917    0.000
      1.917    0.000
      1.918    0.000
      1.918    0.000
      1.918    0.000
      1.918    0.000
      1.918    0.000
      1.919    0.000
      1.919    0.000
      1.919    0.000
      1.919    0.000
      1.919    0.000
      1.920    0.000
      1.920    0.000
      1.920    0.000
      1.920    0.000
      1.920    0.000
      1.921    0.000
      1.921    0.000
      1.921    0.000
      1.921    0.000
      1.921    0.000
      1.922    0.000
      1.922    0.000
      1.922    0.000
      1.922    0.000
      1.922    0.000
      1.923    1.000
      1.923    0.000
      1.923    0.000
      1.923    1.000
      1.923    0.000
      1.924    1.000
      1.924    1.000
      1.924    2.000
      1.924    2.000
      1.924    1.000
      1.925    1.000
      1.925    0.000
      1.925    2.000
      1.925    1.000
      1.925    1.000
      1.926    1.000
      1.926    0.000
      1.926    0.000
      1.926    0.000
      1.926    0.000
      1.927    0.000
      1.927    0.000
      1.927    1.000
      1.927    1.000
      1.927    0.000
      1.928    1.000
      1.928    1.000
      1.928    1.000
      1.928    1.000
      1.928    1.000
      1.929    1.000
      1.929    1.000
      1.929    0.000
      1.929    1.000
      1.929    1.000
      1.930    0.000
      1.930    1.000
      1.930    1.000
      1.930    1.000
      1.930    1.000
      1.931    1.000
      1.931    0.000
      1.931    1.000
      1.931    0.000
      1.931    1.000
      1.932    0.000
      1.932    1.000
      1.932    1.000
      1.932    1.000
      1.932    0.000
      1.933    0.000
      1.933    1.000
      1.933    0.000
      1.933    1.000
      1.933    1.000
      1.934    1.000
      1.934    1.000
      1.934    1.000
      1.934    1.000
      1.934    1.000
      1.935    1.000
      1.935    0.000
      1.935    0.000
      1.935    1.000
      1.935    1.000
      1.936    1.000
      1.936    0.000
      1.936    0.000
      1.936    0.000
      1.936    0.000
      1.937    0.000
      1.937    0.000
      1.937    0.000
      1.937    0.000
      1.937    1.000
      1.938    0.000
      1.938    1.000
      1.938    1.000
      1.938    1.000
      1.938    1.000
      1.939    0.000
      1.939    0.000
      1.939    0.000
      1.939    0.000
      1.939    0.000
      1.940    0.000
      1.940    0.000
      1.940    0.000
      1.940    0.000
      1.940    0.000
      1.941    1.000
      1.941    1.000
      1.941    1.000
      1.941    0.000
      1.941    1.000
      1.942    1.000
      1.942    1.000
      1.942    1.000
      1.942    1.000
      1.942    0.000
      1.943    0.000
      1.943    0.000
      1.943    0.000
      1.943    0.000
      1.943    1.000
      1.944    1.000
      1.944    1.000
      1.944    1.000
      1.944    1.000
      1.944    1.000
      1.945    0.000
      1.945    1.000
      1.945    1.000
      1.945    0.000
      1.945    0.000
      1.946    0.000
      1.946    0.000
      1.946    0.000
      1.946    0.000
      1.946    1.000
      1.947    1.000
      1.947    1.000
      1.947    0.000
      1.947    1.000
      1.947    0.000
      1.948    1.000
      1.948    1.000
      1.948    1.000
      1.948    0.000
      1.948    0.000
      1.949    0.000
      1.949    0.000
      1.949    0.000
      1.949    0.000
      1.949    0.000
      1.950    0.000
      1.950    0.000
      1.950    0.000
      1.950    1.000
      1.950    1.000
      1.951    1.000
      1.951    0.000
      1.951    0.000
      1.951    0.000
      1.951    1.000
      1.952    0.000
      1.952    0.000
      1.952    0.000
      1.952    0.000
      1.952    0.000
      1.953    0.000
      1.953    0.000
      1.953    0.000
      1.953    0.000
      1.953    0.000
      1.954    0.000
      1.954    0.000
      1.954    0.000
      1.954    0.000
      1.954    0.000
      1.955    0.000
      1.955    0.000
      1.955    0.000
      1.955    0.000
      1.955    0.000
      1.956    0.000
      1.956    0.000
      1.956    0.000
      1.956    0.000
      1.956    1.000
      1.957    1.000
      1.957    1.000
      1.957    0.000
      1.957    0.000
      1.957    0.000
      1.958    1.000
      1.958    0.000
      1.958    1.000
      1.958    0.000
      1.958    0.000
      1.959    0.000
      1.959    1.000
      1.959    0.000
      1.959    0.000
      1.959    0.000
      1.960    0.000
      1.960    0.000
      1.960    0.000
      1.960    0.000
      1.960    0.000
      1.961    0.000
      1.961    0.000
      1.961    0.000
      1.961    0.000
      1.961    0.000
      1.962    0.000
      1.962    0.000
      1.962    1.000
      1.962    1.000
      1.962    0.000
      1.963    1.000
      1.963    1.000
      1.963    1.000
      1.963    1.000
      1.963    0.000
      1.964    1.000
      1.964    1.000
      1.964    1.000
      1.964    0.000
      1.964    0.000
      1.965    0.000
      1.965    0.000
      1.965    1.000
      1.965    0.000
      1.965    0.000
      1.966    0.000
      1.966    0.000
      1.966    0.000
      1.966    0.000
      1.966    0.000
      1.967    0.000
      1.967    0.000
      1.967    0.000
      1.967    0.000
      1.967    0.000
      1.968    0.000
      1.968    0.000
      1.968    0.000
      1.968    0.000
      1.968    0.000
      1.969    0.000
      1.969    0.000
      1.969    0.000
      1.969    0.000
      1.969    0.000
      1.970    0.000
      1.970    0.000
      1.970    0.000
      1.970    0.000
      1.970    0.000
      1.971    0.000
      1.971    0.000
      1.971    0.000
      1.971    0.000
      1.971    0.000
      1.972    0.000
      1.972    0.000
      1.972    0.000
      1.972    0.000
      1.972    0.000
      1.973    0.000
      1.973    0.000
      1.973    0.000
      1.973    0.000
      1.973    0.000
      1.974    0.000
      1.974    0.000
      1.974    0.000
      1.974    0.000
      1.974    0.000
      1.975    0.000
      1.975    0.000
      1.975    0.000
      1.975    0.000
      1.975    0.000
      1.976    0.000
      1.976    0.000
      1.976    0.000
      1.976    0.000
      1.976    0.000
      1.977    0.000
      1.977    0.000
      1.977    0.000
      1.977    0.000
      1.977    0.000
      1.978    0.000
      1.978    0.000
      1.978    0.000
      1.978    0.000
      1.978    0.000
      1.979    0.000
      1.979    0.000
      1.979    0.000
      1.979    0.000
      1.979    0.000
      1.980    0.000
      1.980    0.000
      1.980    0.000
      1.980    0.000
      1.980    0.000
      1.981    0.000
      1.981    0.000
      1.981    0.000
      1.981    0.000
      1.981    0.000
      1.982    0.000
      1.982    0.000
      1.982    0.000
      1.982    0.000
      1.982    0.000
      1.983    0.000
      1.983    0.000
      1.983    0.000
      1.983    0.000
      1.983    0.000
      1.984    0.000
      1.984    0.000
      1.984    0.000
      1.984    0.000
      1.984    0.000
      1.985    0.000
      1.985    0.000
      1.985    0.000
      1.985    0.000
      1.985    0.000
      1.986    0.000
      1.986    0.000
      1.986    0.000
      1.986    0.000
      1.986    0.000
      1.987    0.000
      1.987    0.000
      1.987    0.000
      1.987    0.000
      1.987    0.000
      1.988    0.000
      1.988    0.000
      1.988    0.000
      1.988    0.000
      1.988    0.000
      1.989    0.000
      1.989    0.000
      1.989    0.000
      1.989    0.000
      1.989    0.000
      1.990    0.000
      1.990    0.000
      1.990    0.000
      1.990    0.000
      1.990    0.000
      1.991    0.000
      1.991    0.000
      1.991    0.000
      1.991    0.000
      1.991    0.000
      1.992    0.000
      1.992    0.000
      1.992    0.000
      1.992    0.000
      1.992    0.000
      1.993    0.000
      1.993    0.000
      1.993    0.000
      1.993    0.000
      1.993    0.000
      1.994    0.000
      1.994    0.000
      1.994    0.000
      1.994    0.000
      1.994    0.000
      1.995    0.000
      1.995    0.000
      1.995    0.000
      1.995    0.000
      1.995    0.000
      1.996    0.000
      1.996    0.000
      1.996    0.000
      1.996    0.000
      1.996    0.000
      1.997    0.000
      1.997    0.000
      1.997    0.000
      1.997    0.000
      1.997    0.000
      1.998    0.000
      1.998    0.000
      1.998    0.000
      1.998    0.000
      1.998    0.000
      1.999    0.000
      1.999    0.000
      1.999    0.000
      1.999    0.000
      1.999    0.000
      2.000    0.000
      2.000    0.000
      2.000    0.000
      2.000    0.000
      2.000    0.000
      2.001    0.000
      2.001    0.000
      2.001    0.000
      2.001    0.000
      2.001    0.000
      2.002    0.000
      2.002    0.000
      2.002    0.000
      2.002    0.000
      2.002    0.000
      2.003    0.000
      2.003    0.000
      2.003    0.000
      2.003    0.000
      2.003    0.000
      2.004    0.000
      2.004    0.000
      2.004    0.000
      2.004    0.000
      2.004    0.000
      2.005    0.000
      2.005    0.000
      2.005    0.000
      2.005    0.000
      2.005    0.000
      2.006    0.000
      2.006    0.000
      2.006    0.000
      2.006    0.000
      2.006    0.000
      2.007    0.000
      2.007    0.000
      2.007    0.000
      2.007    0.000
      2.007    0.000
      2.008    0.000
      2.008    0.000
      2.008    0.000
      2.008    0.000
      2.008    0.000
      2.009    0.000
      2.009    0.000
      2.009    0.000
      2.009    0.000
      2.009    0.000
      2.010    0.000
      2.010    0.000
      2.010    0.000
      2.010    0.000
      2.010    0.000
      2.011    0.000
      2.011    0.000
      2.011    1.000
      2.011    1.000
      2.011    0.000
      2.012    0.000
      2.012    0.000
      2.012    0.000
      2.012    0.000
      2.012    0.000
      2.013    0.000
      2.013    0.000
      2.013    0.000
      2.013    0.000
      2.013    0.000
      2.014    0.000
      2.014    0.000
      2.014    0.000
      2.014    1.000
      2.014    0.000
      2.015    0.000
      2.015    0.000
      2.015    0.000
      2.015    0.000
      2.015    0.000
      2.016    0.000
      2.016    0.000
      2.016    0.000
      2.016    0.000
      2.016    0.000
      2.017    0.000
      2.017    0.000
      2.017    0.000
      2.017    0.000
      2.017    0.000
      2.018    0.000
      2.018    0.000
      2.018    0.000
      2.018    0.000
      2.018    0.000
      2.019    0.000
      2.019    0.000
      2.019    0.000
      2.019    0.000
      2.019    0.000
      2.020    0.000
      2.020    0.000
      2.020    0.000
      2.020    0.000
      2.020    0.000
      2.021    0.000
      2.021    0.000
      2.021    0.000
      2.021    0.000
      2.021    0.000
      2.022    1.000
      2.022    0.000
      2.022    0.000
      2.022    0.000
      2.022    0.000
      2.023    0.000
      2.023    0.000
      2.023    0.000
      2.023    1.000
      2.023    1.000
      2.024    1.000
      2.024    1.000
      2.024    1.000
      2.024    1.000
      2.024    1.000
      2.025    1.000
      2.025    1.000
      2.025    0.000
      2.025    1.000
      2.025    1.000
      2.026    0.000
      2.026    0.000
      2.026    0.000
      2.026    1.000
      2.026    0.000
      2.027    0.000
      2.027    0.000
      2.027    1.000
      2.027    0.000
      2.027    0.000
      2.028    0.000
      2.028    0.000
      2.028    0.000
      2.028    0.000
      2.028    0.000
      2.029    0.000
      2.029    0.000
      2.029    0.000
      2.029    0.000
      2.029    0.000
      2.030    0.000
      2.030    0.000
      2.030    0.000
      2.030    0.000
      2.030    1.000
      2.031    0.000
      2.031    0.000
      2.031    0.000
      2.031    0.000
      2.031    0.000
      2.032    0.000
      2.032    0.000
      2.032    0.000
      2.032    0.000
      2.032    0.000
      2.033    0.000
      2.033    0.000
      2.033    0.000
      2.033    0.000
      2.033    0.000
      2.034    0.000
      2.034    0.000
      2.034    0.000
      2.034    0.000
      2.034    0.000
      2.035    0.000
      2.035    0.000
      2.035    0.000
      2.035    0.000
      2.035    0.000
      2.036    0.000
      2.036    0.000
      2.036    0.000
      2.036    0.000
      2.036    0.000
      2.037    1.000
      2.037    0.000
      2.037    0.000
      2.037    0.000
      2.037    0.000
      2.038    0.000
      2.038    0.000
      2.038    0.000
      2.038    0.000
      2.038    0.000
      2.039    0.000
      2.039    0.000
      2.039    0.000
      2.039    0.000
      2.039    0.000
      2.040    0.000
      2.040    0.000
      2.040    0.000
      2.040    0.000
      2.040    0.000
      2.041    0.000
      2.041    0.000
      2.041    0.000
      2.041    0.000
      2.041    0.000
      2.042    0.000
      2.042    0.000
      2.042    0.000
      2.042    0.000
      2.042    0.000
      2.043    0.000
      2.043    0.000
      2.043    0.000
      2.043    0.000
      2.043    0.000
      2.044    0.000
      2.044    0.000
      2.044    0.000
      2.044    0.000
      2.044    0.000
      2.045    0.000
      2.045    0.000
      2.045    0.000
      2.045    0.000
      2.045    0.000
      2.046    0.000
      2.046    0.000
      2.046    0.000
      2.046    0.000
      2.046    0.000
      2.047    0.000
      2.047    0.000
      2.047    0.000
      2.047    0.000
      2.047    0.000
      2.048    0.000
      2.048    0.000
      2.048    0.000
      2.048    0.000
      2.048    0.000
      2.049    0.000
      2.049    0.000
      2.049    0.000
      2.049    0.000
      2.049    0.000
      2.050    0.000
      2.050    0.000
      2.050    0.000
      2.050    0.000
      2.050    0.000
      2.051    0.000
      2.051    0.000
      2.051    0.000
      2.051    0.000
      2.051    0.000
      2.052    0.000
      2.052    1.000
      2.052    0.000
      2.052    0.000
      2.052    0.000
      2.053    0.000
      2.053    0.000
      2.053    0.000
      2.053    0.000
      2.053    0.000
      2.054    0.000
      2.054    0.000
      2.054    0.000
      2.054    0.000
      2.054    0.000
      2.055    0.000
      2.055    0.000
      2.055    0.000
      2.055    0.000
      2.055    1.000
      2.056    0.000
      2.056    0.000
      2.056    0.000
      2.056    0.000
      2.056    0.000
      2.057    0.000
      2.057    1.000
      2.057    0.000
      2.057    0.000
      2.057    0.000
      2.058    1.000
      2.058    1.000
      2.058    0.000
      2.058    0.000
      2.058    0.000
      2.059    0.000
      2.059    0.000
      2.059    0.000
      2.059    0.000
      2.059    0.000
      2.060    0.000
      2.060    0.000
      2.060    0.000
      2.060    0.000
      2.060    0.000
      2.061    0.000
      2.061    0.000
      2.061    0.000
      2.061    0.000
      2.061    0.000
      2.062    0.000
      2.062    0.000
      2.062    0.000
      2.062    0.000
      2.062    0.000
      2.063    0.000
      2.063    0.000
      2.063    0.000
      2.063    0.000
      2.063    0.000
      2.064    0.000
      2.064    0.000
      2.064    0.000
      2.064    0.000
      2.064    0.000
      2.065    0.000
      2.065    0.000
      2.065    0.000
      2.065    0.000
      2.065    0.000
      2.066    0.000
      2.066    0.000
      2.066    0.000
      2.066    0.000
      2.066    0.000
      2.067    0.000
      2.067    0.000
      2.067    0.000
      2.067    0.000
      2.067    0.000
      2.068    0.000
      2.068    0.000
      2.068    0.000
      2.068    0.000
      2.068    0.000
      2.069    0.000
      2.069    0.000
      2.069    0.000
      2.069    0.000
      2.069    0.000
      2.070    0.000
      2.070    0.000
      2.070    0.000
      2.070    0.000
      2.070    0.000
      2.071    0.000
      2.071    0.000
      2.071    0.000
      2.071    0.000
      2.071    0.000
      2.072    0.000
      2.072    0.000
      2.072    0.000
      2.072    0.000
      2.072    0.000
      2.073    0.000
      2.073    0.000
      2.073    0.000
      2.073    0.000
      2.073    0.000
      2.074    0.000
      2.074    0.000
      2.074    0.000
      2.074    0.000
      2.074    0.000
      2.075    0.000
      2.075    0.000
      2.075    0.000
      2.075    0.000
      2.075    0.000
      2.076    0.000
      2.076    0.000
      2.076    0.000
      2.076    0.000
      2.076    0.000
      2.077    0.000
      2.077    0.000
      2.077    0.000
      2.077    0.000
      2.077    0.000
      2.078    0.000
      2.078    0.000
      2.078    0.000
      2.078    0.000
      2.078    0.000
      2.079    0.000
      2.079    0.000
      2.079    0.000
      2.079    0.000
      2.079    0.000
      2.080    0.000
      2.080    0.000
      2.080    0.000
      2.080    0.000
      2.080    0.000
      2.081    0.000
      2.081    0.000
      2.081    0.000
      2.081    0.000
      2.081    0.000
      2.082    0.000
      2.082    0.000
      2.082    0.000
      2.082    0.000
      2.082    0.000
      2.083    0.000
      2.083    0.000
      2.083    0.000
      2.083    0.000
      2.083    0.000
      2.084    0.000
      2.084    0.000
      2.084    0.000
      2.084    0.000
      2.084    0.000
      2.085    0.000
      2.085    0.000
      2.085    0.000
      2.085    0.000
      2.085    0.000
      2.086    0.000
      2.086    0.000
      2.086    0.000
      2.086    0.000
      2.086    0.000
      2.087    0.000
      2.087    0.000
      2.087    0.000
      2.087    0.000
      2.087    0.000
      2.088    1.000
      2.088    0.000
      2.088    0.000
      2.088    0.000
      2.088    1.000
      2.089    1.000
      2.089    0.000
      2.089    0.000
      2.089    0.000
      2.089    0.000
      2.090    0.000
      2.090    0.000
      2.090    0.000
      2.090    0.000
      2.090    0.000
      2.091    0.000
      2.091    0.000
      2.091    0.000
      2.091    0.000
      2.091    1.000
      2.092    0.000
      2.092    0.000
      2.092    0.000
      2.092    0.000
      2.092    0.000
      2.093    0.000
      2.093    0.000
      2.093    1.000
      2.093    0.000
      2.093    0.000
      2.094    0.000
      2.094    1.000
      2.094    0.000
      2.094    0.000
      2.094    1.000
      2.095    0.000
      2.095    1.000
      2.095    1.000
      2.095    0.000
      2.095    0.000
      2.096    1.000
      2.096    0.000
      2.096    1.000
      2.096    0.000
      2.096    0.000
      2.097    0.000
      2.097    1.000
      2.097    1.000
      2.097    0.000
      2.097    1.000
      2.098    0.000
      2.098    0.000
      2.098    0.000
      2.098    0.000
      2.098    0.000
      2.099    1.000
      2.099    0.000
      2.099    0.000
      2.099    0.000
      2.099    0.000
      2.100    0.000
      2.100    0.000
      2.100    1.000
      2.100    0.000
      2.100    1.000
      2.101    0.000
      2.101    0.000
      2.101    0.000
      2.101    0.000
      2.101    0.000
      2.102    0.000
      2.102    1.000
      2.102    0.000
      2.102    1.000
      2.102    0.000
      2.103    0.000
      2.103    0.000
      2.103    0.000
      2.103    0.000
      2.103    0.000
      2.104    0.000
      2.104    0.000
      2.104    0.000
      2.104    0.000
      2.104    0.000
      2.105    0.000
      2.105    1.000
      2.105    0.000
      2.105    0.000
      2.105    0.000
      2.106    0.000
      2.106    0.000
      2.106    0.000
      2.106    0.000
      2.106    0.000
      2.107    0.000
      2.107    0.000
      2.107    0.000
      2.107    0.000
      2.107    0.000
      2.108    0.000
      2.108    0.000
      2.108    0.000
      2.108    0.000
      2.108    0.000
      2.109    0.000
      2.109    0.000
      2.109    0.000
      2.109    0.000
      2.109    0.000
      2.110    0.000
      2.110    0.000
      2.110    0.000
      2.110    0.000
      2.110    0.000
      2.111    0.000
      2.111    0.000
      2.111    0.000
      2.111    0.000
      2.111    0.000
      2.112    0.000
      2.112    0.000
      2.112    0.000
      2.112    0.000
      2.112    0.000
      2.113    0.000
      2.113    0.000
      2.113    0.000
      2.113    0.000
      2.113    0.000
      2.114    0.000
      2.114    0.000
      2.114    0.000
      2.114    0.000
      2.114    0.000
      2.115    0.000
      2.115    0.000
      2.115    0.000
      2.115    0.000
      2.115    0.000
      2.116    0.000
      2.116    0.000
      2.116    0.000
      2.116    1.000
      2.116    0.000
      2.117    0.000
      2.117    0.000
      2.117    0.000
      2.117    0.000
      2.117    0.000
      2.118    1.000
      2.118    1.000
      2.118    1.000
      2.118    1.000
      2.118    0.000
      2.119    1.000
      2.119    1.000
      2.119    1.000
      2.119    1.000
      2.119    1.000
      2.120    1.000
      2.120    1.000
      2.120    1.000
      2.120    1.000
      2.120    0.000
      2.121    0.000
      2.121    1.000
      2.121    0.000
      2.121    1.000
      2.121    0.000
      2.122    0.000
      2.122    0.000
      2.122    1.000
      2.122    0.000
      2.122    1.000
      2.123    0.000
      2.123    0.000
      2.123    1.000
      2.123    2.000
      2.123    2.000
      2.124    1.000
      2.124    1.000
      2.124    0.000
      2.124    0.000
      2.124    0.000
      2.125    0.000
      2.125    1.000
      2.125    2.000
      2.125    0.000
      2.125    1.000
      2.126    0.000
      2.126    0.000
      2.126    0.000
      2.126    0.000
      2.126    1.000
      2.127    1.000
      2.127    1.000
      2.127    1.000
      2.127    1.000
      2.127    1.000
      2.128    1.000
      2.128    1.000
      2.128    0.000
      2.128    1.000
      2.128    1.000
      2.129    1.000
      2.129    1.000
      2.129    0.000
      2.129    0.000
      2.129    1.000
      2.130    1.000
      2.130    1.000
      2.130    0.000
      2.130    0.000
      2.130    0.000
      2.131    2.000
      2.131    1.000
      2.131    1.000
      2.131    2.000
      2.131    2.000
      2.132    2.000
      2.132    1.000
      2.132    1.000
      2.132    2.000
      2.132    1.000
      2.133    1.000
      2.133    1.000
      2.133    1.000
      2.133    1.000
      2.133    2.000
      2.134    1.000
      2.134    0.000
      2.134    0.000
      2.134    0.000
      2.134    0.000
      2.135    0.000
      2.135    0.000
      2.135    2.000
      2.135    1.000
      2.135    1.000
      2.136    1.000
      2.136    2.000
      2.136    2.000
      2.136    2.000
      2.136    1.000
      2.137    1.000
      2.137    1.000
      2.137    1.000
      2.137    1.000
      2.137    2.000
      2.138    2.000
      2.138    1.000
      2.138    2.000
      2.138    2.000
      2.138    2.000
      2.139    2.000
      2.139    2.000
      2.139    0.000
      2.139    2.000
      2.139    1.000
      2.140    1.000
      2.140    2.000
      2.140    2.000
      2.140    1.000
      2.140    1.000
      2.141    0.000
      2.141    1.000
      2.141    1.000
      2.141    1.000
      2.141    2.000
      2.142    2.000
      2.142    2.000
      2.142    2.000
      2.142    1.000
      2.142    0.000
      2.143    1.000
      2.143    1.000
      2.143    1.000
      2.143    1.000
      2.143    2.000
      2.144    2.000
      2.144    1.000
      2.144    1.000
      2.144    2.000
      2.144    2.000
      2.145    1.000
      2.145    2.000
      2.145    2.000
      2.145    2.000
      2.145    1.000
      2.146    1.000
      2.146    0.000
      2.146    1.000
      2.146    1.000
      2.146    2.000
      2.147    1.000
      2.147    1.000
      2.147    1.000
      2.147    1.000
      2.147    1.000
      2.148    1.000
      2.148    1.000
      2.148    1.000
      2.148    2.000
      2.148    2.000
      2.149    2.000
      2.149    2.000
      2.149    1.000
      2.149    1.000
      2.149    2.000
      2.150    2.000
      2.150    0.000
      2.150    0.000
      2.150    1.000
      2.150    1.000
      2.151    2.000
      2.151    0.000
      2.151    1.000
      2.151    1.000
      2.151    2.000
      2.152    1.000
      2.152    2.000
      2.152    2.000
      2.152    1.000
      2.152    2.000
      2.153    2.000
      2.153    1.000
      2.153    2.000
      2.153    1.000
      2.153    1.000
      2.154    1.000
      2.154    1.000
      2.154    2.000
      2.154    2.000
      2.154    1.000
      2.155    1.000
      2.155    2.000
      2.155    2.000
      2.155    1.000
      2.155    2.000
      2.156    2.000
      2.156    2.000
      2.156    2.000
      2.156    1.000
      2.156    2.000
      2.157    1.000
      2.157    2.000
      2.157    1.000
      2.157    1.000
      2.157    1.000
      2.158    1.000
      2.158    2.000
      2.158    2.000
      2.158    2.000
      2.158    2.000
      2.159    2.000
      2.159    2.000
      2.159    2.000
      2.159    2.000
      2.159    2.000
      2.160    2.000
      2.160    2.000
      2.160    2.000
      2.160    2.000
      2.160    2.000
      2.161    2.000
      2.161    2.000
      2.161    2.000
      2.161    2.000
      2.161    1.000
      2.162    2.000
      2.162    1.000
      2.162    1.000
      2.162    1.000
      2.162    2.000
      2.163    1.000
      2.163    2.000
      2.163    2.000
      2.163    1.000
      2.163    2.000
      2.164    2.000
      2.164    1.000
      2.164    2.000
      2.164    2.000
      2.164    2.000
      2.165    2.000
      2.165    2.000
      2.165    1.000
      2.165    2.000
      2.165    2.000
      2.166    2.000
      2.166    2.000
      2.166    2.000
      2.166    1.000
      2.166    2.000
      2.167    2.000
      2.167    1.000
      2.167    2.000
      2.167    2.000
      2.167    1.000
      2.168    1.000
      2.168    2.000
      2.168    1.000
      2.168    1.000
      2.168    2.000
      2.169    2.000
      2.169    1.000
      2.169    1.000
      2.169    1.000
      2.169    1.000
      2.170    2.000
      2.170    1.000
      2.170    2.000
      2.170    1.000
      2.170    1.000
      2.171    1.000
      2.171    2.000
      2.171    2.000
      2.171    1.000
      2.171    2.000
      2.172    2.000
      2.172    1.000
      2.172    1.000
      2.172    1.000
      2.172    2.000
      2.173    2.000
      2.173    1.000
      2.173    1.000
      2.173    2.000
      2.173    1.000
      2.174    2.000
      2.174    1.000
      2.174    1.000
      2.174    0.000
      2.174    2.000
      2.175    2.000
      2.175    2.000
      2.175    2.000
      2.175    2.000
      2.175    2.000
      2.176    2.000
      2.176    1.000
      2.176    2.000
      2.176    1.000
      2.176    1.000
      2.177    1.000
      2.177    1.000
      2.177    2.000
      2.177    2.000
      2.177    1.000
      2.178    2.000
      2.178    2.000
      2.178    2.000
      2.178    2.000
      2.178    2.000
      2.179    2.000
      2.179    2.000
      2.179    2.000
      2.179    1.000
      2.179    1.000
      2.180    1.000
      2.180    1.000
      2.180    1.000
      2.180    0.000
      2.180    1.000
      2.181    2.000
      2.181    0.000
      2.181    2.000
      2.181    1.000
      2.181    2.000
      2.182    2.000
      2.182    0.000
      2.182    1.000
      2.182    1.000
      2.182    1.000
      2.183    1.000
      2.183    0.000
      2.183    1.000
      2.183    2.000
      2.183    2.000
      2.184    1.000
      2.184    2.000
      2.184    1.000
      2.184    2.000
      2.184    2.000
      2.185    2.000
      2.185    2.000
      2.185    1.000
      2.185    2.000
      2.185    1.000
      2.186    1.000
      2.186    0.000
      2.186    0.000
      2.186    1.000
      2.186    0.000
      2.187    0.000
      2.187    0.000
      2.187    0.000
      2.187    0.000
      2.187    0.000
      2.188    1.000
      2.188    1.000
      2.188    0.000
      2.188    1.000
      2.188    0.000
      2.189    0.000
      2.189    0.000
      2.189    1.000
      2.189    0.000
      2.189    0.000
      2.190    1.000
      2.190    2.000
      2.190    2.000
      2.190    1.000
      2.190    1.000
      2.191    1.000
      2.191    1.000
      2.191    1.000
      2.191    1.000
      2.191    1.000
      2.192    1.000
      2.192    1.000
      2.192    1.000
      2.192    2.000
      2.192    1.000
      2.193    1.000
      2.193    1.000
      2.193    1.000
      2.193    1.000
      2.193    1.000
      2.194    1.000
      2.194    1.000
      2.194    1.000
      2.194    1.000
      2.194    1.000
      2.195    1.000
      2.195    1.000
      2.195    1.000
      2.195    0.000
      2.195    0.000
      2.196    0.000
      2.196    0.000
      2.196    1.000
      2.196    1.000
      2.196    1.000
      2.197    1.000
      2.197    1.000
      2.197    1.000
      2.197    1.000
      2.197    0.000
      2.198    1.000
      2.198    1.000
      2.198    1.000
      2.198    1.000
      2.198    1.000
      2.199    1.000
      2.199    0.000
      2.199    1.000
      2.199    1.000
      2.199    0.000
      2.200    0.000
      2.200    1.000
      2.200    1.000
      2.200    1.000
      2.200    1.000
      2.201    1.000
      2.201    1.000
      2.201    1.000
      2.201    1.000
      2.201    1.000
      2.202    1.000
      2.202    1.000
      2.202    1.000
      2.202    1.000
      2.202    1.000
      2.203    1.000
      2.203    1.000
      2.203    1.000
      2.203    1.000
      2.203    0.000
      2.204    1.000
      2.204    1.000
      2.204    1.000
      2.204    1.000
      2.204    1.000
      2.205    1.000
      2.205    1.000
      2.205    1.000
      2.205    1.000
      2.205    1.000
      2.206    1.000
      2.206    0.000
      2.206    1.000
      2.206    0.000
      2.206    0.000
      2.207    0.000
      2.207    0.000
      2.207    1.000
      2.207    0.000
      2.207    0.000
      2.208    0.000
      2.208    1.000
      2.208    1.000
      2.208    0.000
      2.208    1.000
      2.209    0.000
      2.209    0.000
      2.209    1.000
      2.209    1.000
      2.209    0.000
      2.210    0.000
      2.210    1.000
      2.210    1.000
      2.210    1.000
      2.210    1.000
      2.211    2.000
      2.211    2.000
      2.211    1.000
      2.211    2.000
      2.211    1.000
      2.212    2.000
      2.212    2.000
      2.212    2.000
      2.212    1.000
      2.212    2.000
      2.213    2.000
      2.213    2.000
      2.213    1.000
      2.213    2.000
      2.213    2.000
      2.214    2.000
      2.214    2.000
      2.214    2.000
      2.214    2.000
      2.214    2.000
      2.215    0.000
      2.215    2.000
      2.215    2.000
      2.215    2.000
      2.215    1.000
      2.216    1.000
      2.216    1.000
      2.216    1.000
      2.216    1.000
      2.216    2.000
      2.217    2.000
      2.217    1.000
      2.217    2.000
      2.217    1.000
      2.217    2.000
      2.218    1.000
      2.218    2.000
      2.218    1.000
      2.218    2.000
      2.218    1.000
      2.219    1.000
      2.219    1.000
      2.219    1.000
      2.219    2.000
      2.219    2.000
      2.220    2.000
      2.220    0.000
      2.220    1.000
      2.220    1.000
      2.220    2.000
      2.221    2.000
      2.221    2.000
      2.221    2.000
      2.221    1.000
      2.221    2.000
      2.222    2.000
      2.222    2.000
      2.222    1.000
      2.222    2.000
      2.222    2.000
      2.223    2.000
      2.223    1.000
      2.223    2.000
      2.223    2.000
      2.223    2.000
      2.224    1.000
      2.224    2.000
      2.224    1.000
      2.224    2.000
      2.224    2.000
      2.225    0.000
      2.225    1.000
      2.225    1.000
      2.225    1.000
      2.225    2.000
      2.226    1.000
      2.226    2.000
      2.226    1.000
      2.226    1.000
      2.226    2.000
      2.227    1.000
      2.227    2.000
      2.227    1.000
      2.227    1.000
      2.227    1.000
      2.228    1.000
      2.228    1.000
      2.228    1.000
      2.228    1.000
      2.228    1.000
      2.229    1.000
      2.229    0.000
      2.229    0.000
      2.229    1.000
      2.229    1.000
      2.230    0.000
      2.230    1.000
      2.230    1.000
      2.230    2.000
      2.230    2.000
      2.231    1.000
      2.231    2.000
      2.231    1.000
      2.231    1.000
      2.231    1.000
      2.232    1.000
      2.232    1.000
      2.232    2.000
      2.232    2.000
      2.232    2.000
      2.233    1.000
      2.233    2.000
      2.233    1.000
      2.233    1.000
      2.233    2.000
      2.234    0.000
      2.234    1.000
      2.234    1.000
      2.234    2.000
      2.234    0.000
      2.235    0.000
      2.235    1.000
      2.235    1.000
      2.235    0.000
      2.235    1.000
      2.236    0.000
      2.236    2.000
      2.236    1.000
      2.236    1.000
      2.236    1.000
      2.237    1.000
      2.237    1.000
      2.237    2.000
      2.237    1.000
      2.237    2.000
      2.238    2.000
      2.238    2.000
      2.238    2.000
      2.238    1.000
      2.238    2.000
      2.239    2.000
      2.239    1.000
      2.239    2.000
      2.239    2.000
      2.239    1.000
      2.240    0.000
      2.240    0.000
      2.240    2.000
      2.240    0.000
      2.240    1.000
      2.241    0.000
      2.241    0.000
      2.241    1.000
      2.241    1.000
      2.241    1.000
      2.242    2.000
      2.242    2.000
      2.242    1.000
      2.242    2.000
      2.242    2.000
      2.243    2.000
      2.243    2.000
      2.243    1.000
      2.243    0.000
      2.243    2.000
      2.244    1.000
      2.244    2.000
      2.244    1.000
      2.244    1.000
      2.244    1.000
      2.245    1.000
      2.245    2.000
      2.245    1.000
      2.245    2.000
      2.245    1.000
      2.246    2.000
      2.246    1.000
      2.246    1.000
      2.246    1.000
      2.246    0.000
      2.247    0.000
      2.247    0.000
      2.247    0.000
      2.247    1.000
      2.247    2.000
      2.248    1.000
      2.248    1.000
      2.248    2.000
      2.248    1.000
      2.248    1.000
      2.249    2.000
      2.249    1.000
      2.249    1.000
      2.249    1.000
      2.249    1.000
      2.250    1.000
      2.250    1.000
      2.250    1.000
      2.250    1.000
      2.250    2.000
      2.251    2.000
      2.251    2.000
      2.251    1.000
      2.251    1.000
      2.251    1.000
      2.252    1.000
      2.252    2.000
      2.252    2.000
      2.252    1.000
      2.252    1.000
      2.253    1.000
      2.253    1.000
      2.253    2.000
      2.253    2.000
      2.253    1.000
      2.254    2.000
      2.254    2.000
      2.254    2.000
      2.254    0.000
      2.254    1.000
      2.255    0.000
      2.255    1.000
      2.255    1.000
      2.255    2.000
      2.255    2.000
      2.256    1.000
      2.256    1.000
      2.256    2.000
      2.256    2.000
      2.256    2.000
      2.257    2.000
      2.257    1.000
      2.257    1.000
      2.257    1.000
      2.257    2.000
      2.258    2.000
      2.258    2.000
      2.258    2.000
      2.258    2.000
      2.258    2.000
      2.259    1.000
      2.259    1.000
      2.259    2.000
      2.259    1.000
      2.259    2.000
      2.260    2.000
      2.260    1.000
      2.260    0.000
      2.260    1.000
      2.260    1.000
      2.261    2.000
      2.261    1.000
      2.261    0.000
      2.261    1.000
      2.261    1.000
      2.262    1.000
      2.262    1.000
      2.262    1.000
      2.262    2.000
      2.262    1.000
      2.263    1.000
      2.263    1.000
      2.263    1.000
      2.263    1.000
      2.263    0.000
      2.264    1.000
      2.264    0.000
      2.264    1.000
      2.264    2.000
      2.264    2.000
      2.265    2.000
      2.265    1.000
      2.265    2.000
      2.265    1.000
      2.265    1.000
      2.266    1.000
      2.266    1.000
      2.266    1.000
      2.266    1.000
      2.266    2.000
      2.267    1.000
      2.267    1.000
      2.267    2.000
      2.267    2.000
      2.267    2.000
      2.268    2.000
      2.268    2.000
      2.268    1.000
      2.268    1.000
      2.268    1.000
      2.269    1.000
      2.269    1.000
      2.269    2.000
      2.269    0.000
      2.269    1.000
      2.270    1.000
      2.270    2.000
      2.270    1.000
      2.270    0.000
      2.270    0.000
      2.271    0.000
      2.271    0.000
      2.271    0.000
      2.271    1.000
      2.271    1.000
      2.272    1.000
      2.272    1.000
      2.272    0.000
      2.272    0.000
      2.272    1.000
      2.273    0.000
      2.273    0.000
      2.273    1.000
      2.273    1.000
      2.273    0.000
      2.274    1.000
      2.274    1.000
      2.274    1.000
      2.274    1.000
      2.274    1.000
      2.275    1.000
      2.275    1.000
      2.275    1.000
      2.275    1.000
      2.275    1.000
      2.276    1.000
      2.276    1.000
      2.276    1.000
      2.276    1.000
      2.276    1.000
      2.277    1.000
      2.277    1.000
      2.277    0.000
      2.277    1.000
      2.277    1.000
      2.278    1.000
      2.278    0.000
      2.278    1.000
      2.278    1.000
      2.278    0.000
      2.279    0.000
      2.279    1.000
      2.279    1.000
      2.279    1.000
      2.279    1.000
      2.280    0.000
      2.280    0.000
      2.280    1.000
      2.280    1.000
      2.280    1.000
      2.281    1.000
      2.281    1.000
      2.281    1.000
      2.281    1.000
      2.281    0.000
      2.282    0.000
      2.282    0.000
      2.282    1.000
      2.282    0.000
      2.282    1.000
      2.283    0.000
      2.283    1.000
      2.283    0.000
      2.283    1.000
      2.283    1.000
      2.284    0.000
      2.284    1.000
      2.284    1.000
      2.284    1.000
      2.284    1.000
      2.285    1.000
      2.285    1.000
      2.285    1.000
      2.285    0.000
      2.285    1.000
      2.286    0.000
      2.286    0.000
      2.286    1.000
      2.286    1.000
      2.286    0.000
      2.287    1.000
      2.287    0.000
      2.287    1.000
      2.287    0.000
      2.287    0.000
      2.288    1.000
      2.288    1.000
      2.288    0.000
      2.288    1.000
      2.288    1.000
      2.289    1.000
      2.289    1.000
      2.289    1.000
      2.289    0.000
      2.289    1.000
      2.290    0.000
      2.290    1.000
      2.290    0.000
      2.290    0.000
      2.290    0.000
      2.291    0.000
      2.291    0.000
      2.291    1.000
      2.291    0.000
      2.291    1.000
      2.292    1.000
      2.292    1.000
      2.292    1.000
      2.292    1.000
      2.292    1.000
      2.293    1.000
      2.293    1.000
      2.293    1.000
      2.293    1.000
      2.293    1.000
      2.294    1.000
      2.294    1.000
      2.294    1.000
      2.294    1.000
      2.294    1.000
      2.295    1.000
      2.295    1.000
      2.295    1.000
      2.295    1.000
      2.295    1.000
      2.296    1.000
      2.296    1.000
      2.296    0.000
      2.296    1.000
      2.296    1.000
      2.297    0.000
      2.297    1.000
      2.297    1.000
      2.297    1.000
      2.297    1.000
      2.298    0.000
      2.298    0.000
      2.298    1.000
      2.298    1.000
      2.298    0.000
      2.299    1.000
      2.299    1.000
      2.299    2.000
      2.299    0.000
      2.299    1.000
      2.300    0.000
      2.300    0.000
      2.300    0.000
      2.300    0.000
      2.300    0.000
      2.301    0.000
      2.301    0.000
      2.301    0.000
      2.301    1.000
      2.301    0.000
      2.302    1.000
      2.302    0.000
      2.302    1.000
      2.302    0.000
      2.302    1.000
      2.303    1.000
      2.303    0.000
      2.303    1.000
      2.303    1.000
      2.303    1.000
      2.304    1.000
      2.304    1.000
      2.304    0.000
      2.304    1.000
      2.304    0.000
      2.305    0.000
      2.305    1.000
      2.305    0.000
      2.305    1.000
      2.305    1.000
      2.306    1.000
      2.306    1.000
      2.306    1.000
      2.306    1.000
      2.306    1.000
      2.307    1.000
      2.307    1.000
      2.307    1.000
      2.307    1.000
      2.307    1.000
      2.308    1.000
      2.308    1.000
      2.308    1.000
      2.308    1.000
      2.308    1.000
      2.309    1.000
      2.309    1.000
      2.309    1.000
      2.309    1.000
      2.309    1.000
      2.310    1.000
      2.310    0.000
      2.310    1.000
      2.310    0.000
      2.310    1.000
      2.311    1.000
      2.311    0.000
      2.311    1.000
      2.311    0.000
      2.311    1.000
      2.312    0.000
      2.312    1.000
      2.312    1.000
      2.312    1.000
      2.312    1.000
      2.313    1.000
      2.313    1.000
      2.313    0.000
      2.313    0.000
      2.313    0.000
      2.314    1.000
      2.314    1.000
      2.314    1.000
      2.314    1.000
      2.314    1.000
      2.315    1.000
      2.315    1.000
      2.315    0.000
      2.315    0.000
      2.315    0.000
      2.316    0.000
      2.316    0.000
      2.316    0.000
      2.316    0.000
      2.316    0.000
      2.317    0.000
      2.317    0.000
      2.317    0.000
      2.317    0.000
      2.317    0.000
      2.318    0.000
      2.318    0.000
      2.318    0.000
      2.318    1.000
      2.318    0.000
      2.319    0.000
      2.319    0.000
      2.319    1.000
      2.319    1.000
      2.319    1.000
      2.320    1.000
      2.320    1.000
      2.320    1.000
      2.320    1.000
      2.320    1.000
      2.321    1.000
      2.321    1.000
      2.321    1.000
      2.321    1.000
      2.321    1.000
      2.322    1.000
      2.322    1.000
      2.322    1.000
      2.322    1.000
      2.322    0.000
      2.323    1.000
      2.323    1.000
      2.323    1.000
      2.323    1.000
      2.323    1.000
      2.324    1.000
      2.324    1.000
      2.324    1.000
      2.324    1.000
      2.324    0.000
      2.325    0.000
      2.325    1.000
      2.325    0.000
      2.325    0.000
      2.325    0.000
      2.326    0.000
      2.326    0.000
      2.326    0.000
      2.326    0.000
      2.326    0.000
      2.327    0.000
      2.327    0.000
      2.327    0.000
      2.327    0.000
      2.327    0.000
      2.328    0.000
      2.328    0.000
      2.328    0.000
      2.328    0.000
      2.328    1.000
      2.329    1.000
      2.329    1.000
      2.329    1.000
      2.329    1.000
      2.329    1.000
      2.330    1.000
      2.330    1.000
      2.330    1.000
      2.330    1.000
      2.330    1.000
      2.331    1.000
      2.331    1.000
      2.331    1.000
      2.331    1.000
      2.331    1.000
      2.332    1.000
      2.332    1.000
      2.332    1.000
      2.332    1.000
      2.332    0.000
      2.333    0.000
      2.333    0.000
      2.333    1.000
      2.333    0.000
      2.333    1.000
      2.334    1.000
      2.334    0.000
      2.334    1.000
      2.334    1.000
      2.334    1.000
      2.335    0.000
      2.335    0.000
      2.335    0.000
      2.335    0.000
      2.335    0.000
      2.336    0.000
      2.336    0.000
      2.336    1.000
      2.336    0.000
      2.336    1.000
      2.337    0.000
      2.337    0.000
      2.337    0.000
      2.337    0.000
      2.337    0.000
      2.338    0.000
      2.338    0.000
      2.338    0.000
      2.338    0.000
      2.338    0.000
      2.339    0.000
      2.339    0.000
      2.339    0.000
      2.339    0.000
      2.339    1.000
      2.340    0.000
      2.340    0.000
      2.340    0.000
      2.340    0.000
      2.340    0.000
      2.341    0.000
      2.341    1.000
      2.341    1.000
      2.341    1.000
      2.341    1.000
      2.342    1.000
      2.342    1.000
      2.342    1.000
      2.342    1.000
      2.342    1.000
      2.343    1.000
      2.343    1.000
      2.343    1.000
      2.343    1.000
      2.343    1.000
      2.344    1.000
      2.344    1.000
      2.344    1.000
      2.344    1.000
      2.344    1.000
      2.345    1.000
      2.345    1.000
      2.345    1.000
      2.345    1.000
      2.345    1.000
      2.346    1.000
      2.346    1.000
      2.346    1.000
      2.346    1.000
      2.346    1.000
      2.347    1.000
      2.347    1.000
      2.347    1.000
      2.347    1.000
      2.347    0.000
      2.348    0.000
      2.348    1.000
      2.348    1.000
      2.348    1.000
      2.348    1.000
      2.349    1.000
      2.349    0.000
      2.349    1.000
      2.349    0.000
      2.349    1.000
      2.350    1.000
      2.350    1.000
      2.350    1.000
      2.350    0.000
      2.350    1.000
      2.351    0.000
      2.351    1.000
      2.351    1.000
      2.351    0.000
      2.351    0.000
      2.352    1.000
      2.352    1.000
      2.352    0.000
      2.352    1.000
      2.352    0.000
      2.353    0.000
      2.353    2.000
      2.353    1.000
      2.353    1.000
      2.353    0.000
      2.354    0.000
      2.354    0.000
      2.354    1.000
      2.354    0.000
      2.354    0.000
      2.355    0.000
      2.355    0.000
      2.355    1.000
      2.355    1.000
      2.355    0.000
      2.356    0.000
      2.356    1.000
      2.356    1.000
      2.356    1.000
      2.356    1.000
      2.357    1.000
      2.357    1.000
      2.357    1.000
      2.357    0.000
      2.357    0.000
      2.358    0.000
      2.358    0.000
      2.358    0.000
      2.358    0.000
      2.358    0.000
      2.359    0.000
      2.359    0.000
      2.359    1.000
      2.359    1.000
      2.359    0.000
      2.360    0.000
      2.360    0.000
      2.360    0.000
      2.360    1.000
      2.360    1.000
      2.361    1.000
      2.361    1.000
      2.361    1.000
      2.361    1.000
      2.361    1.000
      2.362    1.000
      2.362    1.000
      2.362    1.000
      2.362    1.000
      2.362    1.000
      2.363    1.000
      2.363    1.000
      2.363    1.000
      2.363    1.000
      2.363    1.000
      2.364    1.000
      2.364    1.000
      2.364    1.000
      2.364    1.000
      2.364    1.000
      2.365    1.000
      2.365    1.000
      2.365    1.000
      2.365    1.000
      2.365    1.000
      2.366    1.000
      2.366    1.000
      2.366    1.000
      2.366    1.000
      2.366    1.000
      2.367    1.000
      2.367    1.000
      2.367    0.000
      2.367    1.000
      2.367    1.000
      2.368    1.000
      2.368    1.000
      2.368    1.000
      2.368    1.000
      2.368    1.000
      2.369    0.000
      2.369    0.000
      2.369    1.000
      2.369    1.000
      2.369    1.000
      2.370    1.000
      2.370    1.000
      2.370    1.000
      2.370    1.000
      2.370    1.000
      2.371    1.000
      2.371    1.000
      2.371    1.000
      2.371    0.000
      2.371    1.000
      2.372    1.000
      2.372    0.000
      2.372    0.000
      2.372    0.000
      2.372    1.000
      2.373    1.000
      2.373    0.000
      2.373    0.000
      2.373    0.000
      2.373    0.000
      2.374    0.000
      2.374    0.000
      2.374    1.000
      2.374    0.000
      2.374    0.000
      2.375    0.000
      2.375    0.000
      2.375    0.000
      2.375    0.000
      2.375    0.000
      2.376    0.000
      2.376    0.000
      2.376    0.000
      2.376    1.000
      2.376    0.000
      2.377    0.000
      2.377    0.000
      2.377    0.000
      2.377    0.000
      2.377    1.000
      2.378    0.000
      2.378    0.000
      2.378    0.000
      2.378    0.000
      2.378    0.000
      2.379    0.000
      2.379    0.000
      2.379    1.000
      2.379    0.000
      2.379    0.000
      2.380    1.000
      2.380    0.000
      2.380    0.000
      2.380    1.000
      2.380    0.000
      2.381    0.000
      2.381    0.000
      2.381    1.000
      2.381    1.000
      2.381    1.000
      2.382    1.000
      2.382    1.000
      2.382    1.000
      2.382    1.000
      2.382    1.000
      2.383    1.000
      2.383    1.000
      2.383    1.000
      2.383    1.000
      2.383    0.000
      2.384    1.000
      2.384    1.000
      2.384    1.000
      2.384    0.000
      2.384    1.000
      2.385    0.000
      2.385    1.000
      2.385    1.000
      2.385    1.000
      2.385    1.000
      2.386    0.000
      2.386    0.000
      2.386    0.000
      2.386    1.000
      2.386    1.000
      2.387    0.000
      2.387    1.000
      2.387    0.000
      2.387    0.000
      2.387    0.000
      2.388    1.000
      2.388    1.000
      2.388    0.000
      2.388    0.000
      2.388    1.000
      2.389    1.000
      2.389    1.000
      2.389    0.000
      2.389    1.000
      2.389    1.000
      2.390    1.000
      2.390    1.000
      2.390    1.000
      2.390    1.000
      2.390    1.000
      2.391    1.000
      2.391    1.000
      2.391    1.000
      2.391    1.000
      2.391    1.000
      2.392    1.000
      2.392    1.000
      2.392    1.000
      2.392    1.000
      2.392    1.000
      2.393    1.000
      2.393    1.000
      2.393    1.000
      2.393    1.000
      2.393    1.000
      2.394    1.000
      2.394    1.000
      2.394    1.000
      2.394    1.000
      2.394    1.000
      2.395    1.000
      2.395    1.000
      2.395    1.000
      2.395    1.000
      2.395    1.000
      2.396    1.000
      2.396    1.000
      2.396    1.000
      2.396    1.000
      2.396    1.000
      2.397    1.000
      2.397    1.000
      2.397    1.000
      2.397    1.000
      2.397    1.000
      2.398    1.000
      2.398    1.000
      2.398    1.000
      2.398    1.000
      2.398    1.000
      2.399    1.000
      2.399    1.000
      2.399    1.000
      2.399    1.000
      2.399    1.000
      2.400    1.000
      2.400    1.000
      2.400    1.000
      2.400    1.000
      2.400    1.000
      2.401    1.000
      2.401    1.000
      2.401    1.000
      2.401    1.000
      2.401    1.000
      2.402    1.000
      2.402    1.000
      2.402    1.000
      2.402    1.000
      2.402    1.000
      2.403    1.000
      2.403    1.000
      2.403    1.000
      2.403    1.000
      2.403    1.000
      2.404    1.000
      2.404    1.000
      2.404    1.000
      2.404    1.000
      2.404    1.000
      2.405    1.000
      2.405    1.000
      2.405    1.000
      2.405    1.000
      2.405    1.000
      2.406    1.000
      2.406    1.000
      2.406    1.000
      2.406    1.000
      2.406    1.000
      2.407    1.000
      2.407    0.000
      2.407    0.000
      2.407    1.000
      2.407    1.000
      2.408    1.000
      2.408    1.000
      2.408    1.000
      2.408    0.000
      2.408    1.000
      2.409    1.000
      2.409    1.000
      2.409    0.000
      2.409    0.000
      2.409    0.000
      2.410    0.000
      2.410    0.000
      2.410    0.000
      2.410    1.000
      2.410    1.000
      2.411    1.000
      2.411    0.000
      2.411    0.000
      2.411    0.000
      2.411    0.000
      2.412    0.000
      2.412    1.000
      2.412    0.000
      2.412    1.000
      2.412    1.000
      2.413    0.000
      2.413    1.000
      2.413    1.000
      2.413    1.000
      2.413    1.000
      2.414    1.000
      2.414    1.000
      2.414    1.000
      2.414    1.000
      2.414    1.000
      2.415    1.000
      2.415    1.000
      2.415    1.000
      2.415    1.000
      2.415    1.000
      2.416    1.000
      2.416    1.000
      2.416    1.000
      2.416    1.000
      2.416    1.000
      2.417    1.000
      2.417    1.000
      2.417    1.000
      2.417    1.000
      2.417    1.000
      2.418    1.000
      2.418    1.000
      2.418    1.000
      2.418    1.000
      2.418    1.000
      2.419    1.000
      2.419    1.000
      2.419    1.000
      2.419    1.000
      2.419    1.000
      2.420    1.000
      2.420    1.000
      2.420    1.000
      2.420    1.000
      2.420    1.000
      2.421    1.000
      2.421    1.000
      2.421    1.000
      2.421    1.000
      2.421    1.000
      2.422    1.000
      2.422    1.000
      2.422    1.000
      2.422    1.000
      2.422    1.000
      2.423    1.000
      2.423    1.000
      2.423    1.000
      2.423    1.000
      2.423    1.000
      2.424    1.000
      2.424    1.000
      2.424    1.000
      2.424    1.000
      2.424    1.000
      2.425    0.000
      2.425    0.000
      2.425    0.000
      2.425    1.000
      2.425    0.000
      2.426    1.000
      2.426    0.000
      2.426    1.000
      2.426    0.000
      2.426    0.000
      2.427    1.000
      2.427    1.000
      2.427    1.000
      2.427    1.000
      2.427    1.000
      2.428    1.000
      2.428    1.000
      2.428    1.000
      2.428    1.000
      2.428    1.000
      2.429    1.000
      2.429    1.000
      2.429    1.000
      2.429    1.000
      2.429    1.000
      2.430    1.000
      2.430    1.000
      2.430    1.000
      2.430    1.000
      2.430    1.000
      2.431    1.000
      2.431    1.000
      2.431    1.000
      2.431    1.000
      2.431    1.000
      2.432    1.000
      2.432    1.000
      2.432    1.000
      2.432    1.000
      2.432    1.000
      2.433    1.000
      2.433    1.000
      2.433    1.000
      2.433    1.000
      2.433    1.000
      2.434    1.000
      2.434    1.000
      2.434    1.000
      2.434    1.000
      2.434    1.000
      2.435    1.000
      2.435    1.000
      2.435    1.000
      2.435    1.000
      2.435    1.000
      2.436    1.000
      2.436    1.000
      2.436    1.000
      2.436    1.000
      2.436    1.000
      2.437    0.000
      2.437    1.000
      2.437    1.000
      2.437    1.000
      2.437    1.000
      2.438    1.000
      2.438    1.000
      2.438    1.000
      2.438    1.000
      2.438    1.000
      2.439    1.000
      2.439    1.000
      2.439    1.000
      2.439    1.000
      2.439    1.000
      2.440    1.000
      2.440    2.000
      2.440    1.000
      2.440    1.000
      2.440    1.000
      2.441    1.000
      2.441    1.000
      2.441    1.000
      2.441    2.000
      2.441    1.000
      2.442    2.000
      2.442    2.000
      2.442    1.000
      2.442    2.000
      2.442    2.000
      2.443    1.000
      2.443    1.000
      2.443    1.000
      2.443    1.000
      2.443    1.000
      2.444    1.000
      2.444    1.000
      2.444    1.000
      2.444    1.000
      2.444    1.000
      2.445    1.000
      2.445    1.000
      2.445    1.000
      2.445    1.000
      2.445    1.000
      2.446    1.000
      2.446    1.000
      2.446    1.000
      2.446    0.000
      2.446    1.000
      2.447    1.000
      2.447    0.000
      2.447    1.000
      2.447    1.000
      2.447    1.000
      2.448    1.000
      2.448    0.000
      2.448    1.000
      2.448    1.000
      2.448    1.000
      2.449    1.000
      2.449    0.000
      2.449    0.000
      2.449    0.000
      2.449    1.000
      2.450    1.000
      2.450    0.000
      2.450    0.000
      2.450    1.000
      2.450    1.000
      2.451    0.000
      2.451    1.000
      2.451    0.000
      2.451    1.000
      2.451    1.000
      2.452    1.000
      2.452    1.000
      2.452    1.000
      2.452    1.000
      2.452    1.000
      2.453    1.000
      2.453    1.000
      2.453    1.000
      2.453    1.000
      2.453    0.000
      2.454    1.000
      2.454    1.000
      2.454    1.000
      2.454    0.000
      2.454    1.000
      2.455    1.000
      2.455    0.000
      2.455    0.000
      2.455    1.000
      2.455    0.000
      2.456    0.000
      2.456    0.000
      2.456    1.000
      2.456    0.000
      2.456    0.000
      2.457    1.000
      2.457    0.000
      2.457    0.000
      2.457    0.000
      2.457    0.000
      2.458    0.000
      2.458    0.000
      2.458    1.000
      2.458    1.000
      2.458    1.000
      2.459    0.000
      2.459    1.000
      2.459    1.000
      2.459    1.000
      2.459    1.000
      2.460    1.000
      2.460    1.000
      2.460    1.000
      2.460    1.000
      2.460    1.000
      2.461    0.000
      2.461    1.000
      2.461    1.000
      2.461    0.000
      2.461    0.000
      2.462    1.000
      2.462    1.000
      2.462    0.000
      2.462    0.000
      2.462    1.000
      2.463    1.000
      2.463    1.000
      2.463    0.000
      2.463    1.000
      2.463    0.000
      2.464    0.000
      2.464    1.000
      2.464    0.000
      2.464    1.000
      2.464    1.000
      2.465    1.000
      2.465    1.000
      2.465    1.000
      2.465    1.000
      2.465    1.000
      2.466    1.000
      2.466    1.000
      2.466    1.000
      2.466    1.000
      2.466    1.000
      2.467    1.000
      2.467    1.000
      2.467    0.000
      2.467    1.000
      2.467    1.000
      2.468    1.000
      2.468    1.000
      2.468    1.000
      2.468    1.000
      2.468    1.000
      2.469    1.000
      2.469    1.000
      2.469    1.000
      2.469    1.000
      2.469    1.000
      2.470    1.000
      2.470    1.000
      2.470    0.000
      2.470    1.000
      2.470    1.000
      2.471    1.000
      2.471    1.000
      2.471    1.000
      2.471    1.000
      2.471    1.000
      2.472    1.000
      2.472    1.000
      2.472    1.000
      2.472    1.000
      2.472    1.000
      2.473    1.000
      2.473    1.000
      2.473    1.000
      2.473    1.000
      2.473    1.000
      2.474    1.000
      2.474    2.000
      2.474    1.000
      2.474    1.000
      2.474    1.000
      2.475    2.000
      2.475    1.000
      2.475    1.000
      2.475    1.000
      2.475    1.000
      2.476    1.000
      2.476    2.000
      2.476    1.000
      2.476    2.000
      2.476    1.000
      2.477    1.000
      2.477    2.000
      2.477    1.000
      2.477    2.000
      2.477    1.000
      2.478    1.000
      2.478    2.000
      2.478    2.000
      2.478    2.000
      2.478    2.000
      2.479    1.000
      2.479    1.000
      2.479    1.000
      2.479    0.000
      2.479    1.000
      2.480    1.000
      2.480    1.000
      2.480    2.000
      2.480    1.000
      2.480    2.000
      2.481    2.000
      2.481    1.000
      2.481    2.000
      2.481    2.000
      2.481    0.000
      2.482    0.000
      2.482    1.000
      2.482    1.000
      2.482    1.000
      2.482    1.000
      2.483    0.000
      2.483    2.000
      2.483    2.000
      2.483    0.000
      2.483    1.000
      2.484    0.000
      2.484    0.000
      2.484    0.000
      2.484    0.000
      2.484    0.000
      2.485    0.000
      2.485    0.000
      2.485    2.000
      2.485    0.000
      2.485    1.000
      2.486    1.000
      2.486    1.000
      2.486    1.000
      2.486    1.000
      2.486    2.000
      2.487    2.000
      2.487    1.000
      2.487    1.000
      2.487    1.000
      2.487    1.000
      2.488    1.000
      2.488    1.000
      2.488    1.000
      2.488    2.000
      2.488    1.000
      2.489    1.000
      2.489    1.000
      2.489    0.000
      2.489    1.000
      2.489    0.000
      2.490    0.000
      2.490    1.000
      2.490    1.000
      2.490    0.000
      2.490    1.000
      2.491    0.000
      2.491    1.000
      2.491    1.000
      2.491    1.000
      2.491    1.000
      2.492    1.000
      2.492    1.000
      2.492    0.000
      2.492    1.000
      2.492    2.000
      2.493    1.000
      2.493    1.000
      2.493    1.000
      2.493    0.000
      2.493    1.000
      2.494    0.000
      2.494    1.000
      2.494    2.000
      2.494    2.000
      2.494    1.000
      2.495    1.000
      2.495    1.000
      2.495    2.000
      2.495    1.000
      2.495    1.000
      2.496    1.000
      2.496    1.000
      2.496    1.000
      2.496    1.000
      2.496    1.000
      2.497    1.000
      2.497    1.000
      2.497    1.000
      2.497    1.000
      2.497    1.000
      2.498    1.000
      2.498    1.000
      2.498    1.000
      2.498    1.000
      2.498    1.000
      2.499    1.000
      2.499    1.000
      2.499    1.000
      2.499    1.000
      2.499    1.000
      2.500    1.000
      2.500    1.000
      2.500    1.000
      2.500    1.000
      2.500    1.000
      2.501    2.000
      2.501    1.000
      2.501    1.000
      2.501    1.000
      2.501    1.000
      2.502    2.000
      2.502    2.000
      2.502    2.000
      2.502    2.000
      2.502    2.000
      2.503    2.000
      2.503    1.000
      2.503    2.000
      2.503    2.000
      2.503    2.000
      2.504    2.000
      2.504    2.000
      2.504    2.000
      2.504    2.000
      2.504    2.000
      2.505    2.000
      2.505    2.000
      2.505    2.000
      2.505    2.000
      2.505    1.000
      2.506    2.000
      2.506    2.000
      2.506    1.000
      2.506    2.000
      2.506    2.000
      2.507    2.000
      2.507    2.000
      2.507    2.000
      2.507    2.000
      2.507    2.000
      2.508    2.000
      2.508    2.000
      2.508    2.000
      2.508    2.000
      2.508    2.000
      2.509    2.000
      2.509    2.000
      2.509    2.000
      2.509    1.000
      2.509    2.000
      2.510    2.000
      2.510    2.000
      2.510    2.000
      2.510    2.000
      2.510    2.000
      2.511    2.000
      2.511    2.000
      2.511    2.000
      2.511    1.000
      2.511    1.000
      2.512    2.000
      2.512    2.000
      2.512    2.000
      2.512    2.000
      2.512    2.000
      2.513    2.000
      2.513    2.000
      2.513    2.000
      2.513    2.000
      2.513    2.000
      2.514    2.000
      2.514    2.000
      2.514    2.000
      2.514    2.000
      2.514    2.000
      2.515    2.000
      2.515    2.000
      2.515    2.000
      2.515    2.000
      2.515    2.000
      2.516    2.000
      2.516    2.000
      2.516    2.000
      2.516    1.000
      2.516    2.000
      2.517    2.000
      2.517    2.000
      2.517    2.000
      2.517    2.000
      2.517    2.000
      2.518    2.000
      2.518    2.000
      2.518    1.000
      2.518    1.000
      2.518    1.000
      2.519    1.000
      2.519    1.000
      2.519    1.000
      2.519    1.000
      2.519    1.000
      2.520    1.000
      2.520    1.000
      2.520    1.000
      2.520    1.000
      2.520    1.000
      2.521    1.000
      2.521    1.000
      2.521    1.000
      2.521    0.000
      2.521    1.000
      2.522    1.000
      2.522    1.000
      2.522    1.000
      2.522    1.000
      2.522    0.000
      2.523    1.000
      2.523    2.000
      2.523    2.000
      2.523    1.000
      2.523    2.000
      2.524    1.000
      2.524    1.000
      2.524    1.000
      2.524    1.000
      2.524    1.000
      2.525    1.000
      2.525    2.000
      2.525    2.000
      2.525    2.000
      2.525    2.000
      2.526    1.000
      2.526    2.000
      2.526    2.000
      2.526    2.000
      2.526    1.000
      2.527    2.000
      2.527    2.000
      2.527    2.000
      2.527    1.000
      2.527    3.000
      2.528    2.000
      2.528    2.000
      2.528    2.000
      2.528    2.000
      2.528    1.000
      2.529    2.000
      2.529    2.000
      2.529    2.000
      2.529    3.000
      2.529    2.000
      2.530    2.000
      2.530    3.000
      2.530    1.000
      2.530    2.000
      2.530    1.000
      2.531    3.000
      2.531    2.000
      2.531    2.000
      2.531    1.000
      2.531    2.000
      2.532    0.000
      2.532    2.000
      2.532    1.000
      2.532    2.000
      2.532    1.000
      2.533    1.000
      2.533    1.000
      2.533    1.000
      2.533    1.000
      2.533    1.000
      2.534    1.000
      2.534    0.000
      2.534    1.000
      2.534    2.000
      2.534    1.000
      2.535    2.000
      2.535    3.000
      2.535    0.000
      2.535    0.000
      2.535    1.000
      2.536    1.000
      2.536    1.000
      2.536    2.000
      2.536    2.000
      2.536    1.000
      2.537    2.000
      2.537    2.000
      2.537    1.000
      2.537    3.000
      2.537    2.000
      2.538    1.000
      2.538    1.000
      2.538    1.000
      2.538    1.000
      2.538    1.000
      2.539    1.000
      2.539    2.000
      2.539    1.000
      2.539    2.000
      2.539    2.000
      2.540    1.000
      2.540    1.000
      2.540    1.000
      2.540    2.000
      2.540    1.000
      2.541    1.000
      2.541    1.000
      2.541    1.000
      2.541    2.000
      2.541    2.000
      2.542    1.000
      2.542    1.000
      2.542    1.000
      2.542    1.000
      2.542    1.000
      2.543    2.000
      2.543    1.000
      2.543    1.000
      2.543    1.000
      2.543    1.000
      2.544    1.000
      2.544    1.000
      2.544    1.000
      2.544    1.000
      2.544    1.000
      2.545    1.000
      2.545    1.000
      2.545    1.000
      2.545    1.000
      2.545    1.000
      2.546    1.000
      2.546    1.000
      2.546    1.000
      2.546    1.000
      2.546    2.000
      2.547    1.000
      2.547    1.000
      2.547    1.000
      2.547    1.000
      2.547    1.000
      2.548    2.000
      2.548    1.000
      2.548    2.000
      2.548    3.000
      2.548    2.000
      2.549    1.000
      2.549    2.000
      2.549    2.000
      2.549    2.000
      2.549    2.000
      2.550    1.000
      2.550    1.000
      2.550    3.000
      2.550    2.000
      2.550    3.000
      2.551    2.000
      2.551    3.000
      2.551    2.000
      2.551    2.000
      2.551    2.000
      2.552    2.000
      2.552    2.000
      2.552    2.000
      2.552    2.000
      2.552    2.000
      2.553    2.000
      2.553    2.000
      2.553    2.000
      2.553    2.000
      2.553    2.000
      2.554    2.000
      2.554    2.000
      2.554    0.000
      2.554    1.000
      2.554    2.000
      2.555    2.000
      2.555    2.000
      2.555    2.000
      2.555    2.000
      2.555    2.000
      2.556    2.000
      2.556    2.000
      2.556    2.000
      2.556    2.000
      2.556    2.000
      2.557    2.000
      2.557    2.000
      2.557    2.000
      2.557    2.000
      2.557    2.000
      2.558    2.000
      2.558    2.000
      2.558    2.000
      2.558    2.000
      2.558    2.000
      2.559    2.000
      2.559    2.000
      2.559    2.000
      2.559    3.000
      2.559    2.000
      2.560    3.000
      2.560    3.000
      2.560    1.000
      2.560    1.000
      2.560    2.000
      2.561    2.000
      2.561    2.000
      2.561    2.000
      2.561    2.000
      2.561    2.000
      2.562    2.000
      2.562    2.000
      2.562    2.000
      2.562    2.000
      2.562    1.000
      2.563    2.000
      2.563    3.000
      2.563    3.000
      2.563    3.000
      2.563    3.000
      2.564    2.000
      2.564    2.000
      2.564    2.000
      2.564    2.000
      2.564    3.000
      2.565    2.000
      2.565    2.000
      2.565    1.000
      2.565    3.000
      2.565    2.000
      2.566    3.000
      2.566    2.000
      2.566    2.000
      2.566    2.000
      2.566    2.000
      2.567    1.000
      2.567    1.000
      2.567    1.000
      2.567    2.000
      2.567    1.000
      2.568    1.000
      2.568    2.000
      2.568    2.000
      2.568    2.000
      2.568    2.000
      2.569    2.000
      2.569    1.000
      2.569    2.000
      2.569    2.000
      2.569    1.000
      2.570    2.000
      2.570    2.000
      2.570    2.000
      2.570    2.000
      2.570    1.000
      2.571    2.000
      2.571    2.000
      2.571    2.000
      2.571    2.000
      2.571    1.000
      2.572    2.000
      2.572    2.000
      2.572    2.000
      2.572    1.000
      2.572    2.000
      2.573    2.000
      2.573    2.000
      2.573    2.000
      2.573    2.000
      2.573    2.000
      2.574    3.000
      2.574    2.000
      2.574    2.000
      2.574    3.000
      2.574    1.000
      2.575    2.000
      2.575    2.000
      2.575    2.000
      2.575    3.000
      2.575    3.000
      2.576    2.000
      2.576    2.000
      2.576    2.000
      2.576    2.000
      2.576    2.000
      2.577    2.000
      2.577    2.000
      2.577    2.000
      2.577    1.000
      2.577    2.000
      2.578    2.000
      2.578    2.000
      2.578    2.000
      2.578    2.000
      2.578    2.000
      2.579    1.000
      2.579    2.000
      2.579    2.000
      2.579    2.000
      2.579    2.000
      2.580    2.000
      2.580    2.000
      2.580    2.000
      2.580    2.000
      2.580    2.000
      2.581    2.000
      2.581    1.000
      2.581    1.000
      2.581    2.000
      2.581    2.000
      2.582    2.000
      2.582    2.000
      2.582    2.000
      2.582    1.000
      2.582    1.000
      2.583    1.000
      2.583    2.000
      2.583    2.000
      2.583    2.000
      2.583    2.000
      2.584    2.000
      2.584    2.000
      2.584    1.000
      2.584    2.000
      2.584    2.000
      2.585    2.000
      2.585    2.000
      2.585    2.000
      2.585    2.000
      2.585    2.000
      2.586    2.000
      2.586    2.000
      2.586    2.000
      2.586    2.000
      2.586    2.000
      2.587    2.000
      2.587    2.000
      2.587    1.000
      2.587    1.000
      2.587    2.000
      2.588    2.000
      2.588    2.000
      2.588    2.000
      2.588    2.000
      2.588    2.000
      2.589    2.000
      2.589    2.000
      2.589    2.000
      2.589    2.000
      2.589    2.000
      2.590    2.000
      2.590    2.000
      2.590    2.000
      2.590    2.000
      2.590    2.000
      2.591    1.000
      2.591    2.000
      2.591    2.000
      2.591    2.000
      2.591    2.000
      2.592    2.000
      2.592    1.000
      2.592    2.000
      2.592    1.000
      2.592    1.000
      2.593    2.000
      2.593    2.000
      2.593    2.000
      2.593    1.000
      2.593    2.000
      2.594    1.000
      2.594    1.000
      2.594    1.000
      2.594    2.000
      2.594    2.000
      2.595    2.000
      2.595    1.000
      2.595    1.000
      2.595    2.000
      2.595    2.000
      2.596    2.000
      2.596    2.000
      2.596    1.000
      2.596    2.000
      2.596    2.000
      2.597    1.000
      2.597    1.000
      2.597    2.000
      2.597    2.000
      2.597    2.000
      2.598    2.000
      2.598    1.000
      2.598    1.000
      2.598    2.000
      2.598    2.000
      2.599    1.000
      2.599    0.000
      2.599    1.000
      2.599    2.000
      2.599    1.000
      2.600    1.000
      2.600    1.000
      2.600    1.000
      2.600    1.000
      2.600    1.000
      2.601    1.000
      2.601    1.000
      2.601    1.000
      2.601    1.000
      2.601    0.000
      2.602    1.000
      2.602    2.000
      2.602    1.000
      2.602    2.000
      2.602    1.000
      2.603    1.000
      2.603    1.000
      2.603    1.000
      2.603    2.000
      2.603    1.000
      2.604    2.000
      2.604    2.000
      2.604    2.000
      2.604    2.000
      2.604    2.000
      2.605    1.000
      2.605    1.000
      2.605    1.000
      2.605    0.000
      2.605    2.000
      2.606    2.000
      2.606    1.000
      2.606    1.000
      2.606    2.000
      2.606    1.000
      2.607    1.000
      2.607    1.000
      2.607    1.000
      2.607    1.000
      2.607    1.000
      2.608    2.000
      2.608    1.000
      2.608    2.000
      2.608    2.000
      2.608    2.000
      2.609    2.000
      2.609    2.000
      2.609    2.000
      2.609    2.000
      2.609    2.000
      2.610    2.000
      2.610    2.000
      2.610    2.000
      2.610    2.000
      2.610    2.000
      2.611    2.000
      2.611    2.000
      2.611    2.000
      2.611    2.000
      2.611    2.000
      2.612    2.000
      2.612    2.000
      2.612    1.000
      2.612    2.000
      2.612    2.000
      2.613    2.000
      2.613    2.000
      2.613    2.000
      2.613    1.000
      2.613    2.000
      2.614    1.000
      2.614    2.000
      2.614    2.000
      2.614    2.000
      2.614    2.000
      2.615    2.000
      2.615    2.000
      2.615    2.000
      2.615    2.000
      2.615    3.000
      2.616    2.000
      2.616    3.000
      2.616    2.000
      2.616    2.000
      2.616    3.000
      2.617    2.000
      2.617    3.000
      2.617    2.000
      2.617    3.000
      2.617    2.000
      2.618    3.000
      2.618    3.000
      2.618    2.000
      2.618    3.000
      2.618    2.000
      2.619    2.000
      2.619    2.000
      2.619    2.000
      2.619    2.000
      2.619    3.000
      2.620    2.000
      2.620    2.000
      2.620    2.000
      2.620    2.000
      2.620    1.000
      2.621    3.000
      2.621    2.000
      2.621    2.000
      2.621    2.000
      2.621    2.000
      2.622    2.000
      2.622    2.000
      2.622    2.000
      2.622    2.000
      2.622    2.000
      2.623    2.000
      2.623    2.000
      2.623    2.000
      2.623    2.000
      2.623    1.000
      2.624    2.000
      2.624    1.000
      2.624    2.000
      2.624    1.000
      2.624    1.000
      2.625    1.000
      2.625    2.000
      2.625    1.000
      2.625    2.000
      2.625    2.000
      2.626    2.000
      2.626    2.000
      2.626    3.000
      2.626    3.000
      2.626    1.000
      2.627    2.000
      2.627    2.000
      2.627    2.000
      2.627    2.000
      2.627    2.000
      2.628    1.000
      2.628    2.000
      2.628    2.000
      2.628    2.000
      2.628    1.000
      2.629    2.000
      2.629    2.000
      2.629    2.000
      2.629    2.000
      2.629    2.000
      2.630    2.000
      2.630    2.000
      2.630    2.000
      2.630    1.000
      2.630    2.000
      2.631    2.000
      2.631    2.000
      2.631    2.000
      2.631    3.000
      2.631    2.000
      2.632    2.000
      2.632    3.000
      2.632    3.000
      2.632    3.000
      2.632    3.000
      2.633    2.000
      2.633    2.000
      2.633    2.000
      2.633    2.000
      2.633    2.000
      2.634    1.000
      2.634    2.000
      2.634    1.000
      2.634    1.000
      2.634    1.000
      2.635    2.000
      2.635    2.000
      2.635    3.000
      2.635    0.000
      2.635    1.000
      2.636    1.000
      2.636    2.000
      2.636    2.000
      2.636    2.000
      2.636    0.000
      2.637    2.000
      2.637    1.000
      2.637    2.000
      2.637    1.000
      2.637    2.000
      2.638    1.000
      2.638    1.000
      2.638    1.000
      2.638    2.000
      2.638    1.000
      2.639    1.000
      2.639    2.000
      2.639    2.000
      2.639    1.000
      2.639    2.000
      2.640    2.000
      2.640    2.000
      2.640    1.000
      2.640    1.000
      2.640    2.000
      2.641    1.000
      2.641    1.000
      2.641    1.000
      2.641    0.000
      2.641    0.000
      2.642    1.000
      2.642    2.000
      2.642    3.000
      2.642    3.000
      2.642    1.000
      2.643    1.000
      2.643    1.000
      2.643    3.000
      2.643    1.000
      2.643    2.000
      2.644    2.000
      2.644    2.000
      2.644    1.000
      2.644    1.000
      2.644    1.000
      2.645    2.000
      2.645    0.000
      2.645    1.000
      2.645    0.000
      2.645    1.000
      2.646    1.000
      2.646    2.000
      2.646    3.000
      2.646    2.000
      2.646    2.000
      2.647    1.000
      2.647    1.000
      2.647    2.000
      2.647    1.000
      2.647    1.000
      2.648    1.000
      2.648    1.000
      2.648    1.000
      2.648    2.000
      2.648    1.000
      2.649    1.000
      2.649    1.000
      2.649    2.000
      2.649    2.000
      2.649    3.000
      2.650    2.000
      2.650    2.000
      2.650    1.000
      2.650    2.000
      2.650    2.000
      2.651    1.000
      2.651    1.000
      2.651    1.000
      2.651    2.000
      2.651    2.000
      2.652    2.000
      2.652    0.000
      2.652    1.000
      2.652    1.000
      2.652    2.000
      2.653    1.000
      2.653    1.000
      2.653    1.000
      2.653    1.000
      2.653    1.000
      2.654    1.000
      2.654    1.000
      2.654    1.000
      2.654    2.000
      2.654    2.000
      2.655    2.000
      2.655    1.000
      2.655    0.000
      2.655    0.000
      2.655    0.000
      2.656    2.000
      2.656    1.000
      2.656    1.000
      2.656    1.000
      2.656    2.000
      2.657    1.000
      2.657    1.000
      2.657    1.000
      2.657    1.000
      2.657    0.000
      2.658    1.000
      2.658    1.000
      2.658    2.000
      2.658    2.000
      2.658    2.000
      2.659    2.000
      2.659    2.000
      2.659    3.000
      2.659    3.000
      2.659    3.000
      2.660    2.000
      2.660    1.000
      2.660    2.000
      2.660    2.000
      2.660    2.000
      2.661    2.000
      2.661    3.000
      2.661    2.000
      2.661    2.000
      2.661    3.000
      2.662    2.000
      2.662    2.000
      2.662    2.000
      2.662    2.000
      2.662    2.000
      2.663    3.000
      2.663    3.000
      2.663    2.000
      2.663    3.000
      2.663    2.000
      2.664    2.000
      2.664    2.000
      2.664    2.000
      2.664    2.000
      2.664    2.000
      2.665    2.000
      2.665    2.000
      2.665    3.000
      2.665    3.000
      2.665    3.000
      2.666    2.000
      2.666    1.000
      2.666    2.000
      2.666    3.000
      2.666    1.000
      2.667    2.000
      2.667    1.000
      2.667    2.000
      2.667    1.000
      2.667    1.000
      2.668    1.000
      2.668    3.000
      2.668    1.000
      2.668    1.000
      2.668    2.000
      2.669    2.000
      2.669    3.000
      2.669    1.000
      2.669    2.000
      2.669    2.000
      2.670    2.000
      2.670    2.000
      2.670    2.000
      2.670    1.000
      2.670    1.000
      2.671    1.000
      2.671    2.000
      2.671    2.000
      2.671    2.000
      2.671    2.000
      2.672    2.000
      2.672    2.000
      2.672    1.000
      2.672    1.000
      2.672    1.000
      2.673    1.000
      2.673    1.000
      2.673    1.000
      2.673    1.000
      2.673    0.000
      2.674    1.000
      2.674    0.000
      2.674    0.000
      2.674    0.000
      2.674    1.000
      2.675    2.000
      2.675    1.000
      2.675    1.000
      2.675    1.000
      2.675    1.000
      2.676    2.000
      2.676    1.000
      2.676    3.000
      2.676    1.000
      2.676    1.000
      2.677    1.000
      2.677    1.000
      2.677    2.000
      2.677    2.000
      2.677    1.000
      2.678    2.000
      2.678    1.000
      2.678    2.000
      2.678    1.000
      2.678    1.000
      2.679    2.000
      2.679    2.000
      2.679    2.000
      2.679    1.000
      2.679    1.000
      2.680    1.000
      2.680    2.000
      2.680    1.000
      2.680    3.000
      2.680    0.000
      2.681    0.000
      2.681    1.000
      2.681    0.000
      2.681    0.000
      2.681    0.000
      2.682    0.000
      2.682    1.000
      2.682    1.000
      2.682    0.000
      2.682    2.000
      2.683    2.000
      2.683    2.000
      2.683    2.000
      2.683    2.000
      2.683    2.000
      2.684    2.000
      2.684    2.000
      2.684    2.000
      2.684    2.000
      2.684    3.000
      2.685    2.000
      2.685    2.000
      2.685    2.000
      2.685    2.000
      2.685    3.000
      2.686    1.000
      2.686    1.000
      2.686    2.000
      2.686    1.000
      2.686    3.000
      2.687    2.000
      2.687    2.000
      2.687    3.000
      2.687    2.000
      2.687    2.000
      2.688    3.000
      2.688    3.000
      2.688    3.000
      2.688    2.000
      2.688    2.000
      2.689    2.000
      2.689    1.000
      2.689    1.000
      2.689    1.000
      2.689    1.000
      2.690    2.000
      2.690    2.000
      2.690    2.000
      2.690    2.000
      2.690    1.000
      2.691    2.000
      2.691    1.000
      2.691    1.000
      2.691    2.000
      2.691    2.000
      2.692    1.000
      2.692    1.000
      2.692    2.000
      2.692    1.000
      2.692    0.000
      2.693    1.000
      2.693    3.000
      2.693    1.000
      2.693    1.000
      2.693    2.000
      2.694    1.000
      2.694    1.000
      2.694    1.000
      2.694    2.000
      2.694    1.000
      2.695    1.000
      2.695    1.000
      2.695    2.000
      2.695    3.000
      2.695    2.000
      2.696    2.000
      2.696    1.000
      2.696    2.000
      2.696    1.000
      2.696    2.000
      2.697    1.000
      2.697    0.000
      2.697    0.000
      2.697    1.000
      2.697    2.000
      2.698    0.000
      2.698    1.000
      2.698    2.000
      2.698    1.000
      2.698    1.000
      2.699    1.000
      2.699    1.000
      2.699    1.000
      2.699    1.000
      2.699    0.000
      2.700    0.000
      2.700    0.000
      2.700    0.000
      2.700    1.000
      2.700    1.000
      2.701    0.000
      2.701    1.000
      2.701    0.000
      2.701    3.000
      2.701    1.000
      2.702    0.000
      2.702    0.000
      2.702    1.000
      2.702    1.000
      2.702    1.000
      2.703    2.000
      2.703    2.000
      2.703    1.000
      2.703    0.000
      2.703    1.000
      2.704    2.000
      2.704    2.000
      2.704    0.000
      2.704    0.000
      2.704    0.000
      2.705    1.000
      2.705    2.000
      2.705    2.000
      2.705    1.000
      2.705    2.000
      2.706    1.000
      2.706    2.000
      2.706    0.000
      2.706    2.000
      2.706    1.000
      2.707    3.000
      2.707    3.000
      2.707    3.000
      2.707    1.000
      2.707    1.000
      2.708    2.000
      2.708    1.000
      2.708    1.000
      2.708    1.000
      2.708    1.000
      2.709    1.000
      2.709    0.000
      2.709    1.000
      2.709    1.000
      2.709    0.000
      2.710    1.000
      2.710    1.000
      2.710    1.000
      2.710    1.000
      2.710    1.000
      2.711    0.000
      2.711    0.000
      2.711    0.000
      2.711    1.000
      2.711    2.000
      2.712    1.000
      2.712    0.000
      2.712    1.000
      2.712    0.000
      2.712    0.000
      2.713    0.000
      2.713    0.000
      2.713    1.000
      2.713    1.000
      2.713    0.000
      2.714    0.000
      2.714    0.000
      2.714    0.000
      2.714    0.000
      2.714    0.000
      2.715    0.000
      2.715    0.000
      2.715    0.000
      2.715    1.000
      2.715    1.000
      2.716    0.000
      2.716    2.000
      2.716    2.000
      2.716    1.000
      2.716    1.000
      2.717    0.000
      2.717    1.000
      2.717    0.000
      2.717    1.000
      2.717    0.000
      2.718    2.000
      2.718    1.000
      2.718    1.000
      2.718    1.000
      2.718    2.000
      2.719    1.000
      2.719    0.000
      2.719    1.000
      2.719    1.000
      2.719    0.000
      2.720    1.000
      2.720    2.000
      2.720    1.000
      2.720    1.000
      2.720    1.000
      2.721    1.000
      2.721    1.000
      2.721    1.000
      2.721    1.000
      2.721    1.000
      2.722    1.000
      2.722    0.000
      2.722    1.000
      2.722    1.000
      2.722    1.000
      2.723    1.000
      2.723    0.000
      2.723    1.000
      2.723    0.000
      2.723    0.000
      2.724    0.000
      2.724    0.000
      2.724    1.000
      2.724    0.000
      2.724    1.000
      2.725    1.000
      2.725    2.000
      2.725    2.000
      2.725    1.000
      2.725    1.000
      2.726    2.000
      2.726    2.000
      2.726    2.000
      2.726    3.000
      2.726    3.000
      2.727    1.000
      2.727    2.000
      2.727    1.000
      2.727    0.000
      2.727    2.000
      2.728    2.000
      2.728    1.000
      2.728    1.000
      2.728    0.000
      2.728    0.000
      2.729    0.000
      2.729    1.000
      2.729    1.000
      2.729    1.000
      2.729    1.000
      2.730    1.000
      2.730    1.000
      2.730    1.000
      2.730    0.000
      2.730    1.000
      2.731    1.000
      2.731    2.000
      2.731    1.000
      2.731    1.000
      2.731    1.000
      2.732    1.000
      2.732    1.000
      2.732    2.000
      2.732    1.000
      2.732    2.000
      2.733    0.000
      2.733    0.000
      2.733    1.000
      2.733    0.000
      2.733    0.000
      2.734    0.000
      2.734    0.000
      2.734    2.000
      2.734    1.000
      2.734    2.000
      2.735    1.000
      2.735    2.000
      2.735    2.000
      2.735    1.000
      2.735    1.000
      2.736    1.000
      2.736    1.000
      2.736    0.000
      2.736    0.000
      2.736    2.000
      2.737    0.000
      2.737    1.000
      2.737    1.000
      2.737    1.000
      2.737    1.000
      2.738    1.000
      2.738    2.000
      2.738    1.000
      2.738    1.000
      2.738    1.000
      2.739    1.000
      2.739    1.000
      2.739    1.000
      2.739    2.000
      2.739    0.000
      2.740    1.000
      2.740    0.000
      2.740    2.000
      2.740    0.000
      2.740    1.000
      2.741    0.000
      2.741    1.000
      2.741    1.000
      2.741    0.000
      2.741    1.000
      2.742    0.000
      2.742    0.000
      2.742    1.000
      2.742    2.000
      2.742    0.000
      2.743    0.000
      2.743    1.000
      2.743    0.000
      2.743    1.000
      2.743    0.000
      2.744    0.000
      2.744    0.000
      2.744    0.000
      2.744    1.000
      2.744    0.000
      2.745    1.000
      2.745    0.000
      2.745    0.000
      2.745    0.000
      2.745    0.000
      2.746    1.000
      2.746    2.000
      2.746    0.000
      2.746    1.000
      2.746    0.000
      2.747    1.000
      2.747    0.000
      2.747    1.000
      2.747    2.000
      2.747    1.000
      2.748    1.000
      2.748    0.000
      2.748    0.000
      2.748    0.000
      2.748    0.000
      2.749    1.000
      2.749    0.000
      2.749    0.000
      2.749    0.000
      2.749    0.000
      2.750    0.000
      2.750    0.000
      2.750    0.000
      2.750    0.000
      2.750    0.000
      2.751    0.000
      2.751    0.000
      2.751    0.000
      2.751    0.000
      2.751    0.000
      2.752    0.000
      2.752    0.000
      2.752    0.000
      2.752    0.000
      2.752    0.000
      2.753    1.000
      2.753    1.000
      2.753    1.000
      2.753    1.000
      2.753    1.000
      2.754    1.000
      2.754    1.000
      2.754    2.000
      2.754    2.000
      2.754    1.000
      2.755    1.000
      2.755    0.000
      2.755    0.000
      2.755    0.000
      2.755    1.000
      2.756    0.000
      2.756    0.000
      2.756    1.000
      2.756    0.000
      2.756    1.000
      2.757    0.000
      2.757    0.000
      2.757    0.000
      2.757    0.000
      2.757    0.000
      2.758    0.000
      2.758    0.000
      2.758    0.000
      2.758    0.000
      2.758    0.000
      2.759    0.000
      2.759    0.000
      2.759    0.000
      2.759    0.000
      2.759    0.000
      2.760    0.000
      2.760    0.000
      2.760    0.000
      2.760    0.000
      2.760    0.000
      2.761    0.000
      2.761    0.000
      2.761    0.000
      2.761    1.000
      2.761    0.000
      2.762    0.000
      2.762    1.000
      2.762    0.000
      2.762    1.000
      2.762    0.000
      2.763    1.000
      2.763    0.000
      2.763    0.000
      2.763    0.000
      2.763    1.000
      2.764    1.000
      2.764    1.000
      2.764    1.000
      2.764    2.000
      2.764    2.000
      2.765    1.000
      2.765    1.000
      2.765    1.000
      2.765    1.000
      2.765    1.000
      2.766    1.000
      2.766    0.000
      2.766    2.000
      2.766    1.000
      2.766    1.000
      2.767    2.000
      2.767    1.000
      2.767    2.000
      2.767    0.000
      2.767    1.000
      2.768    0.000
      2.768    0.000
      2.768    1.000
      2.768    0.000
      2.768    1.000
      2.769    0.000
      2.769    2.000
      2.769    1.000
      2.769    1.000
      2.769    2.000
      2.770    0.000
      2.770    0.000
      2.770    2.000
      2.770    2.000
      2.770    1.000
      2.771    1.000
      2.771    1.000
      2.771    0.000
      2.771    0.000
      2.771    0.000
      2.772    0.000
      2.772    0.000
      2.772    2.000
      2.772    1.000
      2.772    0.000
      2.773    0.000
      2.773    1.000
      2.773    1.000
      2.773    1.000
      2.773    1.000
      2.774    1.000
      2.774    1.000
      2.774    1.000
      2.774    2.000
      2.774    0.000
      2.775    1.000
      2.775    1.000
      2.775    1.000
      2.775    1.000
      2.775    1.000
      2.776    1.000
      2.776    1.000
      2.776    2.000
      2.776    2.000
      2.776    0.000
      2.777    1.000
      2.777    0.000
      2.777    1.000
      2.777    1.000
      2.777    0.000
      2.778    1.000
      2.778    1.000
      2.778    1.000
      2.778    1.000
      2.778    2.000
      2.779    2.000
      2.779    2.000
      2.779    2.000
      2.779    1.000
      2.779    0.000
      2.780    0.000
      2.780    1.000
      2.780    1.000
      2.780    2.000
      2.780    2.000
      2.781    2.000
      2.781    1.000
      2.781    1.000
      2.781    1.000
      2.781    2.000
      2.782    1.000
      2.782    1.000
      2.782    1.000
      2.782    1.000
      2.782    0.000
      2.783    1.000
      2.783    0.000
      2.783    0.000
      2.783    1.000
      2.783    1.000
      2.784    1.000
      2.784    1.000
      2.784    2.000
      2.784    2.000
      2.784    1.000
      2.785    2.000
      2.785    2.000
      2.785    2.000
      2.785    2.000
      2.785    1.000
      2.786    0.000
      2.786    0.000
      2.786    1.000
      2.786    0.000
      2.786    1.000
      2.787    1.000
      2.787    2.000
      2.787    2.000
      2.787    0.000
      2.787    0.000
      2.788    1.000
      2.788    1.000
      2.788    1.000
      2.788    1.000
      2.788    1.000
      2.789    2.000
      2.789    1.000
      2.789    2.000
      2.789    1.000
      2.789    1.000
      2.790    1.000
      2.790    1.000
      2.790    1.000
      2.790    0.000
      2.790    1.000
      2.791    0.000
      2.791    0.000
      2.791    0.000
      2.791    1.000
      2.791    0.000
      2.792    1.000
      2.792    1.000
      2.792    1.000
      2.792    2.000
      2.792    1.000
      2.793    0.000
      2.793    0.000
      2.793    1.000
      2.793    0.000
      2.793    0.000
      2.794    0.000
      2.794    0.000
      2.794    0.000
      2.794    0.000
      2.794    0.000
      2.795    0.000
      2.795    0.000
      2.795    0.000
      2.795    0.000
      2.795    0.000
      2.796    1.000
      2.796    1.000
      2.796    1.000
      2.796    1.000
      2.796    1.000
      2.797    1.000
      2.797    1.000
      2.797    0.000
      2.797    1.000
      2.797    1.000
      2.798    1.000
      2.798    1.000
      2.798    0.000
      2.798    1.000
      2.798    0.000
      2.799    1.000
      2.799    1.000
      2.799    1.000
      2.799    1.000
      2.799    1.000
      2.800    1.000
      2.800    1.000
      2.800    1.000
      2.800    1.000
      2.800    1.000
      2.801    1.000
      2.801    1.000
      2.801    1.000
      2.801    1.000
      2.801    1.000
      2.802    1.000
      2.802    0.000
      2.802    1.000
      2.802    1.000
      2.802    1.000
      2.803    0.000
      2.803    1.000
      2.803    1.000
      2.803    1.000
      2.803    1.000
      2.804    1.000
      2.804    1.000
      2.804    1.000
      2.804    1.000
      2.804    0.000
      2.805    0.000
      2.805    1.000
      2.805    0.000
      2.805    0.000
      2.805    0.000
      2.806    0.000
      2.806    1.000
      2.806    1.000
      2.806    1.000
      2.806    1.000
      2.807    1.000
      2.807    1.000
      2.807    1.000
      2.807    1.000
      2.807    1.000
      2.808    1.000
      2.808    1.000
      2.808    1.000
      2.808    1.000
      2.808    0.000
      2.809    0.000
      2.809    1.000
      2.809    0.000
      2.809    1.000
      2.809    1.000
      2.810    1.000
      2.810    0.000
      2.810    1.000
      2.810    1.000
      2.810    1.000
      2.811    0.000
      2.811    1.000
      2.811    0.000
      2.811    0.000
      2.811    1.000
      2.812    0.000
      2.812    1.000
      2.812    1.000
      2.812    1.000
      2.812    1.000
      2.813    1.000
      2.813    1.000
      2.813    0.000
      2.813    0.000
      2.813    1.000
      2.814    1.000
      2.814    1.000
      2.814    1.000
      2.814    1.000
      2.814    1.000
      2.815    1.000
      2.815    1.000
      2.815    1.000
      2.815    1.000
      2.815    1.000
      2.816    0.000
      2.816    0.000
      2.816    1.000
      2.816    0.000
      2.816    0.000
      2.817    0.000
      2.817    0.000
      2.817    1.000
      2.817    1.000
      2.817    1.000
      2.818    1.000
      2.818    0.000
      2.818    0.000
      2.818    0.000
      2.818    0.000
      2.819    0.000
      2.819    0.000
      2.819    1.000
      2.819    1.000
      2.819    1.000
      2.820    1.000
      2.820    1.000
      2.820    0.000
      2.820    1.000
      2.820    0.000
      2.821    1.000
      2.821    1.000
      2.821    1.000
      2.821    1.000
      2.821    0.000
      2.822    1.000
      2.822    1.000
      2.822    0.000
      2.822    1.000
      2.822    1.000
      2.823    1.000
      2.823    1.000
      2.823    1.000
      2.823    1.000
      2.823    0.000
      2.824    1.000
      2.824    0.000
      2.824    1.000
      2.824    1.000
      2.824    1.000
      2.825    1.000
      2.825    1.000
      2.825    1.000
      2.825    0.000
      2.825    1.000
      2.826    1.000
      2.826    1.000
      2.826    1.000
      2.826    1.000
      2.826    1.000
      2.827    0.000
      2.827    1.000
      2.827    1.000
      2.827    1.000
      2.827    1.000
      2.828    1.000
      2.828    1.000
      2.828    1.000
      2.828    1.000
      2.828    1.000
      2.829    0.000
      2.829    1.000
      2.829    1.000
      2.829    1.000
      2.829    1.000
      2.830    0.000
      2.830    1.000
      2.830    0.000
      2.830    0.000
      2.830    0.000
      2.831    1.000
      2.831    1.000
      2.831    1.000
      2.831    1.000
      2.831    1.000
      2.832    1.000
      2.832    1.000
      2.832    1.000
      2.832    1.000
      2.832    1.000
      2.833    1.000
      2.833    1.000
      2.833    1.000
      2.833    1.000
      2.833    1.000
      2.834    0.000
      2.834    1.000
      2.834    0.000
      2.834    0.000
      2.834    0.000
      2.835    0.000
      2.835    1.000
      2.835    0.000
      2.835    0.000
      2.835    0.000
      2.836    1.000
      2.836    1.000
      2.836    1.000
      2.836    0.000
      2.836    1.000
      2.837    1.000
      2.837    1.000
      2.837    0.000
      2.837    1.000
      2.837    0.000
      2.838    1.000
      2.838    0.000
      2.838    1.000
      2.838    1.000
      2.838    1.000
      2.839    1.000
      2.839    1.000
      2.839    1.000
      2.839    1.000
      2.839    0.000
      2.840    0.000
      2.840    0.000
      2.840    0.000
      2.840    1.000
      2.840    0.000
      2.841    1.000
      2.841    0.000
      2.841    0.000
      2.841    0.000
      2.841    0.000
      2.842    0.000
      2.842    0.000
      2.842    0.000
      2.842    1.000
      2.842    0.000
      2.843    1.000
      2.843    1.000
      2.843    1.000
      2.843    1.000
      2.843    1.000
      2.844    1.000
      2.844    1.000
      2.844    1.000
      2.844    1.000
      2.844    1.000
      2.845    0.000
      2.845    1.000
      2.845    0.000
      2.845    1.000
      2.845    1.000
      2.846    1.000
      2.846    1.000
      2.846    1.000
      2.846    1.000
      2.846    0.000
      2.847    1.000
      2.847    1.000
      2.847    1.000
      2.847    0.000
      2.847    1.000
      2.848    1.000
      2.848    1.000
      2.848    1.000
      2.848    1.000
      2.848    1.000
      2.849    1.000
      2.849    1.000
      2.849    1.000
      2.849    1.000
      2.849    1.000
      2.850    1.000
      2.850    1.000
      2.850    1.000
      2.850    1.000
      2.850    1.000
      2.851    1.000
      2.851    1.000
      2.851    0.000
      2.851    1.000
      2.851    1.000
      2.852    1.000
      2.852    1.000
      2.852    1.000
      2.852    1.000
      2.852    1.000
      2.853    1.000
      2.853    1.000
      2.853    1.000
      2.853    1.000
      2.853    1.000
      2.854    1.000
      2.854    1.000
      2.854    1.000
      2.854    1.000
      2.854    1.000
      2.855    1.000
      2.855    1.000
      2.855    1.000
      2.855    1.000
      2.855    1.000
      2.856    1.000
      2.856    1.000
      2.856    0.000
      2.856    1.000
      2.856    1.000
      2.857    1.000
      2.857    1.000
      2.857    1.000
      2.857    1.000
      2.857    1.000
      2.858    0.000
      2.858    1.000
      2.858    1.000
      2.858    1.000
      2.858    1.000
      2.859    1.000
      2.859    1.000
      2.859    1.000
      2.859    1.000
      2.859    1.000
      2.860    1.000
      2.860    1.000
      2.860    1.000
      2.860    1.000
      2.860    1.000
      2.861    1.000
      2.861    1.000
      2.861    1.000
      2.861    1.000
      2.861    1.000
      2.862    1.000
      2.862    1.000
      2.862    1.000
      2.862    1.000
      2.862    1.000
      2.863    1.000
      2.863    1.000
      2.863    1.000
      2.863    0.000
      2.863    1.000
      2.864    0.000
      2.864    0.000
      2.864    0.000
      2.864    0.000
      2.864    0.000
      2.865    0.000
      2.865    0.000
      2.865    1.000
      2.865    0.000
      2.865    0.000
      2.866    0.000
      2.866    0.000
      2.866    1.000
      2.866    1.000
      2.866    0.000
      2.867    1.000
      2.867    0.000
      2.867    0.000
      2.867    1.000
      2.867    0.000
      2.868    0.000
      2.868    1.000
      2.868    0.000
      2.868    0.000
      2.868    0.000
      2.869    0.000
      2.869    1.000
      2.869    0.000
      2.869    0.000
      2.869    0.000
      2.870    0.000
      2.870    1.000
      2.870    0.000
      2.870    0.000
      2.870    0.000
      2.871    0.000
      2.871    0.000
      2.871    0.000
      2.871    0.000
      2.871    0.000
      2.872    0.000
      2.872    0.000
      2.872    0.000
      2.872    0.000
      2.872    0.000
      2.873    0.000
      2.873    0.000
      2.873    1.000
      2.873    1.000
      2.873    1.000
      2.874    0.000
      2.874    0.000
      2.874    0.000
      2.874    0.000
      2.874    0.000
      2.875    0.000
      2.875    0.000
      2.875    1.000
      2.875    0.000
      2.875    0.000
      2.876    0.000
      2.876    1.000
      2.876    1.000
      2.876    1.000
      2.876    1.000
      2.877    1.000
      2.877    1.000
      2.877    1.000
      2.877    0.000
      2.877    1.000
      2.878    1.000
      2.878    1.000
      2.878    1.000
      2.878    0.000
      2.878    1.000
      2.879    1.000
      2.879    1.000
      2.879    1.000
      2.879    1.000
      2.879    1.000
      2.880    1.000
      2.880    1.000
      2.880    1.000
      2.880    1.000
      2.880    1.000
      2.881    1.000
      2.881    0.000
      2.881    1.000
      2.881    1.000
      2.881    0.000
      2.882    0.000
      2.882    0.000
      2.882    0.000
      2.882    0.000
      2.882    0.000
      2.883    0.000
      2.883    0.000
      2.883    1.000
      2.883    0.000
      2.883    1.000
      2.884    0.000
      2.884    0.000
      2.884    1.000
      2.884    1.000
      2.884    1.000
      2.885    1.000
      2.885    1.000
      2.885    0.000
      2.885    1.000
      2.885    0.000
      2.886    0.000
      2.886    1.000
      2.886    0.000
      2.886    1.000
      2.886    1.000
      2.887    0.000
      2.887    1.000
      2.887    1.000
      2.887    1.000
      2.887    1.000
      2.888    0.000
      2.888    0.000
      2.888    1.000
      2.888    1.000
      2.888    0.000
      2.889    0.000
      2.889    1.000
      2.889    1.000
      2.889    0.000
      2.889    0.000
      2.890    0.000
      2.890    1.000
      2.890    1.000
      2.890    1.000
      2.890    1.000
      2.891    1.000
      2.891    0.000
      2.891    0.000
      2.891    1.000
      2.891    1.000
      2.892    0.000
      2.892    0.000
      2.892    0.000
      2.892    0.000
      2.892    1.000
      2.893    0.000
      2.893    0.000
      2.893    0.000
      2.893    0.000
      2.893    0.000
      2.894    0.000
      2.894    1.000
      2.894    0.000
      2.894    0.000
      2.894    0.000
      2.895    0.000
      2.895    0.000
      2.895    0.000
      2.895    0.000
      2.895    0.000
      2.896    1.000
      2.896    0.000
      2.896    0.000
      2.896    0.000
      2.896    0.000
      2.897    0.000
      2.897    0.000
      2.897    0.000
      2.897    0.000
      2.897    0.000
      2.898    0.000
      2.898    0.000
      2.898    0.000
      2.898    0.000
      2.898    0.000
      2.899    0.000
      2.899    0.000
      2.899    0.000
      2.899    0.000
      2.899    1.000
      2.900    1.000
      2.900    1.000
      2.900    0.000
      2.900    0.000
      2.900    0.000
      2.901    0.000
      2.901    0.000
      2.901    0.000
      2.901    0.000
      2.901    0.000
      2.902    1.000
      2.902    0.000
      2.902    0.000
      2.902    0.000
      2.902    0.000
      2.903    1.000
      2.903    1.000
      2.903    0.000
      2.903    1.000
      2.903    1.000
      2.904    1.000
      2.904    0.000
      2.904    0.000
      2.904    1.000
      2.904    1.000
      2.905    1.000
      2.905    0.000
      2.905    1.000
      2.905    1.000
      2.905    1.000
      2.906    0.000
      2.906    1.000
      2.906    1.000
      2.906    1.000
      2.906    1.000
      2.907    1.000
      2.907    1.000
      2.907    1.000
      2.907    1.000
      2.907    1.000
      2.908    1.000
      2.908    0.000
      2.908    1.000
      2.908    1.000
      2.908    0.000
      2.909    0.000
      2.909    0.000
      2.909    0.000
      2.909    0.000
      2.909    1.000
      2.910    0.000
      2.910    0.000
      2.910    0.000
      2.910    0.000
      2.910    0.000
      2.911    0.000
      2.911    0.000
      2.911    0.000
      2.911    0.000
      2.911    0.000
      2.912    0.000
      2.912    0.000
      2.912    0.000
      2.912    0.000
      2.912    0.000
      2.913    0.000
      2.913    1.000
      2.913    0.000
      2.913    0.000
      2.913    0.000
      2.914    0.000
      2.914    0.000
      2.914    0.000
      2.914    0.000
      2.914    0.000
      2.915    0.000
      2.915    0.000
      2.915    0.000
      2.915    0.000
      2.915    0.000
      2.916    0.000
      2.916    0.000
      2.916    0.000
      2.916    0.000
      2.916    0.000
      2.917    0.000
      2.917    0.000
      2.917    0.000
      2.917    0.000
      2.917    0.000
      2.918    0.000
      2.918    0.000
      2.918    0.000
      2.918    0.000
      2.918    0.000
      2.919    0.000
      2.919    0.000
      2.919    0.000
      2.919    0.000
      2.919    0.000
      2.920    0.000
      2.920    0.000
      2.920    0.000
      2.920    0.000
      2.920    0.000
      2.921    0.000
      2.921    0.000
      2.921    0.000
      2.921    0.000
      2.921    0.000
      2.922    0.000
      2.922    0.000
      2.922    0.000
      2.922    0.000
      2.922    0.000
      2.923    0.000
      2.923    0.000
      2.923    0.000
      2.923    0.000
      2.923    0.000
      2.924    0.000
      2.924    0.000
      2.924    0.000
      2.924    0.000
      2.924    0.000
      2.925    0.000
      2.925    0.000
      2.925    0.000
      2.925    0.000
      2.925    0.000
      2.926    0.000
      2.926    0.000
      2.926    0.000
      2.926    0.000
      2.926    1.000
      2.927    0.000
      2.927    0.000
      2.927    0.000
      2.927    0.000
      2.927    0.000
      2.928    0.000
      2.928    1.000
      2.928    0.000
      2.928    0.000
      2.928    0.000
      2.929    1.000
      2.929    0.000
      2.929    0.000
      2.929    0.000
      2.929    0.000
      2.930    1.000
      2.930    1.000
      2.930    1.000
      2.930    0.000
      2.930    1.000
      2.931    1.000
      2.931    0.000
      2.931    0.000
      2.931    0.000
      2.931    0.000
      2.932    0.000
      2.932    1.000
      2.932    0.000
      2.932    0.000
      2.932    0.000
      2.933    0.000
      2.933    0.000
      2.933    0.000
      2.933    0.000
      2.933    0.000
      2.934    1.000
      2.934    0.000
      2.934    0.000
      2.934    1.000
      2.934    1.000
      2.935    1.000
      2.935    1.000
      2.935    0.000
      2.935    0.000
      2.935    1.000
      2.936    1.000
      2.936    1.000
      2.936    1.000
      2.936    0.000
      2.936    1.000
      2.937    1.000
      2.937    1.000
      2.937    1.000
      2.937    1.000
      2.937    0.000
      2.938    0.000
      2.938    1.000
      2.938    1.000
      2.938    1.000
      2.938    1.000
      2.939    0.000
      2.939    0.000
      2.939    0.000
      2.939    1.000
      2.939    0.000
      2.940    1.000
      2.940    1.000
      2.940    1.000
      2.940    0.000
      2.940    1.000
      2.941    0.000
      2.941    1.000
      2.941    1.000
      2.941    0.000
      2.941    0.000
      2.942    0.000
      2.942    0.000
      2.942    0.000
      2.942    0.000
      2.942    0.000
      2.943    0.000
      2.943    0.000
      2.943    0.000
      2.943    0.000
      2.943    0.000
      2.944    0.000
      2.944    0.000
      2.944    0.000
      2.944    0.000
      2.944    0.000
      2.945    0.000
      2.945    0.000
      2.945    0.000
      2.945    0.000
      2.945    0.000
      2.946    0.000
      2.946    0.000
      2.946    0.000
      2.946    0.000
      2.946    0.000
      2.947    0.000
      2.947    0.000
      2.947    0.000
      2.947    0.000
      2.947    0.000
      2.948    0.000
      2.948    0.000
      2.948    0.000
      2.948    0.000
      2.948    0.000
      2.949    0.000
      2.949    0.000
      2.949    0.000
      2.949    0.000
      2.949    0.000
      2.950    0.000
      2.950    0.000
      2.950    0.000
      2.950    0.000
      2.950    0.000
      2.951    0.000
      2.951    0.000
      2.951    0.000
      2.951    0.000
      2.951    0.000
      2.952    0.000
      2.952    0.000
      2.952    0.000
      2.952    0.000
      2.952    0.000
      2.953    0.000
      2.953    0.000
      2.953    0.000
      2.953    0.000
      2.953    1.000
      2.954    1.000
      2.954    0.000
      2.954    0.000
      2.954    0.000
      2.954    0.000
      2.955    0.000
      2.955    0.000
      2.955    0.000
      2.955    0.000
      2.955    0.000
      2.956    0.000
      2.956    0.000
      2.956    0.000
      2.956    0.000
      2.956    0.000
      2.957    0.000
      2.957    0.000
      2.957    0.000
      2.957    1.000
      2.957    1.000
      2.958    1.000
      2.958    1.000
      2.958    1.000
      2.958    1.000
      2.958    1.000
      2.959    1.000
      2.959    1.000
      2.959    1.000
      2.959    0.000
      2.959    1.000
      2.960    1.000
      2.960    1.000
      2.960    0.000
      2.960    1.000
      2.960    1.000
      2.961    1.000
      2.961    1.000
      2.961    0.000
      2.961    0.000
      2.961    1.000
      2.962    0.000
      2.962    0.000
      2.962    0.000
      2.962    0.000
      2.962    1.000
      2.963    0.000
      2.963    1.000
      2.963    0.000
      2.963    0.000
      2.963    0.000
      2.964    0.000
      2.964    0.000
      2.964    0.000
      2.964    0.000
      2.964    0.000
      2.965    0.000
      2.965    0.000
      2.965    1.000
      2.965    0.000
      2.965    0.000
      2.966    0.000
      2.966    0.000
      2.966    0.000
      2.966    0.000
      2.966    0.000
      2.967    0.000
      2.967    1.000
      2.967    1.000
      2.967    1.000
      2.967    1.000
      2.968    1.000
      2.968    1.000
      2.968    1.000
      2.968    1.000
      2.968    1.000
      2.969    1.000
      2.969    0.000
      2.969    1.000
      2.969    0.000
      2.969    0.000
      2.970    0.000
      2.970    0.000
      2.970    0.000
      2.970    0.000
      2.970    0.000
      2.971    0.000
      2.971    0.000
      2.971    0.000
      2.971    0.000
      2.971    0.000
      2.972    0.000
      2.972    0.000
      2.972    0.000
      2.972    0.000
      2.972    0.000
      2.973    0.000
      2.973    0.000
      2.973    0.000
      2.973    0.000
      2.973    0.000
      2.974    0.000
      2.974    0.000
      2.974    0.000
      2.974    0.000
      2.974    0.000
      2.975    0.000
      2.975    0.000
      2.975    0.000
      2.975    0.000
      2.975    0.000
      2.976    0.000
      2.976    0.000
      2.976    0.000
      2.976    0.000
      2.976    0.000
      2.977    0.000
      2.977    0.000
      2.977    0.000
      2.977    0.000
      2.977    0.000
      2.978    0.000
      2.978    0.000
      2.978    0.000
      2.978    0.000
      2.978    0.000
      2.979    0.000
      2.979    0.000
      2.979    0.000
      2.979    0.000
      2.979    0.000
      2.980    0.000
      2.980    0.000
      2.980    0.000
      2.980    0.000
      2.980    0.000
      2.981    0.000
      2.981    0.000
      2.981    0.000
      2.981    0.000
      2.981    0.000
      2.982    0.000
      2.982    0.000
      2.982    0.000
      2.982    0.000
      2.982    0.000
      2.983    0.000
      2.983    0.000
      2.983    0.000
      2.983    0.000
      2.983    0.000
      2.984    0.000
      2.984    0.000
      2.984    0.000
      2.984    0.000
      2.984    0.000
      2.985    0.000
      2.985    0.000
      2.985    0.000
      2.985    0.000
      2.985    0.000
      2.986    0.000
      2.986    0.000
      2.986    0.000
      2.986    0.000
      2.986    0.000
      2.987    0.000
      2.987    0.000
      2.987    0.000
      2.987    0.000
      2.987    0.000
      2.988    0.000
      2.988    0.000
      2.988    0.000
      2.988    0.000
      2.988    0.000
      2.989    0.000
      2.989    0.000
      2.989    0.000
      2.989    0.000
      2.989    0.000
      2.990    0.000
      2.990    0.000
      2.990    0.000
      2.990    0.000
      2.990    0.000
      2.991    0.000
      2.991    0.000
      2.991    0.000
      2.991    0.000
      2.991    0.000
      2.992    0.000
      2.992    0.000
      2.992    0.000
      2.992    0.000
      2.992    0.000
      2.993    0.000
      2.993    0.000
      2.993    0.000
      2.993    0.000
      2.993    0.000
      2.994    0.000
      2.994    0.000
      2.994    0.000
      2.994    0.000
      2.994    0.000
      2.995    0.000
      2.995    0.000
      2.995    0.000
      2.995    0.000
      2.995    0.000
      2.996    0.000
      2.996    0.000
      2.996    0.000
      2.996    0.000
      2.996    0.000
      2.997    0.000
      2.997    0.000
      2.997    0.000
      2.997    0.000
      2.997    0.000
      2.998    0.000
      2.998    0.000
      2.998    0.000
      2.998    0.000
      2.998    0.000
      2.999    0.000
      2.999    0.000
      2.999    0.000
      2.999    0.000
      2.999    0.000
      3.000    0.000
      3.000    0.000
      3.000    0.000
      3.000    0.000
      3.000    0.000
      3.001    0.000
      3.001    0.000
      3.001    0.000
      3.001    0.000
      3.001    0.000
      3.002    0.000
      3.002    0.000
      3.002    0.000
      3.002    0.000
      3.002    0.000
      3.003    0.000
      3.003    0.000
      3.003    0.000
      3.003    0.000
      3.003    0.000
      3.004    0.000
      3.004    0.000
      3.004    0.000
      3.004    0.000
      3.004    0.000
      3.005    0.000
      3.005    0.000
      3.005    0.000
      3.005    0.000
      3.005    0.000
      3.006    0.000
      3.006    0.000
      3.006    0.000
      3.006    0.000
      3.006    0.000
      3.007    0.000
      3.007    0.000
      3.007    0.000
      3.007    0.000
      3.007    0.000
      3.008    0.000
      3.008    0.000
      3.008    0.000
      3.008    0.000
      3.008    0.000
      3.009    0.000
      3.009    0.000
      3.009    0.000
      3.009    0.000
      3.009    0.000
      3.010    0.000
      3.010    0.000
      3.010    0.000
      3.010    0.000
      3.010    0.000
      3.011    0.000
      3.011    0.000
      3.011    0.000
      3.011    0.000
      3.011    0.000
      3.012    0.000
      3.012    0.000
      3.012    0.000
      3.012    0.000
      3.012    0.000
      3.013    0.000
      3.013    0.000
      3.013    0.000
      3.013    0.000
      3.013    0.000
      3.014    0.000
      3.014    0.000
      3.014    0.000
      3.014    0.000
      3.014    0.000
      3.015    0.000
      3.015    0.000
      3.015    0.000
      3.015    0.000
      3.015    0.000
      3.016    0.000
      3.016    0.000
      3.016    0.000
      3.016    0.000
      3.016    0.000
      3.017    0.000
      3.017    0.000
      3.017    0.000
      3.017    0.000
      3.017    0.000
      3.018    0.000
      3.018    0.000
      3.018    0.000
      3.018    0.000
      3.018    0.000
      3.019    0.000
      3.019    0.000
      3.019    0.000
      3.019    0.000
      3.019    0.000
      3.020    0.000
      3.020    0.000
      3.020    0.000
      3.020    0.000
      3.020    0.000
      3.021    0.000
      3.021    0.000
      3.021    0.000
      3.021    0.000
      3.021    0.000
      3.022    0.000
      3.022    0.000
      3.022    0.000
      3.022    0.000
      3.022    0.000
      3.023    0.000
      3.023    0.000
      3.023    0.000
      3.023    0.000
      3.023    0.000
      3.024    0.000
      3.024    0.000
      3.024    0.000
      3.024    0.000
      3.024    0.000
      3.025    0.000
      3.025    0.000
      3.025    0.000
      3.025    0.000
      3.025    0.000
      3.026    0.000
      3.026    0.000
      3.026    0.000
      3.026    0.000
      3.026    0.000
      3.027    0.000
      3.027    0.000
      3.027    0.000
      3.027    0.000
      3.027    0.000
      3.028    0.000
      3.028    0.000
      3.028    0.000
      3.028    0.000
      3.028    0.000
      3.029    0.000
      3.029    0.000
      3.029    0.000
      3.029    0.000
      3.029    0.000
      3.030    0.000
      3.030    0.000
      3.030    0.000
      3.030    0.000
      3.030    0.000
      3.031    0.000
      3.031    0.000
      3.031    0.000
      3.031    0.000
      3.031    0.000
      3.032    0.000
      3.032    0.000
      3.032    0.000
      3.032    0.000
      3.032    0.000
      3.033    0.000
      3.033    0.000
      3.033    0.000
      3.033    0.000
      3.033    0.000
      3.034    0.000
      3.034    0.000
      3.034    0.000
      3.034    0.000
      3.034    0.000
      3.035    0.000
      3.035    0.000
      3.035    0.000
      3.035    0.000
      3.035    0.000
      3.036    0.000
      3.036    0.000
      3.036    0.000
      3.036    0.000
      3.036    0.000
      3.037    0.000
      3.037    0.000
      3.037    0.000
      3.037    0.000
      3.037    0.000
      3.038    0.000
      3.038    0.000
      3.038    0.000
      3.038    0.000
      3.038    0.000
      3.039    0.000
      3.039    0.000
      3.039    0.000
      3.039    0.000
      3.039    0.000
      3.040    0.000
      3.040    0.000
      3.040    0.000
      3.040    0.000
      3.040    0.000
      3.041    0.000
      3.041    0.000
      3.041    0.000
      3.041    0.000
      3.041    0.000
      3.042    0.000
      3.042    0.000
      3.042    0.000
      3.042    0.000
      3.042    0.000
      3.043    0.000
      3.043    0.000
      3.043    0.000
      3.043    0.000
      3.043    0.000
      3.044    0.000
      3.044    0.000
      3.044    0.000
      3.044    0.000
      3.044    0.000
      3.045    0.000
      3.045    0.000
      3.045    0.000
      3.045    0.000
      3.045    0.000
      3.046    0.000
      3.046    0.000
      3.046    0.000
      3.046    0.000
      3.046    0.000
      3.047    0.000
      3.047    0.000
      3.047    0.000
      3.047    0.000
      3.047    0.000
      3.048    0.000
      3.048    0.000
      3.048    0.000
      3.048    0.000
      3.048    0.000
      3.049    0.000
      3.049    0.000
      3.049    0.000
      3.049    0.000
      3.049    0.000
      3.050    0.000
      3.050    0.000
      3.050    0.000
      3.050    0.000
      3.050    0.000
      3.051    0.000
      3.051    0.000
      3.051    0.000
      3.051    0.000
      3.051    0.000
      3.052    0.000
      3.052    0.000
      3.052    0.000
      3.052    0.000
      3.052    0.000
      3.053    0.000
      3.053    0.000
      3.053    0.000
      3.053    0.000
      3.053    0.000
      3.054    0.000
      3.054    0.000
      3.054    0.000
      3.054    0.000
      3.054    0.000
      3.055    0.000
      3.055    0.000
      3.055    0.000
      3.055    0.000
      3.055    0.000
      3.056    0.000
      3.056    0.000
      3.056    0.000
      3.056    0.000
      3.056    0.000
      3.057    0.000
      3.057    0.000
      3.057    0.000
      3.057    0.000
      3.057    0.000
      3.058    0.000
      3.058    0.000
      3.058    0.000
      3.058    0.000
      3.058    0.000
      3.059    0.000
      3.059    0.000
      3.059    0.000
      3.059    0.000
      3.059    0.000
      3.060    0.000
      3.060    0.000
      3.060    0.000
      3.060    0.000
      3.060    0.000
      3.061    0.000
      3.061    0.000
      3.061    0.000
      3.061    0.000
      3.061    0.000
      3.062    0.000
      3.062    0.000
      3.062    0.000
      3.062    0.000
      3.062    0.000
      3.063    0.000
      3.063    0.000
      3.063    0.000
      3.063    0.000
      3.063    0.000
      3.064    0.000
      3.064    0.000
      3.064    0.000
      3.064    0.000
      3.064    0.000
      3.065    0.000
      3.065    0.000
      3.065    0.000
      3.065    0.000
      3.065    0.000
      3.066    0.000
      3.066    0.000
      3.066    0.000
      3.066    0.000
      3.066    0.000
      3.067    0.000
      3.067    0.000
      3.067    0.000
      3.067    0.000
      3.067    0.000
      3.068    0.000
      3.068    0.000
      3.068    0.000
      3.068    0.000
      3.068    0.000
      3.069    0.000
      3.069    0.000
      3.069    0.000
      3.069    0.000
      3.069    0.000
      3.070    0.000
      3.070    0.000
      3.070    0.000
      3.070    0.000
      3.070    0.000
      3.071    0.000
      3.071    0.000
      3.071    0.000
      3.071    0.000
      3.071    0.000
      3.072    0.000
      3.072    0.000
      3.072    0.000
      3.072    0.000
      3.072    0.000
      3.073    0.000
      3.073    0.000
      3.073    0.000
      3.073    0.000
      3.073    0.000
      3.074    0.000
      3.074    0.000
      3.074    0.000
      3.074    0.000
      3.074    0.000
      3.075    0.000
      3.075    0.000
      3.075    0.000
      3.075    0.000
      3.075    0.000
      3.076    0.000
      3.076    0.000
      3.076    0.000
      3.076    0.000
      3.076    0.000
      3.077    0.000
      3.077    0.000
      3.077    0.000
      3.077    0.000
      3.077    0.000
      3.078    0.000
      3.078    0.000
      3.078    0.000
      3.078    0.000
      3.078    0.000
      3.079    0.000
      3.079    0.000
      3.079    0.000
      3.079    0.000
      3.079    0.000
      3.080    0.000
      3.080    0.000
      3.080    0.000
      3.080    0.000
      3.080    0.000
      3.081    0.000
      3.081    0.000
      3.081    0.000
      3.081    0.000
      3.081    0.000
      3.082    0.000
      3.082    0.000
      3.082    0.000
      3.082    0.000
      3.082    0.000
      3.083    0.000
      3.083    0.000
      3.083    0.000
      3.083    0.000
      3.083    0.000
      3.084    0.000
      3.084    0.000
      3.084    0.000
      3.084    0.000
      3.084    0.000
      3.085    0.000
      3.085    0.000
      3.085    0.000
      3.085    0.000
      3.085    0.000
      3.086    0.000
      3.086    0.000
      3.086    0.000
      3.086    0.000
      3.086    0.000
      3.087    0.000
      3.087    0.000
      3.087    0.000
      3.087    0.000
      3.087    0.000
      3.088    0.000
      3.088    0.000
      3.088    0.000
      3.088    0.000
      3.088    0.000
      3.089    0.000
      3.089    0.000
      3.089    0.000
      3.089    0.000
      3.089    0.000
      3.090    0.000
      3.090    0.000
      3.090    0.000
      3.090    1.000
      3.090    0.000
      3.091    0.000
      3.091    0.000
      3.091    0.000
      3.091    0.000
      3.091    0.000
      3.092    0.000
      3.092    0.000
      3.092    0.000
      3.092    0.000
      3.092    0.000
      3.093    0.000
      3.093    0.000
      3.093    0.000
      3.093    0.000
      3.093    0.000
      3.094    0.000
      3.094    0.000
      3.094    0.000
      3.094    0.000
      3.094    0.000
      3.095    0.000
      3.095    0.000
      3.095    0.000
      3.095    0.000
      3.095    0.000
      3.096    0.000
      3.096    0.000
      3.096    0.000
      3.096    0.000
      3.096    0.000
      3.097    0.000
      3.097    0.000
      3.097    0.000
      3.097    0.000
      3.097    0.000
      3.098    0.000
      3.098    0.000
      3.098    1.000
      3.098    1.000
      3.098    0.000
      3.099    0.000
      3.099    0.000
      3.099    0.000
      3.099    0.000
      3.099    1.000
      3.100    0.000
      3.100    0.000
      3.100    0.000
      3.100    0.000
      3.100    0.000
      3.101    0.000
      3.101    0.000
      3.101    0.000
      3.101    0.000
      3.101    0.000
      3.102    0.000
      3.102    0.000
      3.102    0.000
      3.102    0.000
      3.102    1.000
      3.103    1.000
      3.103    0.000
      3.103    0.000
      3.103    0.000
      3.103    0.000
      3.104    0.000
      3.104    0.000
      3.104    0.000
      3.104    0.000
      3.104    0.000
      3.105    0.000
      3.105    0.000
      3.105    0.000
      3.105    0.000
      3.105    0.000
      3.106    0.000
      3.106    0.000
      3.106    0.000
      3.106    0.000
      3.106    0.000
      3.107    0.000
      3.107    0.000
      3.107    0.000
      3.107    0.000
      3.107    0.000
      3.108    0.000
      3.108    0.000
      3.108    0.000
      3.108    0.000
      3.108    0.000
      3.109    0.000
      3.109    0.000
      3.109    0.000
      3.109    0.000
      3.109    0.000
      3.110    0.000
      3.110    0.000
      3.110    0.000
      3.110    0.000
      3.110    0.000
      3.111    0.000
      3.111    0.000
      3.111    0.000
      3.111    0.000
      3.111    0.000
      3.112    0.000
      3.112    1.000
      3.112    0.000
      3.112    0.000
      3.112    1.000
      3.113    0.000
      3.113    0.000
      3.113    1.000
      3.113    1.000
      3.113    1.000
      3.114    0.000
      3.114    0.000
      3.114    0.000
      3.114    1.000
      3.114    1.000
      3.115    1.000
      3.115    0.000
      3.115    1.000
      3.115    1.000
      3.115    1.000
      3.116    0.000
      3.116    0.000
      3.116    1.000
      3.116    1.000
      3.116    1.000
      3.117    0.000
      3.117    1.000
      3.117    0.000
      3.117    1.000
      3.117    1.000
      3.118    2.000
      3.118    1.000
      3.118    1.000
      3.118    1.000
      3.118    0.000
      3.119    1.000
      3.119    1.000
      3.119    1.000
      3.119    1.000
      3.119    1.000
      3.120    1.000
      3.120    1.000
      3.120    1.000
      3.120    1.000
      3.120    1.000
      3.121    1.000
      3.121    1.000
      3.121    1.000
      3.121    1.000
      3.121    1.000
      3.122    1.000
      3.122    1.000
      3.122    1.000
      3.122    1.000
      3.122    1.000
      3.123    1.000
      3.123    1.000
      3.123    1.000
      3.123    1.000
      3.123    1.000
      3.124    1.000
      3.124    1.000
      3.124    1.000
      3.124    1.000
      3.124    1.000
      3.125    1.000
      3.125    1.000
      3.125    1.000
      3.125    1.000
      3.125    1.000
      3.126    1.000
      3.126    1.000
      3.126    1.000
      3.126    1.000
      3.126    1.000
      3.127    1.000
      3.127    2.000
      3.127    2.000
      3.127    1.000
      3.127    1.000
      3.128    1.000
      3.128    1.000
      3.128    1.000
      3.128    1.000
      3.128    1.000
      3.129    1.000
      3.129    1.000
      3.129    1.000
      3.129    2.000
      3.129    2.000
      3.130    2.000
      3.130    1.000
      3.130    2.000
      3.130    2.000
      3.130    2.000
      3.131    1.000
      3.131    1.000
      3.131    1.000
      3.131    1.000
      3.131    1.000
      3.132    1.000
      3.132    1.000
      3.132    1.000
      3.132    1.000
      3.132    1.000
      3.133    1.000
      3.133    1.000
      3.133    1.000
      3.133    1.000
      3.133    1.000
      3.134    1.000
      3.134    1.000
      3.134    1.000
      3.134    2.000
      3.134    2.000
      3.135    1.000
      3.135    1.000
      3.135    1.000
      3.135    1.000
      3.135    1.000
      3.136    2.000
      3.136    1.000
      3.136    2.000
      3.136    1.000
      3.136    1.000
      3.137    2.000
      3.137    1.000
      3.137    1.000
      3.137    1.000
      3.137    1.000
      3.138    1.000
      3.138    1.000
      3.138    1.000
      3.138    1.000
      3.138    1.000
      3.139    1.000
      3.139    1.000
      3.139    1.000
      3.139    1.000
      3.139    2.000
      3.140    2.000
      3.140    2.000
      3.140    2.000
      3.140    2.000
      3.140    2.000
      3.141    2.000
      3.141    1.000
      3.141    1.000
      3.141    2.000
      3.141    2.000
      3.142    2.000
      3.142    1.000
      3.142    1.000
      3.142    2.000
      3.142    2.000
      3.143    2.000
      3.143    1.000
      3.143    1.000
      3.143    2.000
      3.143    2.000
      3.144    2.000
      3.144    2.000
      3.144    1.000
      3.144    1.000
      3.144    2.000
      3.145    1.000
      3.145    2.000
      3.145    2.000
      3.145    2.000
      3.145    2.000
      3.146    2.000
      3.146    2.000
      3.146    1.000
      3.146    2.000
      3.146    1.000
      3.147    1.000
      3.147    2.000
      3.147    2.000
      3.147    2.000
      3.147    2.000
      3.148    2.000
      3.148    2.000
      3.148    2.000
      3.148    2.000
      3.148    1.000
      3.149    2.000
      3.149    1.000
      3.149    2.000
      3.149    3.000
      3.149    2.000
      3.150    2.000
      3.150    2.000
      3.150    3.000
      3.150    3.000
      3.150    2.000
      3.151    3.000
      3.151    2.000
      3.151    2.000
      3.151    2.000
      3.151    1.000
      3.152    2.000
      3.152    2.000
      3.152    2.000
      3.152    2.000
      3.152    2.000
      3.153    2.000
      3.153    0.000
      3.153    2.000
      3.153    2.000
      3.153    2.000
      3.154    2.000
      3.154    1.000
      3.154    1.000
      3.154    2.000
      3.154    1.000
      3.155    3.000
      3.155    1.000
      3.155    1.000
      3.155    1.000
      3.155    2.000
      3.156    2.000
      3.156    1.000
      3.156    3.000
      3.156    1.000
      3.156    2.000
      3.157    2.000
      3.157    2.000
      3.157    2.000
      3.157    2.000
      3.157    1.000
      3.158    1.000
      3.158    2.000
      3.158    2.000
      3.158    2.000
      3.158    2.000
      3.159    2.000
      3.159    1.000
      3.159    1.000
      3.159    2.000
      3.159    3.000
      3.160    2.000
      3.160    2.000
      3.160    2.000
      3.160    2.000
      3.160    2.000
      3.161    1.000
      3.161    2.000
      3.161    2.000
      3.161    2.000
      3.161    2.000
      3.162    2.000
      3.162    2.000
      3.162    2.000
      3.162    2.000
      3.162    1.000
      3.163    1.000
      3.163    1.000
      3.163    1.000
      3.163    1.000
      3.163    2.000
      3.164    2.000
      3.164    2.000
      3.164    2.000
      3.164    2.000
      3.164    2.000
      3.165    2.000
      3.165    2.000
      3.165    2.000
      3.165    2.000
      3.165    2.000
      3.166    2.000
      3.166    3.000
      3.166    3.000
      3.166    3.000
      3.166    3.000
      3.167    3.000
      3.167    2.000
      3.167    3.000
      3.167    2.000
      3.167    2.000
      3.168    2.000
      3.168    2.000
      3.168    2.000
      3.168    2.000
      3.168    2.000
      3.169    2.000
      3.169    2.000
      3.169    2.000
      3.169    3.000
      3.169    3.000
      3.170    2.000
      3.170    3.000
      3.170    1.000
      3.170    1.000
      3.170    2.000
      3.171    3.000
      3.171    2.000
      3.171    2.000
      3.171    1.000
      3.171    1.000
      3.172    1.000
      3.172    2.000
      3.172    3.000
      3.172    2.000
      3.172    2.000
      3.173    3.000
      3.173    2.000
      3.173    2.000
      3.173    1.000
      3.173    1.000
      3.174    2.000
      3.174    1.000
      3.174    1.000
      3.174    1.000
      3.174    2.000
      3.175    1.000
      3.175    2.000
      3.175    1.000
      3.175    1.000
      3.175    1.000
      3.176    2.000
      3.176    2.000
      3.176    2.000
      3.176    2.000
      3.176    2.000
      3.177    1.000
      3.177    2.000
      3.177    1.000
      3.177    1.000
      3.177    0.000
      3.178    2.000
      3.178    2.000
      3.178    1.000
      3.178    1.000
      3.178    2.000
      3.179    1.000
      3.179    0.000
      3.179    2.000
      3.179    1.000
      3.179    1.000
      3.180    0.000
      3.180    0.000
      3.180    0.000
      3.180    1.000
      3.180    1.000
      3.181    1.000
      3.181    1.000
      3.181    1.000
      3.181    1.000
      3.181    0.000
      3.182    1.000
      3.182    0.000
      3.182    0.000
      3.182    1.000
      3.182    1.000
      3.183    2.000
      3.183    1.000
      3.183    1.000
      3.183    2.000
      3.183    1.000
      3.184    1.000
      3.184    2.000
      3.184    1.000
      3.184    1.000
      3.184    1.000
      3.185    1.000
      3.185    1.000
      3.185    1.000
      3.185    0.000
      3.185    0.000
      3.186    0.000
      3.186    1.000
      3.186    1.000
      3.186    0.000
      3.186    1.000
      3.187    1.000
      3.187    1.000
      3.187    2.000
      3.187    2.000
      3.187    2.000
      3.188    1.000
      3.188    2.000
      3.188    1.000
      3.188    2.000
      3.188    2.000
      3.189    3.000
      3.189    3.000
      3.189    2.000
      3.189    1.000
      3.189    1.000
      3.190    1.000
      3.190    1.000
      3.190    0.000
      3.190    1.000
      3.190    2.000
      3.191    2.000
      3.191    2.000
      3.191    2.000
      3.191    2.000
      3.191    2.000
      3.192    1.000
      3.192    1.000
      3.192    2.000
      3.192    1.000
      3.192    1.000
      3.193    1.000
      3.193    0.000
      3.193    1.000
      3.193    1.000
      3.193    0.000
      3.194    0.000
      3.194    1.000
      3.194    0.000
      3.194    2.000
      3.194    1.000
      3.195    1.000
      3.195    1.000
      3.195    0.000
      3.195    1.000
      3.195    1.000
      3.196    1.000
      3.196    0.000
      3.196    2.000
      3.196    1.000
      3.196    1.000
      3.197    1.000
      3.197    0.000
      3.197    0.000
      3.197    1.000
      3.197    1.000
      3.198    0.000
      3.198    0.000
      3.198    0.000
      3.198    0.000
      3.198    0.000
      3.199    1.000
      3.199    0.000
      3.199    1.000
      3.199    0.000
      3.199    0.000
      3.200    0.000
      3.200    0.000
      3.200    1.000
      3.200    0.000
      3.200    0.000
      3.201    0.000
      3.201    0.000
      3.201    0.000
      3.201    1.000
      3.201    0.000
      3.202    1.000
      3.202    0.000
      3.202    0.000
      3.202    0.000
      3.202    1.000
      3.203    1.000
      3.203    1.000
      3.203    0.000
      3.203    1.000
      3.203    1.000
      3.204    1.000
      3.204    1.000
      3.204    1.000
      3.204    1.000
      3.204    1.000
      3.205    1.000
      3.205    1.000
      3.205    1.000
      3.205    1.000
      3.205    1.000
      3.206    1.000
      3.206    1.000
      3.206    1.000
      3.206    1.000
      3.206    1.000
      3.207    1.000
      3.207    0.000
      3.207    1.000
      3.207    0.000
      3.207    1.000
      3.208    1.000
      3.208    1.000
      3.208    1.000
      3.208    0.000
      3.208    1.000
      3.209    1.000
      3.209    1.000
      3.209    1.000
      3.209    1.000
      3.209    1.000
      3.210    1.000
      3.210    1.000
      3.210    1.000
      3.210    0.000
      3.210    1.000
      3.211    1.000
      3.211    0.000
      3.211    1.000
      3.211    1.000
      3.211    1.000
      3.212    1.000
      3.212    1.000
      3.212    1.000
      3.212    1.000
      3.212    0.000
      3.213    0.000
      3.213    0.000
      3.213    1.000
      3.213    0.000
      3.213    0.000
      3.214    1.000
      3.214    1.000
      3.214    1.000
      3.214    1.000
      3.214    1.000
      3.215    1.000
      3.215    1.000
      3.215    1.000
      3.215    0.000
      3.215    1.000
      3.216    0.000
      3.216    0.000
      3.216    0.000
      3.216    0.000
      3.216    0.000
      3.217    1.000
      3.217    0.000
      3.217    1.000
      3.217    1.000
      3.217    1.000
      3.218    1.000
      3.218    1.000
      3.218    1.000
      3.218    0.000
      3.218    1.000
      3.219    1.000
      3.219    0.000
      3.219    0.000
      3.219    1.000
      3.219    1.000
      3.220    1.000
      3.220    1.000
      3.220    1.000
      3.220    1.000
      3.220    2.000
      3.221    1.000
      3.221    1.000
      3.221    1.000
      3.221    1.000
      3.221    1.000
      3.222    1.000
      3.222    2.000
      3.222    2.000
      3.222    2.000
      3.222    2.000
      3.223    2.000
      3.223    1.000
      3.223    1.000
      3.223    1.000
      3.223    1.000
      3.224    1.000
      3.224    1.000
      3.224    1.000
      3.224    1.000
      3.224    1.000
      3.225    1.000
      3.225    1.000
      3.225    1.000
      3.225    1.000
      3.225    1.000
      3.226    1.000
      3.226    1.000
      3.226    0.000
      3.226    0.000
      3.226    0.000
      3.227    0.000
      3.227    0.000
      3.227    1.000
      3.227    0.000
      3.227    1.000
      3.228    1.000
      3.228    0.000
      3.228    0.000
      3.228    1.000
      3.228    0.000
      3.229    0.000
      3.229    0.000
      3.229    0.000
      3.229    0.000
      3.229    0.000
      3.230    0.000
      3.230    0.000
      3.230    0.000
      3.230    0.000
      3.230    1.000
      3.231    0.000
      3.231    0.000
      3.231    0.000
      3.231    1.000
      3.231    0.000
      3.232    1.000
      3.232    1.000
      3.232    0.000
      3.232    1.000
      3.232    1.000
      3.233    1.000
      3.233    1.000
      3.233    1.000
      3.233    0.000
      3.233    0.000
      3.234    1.000
      3.234    0.000
      3.234    0.000
      3.234    0.000
      3.234    0.000
      3.235    0.000
      3.235    1.000
      3.235    0.000
      3.235    1.000
      3.235    1.000
      3.236    0.000
      3.236    0.000
      3.236    0.000
      3.236    0.000
      3.236    0.000
      3.237    0.000
      3.237    0.000
      3.237    1.000
      3.237    1.000
      3.237    1.000
      3.238    1.000
      3.238    1.000
      3.238    0.000
      3.238    1.000
      3.238    1.000
      3.239    1.000
      3.239    0.000
      3.239    0.000
      3.239    0.000
      3.239    1.000
      3.240    0.000
      3.240    0.000
      3.240    0.000
      3.240    0.000
      3.240    0.000
      3.241    0.000
      3.241    0.000
      3.241    0.000
      3.241    0.000
      3.241    0.000
      3.242    1.000
      3.242    0.000
      3.242    0.000
      3.242    0.000
      3.242    0.000
      3.243    0.000
      3.243    0.000
      3.243    0.000
      3.243    0.000
      3.243    0.000
      3.244    0.000
      3.244    0.000
      3.244    0.000
      3.244    0.000
      3.244    1.000
      3.245    0.000
      3.245    0.000
      3.245    0.000
      3.245    0.000
      3.245    0.000
      3.246    0.000
      3.246    0.000
      3.246    0.000
      3.246    0.000
      3.246    1.000
      3.247    1.000
      3.247    1.000
      3.247    1.000
      3.247    1.000
      3.247    1.000
      3.248    1.000
      3.248    1.000
      3.248    1.000
      3.248    1.000
      3.248    1.000
      3.249    1.000
      3.249    1.000
      3.249    1.000
      3.249    2.000
      3.249    0.000
      3.250    1.000
      3.250    0.000
      3.250    1.000
      3.250    1.000
      3.250    0.000
      3.251    1.000
      3.251    0.000
      3.251    1.000
      3.251    0.000
      3.251    0.000
      3.252    1.000
      3.252    0.000
      3.252    0.000
      3.252    0.000
      3.252    0.000
      3.253    1.000
      3.253    1.000
      3.253    0.000
      3.253    0.000
      3.253    0.000
      3.254    0.000
      3.254    1.000
      3.254    1.000
      3.254    1.000
      3.254    0.000
      3.255    1.000
      3.255    1.000
      3.255    1.000
      3.255    1.000
      3.255    1.000
      3.256    1.000
      3.256    1.000
      3.256    1.000
      3.256    1.000
      3.256    1.000
      3.257    1.000
      3.257    1.000
      3.257    1.000
      3.257    1.000
      3.257    1.000
      3.258    1.000
      3.258    1.000
      3.258    1.000
      3.258    1.000
      3.258    1.000
      3.259    1.000
      3.259    1.000
      3.259    1.000
      3.259    1.000
      3.259    1.000
      3.260    1.000
      3.260    1.000
      3.260    1.000
      3.260    1.000
      3.260    1.000
      3.261    1.000
      3.261    1.000
      3.261    1.000
      3.261    1.000
      3.261    1.000
      3.262    1.000
      3.262    1.000
      3.262    1.000
      3.262    1.000
      3.262    1.000
      3.263    1.000
      3.263    1.000
      3.263    1.000
      3.263    2.000
      3.263    1.000
      3.264    1.000
      3.264    1.000
      3.264    1.000
      3.264    1.000
      3.264    1.000
      3.265    1.000
      3.265    1.000
      3.265    1.000
      3.265    1.000
      3.265    1.000
      3.266    1.000
      3.266    1.000
      3.266    1.000
      3.266    1.000
      3.266    1.000
      3.267    1.000
      3.267    1.000
      3.267    1.000
      3.267    1.000
      3.267    1.000
      3.268    1.000
      3.268    1.000
      3.268    1.000
      3.268    1.000
      3.268    1.000
      3.269    0.000
      3.269    0.000
      3.269    1.000
      3.269    1.000
      3.269    1.000
      3.270    1.000
      3.270    1.000
      3.270    2.000
      3.270    0.000
      3.270    2.000
      3.271    1.000
      3.271    1.000
      3.271    0.000
      3.271    2.000
      3.271    1.000
      3.272    1.000
      3.272    1.000
      3.272    1.000
      3.272    1.000
      3.272    1.000
      3.273    1.000
      3.273    1.000
      3.273    1.000
      3.273    1.000
      3.273    2.000
      3.274    2.000
      3.274    1.000
      3.274    1.000
      3.274    1.000
      3.274    0.000
      3.275    1.000
      3.275    2.000
      3.275    1.000
      3.275    1.000
      3.275    1.000
      3.276    1.000
      3.276    0.000
      3.276    0.000
      3.276    0.000
      3.276    1.000
      3.277    0.000
      3.277    0.000
      3.277    0.000
      3.277    1.000
      3.277    2.000
      3.278    1.000
      3.278    2.000
      3.278    2.000
      3.278    0.000
      3.278    2.000
      3.279    2.000
      3.279    2.000
      3.279    2.000
      3.279    2.000
      3.279    1.000
      3.280    1.000
      3.280    1.000
      3.280    1.000
      3.280    1.000
      3.280    1.000
      3.281    1.000
      3.281    1.000
      3.281    1.000
      3.281    1.000
      3.281    1.000
      3.282    1.000
      3.282    0.000
      3.282    1.000
      3.282    0.000
      3.282    0.000
      3.283    1.000
      3.283    1.000
      3.283    1.000
      3.283    1.000
      3.283    1.000
      3.284    1.000
      3.284    1.000
      3.284    0.000
      3.284    0.000
      3.284    1.000
      3.285    0.000
      3.285    0.000
      3.285    0.000
      3.285    1.000
      3.285    0.000
      3.286    2.000
      3.286    1.000
      3.286    0.000
      3.286    2.000
      3.286    1.000
      3.287    2.000
      3.287    1.000
      3.287    2.000
      3.287    1.000
      3.287    1.000
      3.288    2.000
      3.288    2.000
      3.288    1.000
      3.288    1.000
      3.288    0.000
      3.289    1.000
      3.289    2.000
      3.289    1.000
      3.289    1.000
      3.289    1.000
      3.290    2.000
      3.290    2.000
      3.290    1.000
      3.290    1.000
      3.290    0.000
      3.291    1.000
      3.291    1.000
      3.291    1.000
      3.291    1.000
      3.291    0.000
      3.292    1.000
      3.292    1.000
      3.292    1.000
      3.292    1.000
      3.292    1.000
      3.293    0.000
      3.293    0.000
      3.293    1.000
      3.293    1.000
      3.293    1.000
      3.294    1.000
      3.294    1.000
      3.294    1.000
      3.294    1.000
      3.294    2.000
      3.295    2.000
      3.295    1.000
      3.295    1.000
      3.295    1.000
      3.295    1.000
      3.296    1.000
      3.296    1.000
      3.296    0.000
      3.296    1.000
      3.296    0.000
      3.297    0.000
      3.297    1.000
      3.297    0.000
      3.297    0.000
      3.297    0.000
      3.298    0.000
      3.298    0.000
      3.298    0.000
      3.298    0.000
      3.298    0.000
      3.299    0.000
      3.299    0.000
      3.299    1.000
      3.299    0.000
      3.299    1.000
      3.300    1.000
      3.300    1.000
      3.300    1.000
      3.300    1.000
      3.300    1.000
      3.301    1.000
      3.301    1.000
      3.301    1.000
      3.301    1.000
      3.301    1.000
      3.302    1.000
      3.302    1.000
      3.302    1.000
      3.302    1.000
      3.302    1.000
      3.303    1.000
      3.303    1.000
      3.303    1.000
      3.303    1.000
      3.303    2.000
      3.304    2.000
      3.304    2.000
      3.304    2.000
      3.304    2.000
      3.304    2.000
      3.305    2.000
      3.305    2.000
      3.305    2.000
      3.305    1.000
      3.305    1.000
      3.306    1.000
      3.306    1.000
      3.306    2.000
      3.306    1.000
      3.306    2.000
      3.307    2.000
      3.307    2.000
      3.307    2.000
      3.307    2.000
      3.307    2.000
      3.308    2.000
      3.308    1.000
      3.308    2.000
      3.308    2.000
      3.308    1.000
      3.309    2.000
      3.309    2.000
      3.309    2.000
      3.309    2.000
      3.309    2.000
      3.310    2.000
      3.310    2.000
      3.310    2.000
      3.310    2.000
      3.310    2.000
      3.311    2.000
      3.311    2.000
      3.311    2.000
      3.311    2.000
      3.311    2.000
      3.312    2.000
      3.312    2.000
      3.312    2.000
      3.312    2.000
      3.312    2.000
      3.313    2.000
      3.313    2.000
      3.313    2.000
      3.313    2.000
      3.313    1.000
      3.314    2.000
      3.314    2.000
      3.314    2.000
      3.314    2.000
      3.314    2.000
      3.315    2.000
      3.315    1.000
      3.315    2.000
      3.315    2.000
      3.315    2.000
      3.316    2.000
      3.316    2.000
      3.316    1.000
      3.316    1.000
      3.316    2.000
      3.317    1.000
      3.317    2.000
      3.317    2.000
      3.317    1.000
      3.317    2.000
      3.318    1.000
      3.318    1.000
      3.318    1.000
      3.318    2.000
      3.318    2.000
      3.319    1.000
      3.319    2.000
      3.319    1.000
      3.319    2.000
      3.319    1.000
      3.320    1.000
      3.320    1.000
      3.320    1.000
      3.320    1.000
      3.320    1.000
      3.321    1.000
      3.321    1.000
      3.321    0.000
      3.321    0.000
      3.321    1.000
      3.322    1.000
      3.322    2.000
      3.322    2.000
      3.322    2.000
      3.322    0.000
      3.323    3.000
      3.323    2.000
      3.323    1.000
      3.323    2.000
      3.323    1.000
      3.324    1.000
      3.324    1.000
      3.324    1.000
      3.324    1.000
      3.324    2.000
      3.325    1.000
      3.325    1.000
      3.325    1.000
      3.325    1.000
      3.325    1.000
      3.326    1.000
      3.326    0.000
      3.326    1.000
      3.326    1.000
      3.326    0.000
      3.327    0.000
      3.327    0.000
      3.327    0.000
      3.327    1.000
      3.327    0.000
      3.328    0.000
      3.328    0.000
      3.328    1.000
      3.328    0.000
      3.328    1.000
      3.329    0.000
      3.329    2.000
      3.329    1.000
      3.329    1.000
      3.329    1.000
      3.330    1.000
      3.330    1.000
      3.330    1.000
      3.330    1.000
      3.330    0.000
      3.331    1.000
      3.331    1.000
      3.331    1.000
      3.331    1.000
      3.331    1.000
      3.332    1.000
      3.332    1.000
      3.332    1.000
      3.332    1.000
      3.332    1.000
      3.333    1.000
      3.333    1.000
      3.333    1.000
      3.333    1.000
      3.333    1.000
      3.334    1.000
      3.334    0.000
      3.334    1.000
      3.334    1.000
      3.334    1.000
      3.335    1.000
      3.335    1.000
      3.335    1.000
      3.335    1.000
      3.335    1.000
      3.336    0.000
      3.336    1.000
      3.336    1.000
      3.336    1.000
      3.336    1.000
      3.337    1.000
      3.337    0.000
      3.337    1.000
      3.337    1.000
      3.337    1.000
      3.338    1.000
      3.338    1.000
      3.338    0.000
      3.338    1.000
      3.338    1.000
      3.339    1.000
      3.339    1.000
      3.339    1.000
      3.339    2.000
      3.339    2.000
      3.340    2.000
      3.340    2.000
      3.340    2.000
      3.340    1.000
      3.340    1.000
      3.341    1.000
      3.341    2.000
      3.341    2.000
      3.341    1.000
      3.341    1.000
      3.342    1.000
      3.342    1.000
      3.342    1.000
      3.342    1.000
      3.342    1.000
      3.343    1.000
      3.343    2.000
      3.343    2.000
      3.343    2.000
      3.343    1.000
      3.344    1.000
      3.344    1.000
      3.344    1.000
      3.344    1.000
      3.344    2.000
      3.345    1.000
      3.345    2.000
      3.345    2.000
      3.345    2.000
      3.345    2.000
      3.346    2.000
      3.346    2.000
      3.346    1.000
      3.346    2.000
      3.346    1.000
      3.347    1.000
      3.347    1.000
      3.347    2.000
      3.347    2.000
      3.347    2.000
      3.348    2.000
      3.348    2.000
      3.348    2.000
      3.348    2.000
      3.348    2.000
      3.349    2.000
      3.349    1.000
      3.349    2.000
      3.349    1.000
      3.349    1.000
      3.350    1.000
      3.350    1.000
      3.350    1.000
      3.350    1.000
      3.350    1.000
      3.351    1.000
      3.351    1.000
      3.351    1.000
      3.351    2.000
      3.351    1.000
      3.352    2.000
      3.352    1.000
      3.352    1.000
      3.352    1.000
      3.352    1.000
      3.353    1.000
      3.353    1.000
      3.353    1.000
      3.353    1.000
      3.353    1.000
      3.354    1.000
      3.354    1.000
      3.354    2.000
      3.354    1.000
      3.354    1.000
      3.355    1.000
      3.355    2.000
      3.355    2.000
      3.355    1.000
      3.355    2.000
      3.356    2.000
      3.356    2.000
      3.356    1.000
      3.356    1.000
      3.356    0.000
      3.357    0.000
      3.357    1.000
      3.357    0.000
      3.357    1.000
      3.357    1.000
      3.358    1.000
      3.358    2.000
      3.358    1.000
      3.358    2.000
      3.358    0.000
      3.359    2.000
      3.359    1.000
      3.359    1.000
      3.359    2.000
      3.359    1.000
      3.360    2.000
      3.360    1.000
      3.360    1.000
      3.360    2.000
      3.360    0.000
      3.361    2.000
      3.361    0.000
      3.361    0.000
      3.361    1.000
      3.361    1.000
      3.362    2.000
      3.362    2.000
      3.362    2.000
      3.362    1.000
      3.362    1.000
      3.363    2.000
      3.363    1.000
      3.363    1.000
      3.363    1.000
      3.363    1.000
      3.364    1.000
      3.364    0.000
      3.364    1.000
      3.364    1.000
      3.364    1.000
      3.365    1.000
      3.365    1.000
      3.365    1.000
      3.365    1.000
      3.365    1.000
      3.366    1.000
      3.366    1.000
      3.366    1.000
      3.366    1.000
      3.366    1.000
      3.367    1.000
      3.367    1.000
      3.367    1.000
      3.367    1.000
      3.367    1.000
      3.368    1.000
      3.368    1.000
      3.368    1.000
      3.368    1.000
      3.368    1.000
      3.369    1.000
      3.369    1.000
      3.369    1.000
      3.369    1.000
      3.369    1.000
      3.370    2.000
      3.370    1.000
      3.370    1.000
      3.370    1.000
      3.370    1.000
      3.371    1.000
      3.371    1.000
      3.371    2.000
      3.371    1.000
      3.371    1.000
      3.372    1.000
      3.372    2.000
      3.372    1.000
      3.372    1.000
      3.372    1.000
      3.373    1.000
      3.373    1.000
      3.373    1.000
      3.373    1.000
      3.373    1.000
      3.374    1.000
      3.374    1.000
      3.374    1.000
      3.374    1.000
      3.374    1.000
      3.375    1.000
      3.375    1.000
      3.375    1.000
      3.375    1.000
      3.375    1.000
      3.376    1.000
      3.376    1.000
      3.376    1.000
      3.376    1.000
      3.376    1.000
      3.377    0.000
      3.377    1.000
      3.377    1.000
      3.377    0.000
      3.377    0.000
      3.378    1.000
      3.378    0.000
      3.378    0.000
      3.378    1.000
      3.378    0.000
      3.379    0.000
      3.379    0.000
      3.379    0.000
      3.379    1.000
      3.379    0.000
      3.380    1.000
      3.380    0.000
      3.380    0.000
      3.380    1.000
      3.380    1.000
      3.381    1.000
      3.381    0.000
      3.381    1.000
      3.381    1.000
      3.381    0.000
      3.382    0.000
      3.382    0.000
      3.382    0.000
      3.382    0.000
      3.382    0.000
      3.383    0.000
      3.383    0.000
      3.383    1.000
      3.383    2.000
      3.383    2.000
      3.384    0.000
      3.384    1.000
      3.384    0.000
      3.384    0.000
      3.384    1.000
      3.385    0.000
      3.385    0.000
      3.385    1.000
      3.385    1.000
      3.385    1.000
      3.386    1.000
      3.386    2.000
      3.386    0.000
      3.386    0.000
      3.386    0.000
      3.387    3.000
      3.387    1.000
      3.387    2.000
      3.387    2.000
      3.387    2.000
      3.388    2.000
      3.388    3.000
      3.388    2.000
      3.388    0.000
      3.388    1.000
      3.389    1.000
      3.389    1.000
      3.389    0.000
      3.389    2.000
      3.389    1.000
      3.390    1.000
      3.390    1.000
      3.390    1.000
      3.390    1.000
      3.390    1.000
      3.391    1.000
      3.391    1.000
      3.391    0.000
      3.391    1.000
      3.391    2.000
      3.392    1.000
      3.392    2.000
      3.392    1.000
      3.392    1.000
      3.392    1.000
      3.393    1.000
      3.393    2.000
      3.393    1.000
      3.393    2.000
      3.393    1.000
      3.394    1.000
      3.394    1.000
      3.394    2.000
      3.394    1.000
      3.394    1.000
      3.395    1.000
      3.395    1.000
      3.395    1.000
      3.395    1.000
      3.395    1.000
      3.396    1.000
      3.396    1.000
      3.396    1.000
      3.396    0.000
      3.396    1.000
      3.397    1.000
      3.397    1.000
      3.397    1.000
      3.397    1.000
      3.397    1.000
      3.398    1.000
      3.398    1.000
      3.398    1.000
      3.398    1.000
      3.398    1.000
      3.399    1.000
      3.399    1.000
      3.399    1.000
      3.399    1.000
      3.399    1.000
      3.400    1.000
      3.400    1.000
      3.400    1.000
      3.400    1.000
      3.400    1.000
      3.401    1.000
      3.401    1.000
      3.401    1.000
      3.401    1.000
      3.401    1.000
      3.402    1.000
      3.402    1.000
      3.402    1.000
      3.402    1.000
      3.402    1.000
      3.403    1.000
      3.403    1.000
      3.403    1.000
      3.403    1.000
      3.403    1.000
      3.404    1.000
      3.404    1.000
      3.404    1.000
      3.404    1.000
      3.404    1.000
      3.405    1.000
      3.405    1.000
      3.405    1.000
      3.405    1.000
      3.405    1.000
      3.406    1.000
      3.406    1.000
      3.406    1.000
      3.406    1.000
      3.406    1.000
      3.407    1.000
      3.407    1.000
      3.407    1.000
      3.407    0.000
      3.407    1.000
      3.408    1.000
      3.408    1.000
      3.408    1.000
      3.408    0.000
      3.408    1.000
      3.409    1.000
      3.409    1.000
      3.409    1.000
      3.409    1.000
      3.409    1.000
      3.410    1.000
      3.410    2.000
      3.410    1.000
      3.410    1.000
      3.410    1.000
      3.411    1.000
      3.411    1.000
      3.411    1.000
      3.411    1.000
      3.411    1.000
      3.412    1.000
      3.412    1.000
      3.412    1.000
      3.412    1.000
      3.412    1.000
      3.413    0.000
      3.413    1.000
      3.413    1.000
      3.413    1.000
      3.413    1.000
      3.414    1.000
      3.414    1.000
      3.414    1.000
      3.414    1.000
      3.414    1.000
      3.415    0.000
      3.415    0.000
      3.415    0.000
      3.415    1.000
      3.415    1.000
      3.416    0.000
      3.416    0.000
      3.416    0.000
      3.416    0.000
      3.416    1.000
      3.417    0.000
      3.417    0.000
      3.417    1.000
      3.417    1.000
      3.417    1.000
      3.418    0.000
      3.418    0.000
      3.418    0.000
      3.418    0.000
      3.418    0.000
      3.419    1.000
      3.419    1.000
      3.419    0.000
      3.419    0.000
      3.419    1.000
      3.420    0.000
      3.420    1.000
      3.420    0.000
      3.420    0.000
      3.420    0.000
      3.421    0.000
      3.421    0.000
      3.421    0.000
      3.421    0.000
      3.421    0.000
      3.422    1.000
      3.422    0.000
      3.422    1.000
      3.422    0.000
      3.422    1.000
      3.423    0.000
      3.423    0.000
      3.423    0.000
      3.423    0.000
      3.423    0.000
      3.424    0.000
      3.424    0.000
      3.424    0.000
      3.424    0.000
      3.424    0.000
      3.425    0.000
      3.425    1.000
      3.425    1.000
      3.425    0.000
      3.425    0.000
      3.426    0.000
      3.426    1.000
      3.426    1.000
      3.426    0.000
      3.426    1.000
      3.427    1.000
      3.427    0.000
      3.427    1.000
      3.427    1.000
      3.427    0.000
      3.428    0.000
      3.428    0.000
      3.428    1.000
      3.428    0.000
      3.428    0.000
      3.429    0.000
      3.429    0.000
      3.429    0.000
      3.429    0.000
      3.429    0.000
      3.430    0.000
      3.430    0.000
      3.430    0.000
      3.430    0.000
      3.430    0.000
      3.431    0.000
      3.431    0.000
      3.431    0.000
      3.431    0.000
      3.431    0.000
      3.432    0.000
      3.432    0.000
      3.432    0.000
      3.432    0.000
      3.432    0.000
      3.433    0.000
      3.433    0.000
      3.433    0.000
      3.433    0.000
      3.433    0.000
      3.434    0.000
      3.434    0.000
      3.434    0.000
      3.434    0.000
      3.434    0.000
      3.435    0.000
      3.435    0.000
      3.435    0.000
      3.435    0.000
      3.435    0.000
      3.436    0.000
      3.436    0.000
      3.436    0.000
      3.436    0.000
      3.436    0.000
      3.437    0.000
      3.437    0.000
      3.437    0.000
      3.437    0.000
      3.437    0.000
      3.438    0.000
      3.438    0.000
      3.438    0.000
      3.438    0.000
      3.438    0.000
      3.439    0.000
      3.439    0.000
      3.439    0.000
      3.439    0.000
      3.439    0.000
      3.440    0.000
      3.440    0.000
      3.440    0.000
      3.440    0.000
      3.440    0.000
      3.441    0.000
      3.441    0.000
      3.441    0.000
      3.441    0.000
      3.441    0.000
      3.442    0.000
      3.442    0.000
      3.442    0.000
      3.442    0.000
      3.442    0.000
      3.443    0.000
      3.443    0.000
      3.443    0.000
      3.443    0.000
      3.443    0.000
      3.444    0.000
      3.444    0.000
      3.444    0.000
      3.444    0.000
      3.444    0.000
      3.445    0.000
      3.445    0.000
      3.445    0.000
      3.445    0.000
      3.445    0.000
      3.446    0.000
      3.446    0.000
      3.446    0.000
      3.446    0.000
      3.446    0.000
      3.447    0.000
      3.447    0.000
      3.447    0.000
      3.447    0.000
      3.447    0.000
      3.448    0.000
      3.448    0.000
      3.448    0.000
      3.448    0.000
      3.448    0.000
      3.449    0.000
      3.449    0.000
      3.449    0.000
      3.449    0.000
      3.449    0.000
      3.450    0.000
      3.450    0.000
      3.450    0.000
      3.450    0.000
      3.450    0.000
      3.451    0.000
      3.451    0.000
      3.451    0.000
      3.451    0.000
      3.451    0.000
      3.452    0.000
      3.452    0.000
      3.452    0.000
      3.452    0.000
      3.452    0.000
      3.453    0.000
      3.453    0.000
      3.453    0.000
      3.453    0.000
      3.453    0.000
      3.454    0.000
      3.454    0.000
      3.454    0.000
      3.454    0.000
      3.454    0.000
      3.455    0.000
      3.455    0.000
      3.455    0.000
      3.455    0.000
      3.455    0.000
      3.456    0.000
      3.456    0.000
      3.456    0.000
      3.456    0.000
      3.456    0.000
      3.457    0.000
      3.457    0.000
      3.457    0.000
      3.457    0.000
      3.457    0.000
      3.458    0.000
      3.458    0.000
      3.458    0.000
      3.458    0.000
      3.458    0.000
      3.459    0.000
      3.459    0.000
      3.459    0.000
      3.459    0.000
      3.459    0.000
      3.460    0.000
      3.460    0.000
      3.460    0.000
      3.460    0.000
      3.460    0.000
      3.461    0.000
      3.461    0.000
      3.461    0.000
      3.461    0.000
      3.461    0.000
      3.462    0.000
      3.462    0.000
      3.462    0.000
      3.462    0.000
      3.462    0.000
      3.463    0.000
      3.463    0.000
      3.463    0.000
      3.463    0.000
      3.463    0.000
      3.464    0.000
      3.464    0.000
      3.464    0.000
      3.464    0.000
      3.464    0.000
      3.465    0.000
      3.465    0.000
      3.465    0.000
      3.465    0.000
      3.465    0.000
      3.466    0.000
      3.466    0.000
      3.466    0.000
      3.466    0.000
      3.466    0.000
      3.467    0.000
      3.467    0.000
      3.467    0.000
      3.467    0.000
      3.467    0.000
      3.468    0.000
      3.468    0.000
      3.468    0.000
      3.468    0.000
      3.468    0.000
      3.469    0.000
      3.469    0.000
      3.469    0.000
      3.469    0.000
      3.469    0.000
      3.470    0.000
      3.470    0.000
      3.470    0.000
      3.470    0.000
      3.470    0.000
      3.471    0.000
      3.471    0.000
      3.471    0.000
      3.471    0.000
      3.471    0.000
      3.472    0.000
      3.472    0.000
      3.472    0.000
      3.472    0.000
      3.472    0.000
      3.473    0.000
      3.473    0.000
      3.473    0.000
      3.473    0.000
      3.473    0.000
      3.474    0.000
      3.474    0.000
      3.474    0.000
      3.474    0.000
      3.474    0.000
      3.475    0.000
      3.475    0.000
      3.475    0.000
      3.475    0.000
      3.475    0.000
      3.476    0.000
      3.476    0.000
      3.476    0.000
      3.476    0.000
      3.476    0.000
      3.477    0.000
      3.477    0.000
      3.477    0.000
      3.477    0.000
      3.477    0.000
      3.478    0.000
      3.478    0.000
      3.478    0.000
      3.478    0.000
      3.478    0.000
      3.479    0.000
      3.479    0.000
      3.479    0.000
      3.479    0.000
      3.479    0.000
      3.480    0.000
      3.480    0.000
      3.480    0.000
      3.480    0.000
      3.480    0.000
      3.481    0.000
      3.481    0.000
      3.481    0.000
      3.481    0.000
      3.481    0.000
      3.482    0.000
      3.482    0.000
      3.482    0.000
      3.482    0.000
      3.482    0.000
      3.483    0.000
      3.483    0.000
      3.483    0.000
      3.483    0.000
      3.483    0.000
      3.484    0.000
      3.484    0.000
      3.484    0.000
      3.484    0.000
      3.484    0.000
      3.485    0.000
      3.485    0.000
      3.485    0.000
      3.485    0.000
      3.485    0.000
      3.486    0.000
      3.486    0.000
      3.486    0.000
      3.486    0.000
      3.486    0.000
      3.487    0.000
      3.487    0.000
      3.487    0.000
      3.487    0.000
      3.487    0.000
      3.488    0.000
      3.488    0.000
      3.488    0.000
      3.488    0.000
      3.488    0.000
      3.489    0.000
      3.489    0.000
      3.489    0.000
      3.489    0.000
      3.489    0.000
      3.490    0.000
      3.490    0.000
      3.490    0.000
      3.490    0.000
      3.490    0.000
      3.491    0.000
      3.491    0.000
      3.491    0.000
      3.491    0.000
      3.491    0.000
      3.492    0.000
      3.492    0.000
      3.492    0.000
      3.492    0.000
      3.492    0.000
      3.493    0.000
      3.493    0.000
      3.493    0.000
      3.493    0.000
      3.493    0.000
      3.494    0.000
      3.494    0.000
      3.494    0.000
      3.494    0.000
      3.494    0.000
      3.495    0.000
      3.495    0.000
      3.495    0.000
      3.495    0.000
      3.495    0.000
      3.496    0.000
      3.496    0.000
      3.496    0.000
      3.496    0.000
      3.496    0.000
      3.497    0.000
      3.497    0.000
      3.497    0.000
      3.497    0.000
      3.497    0.000
      3.498    0.000
      3.498    0.000
      3.498    0.000
      3.498    0.000
      3.498    0.000
      3.499    0.000
      3.499    0.000
      3.499    0.000
      3.499    0.000
      3.499    0.000
      3.500    0.000
      3.500    0.000
      3.500    0.000
      3.500    0.000
      3.500    0.000
      3.501    0.000
      3.501    0.000
      3.501    0.000
      3.501    0.000
      3.501    0.000
      3.502    0.000
      3.502    0.000
      3.502    0.000
      3.502    0.000
      3.502    0.000
      3.503    0.000
      3.503    0.000
      3.503    0.000
      3.503    0.000
      3.503    0.000
      3.504    0.000
      3.504    0.000
      3.504    0.000
      3.504    0.000
      3.504    0.000
      3.505    0.000
      3.505    0.000
      3.505    0.000
      3.505    0.000
      3.505    0.000
      3.506    0.000
      3.506    0.000
      3.506    0.000
      3.506    0.000
      3.506    0.000
      3.507    0.000
      3.507    0.000
      3.507    0.000
      3.507    0.000
      3.507    0.000
      3.508    0.000
      3.508    0.000
      3.508    0.000
      3.508    0.000
      3.508    0.000
      3.509    0.000
      3.509    0.000
      3.509    0.000
      3.509    0.000
      3.509    0.000
      3.510    0.000
      3.510    0.000
      3.510    0.000
      3.510    0.000
      3.510    0.000
      3.511    0.000
      3.511    0.000
      3.511    0.000
      3.511    0.000
      3.511    0.000
      3.512    0.000
      3.512    0.000
      3.512    0.000
      3.512    0.000
      3.512    0.000
      3.513    0.000
      3.513    0.000
      3.513    0.000
      3.513    0.000
      3.513    0.000
      3.514    0.000
      3.514    0.000
      3.514    0.000
      3.514    0.000
      3.514    0.000
      3.515    0.000
      3.515    0.000
      3.515    0.000
      3.515    0.000
      3.515    0.000
      3.516    0.000
      3.516    0.000
      3.516    0.000
      3.516    0.000
      3.516    0.000
      3.517    0.000
      3.517    0.000
      3.517    0.000
      3.517    0.000
      3.517    0.000
      3.518    0.000
      3.518    0.000
      3.518    0.000
      3.518    0.000
      3.518    0.000
      3.519    0.000
      3.519    0.000
      3.519    0.000
      3.519    0.000
      3.519    0.000
      3.520    0.000
      3.520    0.000
      3.520    0.000
      3.520    0.000
      3.520    0.000
      3.521    0.000
      3.521    0.000
      3.521    0.000
      3.521    0.000
      3.521    0.000
      3.522    0.000
      3.522    0.000
      3.522    0.000
      3.522    0.000
      3.522    0.000
      3.523    0.000
      3.523    0.000
      3.523    0.000
      3.523    0.000
      3.523    0.000
      3.524    0.000
      3.524    0.000
      3.524    0.000
      3.524    0.000
      3.524    0.000
      3.525    0.000
      3.525    0.000
      3.525    0.000
      3.525    0.000
      3.525    0.000
      3.526    0.000
      3.526    0.000
      3.526    0.000
      3.526    0.000
      3.526    0.000
      3.527    0.000
      3.527    0.000
      3.527    0.000
      3.527    0.000
      3.527    0.000
      3.528    0.000
      3.528    0.000
      3.528    0.000
      3.528    0.000
      3.528    0.000
      3.529    0.000
      3.529    0.000
      3.529    0.000
      3.529    0.000
      3.529    0.000
      3.530    0.000
      3.530    0.000
      3.530    0.000
      3.530    0.000
      3.530    0.000
      3.531    0.000
      3.531    0.000
      3.531    0.000
      3.531    0.000
      3.531    0.000
      3.532    0.000
      3.532    0.000
      3.532    0.000
      3.532    0.000
      3.532    0.000
      3.533    0.000
      3.533    0.000
      3.533    0.000
      3.533    0.000
      3.533    0.000
      3.534    0.000
      3.534    0.000
      3.534    0.000
      3.534    0.000
      3.534    0.000
      3.535    0.000
      3.535    0.000
      3.535    0.000
      3.535    0.000
      3.535    0.000
      3.536    0.000
      3.536    0.000
      3.536    0.000
      3.536    0.000
      3.536    0.000
      3.537    0.000
      3.537    0.000
      3.537    0.000
      3.537    0.000
      3.537    0.000
      3.538    0.000
      3.538    0.000
      3.538    0.000
      3.538    0.000
      3.538    0.000
      3.539    0.000
      3.539    0.000
      3.539    0.000
      3.539    0.000
      3.539    0.000
      3.540    0.000
      3.540    0.000
      3.540    0.000
      3.540    0.000
      3.540    0.000
      3.541    0.000
      3.541    0.000
      3.541    0.000
      3.541    0.000
      3.541    1.000
      3.542    1.000
      3.542    0.000
      3.542    1.000
      3.542    0.000
      3.542    0.000
      3.543    0.000
      3.543    0.000
      3.543    0.000
      3.543    0.000
      3.543    1.000
      3.544    0.000
      3.544    0.000
      3.544    0.000
      3.544    0.000
      3.544    0.000
      3.545    0.000
      3.545    0.000
      3.545    0.000
      3.545    0.000
      3.545    1.000
      3.546    0.000
      3.546    0.000
      3.546    0.000
      3.546    0.000
      3.546    0.000
      3.547    0.000
      3.547    0.000
      3.547    0.000
      3.547    1.000
      3.547    0.000
      3.548    0.000
      3.548    0.000
      3.548    0.000
      3.548    0.000
      3.548    0.000
      3.549    0.000
      3.549    0.000
      3.549    0.000
      3.549    0.000
      3.549    0.000
      3.550    0.000
      3.550    0.000
      3.550    0.000
      3.550    1.000
      3.550    0.000
      3.551    0.000
      3.551    0.000
      3.551    0.000
      3.551    0.000
      3.551    0.000
      3.552    0.000
      3.552    0.000
      3.552    0.000
      3.552    0.000
      3.552    0.000
      3.553    1.000
      3.553    0.000
      3.553    0.000
      3.553    0.000
      3.553    0.000
      3.554    1.000
      3.554    0.000
      3.554    0.000
      3.554    0.000
      3.554    0.000
      3.555    0.000
      3.555    0.000
      3.555    0.000
      3.555    0.000
      3.555    1.000
      3.556    0.000
      3.556    1.000
      3.556    0.000
      3.556    0.000
      3.556    0.000
      3.557    0.000
      3.557    0.000
      3.557    0.000
      3.557    0.000
      3.557    0.000
      3.558    0.000
      3.558    0.000
      3.558    0.000
      3.558    0.000
      3.558    0.000
      3.559    0.000
      3.559    0.000
      3.559    0.000
      3.559    0.000
      3.559    0.000
      3.560    0.000
      3.560    0.000
      3.560    0.000
      3.560    0.000
      3.560    0.000
      3.561    0.000
      3.561    0.000
      3.561    0.000
      3.561    0.000
      3.561    0.000
      3.562    0.000
      3.562    1.000
      3.562    0.000
      3.562    0.000
      3.562    0.000
      3.563    1.000
      3.563    1.000
      3.563    1.000
      3.563    1.000
      3.563    1.000
      3.564    1.000
      3.564    1.000
      3.564    1.000
      3.564    1.000
      3.564    1.000
      3.565    1.000
      3.565    1.000
      3.565    0.000
      3.565    0.000
      3.565    0.000
      3.566    0.000
      3.566    0.000
      3.566    0.000
      3.566    0.000
      3.566    0.000
      3.567    0.000
      3.567    0.000
      3.567    0.000
      3.567    0.000
      3.567    0.000
      3.568    1.000
      3.568    0.000
      3.568    0.000
      3.568    0.000
      3.568    0.000
      3.569    0.000
      3.569    1.000
      3.569    0.000
      3.569    1.000
      3.569    1.000
      3.570    0.000
      3.570    0.000
      3.570    0.000
      3.570    0.000
      3.570    0.000
      3.571    0.000
      3.571    0.000
      3.571    0.000
      3.571    0.000
      3.571    0.000
      3.572    0.000
      3.572    0.000
      3.572    0.000
      3.572    0.000
      3.572    2.000
      3.573    1.000
      3.573    1.000
      3.573    1.000
      3.573    1.000
      3.573    1.000
      3.574    2.000
      3.574    0.000
      3.574    0.000
      3.574    0.000
      3.574    2.000
      3.575    0.000
      3.575    1.000
      3.575    0.000
      3.575    1.000
      3.575    1.000
      3.576    1.000
      3.576    1.000
      3.576    1.000
      3.576    0.000
      3.576    0.000
      3.577    0.000
      3.577    0.000
      3.577    0.000
      3.577    0.000
      3.577    0.000
      3.578    0.000
      3.578    0.000
      3.578    0.000
      3.578    0.000
      3.578    0.000
      3.579    0.000
      3.579    0.000
      3.579    1.000
      3.579    0.000
      3.579    0.000
      3.580    0.000
      3.580    0.000
      3.580    0.000
      3.580    0.000
      3.580    1.000
      3.581    0.000
      3.581    0.000
      3.581    1.000
      3.581    1.000
      3.581    1.000
      3.582    1.000
      3.582    1.000
      3.582    1.000
      3.582    1.000
      3.582    1.000
      3.583    1.000
      3.583    0.000
      3.583    0.000
      3.583    0.000
      3.583    0.000
      3.584    0.000
      3.584    1.000
      3.584    1.000
      3.584    1.000
      3.584    1.000
      3.585    1.000
      3.585    1.000
      3.585    1.000
      3.585    1.000
      3.585    1.000
      3.586    1.000
      3.586    1.000
      3.586    1.000
      3.586    1.000
      3.586    1.000
      3.587    1.000
      3.587    0.000
      3.587    0.000
      3.587    1.000
      3.587    0.000
      3.588    1.000
      3.588    1.000
      3.588    1.000
      3.588    0.000
      3.588    1.000
      3.589    1.000
      3.589    1.000
      3.589    1.000
      3.589    1.000
      3.589    1.000
      3.590    1.000
      3.590    1.000
      3.590    1.000
      3.590    1.000
      3.590    1.000
      3.591    0.000
      3.591    0.000
      3.591    1.000
      3.591    1.000
      3.591    0.000
      3.592    0.000
      3.592    0.000
      3.592    1.000
      3.592    1.000
      3.592    0.000
      3.593    1.000
      3.593    0.000
      3.593    0.000
      3.593    0.000
      3.593    0.000
      3.594    0.000
      3.594    0.000
      3.594    0.000
      3.594    0.000
      3.594    1.000
      3.595    0.000
      3.595    0.000
      3.595    1.000
      3.595    0.000
      3.595    1.000
      3.596    0.000
      3.596    1.000
      3.596    1.000
      3.596    1.000
      3.596    1.000
      3.597    1.000
      3.597    0.000
      3.597    0.000
      3.597    1.000
      3.597    1.000
      3.598    0.000
      3.598    1.000
      3.598    1.000
      3.598    1.000
      3.598    0.000
      3.599    1.000
      3.599    0.000
      3.599    1.000
      3.599    1.000
      3.599    0.000
      3.600    0.000
      3.600    0.000
      3.600    0.000
      3.600    1.000
      3.600    0.000
      3.601    0.000
      3.601    0.000
      3.601    0.000
      3.601    1.000
      3.601    1.000
      3.602    1.000
      3.602    0.000
      3.602    0.000
      3.602    0.000
      3.602    0.000
      3.603    1.000
      3.603    1.000
      3.603    1.000
      3.603    1.000
      3.603    1.000
      3.604    1.000
      3.604    0.000
      3.604    0.000
      3.604    0.000
      3.604    0.000
      3.605    1.000
      3.605    0.000
      3.605    0.000
      3.605    1.000
      3.605    0.000
      3.606    0.000
      3.606    0.000
      3.606    1.000
      3.606    1.000
      3.606    1.000
      3.607    1.000
      3.607    1.000
      3.607    0.000
      3.607    0.000
      3.607    1.000
      3.608    0.000
      3.608    0.000
      3.608    1.000
      3.608    1.000
      3.608    1.000
      3.609    0.000
      3.609    0.000
      3.609    0.000
      3.609    0.000
      3.609    0.000
      3.610    0.000
      3.610    0.000
      3.610    0.000
      3.610    0.000
      3.610    0.000
      3.611    0.000
      3.611    0.000
      3.611    0.000
      3.611    1.000
      3.611    1.000
      3.612    0.000
      3.612    0.000
      3.612    0.000
      3.612    0.000
      3.612    0.000
      3.613    0.000
      3.613    0.000
      3.613    0.000
      3.613    0.000
      3.613    0.000
      3.614    0.000
      3.614    0.000
      3.614    0.000
      3.614    0.000
      3.614    0.000
      3.615    0.000
      3.615    0.000
      3.615    0.000
      3.615    0.000
      3.615    0.000
      3.616    0.000
      3.616    0.000
      3.616    0.000
      3.616    0.000
      3.616    0.000
      3.617    0.000
      3.617    0.000
      3.617    0.000
      3.617    0.000
      3.617    0.000
      3.618    0.000
      3.618    0.000
      3.618    0.000
      3.618    0.000
      3.618    0.000
      3.619    0.000
      3.619    0.000
      3.619    1.000
      3.619    1.000
      3.619    1.000
      3.620    1.000
      3.620    0.000
      3.620    0.000
      3.620    0.000
      3.620    0.000
      3.621    0.000
      3.621    0.000
      3.621    0.000
      3.621    0.000
      3.621    0.000
      3.622    0.000
      3.622    0.000
      3.622    0.000
      3.622    0.000
      3.622    0.000
      3.623    0.000
      3.623    0.000
      3.623    0.000
      3.623    0.000
      3.623    0.000
      3.624    0.000
      3.624    0.000
      3.624    0.000
      3.624    0.000
      3.624    0.000
      3.625    0.000
      3.625    0.000
      3.625    0.000
      3.625    0.000
      3.625    0.000
      3.626    0.000
      3.626    0.000
      3.626    0.000
      3.626    0.000
      3.626    0.000
      3.627    0.000
      3.627    0.000
      3.627    0.000
      3.627    0.000
      3.627    0.000
      3.628    0.000
      3.628    0.000
      3.628    0.000
      3.628    0.000
      3.628    0.000
      3.629    0.000
      3.629    0.000
      3.629    0.000
      3.629    0.000
      3.629    0.000
      3.630    0.000
      3.630    0.000
      3.630    0.000
      3.630    0.000
      3.630    0.000
      3.631    0.000
      3.631    0.000
      3.631    0.000
      3.631    0.000
      3.631    0.000
      3.632    0.000
      3.632    0.000
      3.632    0.000
      3.632    0.000
      3.632    0.000
      3.633    0.000
      3.633    0.000
      3.633    0.000
      3.633    0.000
      3.633    0.000
      3.634    0.000
      3.634    0.000
      3.634    0.000
      3.634    0.000
      3.634    0.000
      3.635    0.000
      3.635    0.000
      3.635    0.000
      3.635    0.000
      3.635    0.000
      3.636    0.000
      3.636    0.000
      3.636    0.000
      3.636    0.000
      3.636    0.000
      3.637    0.000
      3.637    0.000
      3.637    0.000
      3.637    0.000
      3.637    0.000
      3.638    0.000
      3.638    0.000
      3.638    0.000
      3.638    0.000
      3.638    0.000
      3.639    0.000
      3.639    0.000
      3.639    0.000
      3.639    0.000
      3.639    0.000
      3.640    0.000
      3.640    0.000
      3.640    0.000
      3.640    0.000
      3.640    0.000
      3.641    0.000
      3.641    0.000
      3.641    0.000
      3.641    0.000
      3.641    0.000
      3.642    0.000
      3.642    0.000
      3.642    0.000
      3.642    0.000
      3.642    0.000
      3.643    0.000
      3.643    0.000
      3.643    0.000
      3.643    0.000
      3.643    0.000
      3.644    0.000
      3.644    0.000
      3.644    0.000
      3.644    0.000
      3.644    0.000
      3.645    0.000
      3.645    0.000
      3.645    0.000
      3.645    0.000
      3.645    0.000
      3.646    0.000
      3.646    0.000
      3.646    0.000
      3.646    0.000
      3.646    0.000
      3.647    0.000
      3.647    0.000
      3.647    0.000
      3.647    0.000
      3.647    0.000
      3.648    0.000
      3.648    0.000
      3.648    0.000
      3.648    0.000
      3.648    0.000
      3.649    0.000
      3.649    0.000
      3.649    0.000
      3.649    0.000
      3.649    0.000
      3.650    0.000
      3.650    0.000
      3.650    0.000
      3.650    0.000
      3.650    0.000
      3.651    0.000
      3.651    0.000
      3.651    0.000
      3.651    0.000
      3.651    0.000
      3.652    0.000
      3.652    0.000
      3.652    0.000
      3.652    0.000
      3.652    0.000
      3.653    0.000
      3.653    0.000
      3.653    0.000
      3.653    0.000
      3.653    0.000
      3.654    0.000
      3.654    0.000
      3.654    0.000
      3.654    0.000
      3.654    0.000
      3.655    0.000
      3.655    0.000
      3.655    0.000
      3.655    0.000
      3.655    0.000
      3.656    0.000
      3.656    0.000
      3.656    0.000
      3.656    0.000
      3.656    0.000
      3.657    0.000
      3.657    0.000
      3.657    0.000
      3.657    0.000
      3.657    0.000
      3.658    0.000
      3.658    0.000
      3.658    0.000
      3.658    0.000
      3.658    0.000
      3.659    0.000
      3.659    0.000
      3.659    0.000
      3.659    0.000
      3.659    0.000
      3.660    0.000
      3.660    0.000
      3.660    0.000
      3.660    0.000
      3.660    0.000
      3.661    0.000
      3.661    0.000
      3.661    0.000
      3.661    0.000
      3.661    0.000
      3.662    0.000
      3.662    0.000
      3.662    0.000
      3.662    0.000
      3.662    0.000
      3.663    0.000
      3.663    0.000
      3.663    0.000
      3.663    0.000
      3.663    0.000
      3.664    0.000
      3.664    0.000
      3.664    0.000
      3.664    0.000
      3.664    0.000
      3.665    0.000
      3.665    0.000
      3.665    0.000
      3.665    0.000
      3.665    0.000
      3.666    0.000
      3.666    0.000
      3.666    0.000
      3.666    0.000
      3.666    0.000
      3.667    0.000
      3.667    0.000
      3.667    0.000
      3.667    0.000
      3.667    0.000
      3.668    0.000
      3.668    0.000
      3.668    0.000
      3.668    0.000
      3.668    0.000
      3.669    0.000
      3.669    0.000
      3.669    0.000
      3.669    0.000
      3.669    0.000
      3.670    0.000
      3.670    0.000
      3.670    0.000
      3.670    0.000
      3.670    0.000
      3.671    0.000
      3.671    0.000
      3.671    0.000
      3.671    0.000
      3.671    0.000
      3.672    0.000
      3.672    0.000
      3.672    0.000
      3.672    0.000
      3.672    0.000
      3.673    0.000
      3.673    0.000
      3.673    0.000
      3.673    0.000
      3.673    0.000
      3.674    0.000
      3.674    0.000
      3.674    0.000
      3.674    0.000
      3.674    0.000
      3.675    0.000
      3.675    0.000
      3.675    0.000
      3.675    0.000
      3.675    0.000
      3.676    0.000
      3.676    0.000
      3.676    0.000
      3.676    0.000
      3.676    0.000
      3.677    0.000
      3.677    0.000
      3.677    0.000
      3.677    0.000
      3.677    0.000
      3.678    0.000
      3.678    0.000
      3.678    0.000
      3.678    0.000
      3.678    0.000
      3.679    0.000
      3.679    0.000
      3.679    0.000
      3.679    0.000
      3.679    0.000
      3.680    0.000
      3.680    0.000
      3.680    0.000
      3.680    0.000
      3.680    0.000
      3.681    0.000
      3.681    0.000
      3.681    0.000
      3.681    0.000
      3.681    0.000
      3.682    0.000
      3.682    0.000
      3.682    0.000
      3.682    0.000
      3.682    0.000
      3.683    0.000
      3.683    0.000
      3.683    0.000
      3.683    0.000
      3.683    0.000
      3.684    0.000
      3.684    0.000
      3.684    0.000
      3.684    0.000
      3.684    0.000
      3.685    0.000
      3.685    0.000
      3.685    0.000
      3.685    0.000
      3.685    0.000
      3.686    0.000
      3.686    0.000
      3.686    0.000
      3.686    0.000
      3.686    0.000
      3.687    0.000
      3.687    0.000
      3.687    0.000
      3.687    0.000
      3.687    0.000
      3.688    0.000
      3.688    0.000
      3.688    0.000
      3.688    0.000
      3.688    0.000
      3.689    0.000
      3.689    0.000
      3.689    0.000
      3.689    0.000
      3.689    0.000
      3.690    0.000
      3.690    0.000
      3.690    0.000
      3.690    0.000
      3.690    0.000
      3.691    0.000
      3.691    0.000
      3.691    0.000
      3.691    0.000
      3.691    0.000
      3.692    0.000
      3.692    0.000
      3.692    0.000
      3.692    0.000
      3.692    0.000
      3.693    0.000
      3.693    0.000
      3.693    0.000
      3.693    0.000
      3.693    0.000
      3.694    0.000
      3.694    0.000
      3.694    0.000
      3.694    0.000
      3.694    0.000
      3.695    0.000
      3.695    0.000
      3.695    0.000
      3.695    0.000
      3.695    0.000
      3.696    0.000
      3.696    0.000
      3.696    0.000
      3.696    0.000
      3.696    0.000
      3.697    0.000
      3.697    0.000
      3.697    0.000
      3.697    0.000
      3.697    0.000
      3.698    0.000
      3.698    0.000
      3.698    0.000
      3.698    0.000
      3.698    0.000
      3.699    0.000
      3.699    0.000
      3.699    0.000
      3.699    0.000
      3.699    0.000
      3.700    0.000
      3.700    0.000
      3.700    0.000
      3.700    0.000
      3.700    0.000
      3.701    0.000
      3.701    0.000
      3.701    0.000
      3.701    0.000
      3.701    0.000
      3.702    0.000
      3.702    0.000
      3.702    0.000
      3.702    0.000
      3.702    0.000
      3.703    0.000
      3.703    0.000
      3.703    0.000
      3.703    0.000
      3.703    0.000
      3.704    0.000
      3.704    0.000
      3.704    0.000
      3.704    0.000
      3.704    0.000
      3.705    0.000
      3.705    0.000
      3.705    0.000
      3.705    0.000
      3.705    0.000
      3.706    0.000
      3.706    0.000
      3.706    0.000
      3.706    0.000
      3.706    0.000
      3.707    0.000
      3.707    0.000
      3.707    0.000
      3.707    0.000
      3.707    0.000
      3.708    0.000
      3.708    0.000
      3.708    0.000
      3.708    0.000
      3.708    0.000
      3.709    0.000
      3.709    0.000
      3.709    0.000
      3.709    0.000
      3.709    0.000
      3.710    0.000
      3.710    0.000
      3.710    0.000
      3.710    0.000
      3.710    0.000
      3.711    0.000
      3.711    0.000
      3.711    0.000
      3.711    0.000
      3.711    0.000
      3.712    0.000
      3.712    0.000
      3.712    0.000
      3.712    0.000
      3.712    0.000
      3.713    0.000
      3.713    0.000
      3.713    0.000
      3.713    0.000
      3.713    0.000
      3.714    0.000
      3.714    0.000
      3.714    0.000
      3.714    0.000
      3.714    0.000
      3.715    0.000
      3.715    0.000
      3.715    0.000
      3.715    0.000
      3.715    0.000
      3.716    0.000
      3.716    0.000
      3.716    0.000
      3.716    0.000
      3.716    0.000
      3.717    0.000
      3.717    0.000
      3.717    0.000
      3.717    0.000
      3.717    0.000
      3.718    0.000
      3.718    0.000
      3.718    0.000
      3.718    0.000
      3.718    0.000
      3.719    0.000
      3.719    0.000
      3.719    0.000
      3.719    0.000
      3.719    0.000
      3.720    0.000
      3.720    0.000
      3.720    0.000
      3.720    0.000
      3.720    0.000
      3.721    0.000
      3.721    0.000
      3.721    0.000
      3.721    0.000
      3.721    0.000
      3.722    0.000
      3.722    0.000
      3.722    0.000
      3.722    0.000
      3.722    0.000
      3.723    0.000
      3.723    0.000
      3.723    0.000
      3.723    0.000
      3.723    0.000
      3.724    0.000
      3.724    0.000
      3.724    0.000
      3.724    0.000
      3.724    0.000
      3.725    0.000
      3.725    0.000
      3.725    0.000
      3.725    0.000
      3.725    0.000
      3.726    0.000
      3.726    0.000
      3.726    0.000
      3.726    0.000
      3.726    0.000
      3.727    0.000
      3.727    0.000
      3.727    0.000
      3.727    0.000
      3.727    0.000
      3.728    0.000
      3.728    0.000
      3.728    0.000
      3.728    0.000
      3.728    0.000
      3.729    0.000
      3.729    0.000
      3.729    0.000
      3.729    0.000
      3.729    0.000
      3.730    0.000
      3.730    0.000
      3.730    0.000
      3.730    0.000
      3.730    0.000
      3.731    0.000
      3.731    0.000
      3.731    0.000
      3.731    0.000
      3.731    0.000
      3.732    0.000
      3.732    0.000
      3.732    0.000
      3.732    0.000
      3.732    0.000
      3.733    0.000
      3.733    0.000
      3.733    0.000
      3.733    0.000
      3.733    0.000
      3.734    0.000
      3.734    0.000
      3.734    0.000
      3.734    0.000
      3.734    0.000
      3.735    0.000
      3.735    0.000
      3.735    0.000
      3.735    0.000
      3.735    0.000
      3.736    0.000
      3.736    0.000
      3.736    0.000
      3.736    0.000
      3.736    0.000
      3.737    0.000
      3.737    0.000
      3.737    0.000
      3.737    0.000
      3.737    0.000
      3.738    0.000
      3.738    0.000
      3.738    0.000
      3.738    0.000
      3.738    0.000
      3.739    0.000
      3.739    0.000
      3.739    0.000
      3.739    0.000
      3.739    0.000
      3.740    0.000
      3.740    0.000
      3.740    0.000
      3.740    0.000
      3.740    0.000
      3.741    0.000
      3.741    0.000
      3.741    0.000
      3.741    0.000
      3.741    0.000
      3.742    0.000
      3.742    0.000
      3.742    0.000
      3.742    0.000
      3.742    0.000
      3.743    0.000
      3.743    0.000
      3.743    0.000
      3.743    0.000
      3.743    0.000
      3.744    0.000
      3.744    0.000
      3.744    0.000
      3.744    0.000
      3.744    0.000
      3.745    0.000
      3.745    0.000
      3.745    0.000
      3.745    0.000
      3.745    0.000
      3.746    0.000
      3.746    0.000
      3.746    0.000
      3.746    0.000
      3.746    0.000
      3.747    0.000
      3.747    0.000
      3.747    0.000
      3.747    0.000
      3.747    0.000
      3.748    0.000
      3.748    0.000
      3.748    0.000
      3.748    0.000
      3.748    0.000
      3.749    0.000
      3.749    0.000
      3.749    0.000
      3.749    0.000
      3.749    0.000
      3.750    0.000
      3.750    0.000
      3.750    0.000
      3.750    0.000
      3.750    0.000
      3.751    0.000
      3.751    0.000
      3.751    0.000
      3.751    0.000
      3.751    0.000
      3.752    0.000
      3.752    0.000
      3.752    0.000
      3.752    0.000
      3.752    0.000
      3.753    0.000
      3.753    0.000
      3.753    0.000
      3.753    0.000
      3.753    0.000
      3.754    0.000
      3.754    0.000
      3.754    0.000
      3.754    0.000
      3.754    0.000
      3.755    1.000
      3.755    1.000
      3.755    1.000
      3.755    0.000
      3.755    0.000
      3.756    0.000
      3.756    0.000
      3.756    0.000
      3.756    0.000
      3.756    0.000
      3.757    0.000
      3.757    0.000
      3.757    0.000
      3.757    0.000
      3.757    0.000
      3.758    0.000
      3.758    1.000
      3.758    0.000
      3.758    0.000
      3.758    0.000
      3.759    0.000
      3.759    0.000
      3.759    0.000
      3.759    0.000
      3.759    0.000
      3.760    0.000
      3.760    0.000
      3.760    0.000
      3.760    1.000
      3.760    0.000
      3.761    0.000
      3.761    0.000
      3.761    0.000
      3.761    0.000
      3.761    0.000
      3.762    0.000
      3.762    0.000
      3.762    1.000
      3.762    1.000
      3.762    1.000
      3.763    0.000
      3.763    0.000
      3.763    0.000
      3.763    0.000
      3.763    0.000
      3.764    0.000
      3.764    0.000
      3.764    0.000
      3.764    0.000
      3.764    0.000
      3.765    0.000
      3.765    0.000
      3.765    0.000
      3.765    1.000
      3.765    0.000
      3.766    0.000
      3.766    1.000
      3.766    0.000
      3.766    1.000
      3.766    1.000
      3.767    0.000
      3.767    0.000
      3.767    1.000
      3.767    1.000
      3.767    1.000
      3.768    1.000
      3.768    1.000
      3.768    1.000
      3.768    1.000
      3.768    0.000
      3.769    1.000
      3.769    0.000
      3.769    0.000
      3.769    0.000
      3.769    1.000
      3.770    1.000
      3.770    1.000
      3.770    1.000
      3.770    1.000
      3.770    1.000
      3.771    1.000
      3.771    0.000
      3.771    0.000
      3.771    0.000
      3.771    0.000
      3.772    0.000
      3.772    0.000
      3.772    0.000
      3.772    0.000
      3.772    0.000
      3.773    0.000
      3.773    0.000
      3.773    0.000
      3.773    0.000
      3.773    0.000
      3.774    0.000
      3.774    0.000
      3.774    0.000
      3.774    1.000
      3.774    0.000
      3.775    0.000
      3.775    0.000
      3.775    0.000
      3.775    0.000
      3.775    0.000
      3.776    0.000
      3.776    1.000
      3.776    0.000
      3.776    0.000
      3.776    0.000
      3.777    0.000
      3.777    0.000
      3.777    0.000
      3.777    0.000
      3.777    0.000
      3.778    0.000
      3.778    0.000
      3.778    1.000
      3.778    0.000
      3.778    0.000
      3.779    0.000
      3.779    1.000
      3.779    1.000
      3.779    1.000
      3.779    0.000
      3.780    1.000
      3.780    0.000
      3.780    1.000
      3.780    1.000
      3.780    1.000
      3.781    1.000
      3.781    1.000
      3.781    1.000
      3.781    1.000
      3.781    1.000
      3.782    0.000
      3.782    1.000
      3.782    1.000
      3.782    0.000
      3.782    0.000
      3.783    1.000
      3.783    1.000
      3.783    1.000
      3.783    1.000
      3.783    1.000
      3.784    1.000
      3.784    0.000
      3.784    1.000
      3.784    1.000
      3.784    1.000
      3.785    1.000
      3.785    0.000
      3.785    1.000
      3.785    1.000
      3.785    1.000
      3.786    1.000
      3.786    1.000
      3.786    1.000
      3.786    1.000
      3.786    1.000
      3.787    0.000
      3.787    1.000
      3.787    1.000
      3.787    1.000
      3.787    1.000
      3.788    1.000
      3.788    1.000
      3.788    1.000
      3.788    1.000
      3.788    1.000
      3.789    0.000
      3.789    1.000
      3.789    0.000
      3.789    1.000
      3.789    0.000
      3.790    1.000
      3.790    0.000
      3.790    0.000
      3.790    0.000
      3.790    0.000
      3.791    1.000
      3.791    1.000
      3.791    1.000
      3.791    0.000
      3.791    0.000
      3.792    1.000
      3.792    0.000
      3.792    0.000
      3.792    0.000
      3.792    0.000
      3.793    0.000
      3.793    0.000
      3.793    0.000
      3.793    0.000
      3.793    0.000
      3.794    0.000
      3.794    0.000
      3.794    0.000
      3.794    0.000
      3.794    0.000
      3.795    0.000
      3.795    0.000
      3.795    0.000
      3.795    0.000
      3.795    0.000
      3.796    0.000
      3.796    1.000
      3.796    0.000
      3.796    0.000
      3.796    0.000
      3.797    0.000
      3.797    1.000
      3.797    1.000
      3.797    1.000
      3.797    0.000
      3.798    1.000
      3.798    0.000
      3.798    0.000
      3.798    0.000
      3.798    0.000
      3.799    0.000
      3.799    1.000
      3.799    0.000
      3.799    0.000
      3.799    1.000
      3.800    0.000
      3.800    1.000
      3.800    1.000
      3.800    1.000
      3.800    0.000
[truncated: 2,750,959 more chars]
