# Supplementary material for: Viral fusion proteins of classes II and III recognize and reorganize complex biological membranes
Source: Commun Biol. 2025 May 9;8:717. doi: 10.1038/s42003-025-08040-9 (PMC12062360; doi:10.1038/s42003-025-08040-9)
Supplement: Supplementary file 4 — Supplementary Data 1 [file 42003_2025_8040_MOESM4_ESM.zip › Source-Data/Figure2C/IAV-HA2/shell_0_65_nm_PM_SYM_CHOL.xvg]

# This file was created Wed Jun 16 02:29:24 2021
# Created by:
#                      :-) GROMACS - gmx select, 2020.2 (-:
# 
# Executable:   /data/shared/opt/gromacs/2020.2/bin/gmx
# Data prefix:  /data/shared/opt/gromacs/2020.2
# Working dir:  /data/users/CHETAN/VIRAL_PROTEINS_PROJECT/HA/PM_SYM/Density_Maps_PM_SYM
# Command line:
#   gmx select -s minim_hexa_nowat.pdb -f all_hexa.xtc -select 'res_cog of resname CHOL and name ROH and within 0.65 of name BB SC1 SC2 SC3 SC4 SC5' -tu us -os shell_0_65_nm_PM_SYM_CHOL.xvg -pbc yes
# gmx select is part of G R O M A C S:
#
# Green Red Orange Magenta Azure Cyan Skyblue
#
@    title "Selection size"
@    xaxis  label "Time (us)"
@    yaxis  label "Number"
@TYPE xy
@ view 0.15, 0.15, 0.75, 0.85
@ legend on
@ legend box on
@ legend loctype view
@ legend 0.78, 0.8
@ legend length 2
@ s0 legend "res_cog of resname CHOL and name ROH and within 0.65 of name BB SC1 SC2 SC3 SC4 SC5"
      0.000    4.000
      0.000    4.000
      0.000    6.000
      0.001    7.000
      0.001    6.000
      0.001    3.000
      0.001    5.000
      0.001    4.000
      0.002    3.000
      0.002    3.000
      0.002    4.000
      0.002    2.000
      0.002    2.000
      0.003    3.000
      0.003    4.000
      0.003    3.000
      0.003    3.000
      0.003    3.000
      0.004    5.000
      0.004    6.000
      0.004    4.000
      0.004    7.000
      0.004    7.000
      0.005    6.000
      0.005    6.000
      0.005    5.000
      0.005    5.000
      0.005    4.000
      0.006    6.000
      0.006    6.000
      0.006    8.000
      0.006    7.000
      0.006    7.000
      0.007    9.000
      0.007    7.000
      0.007   10.000
      0.007    8.000
      0.007    7.000
      0.008    8.000
      0.008    6.000
      0.008    5.000
      0.008    5.000
      0.008    7.000
      0.009    7.000
      0.009   10.000
      0.009    7.000
      0.009    7.000
      0.009    8.000
      0.010    7.000
      0.010    7.000
      0.010    8.000
      0.010    8.000
      0.010    8.000
      0.011    6.000
      0.011    6.000
      0.011    4.000
      0.011    6.000
      0.011    6.000
      0.012    4.000
      0.012    5.000
      0.012    5.000
      0.012    5.000
      0.012    4.000
      0.013    3.000
      0.013    2.000
      0.013    2.000
      0.013    4.000
      0.013    6.000
      0.014    6.000
      0.014    5.000
      0.014    7.000
      0.014    4.000
      0.014    5.000
      0.015    6.000
      0.015    6.000
      0.015    8.000
      0.015    6.000
      0.015    5.000
      0.016    5.000
      0.016    5.000
      0.016    7.000
      0.016    5.000
      0.016    9.000
      0.017    6.000
      0.017    3.000
      0.017    5.000
      0.017    6.000
      0.017    6.000
      0.018    7.000
      0.018    5.000
      0.018    4.000
      0.018    4.000
      0.018    6.000
      0.019    8.000
      0.019    7.000
      0.019    8.000
      0.019    9.000
      0.019    7.000
      0.020    5.000
      0.020    7.000
      0.020    7.000
      0.020    8.000
      0.020    5.000
      0.021    3.000
      0.021    2.000
      0.021    2.000
      0.021    3.000
      0.021    4.000
      0.022    3.000
      0.022    4.000
      0.022    7.000
      0.022    3.000
      0.022    3.000
      0.023    3.000
      0.023    4.000
      0.023    4.000
      0.023    4.000
      0.023    8.000
      0.024    6.000
      0.024    5.000
      0.024    5.000
      0.024    6.000
      0.024    9.000
      0.025    7.000
      0.025    8.000
      0.025    8.000
      0.025    7.000
      0.025    5.000
      0.026    6.000
      0.026    4.000
      0.026    5.000
      0.026    3.000
      0.026    6.000
      0.027    5.000
      0.027    5.000
      0.027    6.000
      0.027    6.000
      0.027    5.000
      0.028    5.000
      0.028    5.000
      0.028    4.000
      0.028    3.000
      0.028    3.000
      0.029    2.000
      0.029    5.000
      0.029    2.000
      0.029    3.000
      0.029    3.000
      0.030    6.000
      0.030    6.000
      0.030    6.000
      0.030    7.000
      0.030    9.000
      0.031    9.000
      0.031    9.000
      0.031   12.000
      0.031    7.000
      0.031    8.000
      0.032    9.000
      0.032    8.000
      0.032    5.000
      0.032    6.000
      0.032    6.000
      0.033    4.000
      0.033    3.000
      0.033    7.000
      0.033    6.000
      0.033    7.000
      0.034    9.000
      0.034    7.000
      0.034    6.000
      0.034    6.000
      0.034    4.000
      0.035    6.000
      0.035    5.000
      0.035    7.000
      0.035    4.000
      0.035    5.000
      0.036   10.000
      0.036    5.000
      0.036    7.000
      0.036    3.000
      0.036    6.000
      0.037    6.000
      0.037    5.000
      0.037    3.000
      0.037    8.000
      0.037    6.000
      0.038    3.000
      0.038    3.000
      0.038    1.000
      0.038    4.000
      0.038    1.000
      0.039    1.000
      0.039    2.000
      0.039    3.000
      0.039    2.000
      0.039    3.000
      0.040    5.000
      0.040    7.000
      0.040    4.000
      0.040    6.000
      0.040    6.000
      0.041    8.000
      0.041    7.000
      0.041    7.000
      0.041    6.000
      0.041    8.000
      0.042    5.000
      0.042    5.000
      0.042    7.000
      0.042    4.000
      0.042    5.000
      0.043    4.000
      0.043    4.000
      0.043    4.000
      0.043    7.000
      0.043    8.000
      0.044   10.000
      0.044    9.000
      0.044    7.000
      0.044    9.000
      0.044    6.000
      0.045    8.000
      0.045    9.000
      0.045    8.000
      0.045   11.000
      0.045    7.000
      0.046    9.000
      0.046    6.000
      0.046    7.000
      0.046    8.000
      0.046    8.000
      0.047   11.000
      0.047    8.000
      0.047    5.000
      0.047    8.000
      0.047    7.000
      0.048    7.000
      0.048    7.000
      0.048    8.000
      0.048    7.000
      0.048    8.000
      0.049    8.000
      0.049    9.000
      0.049    9.000
      0.049   10.000
      0.049    9.000
      0.050    8.000
      0.050    9.000
      0.050   11.000
      0.050    9.000
      0.050    7.000
      0.051   10.000
      0.051    9.000
      0.051    6.000
      0.051    8.000
      0.051    5.000
      0.052    9.000
      0.052    6.000
      0.052    7.000
      0.052    6.000
      0.052    6.000
      0.053    6.000
      0.053    7.000
      0.053    4.000
      0.053    8.000
      0.053    6.000
      0.054    8.000
      0.054    6.000
      0.054    4.000
      0.054    8.000
      0.054    5.000
      0.055    6.000
      0.055    4.000
      0.055    4.000
      0.055    5.000
      0.055    5.000
      0.056    4.000
      0.056    4.000
      0.056    4.000
      0.056    5.000
      0.056    5.000
      0.057    6.000
      0.057    5.000
      0.057    8.000
      0.057    5.000
      0.057    7.000
      0.058    6.000
      0.058    6.000
      0.058    8.000
      0.058    6.000
      0.058    8.000
      0.059    6.000
      0.059    5.000
      0.059    7.000
      0.059    5.000
      0.059    5.000
      0.060    5.000
      0.060    6.000
      0.060    5.000
      0.060    6.000
      0.060    7.000
      0.061    5.000
      0.061    6.000
      0.061    5.000
      0.061    4.000
      0.061    6.000
      0.062    4.000
      0.062    5.000
      0.062    3.000
      0.062    5.000
      0.062    5.000
      0.063    6.000
      0.063    6.000
      0.063    5.000
      0.063    8.000
      0.063    3.000
      0.064    4.000
      0.064    5.000
      0.064    4.000
      0.064    6.000
      0.064    3.000
      0.065    2.000
      0.065    4.000
      0.065    6.000
      0.065    6.000
      0.065    6.000
      0.066    5.000
      0.066    5.000
      0.066    6.000
      0.066    5.000
      0.066    7.000
      0.067    4.000
      0.067    4.000
      0.067    5.000
      0.067    6.000
      0.067    5.000
      0.068    5.000
      0.068    5.000
      0.068    5.000
      0.068    7.000
      0.068    5.000
      0.069    8.000
      0.069    7.000
      0.069    5.000
      0.069    5.000
      0.069    7.000
      0.070    6.000
      0.070    4.000
      0.070    5.000
      0.070    6.000
      0.070    5.000
      0.071    6.000
      0.071    5.000
      0.071    7.000
      0.071    5.000
      0.071    6.000
      0.072    5.000
      0.072    6.000
      0.072    3.000
      0.072    3.000
      0.072    4.000
      0.073    5.000
      0.073    6.000
      0.073    4.000
      0.073    5.000
      0.073    4.000
      0.074    5.000
      0.074    3.000
      0.074    4.000
      0.074    4.000
      0.074    3.000
      0.075    5.000
      0.075    2.000
      0.075    1.000
      0.075    4.000
      0.075    4.000
      0.076    3.000
      0.076    3.000
      0.076    4.000
      0.076    3.000
      0.076    5.000
      0.077    3.000
      0.077    7.000
      0.077    5.000
      0.077    4.000
      0.077    6.000
      0.078    5.000
      0.078    5.000
      0.078    7.000
      0.078    5.000
      0.078    4.000
      0.079    7.000
      0.079    6.000
      0.079    8.000
      0.079    8.000
      0.079    7.000
      0.080    8.000
      0.080   11.000
      0.080    8.000
      0.080    7.000
      0.080    9.000
      0.081    7.000
      0.081    6.000
      0.081    8.000
      0.081    4.000
      0.081    5.000
      0.082    3.000
      0.082    3.000
      0.082    4.000
      0.082    3.000
      0.082    7.000
      0.083    3.000
      0.083    2.000
      0.083    2.000
      0.083    2.000
      0.083    4.000
      0.084    4.000
      0.084    4.000
      0.084    6.000
      0.084    4.000
      0.084    7.000
      0.085    7.000
      0.085    6.000
      0.085    5.000
      0.085    4.000
      0.085    6.000
      0.086    6.000
      0.086    5.000
      0.086    6.000
      0.086    6.000
      0.086   10.000
      0.087    8.000
      0.087    8.000
      0.087    8.000
      0.087   11.000
      0.087    8.000
      0.088    7.000
      0.088    5.000
      0.088    6.000
      0.088    8.000
      0.088   10.000
      0.089    9.000
      0.089    7.000
      0.089    7.000
      0.089    9.000
      0.089   10.000
      0.090   10.000
      0.090    9.000
      0.090   10.000
      0.090    6.000
      0.090    7.000
      0.091    8.000
      0.091    7.000
      0.091    5.000
      0.091    5.000
      0.091    6.000
      0.092    5.000
      0.092    5.000
      0.092    8.000
      0.092    7.000
      0.092    8.000
      0.093    8.000
      0.093    8.000
      0.093    8.000
      0.093    7.000
      0.093    7.000
      0.094    9.000
      0.094    7.000
      0.094    6.000
      0.094    4.000
      0.094    6.000
      0.095    6.000
      0.095    4.000
      0.095    3.000
      0.095    5.000
      0.095    4.000
      0.096    8.000
      0.096    8.000
      0.096    8.000
      0.096    5.000
      0.096    6.000
      0.097    7.000
      0.097    7.000
      0.097   11.000
      0.097    9.000
      0.097   11.000
      0.098   13.000
      0.098   11.000
      0.098   11.000
      0.098   11.000
      0.098   11.000
      0.099    9.000
      0.099   10.000
      0.099   11.000
      0.099   11.000
      0.099   10.000
      0.100   10.000
      0.100   10.000
      0.100    8.000
      0.100   11.000
      0.100    6.000
      0.101    9.000
      0.101    9.000
      0.101    7.000
      0.101   10.000
      0.101    8.000
      0.102    8.000
      0.102    9.000
      0.102    8.000
      0.102    9.000
      0.102    7.000
      0.103   10.000
      0.103    5.000
      0.103    9.000
      0.103   10.000
      0.103   10.000
      0.104    8.000
      0.104    7.000
      0.104    9.000
      0.104    9.000
      0.104    7.000
      0.105    8.000
      0.105    7.000
      0.105    6.000
      0.105    9.000
      0.105    6.000
      0.106   10.000
      0.106    7.000
      0.106    6.000
      0.106    8.000
      0.106    9.000
      0.107    9.000
      0.107    9.000
      0.107   11.000
      0.107   10.000
      0.107   10.000
      0.108    9.000
      0.108    9.000
      0.108    8.000
      0.108    9.000
      0.108    8.000
      0.109    8.000
      0.109    9.000
      0.109    6.000
      0.109    6.000
      0.109    7.000
      0.110    6.000
      0.110    5.000
      0.110    6.000
      0.110    6.000
      0.110    7.000
      0.111   10.000
      0.111    7.000
      0.111    4.000
      0.111    7.000
      0.111    8.000
      0.112    7.000
      0.112    7.000
      0.112    4.000
      0.112    6.000
      0.112    4.000
      0.113    7.000
      0.113    6.000
      0.113    6.000
      0.113    8.000
      0.113    6.000
      0.114    3.000
      0.114    4.000
      0.114    4.000
      0.114    5.000
      0.114    5.000
      0.115    5.000
      0.115    8.000
      0.115    7.000
      0.115    6.000
      0.115    5.000
      0.116    9.000
      0.116    7.000
      0.116    7.000
      0.116    7.000
      0.116    8.000
      0.117   10.000
      0.117    8.000
      0.117    9.000
      0.117    8.000
      0.117    6.000
      0.118    6.000
      0.118    7.000
      0.118    7.000
      0.118    9.000
      0.118    9.000
      0.119   10.000
      0.119    7.000
      0.119    8.000
      0.119   12.000
      0.119   11.000
      0.120   10.000
      0.120    8.000
      0.120   10.000
      0.120   13.000
      0.120   12.000
      0.121   13.000
      0.121   12.000
      0.121    7.000
      0.121    8.000
      0.121   11.000
      0.122    9.000
      0.122    7.000
      0.122    6.000
      0.122    8.000
      0.122    6.000
      0.123    7.000
      0.123    7.000
      0.123    9.000
      0.123   10.000
      0.123    9.000
      0.124    8.000
      0.124   11.000
      0.124   11.000
      0.124    9.000
      0.124   10.000
      0.125   13.000
      0.125    9.000
      0.125    8.000
      0.125   10.000
      0.125   11.000
      0.126   11.000
      0.126   11.000
      0.126   11.000
      0.126   11.000
      0.126    8.000
      0.127   10.000
      0.127    7.000
      0.127    7.000
      0.127    8.000
      0.127    8.000
      0.128    9.000
      0.128   10.000
      0.128   10.000
      0.128   10.000
      0.128   11.000
      0.129   12.000
      0.129   11.000
      0.129   10.000
      0.129   11.000
      0.129   14.000
      0.130   10.000
      0.130   11.000
      0.130    7.000
      0.130   11.000
      0.130   10.000
      0.131   10.000
      0.131    9.000
      0.131    9.000
      0.131    7.000
      0.131    4.000
      0.132    7.000
      0.132    4.000
      0.132    8.000
      0.132    9.000
      0.132    7.000
      0.133    6.000
      0.133    8.000
      0.133    9.000
      0.133    9.000
      0.133    8.000
      0.134    8.000
      0.134    7.000
      0.134    6.000
      0.134    8.000
      0.134    7.000
      0.135    8.000
      0.135    8.000
      0.135    5.000
      0.135    6.000
      0.135    6.000
      0.136    6.000
      0.136    8.000
      0.136    8.000
      0.136    6.000
      0.136    8.000
      0.137    9.000
      0.137    7.000
      0.137    6.000
      0.137    7.000
      0.137    7.000
      0.138    7.000
      0.138   10.000
      0.138   10.000
      0.138    9.000
      0.138   10.000
      0.139    7.000
      0.139    7.000
      0.139    9.000
      0.139    5.000
      0.139    4.000
      0.140    9.000
      0.140    6.000
      0.140    9.000
      0.140    9.000
      0.140    5.000
      0.141    9.000
      0.141    8.000
      0.141    8.000
      0.141    5.000
      0.141    8.000
      0.142    5.000
      0.142    7.000
      0.142    8.000
      0.142    6.000
      0.142    6.000
      0.143    6.000
      0.143    3.000
      0.143    4.000
      0.143    5.000
      0.143    5.000
      0.144    7.000
      0.144    5.000
      0.144    4.000
      0.144    8.000
      0.144    3.000
      0.145    4.000
      0.145    7.000
      0.145    3.000
      0.145    2.000
      0.145    6.000
      0.146    6.000
      0.146    8.000
      0.146    7.000
      0.146    6.000
      0.146    5.000
      0.147    6.000
      0.147    8.000
      0.147    8.000
      0.147    9.000
      0.147    6.000
      0.148    6.000
      0.148    5.000
      0.148    6.000
      0.148    6.000
      0.148    8.000
      0.149    6.000
      0.149    7.000
      0.149    8.000
      0.149    9.000
      0.149    8.000
      0.150   11.000
      0.150    8.000
      0.150    7.000
      0.150    4.000
      0.150    5.000
      0.151    5.000
      0.151    5.000
      0.151    4.000
      0.151    3.000
      0.151    6.000
      0.152    6.000
      0.152    6.000
      0.152    6.000
      0.152    5.000
      0.152    4.000
      0.153    5.000
      0.153    6.000
      0.153    7.000
      0.153    5.000
      0.153    6.000
      0.154    7.000
      0.154    4.000
      0.154    3.000
      0.154    4.000
      0.154    3.000
      0.155    6.000
      0.155    5.000
      0.155    6.000
      0.155    7.000
      0.155    5.000
      0.156    9.000
      0.156    6.000
      0.156    4.000
      0.156    7.000
      0.156    4.000
      0.157    4.000
      0.157    3.000
      0.157    2.000
      0.157    5.000
      0.157    3.000
      0.158    4.000
      0.158    2.000
      0.158    3.000
      0.158    3.000
      0.158    4.000
      0.159    3.000
      0.159    4.000
      0.159    1.000
      0.159    4.000
      0.159    3.000
      0.160    3.000
      0.160    7.000
      0.160    4.000
      0.160    5.000
      0.160    6.000
      0.161    5.000
      0.161    4.000
      0.161    4.000
      0.161    3.000
      0.161    2.000
      0.162    3.000
      0.162    2.000
      0.162    5.000
      0.162    7.000
      0.162    8.000
      0.163    6.000
      0.163    7.000
      0.163    4.000
      0.163    5.000
      0.163    6.000
      0.164    5.000
      0.164    4.000
      0.164    5.000
      0.164    5.000
      0.164    5.000
      0.165    7.000
      0.165    7.000
      0.165    5.000
      0.165    5.000
      0.165    6.000
      0.166    8.000
      0.166    6.000
      0.166    5.000
      0.166    4.000
      0.166    3.000
      0.167    6.000
      0.167    4.000
      0.167    3.000
      0.167    4.000
      0.167    3.000
      0.168    3.000
      0.168    6.000
      0.168    5.000
      0.168    6.000
      0.168    4.000
      0.169    5.000
      0.169    7.000
      0.169    5.000
      0.169    4.000
      0.169    7.000
      0.170    6.000
      0.170    6.000
      0.170    5.000
      0.170    5.000
      0.170    5.000
      0.171    6.000
      0.171    5.000
      0.171    6.000
      0.171    7.000
      0.171    5.000
      0.172    5.000
      0.172    6.000
      0.172    4.000
      0.172    4.000
      0.172    2.000
      0.173    4.000
      0.173    6.000
      0.173    4.000
      0.173    3.000
      0.173    3.000
      0.174    2.000
      0.174    4.000
      0.174    5.000
      0.174    5.000
      0.174    5.000
      0.175    6.000
      0.175    6.000
      0.175    6.000
      0.175    5.000
      0.175    2.000
      0.176    3.000
      0.176    4.000
      0.176    3.000
      0.176    4.000
      0.176    4.000
      0.177    3.000
      0.177    3.000
      0.177    4.000
      0.177    5.000
      0.177    3.000
      0.178    6.000
      0.178    7.000
      0.178    5.000
      0.178    4.000
      0.178    6.000
      0.179    6.000
      0.179    4.000
      0.179    4.000
      0.179    5.000
      0.179    4.000
      0.180    5.000
      0.180    5.000
      0.180    5.000
      0.180    6.000
      0.180    3.000
      0.181    4.000
      0.181    3.000
      0.181    2.000
      0.181    5.000
      0.181    3.000
      0.182    3.000
      0.182    4.000
      0.182    3.000
      0.182    7.000
      0.182    4.000
      0.183    3.000
      0.183    4.000
      0.183    4.000
      0.183    4.000
      0.183    3.000
      0.184    4.000
      0.184    6.000
      0.184    5.000
      0.184    3.000
      0.184    5.000
      0.185    5.000
      0.185    5.000
      0.185    6.000
      0.185    4.000
      0.185    5.000
      0.186    3.000
      0.186    6.000
      0.186    3.000
      0.186    3.000
      0.186    4.000
      0.187    4.000
      0.187    6.000
      0.187    2.000
      0.187    3.000
      0.187    6.000
      0.188    4.000
      0.188    6.000
      0.188    5.000
      0.188    6.000
      0.188    5.000
      0.189    5.000
      0.189    7.000
      0.189    6.000
      0.189    5.000
      0.189    3.000
      0.190    4.000
      0.190    3.000
      0.190    3.000
      0.190    6.000
      0.190    3.000
      0.191    5.000
      0.191    4.000
      0.191    4.000
      0.191    5.000
      0.191    5.000
      0.192    5.000
      0.192    1.000
      0.192    4.000
      0.192    6.000
      0.192    4.000
      0.193    4.000
      0.193    6.000
      0.193    4.000
      0.193    6.000
      0.193    4.000
      0.194    3.000
      0.194    1.000
      0.194    3.000
      0.194    3.000
      0.194    2.000
      0.195    4.000
      0.195    5.000
      0.195    6.000
      0.195    4.000
      0.195    4.000
      0.196    4.000
      0.196    6.000
      0.196    4.000
      0.196    7.000
      0.196    6.000
      0.197    5.000
      0.197    5.000
      0.197    5.000
      0.197    6.000
      0.197    7.000
      0.198    8.000
      0.198    6.000
      0.198    6.000
      0.198    7.000
      0.198    8.000
      0.199   10.000
      0.199    9.000
      0.199    8.000
      0.199   10.000
      0.199    9.000
      0.200    6.000
      0.200    6.000
      0.200    6.000
      0.200    5.000
      0.200    8.000
      0.201    8.000
      0.201    8.000
      0.201    6.000
      0.201    6.000
      0.201    8.000
      0.202    7.000
      0.202    5.000
      0.202    5.000
      0.202    6.000
      0.202    8.000
      0.203    6.000
      0.203    7.000
      0.203    5.000
      0.203    6.000
      0.203    5.000
      0.204    6.000
      0.204    2.000
      0.204    1.000
      0.204    5.000
      0.204    4.000
      0.205    4.000
      0.205    6.000
      0.205    6.000
      0.205    6.000
      0.205    7.000
      0.206    7.000
      0.206    8.000
      0.206    5.000
      0.206    7.000
      0.206    7.000
      0.207    6.000
      0.207    6.000
      0.207    6.000
      0.207    7.000
      0.207    6.000
      0.208    8.000
      0.208    6.000
      0.208    6.000
      0.208    5.000
      0.208    4.000
      0.209    6.000
      0.209    6.000
      0.209    6.000
      0.209    6.000
      0.209    5.000
      0.210    5.000
      0.210   11.000
      0.210    8.000
      0.210    6.000
      0.210    5.000
      0.211    8.000
      0.211   10.000
      0.211    7.000
      0.211    6.000
      0.211    6.000
      0.212    6.000
      0.212    6.000
      0.212    3.000
      0.212    3.000
      0.212    4.000
      0.213    6.000
      0.213    5.000
      0.213    5.000
      0.213    5.000
      0.213    4.000
      0.214    6.000
      0.214    6.000
      0.214    5.000
      0.214    5.000
      0.214    3.000
      0.215    5.000
      0.215    6.000
      0.215    5.000
      0.215    4.000
      0.215    4.000
      0.216    6.000
      0.216    6.000
      0.216    3.000
      0.216    2.000
      0.216    5.000
      0.217    6.000
      0.217    4.000
      0.217    4.000
      0.217    5.000
      0.217    8.000
      0.218    6.000
      0.218    9.000
      0.218   11.000
      0.218    6.000
      0.218    6.000
      0.219    5.000
      0.219    8.000
      0.219    6.000
      0.219    6.000
      0.219    5.000
      0.220    3.000
      0.220    5.000
      0.220    3.000
      0.220    6.000
      0.220    6.000
      0.221    4.000
      0.221    4.000
      0.221    5.000
      0.221    8.000
      0.221    7.000
      0.222    9.000
      0.222    7.000
      0.222    8.000
      0.222    8.000
      0.222    6.000
      0.223    9.000
      0.223    6.000
      0.223    7.000
      0.223    8.000
      0.223    7.000
      0.224    5.000
      0.224    8.000
      0.224    7.000
      0.224    7.000
      0.224    5.000
      0.225    9.000
      0.225    8.000
      0.225    6.000
      0.225    7.000
      0.225    7.000
      0.226    8.000
      0.226    9.000
      0.226   11.000
      0.226    8.000
      0.226   10.000
      0.227   10.000
      0.227   10.000
      0.227   12.000
      0.227   11.000
      0.227   11.000
      0.228   10.000
      0.228    8.000
      0.228    6.000
      0.228   10.000
      0.228    9.000
      0.229    9.000
      0.229    8.000
      0.229    8.000
      0.229   10.000
      0.229    8.000
      0.230    8.000
      0.230    6.000
      0.230    6.000
      0.230    6.000
      0.230    9.000
      0.231    9.000
      0.231   10.000
      0.231    5.000
      0.231    7.000
      0.231   10.000
      0.232   10.000
      0.232   11.000
      0.232    9.000
      0.232   11.000
      0.232    9.000
      0.233    8.000
      0.233   11.000
      0.233    9.000
      0.233   12.000
      0.233    8.000
      0.234    8.000
      0.234    8.000
      0.234    7.000
      0.234    9.000
      0.234    8.000
      0.235   10.000
      0.235   11.000
      0.235    9.000
      0.235    8.000
      0.235   13.000
      0.236   10.000
      0.236    8.000
      0.236    9.000
      0.236    7.000
      0.236    7.000
      0.237    8.000
      0.237    9.000
      0.237    7.000
      0.237    7.000
      0.237    7.000
      0.238    7.000
      0.238    9.000
      0.238    9.000
      0.238    9.000
      0.238    7.000
      0.239    6.000
      0.239    9.000
      0.239    6.000
      0.239    7.000
      0.239    9.000
      0.240    7.000
      0.240    9.000
      0.240    8.000
      0.240    8.000
      0.240    7.000
      0.241    8.000
      0.241    9.000
      0.241    8.000
      0.241    8.000
      0.241    9.000
      0.242    7.000
      0.242    9.000
      0.242    7.000
      0.242    5.000
      0.242    5.000
      0.243    2.000
      0.243    4.000
      0.243    4.000
      0.243    6.000
      0.243    3.000
      0.244    7.000
      0.244    5.000
      0.244    6.000
      0.244    6.000
      0.244    5.000
      0.245    8.000
      0.245    7.000
      0.245    9.000
      0.245    9.000
      0.245    9.000
      0.246    8.000
      0.246    8.000
      0.246    7.000
      0.246    7.000
      0.246    7.000
      0.247    7.000
      0.247    5.000
      0.247    8.000
      0.247    8.000
      0.247    7.000
      0.248    6.000
      0.248    6.000
      0.248    6.000
      0.248    7.000
      0.248    7.000
      0.249    5.000
      0.249    7.000
      0.249    6.000
      0.249    7.000
      0.249    6.000
      0.250    5.000
      0.250    6.000
      0.250    3.000
      0.250    3.000
      0.250    3.000
      0.251    5.000
      0.251    4.000
      0.251    5.000
      0.251    5.000
      0.251    6.000
      0.252    6.000
      0.252    7.000
      0.252    9.000
      0.252    9.000
      0.252    6.000
      0.253    7.000
      0.253    6.000
      0.253    9.000
      0.253    6.000
      0.253    7.000
      0.254    6.000
      0.254    6.000
      0.254    7.000
      0.254    8.000
      0.254    5.000
      0.255    5.000
      0.255    7.000
      0.255    7.000
      0.255    6.000
      0.255    7.000
      0.256    6.000
      0.256    7.000
      0.256    4.000
      0.256    8.000
      0.256    5.000
      0.257    6.000
      0.257    9.000
      0.257    9.000
      0.257    8.000
      0.257    9.000
      0.258   10.000
      0.258   11.000
      0.258    8.000
      0.258   10.000
      0.258   13.000
      0.259   12.000
      0.259   10.000
      0.259   13.000
      0.259   12.000
      0.259   12.000
      0.260   12.000
      0.260   11.000
      0.260   12.000
      0.260   13.000
      0.260   12.000
      0.261   11.000
      0.261    8.000
      0.261    7.000
      0.261   11.000
      0.261   12.000
      0.262   10.000
      0.262   10.000
      0.262   14.000
      0.262   11.000
      0.262   10.000
      0.263   16.000
      0.263   12.000
      0.263   14.000
      0.263   14.000
      0.263   11.000
      0.264   13.000
      0.264   11.000
      0.264   11.000
      0.264   11.000
      0.264   11.000
      0.265   10.000
      0.265    8.000
      0.265    8.000
      0.265    8.000
      0.265   13.000
      0.266   10.000
      0.266    9.000
      0.266   11.000
      0.266    8.000
      0.266    9.000
      0.267   12.000
      0.267   10.000
      0.267    9.000
      0.267    7.000
      0.267    9.000
      0.268    8.000
      0.268   12.000
      0.268    8.000
      0.268    8.000
      0.268   10.000
      0.269    9.000
      0.269    9.000
      0.269   12.000
      0.269   11.000
      0.269    7.000
      0.270    9.000
      0.270   11.000
      0.270   12.000
      0.270   12.000
      0.270   13.000
      0.271   12.000
      0.271    8.000
      0.271   10.000
      0.271    7.000
      0.271    8.000
      0.272   10.000
      0.272    7.000
      0.272   10.000
      0.272    9.000
      0.272    9.000
      0.273    9.000
      0.273   11.000
      0.273    7.000
      0.273   12.000
      0.273   10.000
      0.274    8.000
      0.274    9.000
      0.274    8.000
      0.274    8.000
      0.274   10.000
      0.275    9.000
      0.275    8.000
      0.275    6.000
      0.275    6.000
      0.275   10.000
      0.276    8.000
      0.276    4.000
      0.276    5.000
      0.276    6.000
      0.276    5.000
      0.277    7.000
      0.277    9.000
      0.277   11.000
      0.277    8.000
      0.277    9.000
      0.278    8.000
      0.278    9.000
      0.278   12.000
      0.278    8.000
      0.278    7.000
      0.279    7.000
      0.279    9.000
      0.279   11.000
      0.279    9.000
      0.279    9.000
      0.280   13.000
      0.280   10.000
      0.280   10.000
      0.280    7.000
      0.280    7.000
      0.281    9.000
      0.281   12.000
      0.281   13.000
      0.281    9.000
      0.281    9.000
      0.282   10.000
      0.282    8.000
      0.282    9.000
      0.282   10.000
      0.282    8.000
      0.283    8.000
      0.283    9.000
      0.283    9.000
      0.283   10.000
      0.283   10.000
      0.284   15.000
      0.284    9.000
      0.284    8.000
      0.284    9.000
      0.284    8.000
      0.285    9.000
      0.285    8.000
      0.285    8.000
      0.285    7.000
      0.285   11.000
      0.286   12.000
      0.286   10.000
      0.286   12.000
      0.286   10.000
      0.286   12.000
      0.287   10.000
      0.287   11.000
      0.287   12.000
      0.287    8.000
      0.287    7.000
      0.288    8.000
      0.288    9.000
      0.288    8.000
      0.288    8.000
      0.288    7.000
      0.289    7.000
      0.289    7.000
      0.289    8.000
      0.289    7.000
      0.289    7.000
      0.290    8.000
      0.290    8.000
      0.290    7.000
      0.290    6.000
      0.290    6.000
      0.291    6.000
      0.291    8.000
      0.291   10.000
      0.291    5.000
      0.291    4.000
      0.292    6.000
      0.292    5.000
      0.292    4.000
      0.292    7.000
      0.292   10.000
      0.293    9.000
      0.293    7.000
      0.293    8.000
      0.293    4.000
      0.293    4.000
      0.294    6.000
      0.294    4.000
      0.294    3.000
      0.294    6.000
      0.294    3.000
      0.295    2.000
      0.295    5.000
      0.295    5.000
      0.295    4.000
      0.295    5.000
      0.296    4.000
      0.296    4.000
      0.296    2.000
      0.296    1.000
      0.296    5.000
      0.297    5.000
      0.297    5.000
      0.297    3.000
      0.297    3.000
      0.297    3.000
      0.298    5.000
      0.298    6.000
      0.298    5.000
      0.298    3.000
      0.298    5.000
      0.299    5.000
      0.299    5.000
      0.299    4.000
      0.299    7.000
      0.299    7.000
      0.300    7.000
      0.300    7.000
      0.300    5.000
      0.300    6.000
      0.300    7.000
      0.301    5.000
      0.301    6.000
      0.301    7.000
      0.301    6.000
      0.301    9.000
      0.302    9.000
      0.302    6.000
      0.302    9.000
      0.302    6.000
      0.302    6.000
      0.303    7.000
      0.303    7.000
      0.303    6.000
      0.303   10.000
      0.303    4.000
      0.304    8.000
      0.304    5.000
      0.304    5.000
      0.304    7.000
      0.304    7.000
      0.305    8.000
      0.305    9.000
      0.305    7.000
      0.305    7.000
      0.305    8.000
      0.306    8.000
      0.306    9.000
      0.306    8.000
      0.306   10.000
      0.306    7.000
      0.307    6.000
      0.307    8.000
      0.307    8.000
      0.307    8.000
      0.307    6.000
      0.308    9.000
      0.308    6.000
      0.308    6.000
      0.308    4.000
      0.308    4.000
      0.309    3.000
      0.309    7.000
      0.309    7.000
      0.309    5.000
      0.309    4.000
      0.310    4.000
      0.310    4.000
      0.310    4.000
      0.310    6.000
      0.310    5.000
      0.311    4.000
      0.311    5.000
      0.311    3.000
      0.311    5.000
      0.311    5.000
      0.312    8.000
      0.312    8.000
      0.312    9.000
      0.312    6.000
      0.312    5.000
      0.313    5.000
      0.313    8.000
      0.313    7.000
      0.313    9.000
      0.313    8.000
      0.314    5.000
      0.314    6.000
      0.314    6.000
      0.314    6.000
      0.314    8.000
      0.315    7.000
      0.315    5.000
      0.315    6.000
      0.315   10.000
      0.315    7.000
      0.316   11.000
      0.316   10.000
      0.316    7.000
      0.316    7.000
      0.316    6.000
      0.317    7.000
      0.317    9.000
      0.317    6.000
      0.317    8.000
      0.317    6.000
      0.318    9.000
      0.318    9.000
      0.318   10.000
      0.318    9.000
      0.318   12.000
      0.319   10.000
      0.319    8.000
      0.319    9.000
      0.319   10.000
      0.319   13.000
      0.320   10.000
      0.320    9.000
      0.320   10.000
      0.320   11.000
      0.320   12.000
      0.321   10.000
      0.321   10.000
      0.321   11.000
      0.321   12.000
      0.321   11.000
      0.322   13.000
      0.322   12.000
      0.322   12.000
      0.322   13.000
      0.322   13.000
      0.323    9.000
      0.323    8.000
      0.323    9.000
      0.323   12.000
      0.323   10.000
      0.324   10.000
      0.324    9.000
      0.324    9.000
      0.324    8.000
      0.324    8.000
      0.325    6.000
      0.325    7.000
      0.325    8.000
      0.325    7.000
      0.325    7.000
      0.326    7.000
      0.326    6.000
      0.326    6.000
      0.326    7.000
      0.326    6.000
      0.327    8.000
      0.327    5.000
      0.327    4.000
      0.327    1.000
      0.327    8.000
      0.328    4.000
      0.328    9.000
      0.328    8.000
      0.328    7.000
      0.328    7.000
      0.329    7.000
      0.329    6.000
      0.329    4.000
      0.329    5.000
      0.329    6.000
      0.330    5.000
      0.330    5.000
      0.330    3.000
      0.330    5.000
      0.330    9.000
      0.331    5.000
      0.331    6.000
      0.331    6.000
      0.331    5.000
      0.331    5.000
      0.332    4.000
      0.332    4.000
      0.332    6.000
      0.332    6.000
      0.332    6.000
      0.333    6.000
      0.333    4.000
      0.333    6.000
      0.333    7.000
      0.333    8.000
      0.334    7.000
      0.334    9.000
      0.334    8.000
      0.334    9.000
      0.334    8.000
      0.335   10.000
      0.335    8.000
      0.335    8.000
      0.335    7.000
      0.335    6.000
      0.336    8.000
      0.336    7.000
      0.336    1.000
      0.336    6.000
      0.336    7.000
      0.337    6.000
      0.337    8.000
      0.337    6.000
      0.337    5.000
      0.337    6.000
      0.338    6.000
      0.338    7.000
      0.338    6.000
      0.338    6.000
      0.338    7.000
      0.339    6.000
      0.339    6.000
      0.339    5.000
      0.339    5.000
      0.339    9.000
      0.340    9.000
      0.340    9.000
      0.340    8.000
      0.340    7.000
      0.340    5.000
      0.341    7.000
      0.341    6.000
      0.341    4.000
      0.341    6.000
      0.341    7.000
      0.342   10.000
      0.342   12.000
      0.342   11.000
      0.342    8.000
      0.342    5.000
      0.343    4.000
      0.343    5.000
      0.343    8.000
      0.343    9.000
      0.343    9.000
      0.344    6.000
      0.344    4.000
      0.344    4.000
      0.344    5.000
      0.344    6.000
      0.345    4.000
      0.345    6.000
      0.345    8.000
      0.345    5.000
      0.345    9.000
      0.346   11.000
      0.346    9.000
      0.346   10.000
      0.346    8.000
      0.346    8.000
      0.347    9.000
      0.347    7.000
      0.347    7.000
      0.347    5.000
      0.347    7.000
      0.348    6.000
      0.348    6.000
      0.348   10.000
      0.348    8.000
      0.348    7.000
      0.349    6.000
      0.349    4.000
      0.349    4.000
      0.349    8.000
      0.349    9.000
      0.350    6.000
      0.350    5.000
      0.350    4.000
      0.350    7.000
      0.350    4.000
      0.351    6.000
      0.351    3.000
      0.351    4.000
      0.351    7.000
      0.351    6.000
      0.352    6.000
      0.352    8.000
      0.352    6.000
      0.352    6.000
      0.352    5.000
      0.353    9.000
      0.353    7.000
      0.353    4.000
      0.353    6.000
      0.353    7.000
      0.354    7.000
      0.354    8.000
      0.354    6.000
      0.354    6.000
      0.354    6.000
      0.355    8.000
      0.355    8.000
      0.355    8.000
      0.355    7.000
      0.355    7.000
      0.356    4.000
      0.356    5.000
      0.356    6.000
      0.356    7.000
      0.356    7.000
      0.357    5.000
      0.357    5.000
      0.357    5.000
      0.357    5.000
      0.357    6.000
      0.358    5.000
      0.358    7.000
      0.358    6.000
      0.358    6.000
      0.358    5.000
      0.359    6.000
      0.359    7.000
      0.359    6.000
      0.359    6.000
      0.359    5.000
      0.360    7.000
      0.360    7.000
      0.360    7.000
      0.360    6.000
      0.360   12.000
      0.361    5.000
      0.361    4.000
      0.361    4.000
      0.361    6.000
      0.361    8.000
      0.362    9.000
      0.362    9.000
      0.362    9.000
      0.362    4.000
      0.362    4.000
      0.363    6.000
      0.363    5.000
      0.363    6.000
      0.363    4.000
      0.363    6.000
      0.364    7.000
      0.364    5.000
      0.364    3.000
      0.364    6.000
      0.364    6.000
      0.365    5.000
      0.365    5.000
      0.365    3.000
      0.365    5.000
      0.365    5.000
      0.366    6.000
      0.366    5.000
      0.366    4.000
      0.366    4.000
      0.366    5.000
      0.367    5.000
      0.367    3.000
      0.367    4.000
      0.367    5.000
      0.367    3.000
      0.368    6.000
      0.368    6.000
      0.368    7.000
      0.368    7.000
      0.368    3.000
      0.369    4.000
      0.369    4.000
      0.369    5.000
      0.369    4.000
      0.369    6.000
      0.370    6.000
      0.370    7.000
      0.370    8.000
      0.370    7.000
      0.370    9.000
      0.371    6.000
      0.371    7.000
      0.371    5.000
      0.371    7.000
      0.371    6.000
      0.372    7.000
      0.372    7.000
      0.372    9.000
      0.372    5.000
      0.372    5.000
      0.373    4.000
      0.373    5.000
      0.373    6.000
      0.373    5.000
      0.373    8.000
      0.374    5.000
      0.374    4.000
      0.374    4.000
      0.374    5.000
      0.374    5.000
      0.375    5.000
      0.375    5.000
      0.375    3.000
      0.375    2.000
      0.375    3.000
      0.376    5.000
      0.376    3.000
      0.376    3.000
      0.376    4.000
      0.376    4.000
      0.377    4.000
      0.377    4.000
      0.377    4.000
      0.377    6.000
      0.377    6.000
      0.378    7.000
      0.378    6.000
      0.378    6.000
      0.378    6.000
      0.378    7.000
      0.379    5.000
      0.379    9.000
      0.379    9.000
      0.379    7.000
      0.379    6.000
      0.380    6.000
      0.380    3.000
      0.380    5.000
      0.380    5.000
      0.380    8.000
      0.381    9.000
      0.381    4.000
      0.381    6.000
      0.381    6.000
      0.381    6.000
      0.382    9.000
      0.382    7.000
      0.382    6.000
      0.382    8.000
      0.382    6.000
      0.383    7.000
      0.383    5.000
      0.383    4.000
      0.383    4.000
      0.383    5.000
      0.384    5.000
      0.384    4.000
      0.384    2.000
      0.384    5.000
      0.384    5.000
      0.385    5.000
      0.385    3.000
      0.385    5.000
      0.385    5.000
      0.385    4.000
      0.386    4.000
      0.386    4.000
      0.386    7.000
      0.386    6.000
      0.386    3.000
      0.387    3.000
      0.387    4.000
      0.387    5.000
      0.387    7.000
      0.387    6.000
      0.388    4.000
      0.388    4.000
      0.388    6.000
      0.388    5.000
      0.388    4.000
      0.389    4.000
      0.389    2.000
      0.389    5.000
      0.389    7.000
      0.389    5.000
      0.390    4.000
      0.390    7.000
      0.390    6.000
      0.390    5.000
      0.390    8.000
      0.391    6.000
      0.391    5.000
      0.391    6.000
      0.391    4.000
      0.391    5.000
      0.392    1.000
      0.392    2.000
      0.392    1.000
      0.392    1.000
      0.392    3.000
      0.393    0.000
      0.393    2.000
      0.393    2.000
      0.393    3.000
      0.393    1.000
      0.394    5.000
      0.394    3.000
      0.394    5.000
      0.394    5.000
      0.394    5.000
      0.395    5.000
      0.395    7.000
      0.395    7.000
      0.395    7.000
      0.395    6.000
      0.396    5.000
      0.396    7.000
      0.396    6.000
      0.396    7.000
      0.396    4.000
      0.397    4.000
      0.397    5.000
      0.397    4.000
      0.397    4.000
      0.397    5.000
      0.398    4.000
      0.398    4.000
      0.398    4.000
      0.398    4.000
      0.398    4.000
      0.399    6.000
      0.399    4.000
      0.399    6.000
      0.399    5.000
      0.399    5.000
      0.400    5.000
      0.400    6.000
      0.400    6.000
      0.400    6.000
      0.400    6.000
      0.401    5.000
      0.401    4.000
      0.401    5.000
      0.401    7.000
      0.401    5.000
      0.402    5.000
      0.402    5.000
      0.402    6.000
      0.402    5.000
      0.402    5.000
      0.403    4.000
      0.403    4.000
      0.403    7.000
      0.403    5.000
      0.403    4.000
      0.404    2.000
      0.404    4.000
      0.404    6.000
      0.404    2.000
      0.404    2.000
      0.405    3.000
      0.405    2.000
      0.405    4.000
      0.405    4.000
      0.405    5.000
      0.406    4.000
      0.406    6.000
      0.406    5.000
      0.406    4.000
      0.406    2.000
      0.407    4.000
      0.407    1.000
      0.407    3.000
      0.407    4.000
      0.407    4.000
      0.408    4.000
      0.408    6.000
      0.408    4.000
      0.408    5.000
      0.408    4.000
      0.409    9.000
      0.409    6.000
      0.409    7.000
      0.409    9.000
      0.409    6.000
      0.410    8.000
      0.410    5.000
      0.410    4.000
      0.410    8.000
      0.410    8.000
      0.411   10.000
      0.411    9.000
      0.411    8.000
      0.411    7.000
      0.411    6.000
      0.412    7.000
      0.412    5.000
      0.412    8.000
      0.412   10.000
      0.412    6.000
      0.413    8.000
      0.413    8.000
      0.413    6.000
      0.413    5.000
      0.413    6.000
      0.414    8.000
      0.414    8.000
      0.414    7.000
      0.414    6.000
      0.414    9.000
      0.415    8.000
      0.415    6.000
      0.415    5.000
      0.415    6.000
      0.415    9.000
      0.416   10.000
      0.416   11.000
      0.416    8.000
      0.416    9.000
      0.416    8.000
      0.417    8.000
      0.417    9.000
      0.417   10.000
      0.417   10.000
      0.417   11.000
      0.418   10.000
      0.418   14.000
      0.418   12.000
      0.418   12.000
      0.418   12.000
      0.419   13.000
      0.419   13.000
      0.419   11.000
      0.419   11.000
      0.419   10.000
      0.420   12.000
      0.420   13.000
      0.420   12.000
      0.420   10.000
      0.420   12.000
      0.421    8.000
      0.421   10.000
      0.421    8.000
      0.421    7.000
      0.421    8.000
      0.422    7.000
      0.422    8.000
      0.422    8.000
      0.422    8.000
      0.422   12.000
      0.423   12.000
      0.423   11.000
      0.423    9.000
      0.423   11.000
      0.423   10.000
      0.424   12.000
      0.424   11.000
      0.424   11.000
      0.424   14.000
      0.424   12.000
      0.425   11.000
      0.425    8.000
      0.425    7.000
      0.425    9.000
      0.425    7.000
      0.426    8.000
      0.426   10.000
      0.426    9.000
      0.426   12.000
      0.426    9.000
      0.427    9.000
      0.427   12.000
      0.427   10.000
      0.427   10.000
      0.427    9.000
      0.428    9.000
      0.428   10.000
      0.428    8.000
      0.428    8.000
      0.428    8.000
      0.429    7.000
      0.429    7.000
      0.429    6.000
      0.429   11.000
      0.429    7.000
      0.430    9.000
      0.430    7.000
      0.430    7.000
      0.430    8.000
      0.430    8.000
      0.431   10.000
      0.431    8.000
      0.431   10.000
      0.431   10.000
      0.431   11.000
      0.432    9.000
      0.432   10.000
      0.432    8.000
      0.432    9.000
      0.432    8.000
      0.433    6.000
      0.433    8.000
      0.433   10.000
      0.433    7.000
      0.433    7.000
      0.434   10.000
      0.434    6.000
      0.434    7.000
      0.434    8.000
      0.434    7.000
      0.435    7.000
      0.435    6.000
      0.435    7.000
      0.435    6.000
      0.435    7.000
      0.436    5.000
      0.436    8.000
      0.436   10.000
      0.436    9.000
      0.436    8.000
      0.437    7.000
      0.437    4.000
      0.437    7.000
      0.437    7.000
      0.437    6.000
      0.438    7.000
      0.438    6.000
      0.438   10.000
      0.438   10.000
      0.438    9.000
      0.439    8.000
      0.439    9.000
      0.439    9.000
      0.439    6.000
      0.439    9.000
      0.440   12.000
      0.440   10.000
      0.440    9.000
      0.440    9.000
      0.440    8.000
      0.441    8.000
      0.441    7.000
      0.441    9.000
      0.441    6.000
      0.441    7.000
      0.442    6.000
      0.442    5.000
      0.442    5.000
      0.442    6.000
      0.442    5.000
      0.443    6.000
      0.443    9.000
      0.443    8.000
      0.443    8.000
      0.443    9.000
      0.444   10.000
      0.444    7.000
      0.444    5.000
      0.444    9.000
      0.444    9.000
      0.445    6.000
      0.445    6.000
      0.445    7.000
      0.445    3.000
      0.445    4.000
      0.446    6.000
      0.446    8.000
      0.446    6.000
      0.446    4.000
      0.446    8.000
      0.447    5.000
      0.447    6.000
      0.447    4.000
      0.447    5.000
      0.447    6.000
      0.448    6.000
      0.448    5.000
      0.448    6.000
      0.448    7.000
      0.448    6.000
      0.449    8.000
      0.449    7.000
      0.449    7.000
      0.449    7.000
      0.449    6.000
      0.450    6.000
      0.450    6.000
      0.450    5.000
      0.450   10.000
      0.450   11.000
      0.451    8.000
      0.451   10.000
      0.451   10.000
      0.451    9.000
      0.451   13.000
      0.452   12.000
      0.452   10.000
      0.452    8.000
      0.452   11.000
      0.452   13.000
      0.453   11.000
      0.453    9.000
      0.453   11.000
      0.453    9.000
      0.453   13.000
      0.454    8.000
      0.454   10.000
      0.454    8.000
      0.454   11.000
      0.454   11.000
      0.455   13.000
      0.455   11.000
      0.455    8.000
      0.455   12.000
      0.455   11.000
      0.456   12.000
      0.456   12.000
      0.456   10.000
      0.456   11.000
      0.456    9.000
      0.457    9.000
      0.457   10.000
      0.457   11.000
      0.457   11.000
      0.457   14.000
      0.458   12.000
      0.458   11.000
      0.458   11.000
      0.458   10.000
      0.458    9.000
      0.459   12.000
      0.459   12.000
      0.459   11.000
      0.459   10.000
      0.459   10.000
      0.460   11.000
      0.460    9.000
      0.460    8.000
      0.460    9.000
      0.460    8.000
      0.461    8.000
      0.461    9.000
      0.461    8.000
      0.461   10.000
      0.461    9.000
      0.462    7.000
      0.462    5.000
      0.462    5.000
      0.462    7.000
      0.462    8.000
      0.463    7.000
      0.463    6.000
      0.463    5.000
      0.463    5.000
      0.463    6.000
      0.464    4.000
      0.464    6.000
      0.464    5.000
      0.464   10.000
      0.464   11.000
      0.465    8.000
      0.465   10.000
      0.465    6.000
      0.465    9.000
      0.465    8.000
      0.466    8.000
      0.466    9.000
      0.466    6.000
      0.466    5.000
      0.466    8.000
      0.467    8.000
      0.467    6.000
      0.467    7.000
      0.467    7.000
      0.467    7.000
      0.468    9.000
      0.468    9.000
      0.468    7.000
      0.468    8.000
      0.468    9.000
      0.469    9.000
      0.469   10.000
      0.469    7.000
      0.469    8.000
      0.469    7.000
      0.470    9.000
      0.470   11.000
      0.470   10.000
      0.470   11.000
      0.470    7.000
      0.471    5.000
      0.471    8.000
      0.471    8.000
      0.471    8.000
      0.471    7.000
      0.472    5.000
      0.472    6.000
      0.472    8.000
      0.472    8.000
      0.472    8.000
      0.473    8.000
      0.473   11.000
      0.473    7.000
      0.473    9.000
      0.473   12.000
      0.474   11.000
      0.474   12.000
      0.474    7.000
      0.474    8.000
      0.474    9.000
      0.475   10.000
      0.475    9.000
      0.475    8.000
      0.475   11.000
      0.475    9.000
      0.476    7.000
      0.476    7.000
      0.476    8.000
      0.476    8.000
      0.476    9.000
      0.477   11.000
      0.477    7.000
      0.477   10.000
      0.477    8.000
      0.477    5.000
      0.478    7.000
      0.478    9.000
      0.478    9.000
      0.478    9.000
      0.478    7.000
      0.479    8.000
      0.479    5.000
      0.479    5.000
      0.479    5.000
      0.479    7.000
      0.480    9.000
      0.480    7.000
      0.480   11.000
      0.480   12.000
      0.480   12.000
      0.481   11.000
      0.481   15.000
      0.481   11.000
      0.481    9.000
      0.481    9.000
      0.482   10.000
      0.482   12.000
      0.482   11.000
      0.482    9.000
      0.482   11.000
      0.483   13.000
      0.483   12.000
      0.483   11.000
      0.483    9.000
      0.483    7.000
      0.484    8.000
      0.484   10.000
      0.484    9.000
      0.484   10.000
      0.484    7.000
      0.485    7.000
      0.485    6.000
      0.485    8.000
      0.485   10.000
      0.485   10.000
      0.486    8.000
      0.486    9.000
      0.486   10.000
      0.486   10.000
      0.486   10.000
      0.487    9.000
      0.487    8.000
      0.487    8.000
      0.487    8.000
      0.487    8.000
      0.488    7.000
      0.488    7.000
      0.488    6.000
      0.488    5.000
      0.488    7.000
      0.489    8.000
      0.489    6.000
      0.489    5.000
      0.489    6.000
      0.489    8.000
      0.490    6.000
      0.490    7.000
      0.490    8.000
      0.490    6.000
      0.490    7.000
      0.491    7.000
      0.491    7.000
      0.491    7.000
      0.491    8.000
      0.491    6.000
      0.492    8.000
      0.492   11.000
      0.492    5.000
      0.492    9.000
      0.492    7.000
      0.493   10.000
      0.493    7.000
      0.493    7.000
      0.493    6.000
      0.493    6.000
      0.494   11.000
      0.494   10.000
      0.494    9.000
      0.494    9.000
      0.494   11.000
      0.495    9.000
      0.495   10.000
      0.495    8.000
      0.495    8.000
      0.495    9.000
      0.496    6.000
      0.496    9.000
      0.496    9.000
      0.496    6.000
      0.496    6.000
      0.497    7.000
      0.497   10.000
      0.497    9.000
      0.497    9.000
      0.497    8.000
      0.498   11.000
      0.498   12.000
      0.498    7.000
      0.498    9.000
      0.498    9.000
      0.499    6.000
      0.499   10.000
      0.499    7.000
      0.499    5.000
      0.499    7.000
      0.500    7.000
      0.500    6.000
      0.500   11.000
      0.500    7.000
      0.500    6.000
      0.501    6.000
      0.501    4.000
      0.501    4.000
      0.501    6.000
      0.501    5.000
      0.502    6.000
      0.502    8.000
      0.502    8.000
      0.502    8.000
      0.502    7.000
      0.503    8.000
      0.503    6.000
      0.503    9.000
      0.503    6.000
      0.503    8.000
      0.504    7.000
      0.504    2.000
      0.504    4.000
      0.504    2.000
      0.504    4.000
      0.505    3.000
      0.505    3.000
      0.505    3.000
      0.505    2.000
      0.505    2.000
      0.506    3.000
      0.506    2.000
      0.506    5.000
      0.506    6.000
      0.506    4.000
      0.507    5.000
      0.507    5.000
      0.507    6.000
      0.507    8.000
      0.507    7.000
      0.508    7.000
      0.508    8.000
      0.508   10.000
      0.508   12.000
      0.508    6.000
      0.509    6.000
      0.509    8.000
      0.509    7.000
      0.509    8.000
      0.509    8.000
      0.510    7.000
      0.510    9.000
      0.510    8.000
      0.510    5.000
      0.510    6.000
      0.511    6.000
      0.511    6.000
      0.511    5.000
      0.511    5.000
      0.511    6.000
      0.512    7.000
      0.512    5.000
      0.512    7.000
      0.512    6.000
      0.512    7.000
      0.513   10.000
      0.513    8.000
      0.513   11.000
      0.513    8.000
      0.513    6.000
      0.514    6.000
      0.514    6.000
      0.514    7.000
      0.514    7.000
      0.514    9.000
      0.515    3.000
      0.515    6.000
      0.515    6.000
      0.515    7.000
      0.515    5.000
      0.516    9.000
      0.516    4.000
      0.516    4.000
      0.516    5.000
      0.516    6.000
      0.517    6.000
      0.517    3.000
      0.517    4.000
      0.517    6.000
      0.517    6.000
      0.518    6.000
      0.518    8.000
      0.518    7.000
      0.518    8.000
      0.518    8.000
      0.519    6.000
      0.519    6.000
      0.519    6.000
      0.519    8.000
      0.519    8.000
      0.520    6.000
      0.520    4.000
      0.520    2.000
      0.520    6.000
      0.520    2.000
      0.521    3.000
      0.521    4.000
      0.521    5.000
      0.521    6.000
      0.521    9.000
      0.522    7.000
      0.522    5.000
      0.522    7.000
      0.522    6.000
      0.522    6.000
      0.523    4.000
      0.523    6.000
      0.523    7.000
      0.523    6.000
      0.523    7.000
      0.524    5.000
      0.524    5.000
      0.524    5.000
      0.524    7.000
      0.524    4.000
      0.525    8.000
      0.525    7.000
      0.525    6.000
      0.525    7.000
      0.525    5.000
      0.526    6.000
      0.526    7.000
      0.526    5.000
      0.526    4.000
      0.526    7.000
      0.527    4.000
      0.527    4.000
      0.527    4.000
      0.527    5.000
      0.527    3.000
      0.528    3.000
      0.528    4.000
      0.528    7.000
      0.528    6.000
      0.528    4.000
      0.529    7.000
      0.529    3.000
      0.529    3.000
      0.529    4.000
      0.529    5.000
      0.530    2.000
      0.530    4.000
      0.530    2.000
      0.530    5.000
      0.530    5.000
      0.531    7.000
      0.531    7.000
      0.531    6.000
      0.531    5.000
      0.531    7.000
      0.532    9.000
      0.532    8.000
      0.532    8.000
      0.532    9.000
      0.532   10.000
      0.533    6.000
      0.533    8.000
      0.533    6.000
      0.533    4.000
      0.533    5.000
      0.534    6.000
      0.534    7.000
      0.534    7.000
      0.534    6.000
      0.534    5.000
      0.535    5.000
      0.535    4.000
      0.535    7.000
      0.535    4.000
      0.535    3.000
      0.536    3.000
      0.536    5.000
      0.536    5.000
      0.536    7.000
      0.536    8.000
      0.537    5.000
      0.537    6.000
      0.537    7.000
      0.537    5.000
      0.537    6.000
      0.538    5.000
      0.538    4.000
      0.538    4.000
      0.538    4.000
      0.538    5.000
      0.539    8.000
      0.539    6.000
      0.539    6.000
      0.539    6.000
      0.539    6.000
      0.540    6.000
      0.540    5.000
      0.540    5.000
      0.540    6.000
      0.540    6.000
      0.541    5.000
      0.541    8.000
      0.541   11.000
      0.541    8.000
      0.541    8.000
      0.542    8.000
      0.542    5.000
      0.542    5.000
      0.542    4.000
      0.542    6.000
      0.543    5.000
      0.543    5.000
      0.543    4.000
      0.543    5.000
      0.543    7.000
      0.544    5.000
      0.544    5.000
      0.544    5.000
      0.544    3.000
      0.544    5.000
      0.545    5.000
      0.545    6.000
      0.545    7.000
      0.545    6.000
      0.545    5.000
      0.546    5.000
      0.546    7.000
      0.546    7.000
      0.546    7.000
      0.546    6.000
      0.547    9.000
      0.547    6.000
      0.547    6.000
      0.547    6.000
      0.547    6.000
      0.548    5.000
      0.548    3.000
      0.548    5.000
      0.548    4.000
      0.548    4.000
      0.549    4.000
      0.549    4.000
      0.549    4.000
      0.549    5.000
      0.549    5.000
      0.550    5.000
      0.550    6.000
      0.550    3.000
      0.550    3.000
      0.550    3.000
      0.551    2.000
      0.551    5.000
      0.551    7.000
      0.551    6.000
      0.551    7.000
      0.552    5.000
      0.552    7.000
      0.552    5.000
      0.552    6.000
      0.552    5.000
      0.553    6.000
      0.553    6.000
      0.553    5.000
      0.553    7.000
      0.553    5.000
      0.554    5.000
      0.554    4.000
      0.554    3.000
      0.554    3.000
      0.554    7.000
      0.555    4.000
      0.555    8.000
      0.555    7.000
      0.555    5.000
      0.555    5.000
      0.556    7.000
      0.556    8.000
      0.556    5.000
      0.556    8.000
      0.556    6.000
      0.557    5.000
      0.557    8.000
      0.557    5.000
      0.557    7.000
      0.557    8.000
      0.558    7.000
      0.558    7.000
      0.558    6.000
      0.558    5.000
      0.558    5.000
      0.559    7.000
      0.559    8.000
      0.559    5.000
      0.559    6.000
      0.559    6.000
      0.560    6.000
      0.560    7.000
      0.560    9.000
      0.560    7.000
      0.560    8.000
      0.561    7.000
      0.561    8.000
      0.561    7.000
      0.561    7.000
      0.561    6.000
      0.562    7.000
      0.562    7.000
      0.562    8.000
      0.562    7.000
      0.562    6.000
      0.563    5.000
      0.563    6.000
      0.563    6.000
      0.563    4.000
      0.563    5.000
      0.564    5.000
      0.564    4.000
      0.564    4.000
      0.564    2.000
      0.564    4.000
      0.565    6.000
      0.565    6.000
      0.565    6.000
      0.565    6.000
      0.565    6.000
      0.566    7.000
      0.566    4.000
      0.566    6.000
      0.566    5.000
      0.566    8.000
      0.567    7.000
      0.567    8.000
      0.567    9.000
      0.567    7.000
      0.567   10.000
      0.568    8.000
      0.568    8.000
      0.568    9.000
      0.568   11.000
      0.568    9.000
      0.569    9.000
      0.569    9.000
      0.569    6.000
      0.569    6.000
      0.569    7.000
      0.570    6.000
      0.570    6.000
      0.570    6.000
      0.570    9.000
      0.570   11.000
      0.571   10.000
      0.571   10.000
      0.571   11.000
      0.571    8.000
      0.571   10.000
      0.572   12.000
      0.572    8.000
      0.572   13.000
      0.572   10.000
      0.572   11.000
      0.573    9.000
      0.573    9.000
      0.573   10.000
      0.573    9.000
      0.573    8.000
      0.574    8.000
      0.574   10.000
      0.574   11.000
      0.574    9.000
      0.574    8.000
      0.575   10.000
      0.575   10.000
      0.575    9.000
      0.575   10.000
      0.575   12.000
      0.576   14.000
      0.576   12.000
      0.576   10.000
      0.576   11.000
      0.576   10.000
      0.577    8.000
      0.577   11.000
      0.577   12.000
      0.577   14.000
      0.577   10.000
      0.578   11.000
      0.578   11.000
      0.578   11.000
      0.578   11.000
      0.578   13.000
      0.579   10.000
      0.579   11.000
      0.579   11.000
      0.579   10.000
      0.579    7.000
      0.580   10.000
      0.580    8.000
      0.580    6.000
      0.580   10.000
      0.580   10.000
      0.581   12.000
      0.581   12.000
      0.581   12.000
      0.581   11.000
      0.581   10.000
      0.582    9.000
      0.582    9.000
      0.582    7.000
      0.582   10.000
      0.582    9.000
      0.583    6.000
      0.583    7.000
      0.583    7.000
      0.583    7.000
      0.583   10.000
      0.584    9.000
      0.584    8.000
      0.584    4.000
      0.584    5.000
      0.584    7.000
      0.585    7.000
      0.585    8.000
      0.585    7.000
      0.585    7.000
      0.585    7.000
      0.586    7.000
      0.586    4.000
      0.586    8.000
      0.586    6.000
      0.586    3.000
      0.587    3.000
      0.587    6.000
      0.587    6.000
      0.587    4.000
      0.587    4.000
      0.588    4.000
      0.588    4.000
      0.588    9.000
      0.588    7.000
      0.588    8.000
      0.589    6.000
      0.589    6.000
      0.589    8.000
      0.589    5.000
      0.589    7.000
      0.590    7.000
      0.590    6.000
      0.590    5.000
      0.590    7.000
      0.590    6.000
      0.591    6.000
      0.591    7.000
      0.591    8.000
      0.591    6.000
      0.591    4.000
      0.592    6.000
      0.592    7.000
      0.592    5.000
      0.592    4.000
      0.592    4.000
      0.593    5.000
      0.593    4.000
      0.593    4.000
      0.593    5.000
      0.593    4.000
      0.594    5.000
      0.594    5.000
      0.594    9.000
      0.594    5.000
      0.594    6.000
      0.595    6.000
      0.595    6.000
      0.595    5.000
      0.595    5.000
      0.595    7.000
      0.596    7.000
      0.596    7.000
      0.596    5.000
      0.596    5.000
      0.596    6.000
      0.597    8.000
      0.597    8.000
      0.597    8.000
      0.597    9.000
      0.597    7.000
      0.598    7.000
      0.598    5.000
      0.598    4.000
      0.598    6.000
      0.598    5.000
      0.599    4.000
      0.599    4.000
      0.599    6.000
      0.599    7.000
      0.599    4.000
      0.600    6.000
      0.600    6.000
      0.600    4.000
      0.600    6.000
      0.600    5.000
      0.601    8.000
      0.601    7.000
      0.601   11.000
      0.601    9.000
      0.601    7.000
      0.602    8.000
      0.602    8.000
      0.602    9.000
      0.602    8.000
      0.602   10.000
      0.603    9.000
      0.603    9.000
      0.603    9.000
      0.603    9.000
      0.603    5.000
      0.604    6.000
      0.604    6.000
      0.604    6.000
      0.604    7.000
      0.604    7.000
      0.605    5.000
      0.605    7.000
      0.605    9.000
      0.605    8.000
      0.605    6.000
      0.606    7.000
      0.606    7.000
      0.606    8.000
      0.606    7.000
      0.606   10.000
      0.607    6.000
      0.607    5.000
      0.607    9.000
      0.607   10.000
      0.607    7.000
      0.608    8.000
      0.608    7.000
      0.608    8.000
      0.608    5.000
      0.608    4.000
      0.609    5.000
      0.609    6.000
      0.609    8.000
      0.609    6.000
      0.609    6.000
      0.610    5.000
      0.610    4.000
      0.610    4.000
      0.610    4.000
      0.610    3.000
      0.611    3.000
      0.611    4.000
      0.611    5.000
      0.611    8.000
      0.611    6.000
      0.612    7.000
      0.612    5.000
      0.612    4.000
      0.612    5.000
      0.612    6.000
      0.613    4.000
      0.613    7.000
      0.613    5.000
      0.613    6.000
      0.613    8.000
      0.614    7.000
      0.614    7.000
      0.614    8.000
      0.614    6.000
      0.614    5.000
      0.615    8.000
      0.615    7.000
      0.615    6.000
      0.615    6.000
      0.615    5.000
      0.616    6.000
      0.616    6.000
      0.616    4.000
      0.616    9.000
      0.616    5.000
      0.617    6.000
      0.617    4.000
      0.617    5.000
      0.617    3.000
      0.617    3.000
      0.618    5.000
      0.618    5.000
      0.618    3.000
      0.618    4.000
      0.618    4.000
      0.619    4.000
      0.619    3.000
      0.619    1.000
      0.619    4.000
      0.619    3.000
      0.620    3.000
      0.620    4.000
      0.620    4.000
      0.620    3.000
      0.620    2.000
      0.621    5.000
      0.621    4.000
      0.621    3.000
      0.621    3.000
      0.621    3.000
      0.622    5.000
      0.622    3.000
      0.622    4.000
      0.622    4.000
      0.622    4.000
      0.623    4.000
      0.623    4.000
      0.623    3.000
      0.623    4.000
      0.623    7.000
      0.624    6.000
      0.624    5.000
      0.624    7.000
      0.624    6.000
      0.624    3.000
      0.625    2.000
      0.625    4.000
      0.625    5.000
      0.625    6.000
      0.625    6.000
      0.626    4.000
      0.626    6.000
      0.626    5.000
      0.626    7.000
      0.626    5.000
      0.627    4.000
      0.627    7.000
      0.627    2.000
      0.627    7.000
      0.627    6.000
      0.628    3.000
      0.628    4.000
      0.628    3.000
      0.628    2.000
      0.628    4.000
      0.629    3.000
      0.629    4.000
      0.629    5.000
      0.629    7.000
      0.629    6.000
      0.630    5.000
      0.630    8.000
      0.630    9.000
      0.630   10.000
      0.630    9.000
      0.631    6.000
      0.631   11.000
      0.631   11.000
      0.631    8.000
      0.631    7.000
      0.632    8.000
      0.632   10.000
      0.632    7.000
      0.632    7.000
      0.632    7.000
      0.633    6.000
      0.633   10.000
      0.633    9.000
      0.633    8.000
      0.633    8.000
      0.634   11.000
      0.634   12.000
      0.634   14.000
      0.634   13.000
      0.634   12.000
      0.635    9.000
      0.635    8.000
      0.635    9.000
      0.635   10.000
      0.635    8.000
      0.636    9.000
      0.636    8.000
      0.636   10.000
      0.636    8.000
      0.636   11.000
      0.637    9.000
      0.637   10.000
      0.637    9.000
      0.637    4.000
      0.637    9.000
      0.638    9.000
      0.638   11.000
      0.638    8.000
      0.638    7.000
      0.638    7.000
      0.639    6.000
      0.639    7.000
      0.639    8.000
      0.639    9.000
      0.639   10.000
      0.640    7.000
      0.640    9.000
      0.640    5.000
      0.640    7.000
      0.640    7.000
      0.641    6.000
      0.641    6.000
      0.641    6.000
      0.641    2.000
      0.641    4.000
      0.642    5.000
      0.642    3.000
      0.642    2.000
      0.642    2.000
      0.642    4.000
      0.643    7.000
      0.643    5.000
      0.643    5.000
      0.643    4.000
      0.643    4.000
      0.644    4.000
      0.644    5.000
      0.644    4.000
      0.644    4.000
      0.644    4.000
      0.645    4.000
      0.645    5.000
      0.645    5.000
      0.645    2.000
      0.645    3.000
      0.646    5.000
      0.646    5.000
      0.646    6.000
      0.646    5.000
      0.646    7.000
      0.647    4.000
      0.647    6.000
      0.647    5.000
      0.647    3.000
      0.647    6.000
      0.648    5.000
      0.648    5.000
      0.648    5.000
      0.648    1.000
      0.648    3.000
      0.649    3.000
      0.649    7.000
      0.649    6.000
      0.649    6.000
      0.649    7.000
      0.650    7.000
      0.650    5.000
      0.650    5.000
      0.650    9.000
      0.650    9.000
      0.651    9.000
      0.651   10.000
      0.651   10.000
      0.651    9.000
      0.651   11.000
      0.652   12.000
      0.652    8.000
      0.652    8.000
      0.652    5.000
      0.652    9.000
      0.653    8.000
      0.653   10.000
      0.653    9.000
      0.653    8.000
      0.653    7.000
      0.654    7.000
      0.654    9.000
      0.654    8.000
      0.654    6.000
      0.654    7.000
      0.655   10.000
      0.655   10.000
      0.655   13.000
      0.655   11.000
      0.655   12.000
      0.656    9.000
      0.656   10.000
      0.656   10.000
      0.656   10.000
      0.656    8.000
      0.657    6.000
      0.657    5.000
      0.657    4.000
      0.657    7.000
      0.657    7.000
      0.658    6.000
      0.658    6.000
      0.658    5.000
      0.658    5.000
      0.658    7.000
      0.659    6.000
      0.659    6.000
      0.659    6.000
      0.659    6.000
      0.659    5.000
      0.660    6.000
      0.660    4.000
      0.660    5.000
      0.660    5.000
      0.660    6.000
      0.661    6.000
      0.661    7.000
      0.661    6.000
      0.661    7.000
      0.661    5.000
      0.662    5.000
      0.662    5.000
      0.662    5.000
      0.662    5.000
      0.662    5.000
      0.663    6.000
      0.663    3.000
      0.663    8.000
      0.663    4.000
      0.663    5.000
      0.664    5.000
      0.664    3.000
      0.664    3.000
      0.664    4.000
      0.664    6.000
      0.665    8.000
      0.665    7.000
      0.665    5.000
      0.665    4.000
      0.665    6.000
      0.666    6.000
      0.666    6.000
      0.666    6.000
      0.666    6.000
      0.666    6.000
      0.667    7.000
      0.667    7.000
      0.667    8.000
      0.667    7.000
      0.667    5.000
      0.668    6.000
      0.668    7.000
      0.668    5.000
      0.668    7.000
      0.668    7.000
      0.669   11.000
      0.669    9.000
      0.669   10.000
      0.669   11.000
      0.669    9.000
      0.670    9.000
      0.670    8.000
      0.670    8.000
      0.670    5.000
      0.670    6.000
      0.671    5.000
      0.671    3.000
      0.671    4.000
      0.671    3.000
      0.671    3.000
      0.672    4.000
      0.672    5.000
      0.672    5.000
      0.672    5.000
      0.672    8.000
      0.673    3.000
      0.673   10.000
      0.673    5.000
      0.673    6.000
      0.673    6.000
      0.674    8.000
      0.674    5.000
      0.674    5.000
      0.674    9.000
      0.674    6.000
      0.675    7.000
      0.675   10.000
      0.675    8.000
      0.675    8.000
      0.675    7.000
      0.676    6.000
      0.676    7.000
      0.676    7.000
      0.676    8.000
      0.676   11.000
      0.677   11.000
      0.677    8.000
      0.677    7.000
      0.677    5.000
      0.677    6.000
      0.678    7.000
      0.678    5.000
      0.678    5.000
      0.678    4.000
      0.678    6.000
      0.679    5.000
      0.679    9.000
      0.679   10.000
      0.679    7.000
      0.679    6.000
      0.680    7.000
      0.680    9.000
      0.680   10.000
      0.680   11.000
      0.680   11.000
      0.681    8.000
      0.681    7.000
      0.681    8.000
      0.681    9.000
      0.681    9.000
      0.682   10.000
      0.682    9.000
      0.682   10.000
      0.682    9.000
      0.682    7.000
      0.683    6.000
      0.683    9.000
      0.683    8.000
      0.683    8.000
      0.683    9.000
      0.684   10.000
      0.684    7.000
      0.684    8.000
      0.684    6.000
      0.684    9.000
      0.685    9.000
      0.685    7.000
      0.685    8.000
      0.685   11.000
      0.685    7.000
      0.686    9.000
      0.686    8.000
      0.686   11.000
      0.686    9.000
      0.686   10.000
      0.687   10.000
      0.687    8.000
      0.687   10.000
      0.687   10.000
      0.687    7.000
      0.688    7.000
      0.688    9.000
      0.688    8.000
      0.688    8.000
      0.688   12.000
      0.689    9.000
      0.689   11.000
      0.689    9.000
      0.689   12.000
      0.689   10.000
      0.690    9.000
      0.690    8.000
      0.690    6.000
      0.690    7.000
      0.690    6.000
      0.691    5.000
      0.691    8.000
      0.691   12.000
      0.691   12.000
      0.691    8.000
      0.692    7.000
      0.692    8.000
      0.692    8.000
      0.692   10.000
      0.692   10.000
      0.693    8.000
      0.693    9.000
      0.693   11.000
      0.693    8.000
      0.693    8.000
      0.694    7.000
      0.694    9.000
      0.694    8.000
      0.694    9.000
      0.694    7.000
      0.695    8.000
      0.695    8.000
      0.695    9.000
      0.695    8.000
      0.695    7.000
      0.696    7.000
      0.696    7.000
      0.696   10.000
      0.696    9.000
      0.696    7.000
      0.697    6.000
      0.697    8.000
      0.697    6.000
      0.697   10.000
      0.697    9.000
      0.698    9.000
      0.698   10.000
      0.698   10.000
      0.698    9.000
      0.698   10.000
      0.699    9.000
      0.699    8.000
      0.699    8.000
      0.699    7.000
      0.699    6.000
      0.700    6.000
      0.700    9.000
      0.700    7.000
      0.700    9.000
      0.700    8.000
      0.701    7.000
      0.701    7.000
      0.701    8.000
      0.701    6.000
      0.701    6.000
      0.702    5.000
      0.702    5.000
      0.702    5.000
      0.702    7.000
      0.702    5.000
      0.703    5.000
      0.703    8.000
      0.703    6.000
      0.703    4.000
      0.703    3.000
      0.704    3.000
      0.704    4.000
      0.704    3.000
      0.704    3.000
      0.704    4.000
      0.705    2.000
      0.705    4.000
      0.705    6.000
      0.705    4.000
      0.705    6.000
      0.706    4.000
      0.706    3.000
      0.706    4.000
      0.706    5.000
      0.706    5.000
      0.707    4.000
      0.707    7.000
      0.707    9.000
      0.707    5.000
      0.707    5.000
      0.708    5.000
      0.708    6.000
      0.708    6.000
      0.708    5.000
      0.708   10.000
      0.709    8.000
      0.709    6.000
      0.709    8.000
      0.709    8.000
      0.709    7.000
      0.710    7.000
      0.710    7.000
      0.710    7.000
      0.710    9.000
      0.710    7.000
      0.711    7.000
      0.711    7.000
      0.711    5.000
      0.711    4.000
      0.711    3.000
      0.712    4.000
      0.712    4.000
      0.712    6.000
      0.712    6.000
      0.712    5.000
      0.713    6.000
      0.713    7.000
      0.713    9.000
      0.713    9.000
      0.713    9.000
      0.714    8.000
      0.714    7.000
      0.714    7.000
      0.714    8.000
      0.714   11.000
      0.715    8.000
      0.715    8.000
      0.715    5.000
      0.715    5.000
      0.715    6.000
      0.716    7.000
      0.716    7.000
      0.716    6.000
      0.716    6.000
      0.716    8.000
      0.717   10.000
      0.717   10.000
      0.717    9.000
      0.717   10.000
      0.717    7.000
      0.718    6.000
      0.718    7.000
      0.718    8.000
      0.718    7.000
      0.718    7.000
      0.719   10.000
      0.719   10.000
      0.719    7.000
      0.719   10.000
      0.719   11.000
      0.720    8.000
      0.720   10.000
      0.720   12.000
      0.720   10.000
      0.720   14.000
      0.721    9.000
      0.721    8.000
      0.721   10.000
      0.721    8.000
      0.721    9.000
      0.722    8.000
      0.722    9.000
      0.722    8.000
      0.722    8.000
      0.722   11.000
      0.723    9.000
      0.723    8.000
      0.723    7.000
      0.723    8.000
      0.723    8.000
      0.724    8.000
      0.724   10.000
      0.724   10.000
      0.724   11.000
      0.724   12.000
      0.725   10.000
      0.725    8.000
      0.725    8.000
      0.725   12.000
      0.725    9.000
      0.726    8.000
      0.726   13.000
      0.726    8.000
      0.726    8.000
      0.726    7.000
      0.727    8.000
      0.727    7.000
      0.727    8.000
      0.727    9.000
      0.727    9.000
      0.728   11.000
      0.728   10.000
      0.728    6.000
      0.728   10.000
      0.728   10.000
      0.729    7.000
      0.729    4.000
      0.729    4.000
      0.729    5.000
      0.729    4.000
      0.730    2.000
      0.730    3.000
      0.730    4.000
      0.730    4.000
      0.730    1.000
      0.731    3.000
      0.731    3.000
      0.731    5.000
      0.731    5.000
      0.731    3.000
      0.732    4.000
      0.732    1.000
      0.732    6.000
      0.732    6.000
      0.732    4.000
      0.733    4.000
      0.733    3.000
      0.733    4.000
      0.733    4.000
      0.733    3.000
      0.734    4.000
      0.734    5.000
      0.734    5.000
      0.734    7.000
      0.734    4.000
      0.735    5.000
      0.735    6.000
      0.735    7.000
      0.735    8.000
      0.735    6.000
      0.736    7.000
      0.736    5.000
      0.736    4.000
      0.736    3.000
      0.736    7.000
      0.737    4.000
      0.737    7.000
      0.737    7.000
      0.737    8.000
      0.737    6.000
      0.738    6.000
      0.738    7.000
      0.738    6.000
      0.738    7.000
      0.738    9.000
      0.739   10.000
      0.739    8.000
      0.739   10.000
      0.739    8.000
      0.739   10.000
      0.740    9.000
      0.740    9.000
      0.740    7.000
      0.740    9.000
      0.740    8.000
      0.741    8.000
      0.741    9.000
      0.741    7.000
      0.741   11.000
      0.741   11.000
      0.742   10.000
      0.742   11.000
      0.742    9.000
      0.742    9.000
      0.742   11.000
      0.743    9.000
      0.743   10.000
      0.743    7.000
      0.743   11.000
      0.743   10.000
      0.744   10.000
      0.744   10.000
      0.744    8.000
      0.744    8.000
      0.744   10.000
      0.745    8.000
      0.745   10.000
      0.745    8.000
      0.745    8.000
      0.745    6.000
      0.746    6.000
      0.746    7.000
      0.746    6.000
      0.746    9.000
      0.746    9.000
      0.747    5.000
      0.747    6.000
      0.747    6.000
      0.747   10.000
      0.747    9.000
      0.748    9.000
      0.748    7.000
      0.748   10.000
      0.748   10.000
      0.748   10.000
      0.749   10.000
      0.749    5.000
      0.749    6.000
      0.749   10.000
      0.749   10.000
      0.750   11.000
      0.750    9.000
      0.750   10.000
      0.750    5.000
      0.750    9.000
      0.751    9.000
      0.751    6.000
      0.751    7.000
      0.751    8.000
      0.751   10.000
      0.752    5.000
      0.752    7.000
      0.752    6.000
      0.752    8.000
      0.752    8.000
      0.753   14.000
      0.753   12.000
      0.753   11.000
      0.753   11.000
      0.753    9.000
      0.754   10.000
      0.754   10.000
      0.754   11.000
      0.754   10.000
      0.754    8.000
      0.755    9.000
      0.755   10.000
      0.755    8.000
      0.755    8.000
      0.755    7.000
      0.756   10.000
      0.756    6.000
      0.756    7.000
      0.756    7.000
      0.756    6.000
      0.757    6.000
      0.757    5.000
      0.757    7.000
      0.757    6.000
      0.757    9.000
      0.758    8.000
      0.758    7.000
      0.758    8.000
      0.758    9.000
      0.758    7.000
      0.759    9.000
      0.759   11.000
      0.759    7.000
      0.759    7.000
      0.759    8.000
      0.760    9.000
      0.760    7.000
      0.760    7.000
      0.760    9.000
      0.760    6.000
      0.761    9.000
      0.761    9.000
      0.761    9.000
      0.761    9.000
      0.761   11.000
      0.762   12.000
      0.762   13.000
      0.762   14.000
      0.762   16.000
      0.762   15.000
      0.763   14.000
      0.763   13.000
      0.763   12.000
      0.763   15.000
      0.763   13.000
      0.764   12.000
      0.764   12.000
      0.764   14.000
      0.764   14.000
      0.764    9.000
      0.765   12.000
      0.765   10.000
      0.765   12.000
      0.765   11.000
      0.765   10.000
      0.766    8.000
      0.766   11.000
      0.766    8.000
      0.766   10.000
      0.766    9.000
      0.767    9.000
      0.767    6.000
      0.767   10.000
      0.767    9.000
      0.767    9.000
      0.768   11.000
      0.768   11.000
      0.768   10.000
      0.768   11.000
      0.768   15.000
      0.769   13.000
      0.769   11.000
      0.769    9.000
      0.769   10.000
      0.769    8.000
      0.770    8.000
      0.770    7.000
      0.770   10.000
      0.770   10.000
      0.770   10.000
      0.771   10.000
      0.771    9.000
      0.771    9.000
      0.771    9.000
      0.771    8.000
      0.772    8.000
      0.772    8.000
      0.772    9.000
      0.772    7.000
      0.772   10.000
      0.773    8.000
      0.773   11.000
      0.773   11.000
      0.773    9.000
      0.773   12.000
      0.774   10.000
      0.774   12.000
      0.774   13.000
      0.774   12.000
      0.774   10.000
      0.775   10.000
      0.775    9.000
      0.775   11.000
      0.775    8.000
      0.775    8.000
      0.776    4.000
      0.776    8.000
      0.776    8.000
      0.776    8.000
      0.776    8.000
      0.777    6.000
      0.777    8.000
      0.777    9.000
      0.777    9.000
      0.777    5.000
      0.778    5.000
      0.778    7.000
      0.778    9.000
      0.778    7.000
      0.778   10.000
      0.779    9.000
      0.779    6.000
      0.779    9.000
      0.779    6.000
      0.779    8.000
      0.780    8.000
      0.780    8.000
      0.780    6.000
      0.780    6.000
      0.780    5.000
      0.781    3.000
      0.781    3.000
      0.781    3.000
      0.781    4.000
      0.781    4.000
      0.782    4.000
      0.782    5.000
      0.782    6.000
      0.782    5.000
      0.782    5.000
      0.783    5.000
      0.783    7.000
      0.783    6.000
      0.783    6.000
      0.783    6.000
      0.784    6.000
      0.784    5.000
      0.784    4.000
      0.784    4.000
      0.784    5.000
      0.785    5.000
      0.785    3.000
      0.785    4.000
      0.785    4.000
      0.785    4.000
      0.786    4.000
      0.786    3.000
      0.786    8.000
      0.786    4.000
      0.786    5.000
      0.787    5.000
      0.787    3.000
      0.787    4.000
      0.787    5.000
      0.787    4.000
      0.788    3.000
      0.788    3.000
      0.788    3.000
      0.788    3.000
      0.788    2.000
      0.789    1.000
      0.789    1.000
      0.789    1.000
      0.789    2.000
      0.789    1.000
      0.790    2.000
      0.790    3.000
      0.790    3.000
      0.790    2.000
      0.790    4.000
      0.791    4.000
      0.791    5.000
      0.791    5.000
      0.791    2.000
      0.791    1.000
      0.792    1.000
      0.792    6.000
      0.792    4.000
      0.792    8.000
      0.792    6.000
      0.793    5.000
      0.793    6.000
      0.793    6.000
      0.793    6.000
      0.793    7.000
      0.794    5.000
      0.794    5.000
      0.794    5.000
      0.794    5.000
      0.794    3.000
      0.795    4.000
      0.795    5.000
      0.795    4.000
      0.795    4.000
      0.795    6.000
      0.796    2.000
      0.796    3.000
      0.796    5.000
      0.796    3.000
      0.796    3.000
      0.797    5.000
      0.797    3.000
      0.797    4.000
      0.797    4.000
      0.797    4.000
      0.798    3.000
      0.798    5.000
      0.798    6.000
      0.798    5.000
      0.798    4.000
      0.799    4.000
      0.799    4.000
      0.799    1.000
      0.799    3.000
      0.799    5.000
      0.800    4.000
      0.800    3.000
      0.800    3.000
      0.800    3.000
      0.800    3.000
      0.801    2.000
      0.801    0.000
      0.801    3.000
      0.801    2.000
      0.801    2.000
      0.802    3.000
      0.802    2.000
      0.802    1.000
      0.802    3.000
      0.802    5.000
      0.803    3.000
      0.803    4.000
      0.803    6.000
      0.803    1.000
      0.803    5.000
      0.804    3.000
      0.804    4.000
      0.804    4.000
      0.804    5.000
      0.804    4.000
      0.805    5.000
      0.805    6.000
      0.805    6.000
      0.805    8.000
      0.805    9.000
      0.806   10.000
      0.806    8.000
      0.806    7.000
      0.806    5.000
      0.806    5.000
      0.807    8.000
      0.807    7.000
      0.807    5.000
      0.807    9.000
      0.807    3.000
      0.808    5.000
      0.808    4.000
      0.808    5.000
      0.808    6.000
      0.808    8.000
      0.809    8.000
      0.809    6.000
      0.809    6.000
      0.809    9.000
      0.809    7.000
      0.810    7.000
      0.810    7.000
      0.810    9.000
      0.810   10.000
      0.810    9.000
      0.811    9.000
      0.811   11.000
      0.811   11.000
      0.811    8.000
      0.811   10.000
      0.812    9.000
      0.812    8.000
      0.812    9.000
      0.812   10.000
      0.812   11.000
      0.813   10.000
      0.813    7.000
      0.813    7.000
      0.813    6.000
      0.813   10.000
      0.814    9.000
      0.814   10.000
      0.814    9.000
      0.814    8.000
      0.814    8.000
      0.815   10.000
      0.815   10.000
      0.815    7.000
      0.815   13.000
      0.815   11.000
      0.816   11.000
      0.816    9.000
      0.816   10.000
      0.816   10.000
      0.816   11.000
      0.817   10.000
      0.817    8.000
      0.817   10.000
      0.817    9.000
      0.817   10.000
      0.818    8.000
      0.818    6.000
      0.818    6.000
      0.818   10.000
      0.818    5.000
      0.819    7.000
      0.819    8.000
      0.819    7.000
      0.819    3.000
      0.819    6.000
      0.820    6.000
      0.820    7.000
      0.820    4.000
      0.820    6.000
      0.820    5.000
      0.821    7.000
      0.821    9.000
      0.821    7.000
      0.821    9.000
      0.821    8.000
      0.822   13.000
      0.822    9.000
      0.822    9.000
      0.822    8.000
      0.822   10.000
      0.823    7.000
      0.823   11.000
      0.823   11.000
      0.823   14.000
      0.823    9.000
      0.824   13.000
      0.824   15.000
      0.824   20.000
      0.824   11.000
      0.824   16.000
      0.825   15.000
      0.825   15.000
      0.825   11.000
      0.825   11.000
      0.825    9.000
      0.826   10.000
      0.826    8.000
      0.826   12.000
      0.826   11.000
      0.826    8.000
      0.827   10.000
      0.827   10.000
      0.827   10.000
      0.827   14.000
      0.827   12.000
      0.828    9.000
      0.828    9.000
      0.828    5.000
      0.828    6.000
      0.828    9.000
      0.829    9.000
      0.829    9.000
      0.829   10.000
      0.829   10.000
      0.829    7.000
      0.830    9.000
      0.830    9.000
      0.830    7.000
      0.830    8.000
      0.830    7.000
      0.831   11.000
      0.831    8.000
      0.831   10.000
      0.831   10.000
      0.831   10.000
      0.832    9.000
      0.832    8.000
      0.832    9.000
      0.832    9.000
      0.832    8.000
      0.833    8.000
      0.833    9.000
      0.833   10.000
      0.833    8.000
      0.833   12.000
      0.834   10.000
      0.834   10.000
      0.834    6.000
      0.834    8.000
      0.834    8.000
      0.835    9.000
      0.835    7.000
      0.835   11.000
      0.835    7.000
      0.835    7.000
      0.836    6.000
      0.836    8.000
      0.836    7.000
      0.836    7.000
      0.836    6.000
      0.837    3.000
      0.837    6.000
      0.837    4.000
      0.837    6.000
      0.837    8.000
      0.838    9.000
      0.838    6.000
      0.838    6.000
      0.838    6.000
      0.838    4.000
      0.839    3.000
      0.839    3.000
      0.839    5.000
      0.839    6.000
      0.839    4.000
      0.840    6.000
      0.840    6.000
      0.840    5.000
      0.840    3.000
      0.840    5.000
      0.841    7.000
      0.841   12.000
      0.841    8.000
      0.841    6.000
      0.841    8.000
      0.842    8.000
      0.842    7.000
      0.842    7.000
      0.842    6.000
      0.842    7.000
      0.843   10.000
      0.843    9.000
      0.843    7.000
      0.843    7.000
      0.843    7.000
      0.844    7.000
      0.844    8.000
      0.844   10.000
      0.844   11.000
      0.844    9.000
      0.845    8.000
      0.845    7.000
      0.845    6.000
      0.845    4.000
      0.845    8.000
      0.846    8.000
      0.846   10.000
      0.846    8.000
      0.846    7.000
      0.846    9.000
      0.847    5.000
      0.847    5.000
      0.847    4.000
      0.847    6.000
      0.847    5.000
      0.848    6.000
      0.848    7.000
      0.848    8.000
      0.848    8.000
      0.848    6.000
      0.849    8.000
      0.849    8.000
      0.849    8.000
      0.849    9.000
      0.849    7.000
      0.850    9.000
      0.850    7.000
      0.850    6.000
      0.850   10.000
      0.850   13.000
      0.851   12.000
      0.851   12.000
      0.851    8.000
      0.851    8.000
      0.851    6.000
      0.852    8.000
      0.852    7.000
      0.852    9.000
      0.852    7.000
      0.852    6.000
      0.853    8.000
      0.853   13.000
      0.853   10.000
      0.853   13.000
      0.853   12.000
      0.854    9.000
      0.854    7.000
      0.854    6.000
      0.854    9.000
      0.854    9.000
      0.855   10.000
      0.855    8.000
      0.855    5.000
      0.855    6.000
      0.855    8.000
      0.856    8.000
      0.856    9.000
      0.856    8.000
      0.856   10.000
      0.856    7.000
      0.857    4.000
      0.857    9.000
      0.857    7.000
      0.857   10.000
      0.857    7.000
      0.858    5.000
      0.858    9.000
      0.858    8.000
      0.858    5.000
      0.858    6.000
      0.859    7.000
      0.859    8.000
      0.859    7.000
      0.859    8.000
      0.859    5.000
      0.860    7.000
      0.860    8.000
      0.860    7.000
      0.860   10.000
      0.860    7.000
      0.861    8.000
      0.861    9.000
      0.861    8.000
      0.861    5.000
      0.861   10.000
      0.862    6.000
      0.862    6.000
      0.862    8.000
      0.862    9.000
      0.862    8.000
      0.863    6.000
      0.863   11.000
      0.863   10.000
      0.863    8.000
      0.863    9.000
      0.864    9.000
      0.864   12.000
      0.864    8.000
      0.864    7.000
      0.864    4.000
      0.865    4.000
      0.865    6.000
      0.865    7.000
      0.865    8.000
      0.865    7.000
      0.866    8.000
      0.866   11.000
      0.866    9.000
      0.866    6.000
      0.866    7.000
      0.867    7.000
      0.867    6.000
      0.867    5.000
      0.867    7.000
      0.867    5.000
      0.868    6.000
      0.868    6.000
      0.868    8.000
      0.868   11.000
      0.868   12.000
      0.869    6.000
      0.869    6.000
      0.869    8.000
      0.869    5.000
      0.869    8.000
      0.870    7.000
      0.870    5.000
      0.870    5.000
      0.870    9.000
      0.870    5.000
      0.871    9.000
      0.871    8.000
      0.871    6.000
      0.871    9.000
      0.871    5.000
      0.872    7.000
      0.872    8.000
      0.872   10.000
      0.872    7.000
      0.872    7.000
      0.873    7.000
      0.873    8.000
      0.873    8.000
      0.873    7.000
      0.873    7.000
      0.874    6.000
      0.874    7.000
      0.874    6.000
      0.874    3.000
      0.874    6.000
      0.875    5.000
      0.875    5.000
      0.875    4.000
      0.875    7.000
      0.875    7.000
      0.876    7.000
      0.876    6.000
      0.876    7.000
      0.876    6.000
      0.876    7.000
      0.877    7.000
      0.877    8.000
      0.877    7.000
      0.877    9.000
      0.877    7.000
      0.878    6.000
      0.878    8.000
      0.878    6.000
      0.878    5.000
      0.878    5.000
      0.879    6.000
      0.879    6.000
      0.879    5.000
      0.879    4.000
      0.879    6.000
      0.880    9.000
      0.880    8.000
      0.880    8.000
      0.880    8.000
      0.880    7.000
      0.881    7.000
      0.881    7.000
      0.881    8.000
      0.881    7.000
      0.881   12.000
      0.882   10.000
      0.882   11.000
      0.882   12.000
      0.882   13.000
      0.882   12.000
      0.883   10.000
      0.883    8.000
      0.883    7.000
      0.883    7.000
      0.883   11.000
      0.884    7.000
      0.884   10.000
      0.884   13.000
      0.884    9.000
      0.884    9.000
      0.885    9.000
      0.885    8.000
      0.885    7.000
      0.885    7.000
      0.885    7.000
      0.886    8.000
      0.886   13.000
      0.886   12.000
      0.886    8.000
      0.886   10.000
      0.887    7.000
      0.887    9.000
      0.887    7.000
      0.887    8.000
      0.887    7.000
      0.888    9.000
      0.888    6.000
      0.888    6.000
      0.888    9.000
      0.888   11.000
      0.889   11.000
      0.889    9.000
      0.889   11.000
      0.889    9.000
      0.889   13.000
      0.890   11.000
      0.890   12.000
      0.890    8.000
      0.890    9.000
      0.890    7.000
      0.891    9.000
      0.891    7.000
      0.891    6.000
      0.891    5.000
      0.891    6.000
      0.892   11.000
      0.892   10.000
      0.892   11.000
      0.892   10.000
      0.892    9.000
      0.893   10.000
      0.893   11.000
      0.893   11.000
      0.893   10.000
      0.893   11.000
      0.894   10.000
      0.894    9.000
      0.894   10.000
      0.894    9.000
      0.894    6.000
      0.895    8.000
      0.895    6.000
      0.895    7.000
      0.895    8.000
      0.895    7.000
      0.896    7.000
      0.896    9.000
      0.896    7.000
      0.896   10.000
      0.896    7.000
      0.897    6.000
      0.897    7.000
      0.897    5.000
      0.897    6.000
      0.897    5.000
      0.898    5.000
      0.898    6.000
      0.898    7.000
      0.898    2.000
      0.898    6.000
      0.899    6.000
      0.899    6.000
      0.899    8.000
      0.899    9.000
      0.899    8.000
      0.900   11.000
      0.900    7.000
      0.900    5.000
      0.900    7.000
      0.900    8.000
      0.901    5.000
      0.901    5.000
      0.901    5.000
      0.901    5.000
      0.901    2.000
      0.902    4.000
      0.902    4.000
      0.902    6.000
      0.902    4.000
      0.902    4.000
      0.903    2.000
      0.903    2.000
      0.903    4.000
      0.903    3.000
      0.903    8.000
      0.904    6.000
      0.904    5.000
      0.904    5.000
      0.904    6.000
      0.904    6.000
      0.905    7.000
      0.905    6.000
      0.905    4.000
      0.905    6.000
      0.905    6.000
      0.906    5.000
      0.906    5.000
      0.906    6.000
      0.906    6.000
      0.906    9.000
      0.907    8.000
      0.907    7.000
      0.907    4.000
      0.907    9.000
      0.907    4.000
      0.908    4.000
      0.908    5.000
      0.908    6.000
      0.908    4.000
      0.908    3.000
      0.909    5.000
      0.909    1.000
      0.909    2.000
      0.909    4.000
      0.909    4.000
      0.910    7.000
      0.910    7.000
      0.910    2.000
      0.910    6.000
      0.910    7.000
      0.911    8.000
      0.911    7.000
      0.911    8.000
      0.911    5.000
      0.911    7.000
      0.912    3.000
      0.912    8.000
      0.912    4.000
      0.912    4.000
      0.912    4.000
      0.913    4.000
      0.913    3.000
      0.913    8.000
      0.913    5.000
      0.913    5.000
      0.914    5.000
      0.914    7.000
      0.914    8.000
      0.914    6.000
      0.914    6.000
      0.915    6.000
      0.915    4.000
      0.915    5.000
      0.915    5.000
      0.915    7.000
      0.916    5.000
      0.916    4.000
      0.916    9.000
      0.916    7.000
      0.916    9.000
      0.917    8.000
      0.917   11.000
      0.917   10.000
      0.917    6.000
      0.917    9.000
      0.918   10.000
      0.918    6.000
      0.918    7.000
      0.918    4.000
      0.918    6.000
      0.919    3.000
      0.919    5.000
      0.919    4.000
      0.919    6.000
      0.919    5.000
      0.920    4.000
      0.920    7.000
      0.920    9.000
      0.920    8.000
      0.920    7.000
      0.921    7.000
      0.921    6.000
      0.921    9.000
      0.921    6.000
      0.921    6.000
      0.922    7.000
      0.922    6.000
      0.922    5.000
      0.922    5.000
      0.922    3.000
      0.923    4.000
      0.923    4.000
      0.923    1.000
      0.923    3.000
      0.923    2.000
      0.924    1.000
      0.924    3.000
      0.924    2.000
      0.924    4.000
      0.924    3.000
      0.925    7.000
      0.925    7.000
      0.925    7.000
      0.925    7.000
      0.925    2.000
      0.926    4.000
      0.926    5.000
      0.926    2.000
      0.926    3.000
      0.926    2.000
      0.927    2.000
      0.927    3.000
      0.927    5.000
      0.927    7.000
      0.927    5.000
      0.928    4.000
      0.928    8.000
      0.928    6.000
      0.928    7.000
      0.928    7.000
      0.929    7.000
      0.929    7.000
      0.929    5.000
      0.929    6.000
      0.929    3.000
      0.930    5.000
      0.930    3.000
      0.930    4.000
      0.930    6.000
      0.930    7.000
      0.931    3.000
      0.931    4.000
      0.931    6.000
      0.931    4.000
      0.931    5.000
      0.932    4.000
      0.932    5.000
      0.932    9.000
      0.932    8.000
      0.932    6.000
      0.933    6.000
      0.933    7.000
      0.933    6.000
      0.933    7.000
      0.933    7.000
      0.934    7.000
      0.934    5.000
      0.934    6.000
      0.934    5.000
      0.934    4.000
      0.935    3.000
      0.935    5.000
      0.935    4.000
      0.935    7.000
      0.935    5.000
      0.936    7.000
      0.936    5.000
      0.936    2.000
      0.936    4.000
      0.936    4.000
      0.937    4.000
      0.937    7.000
      0.937    5.000
      0.937    6.000
      0.937    5.000
      0.938    4.000
      0.938    5.000
      0.938    3.000
      0.938    7.000
      0.938    4.000
      0.939    4.000
      0.939    4.000
      0.939    3.000
      0.939    3.000
      0.939    3.000
      0.940    2.000
      0.940    2.000
      0.940    0.000
      0.940    2.000
      0.940    4.000
      0.941    2.000
      0.941    3.000
      0.941    7.000
      0.941    7.000
      0.941    6.000
      0.942    5.000
      0.942    2.000
      0.942    6.000
      0.942    4.000
      0.942    4.000
      0.943    6.000
      0.943    6.000
      0.943    3.000
      0.943   10.000
      0.943    8.000
      0.944    8.000
      0.944   10.000
      0.944    8.000
      0.944   11.000
      0.944    9.000
      0.945    6.000
      0.945    5.000
      0.945    8.000
      0.945    6.000
      0.945    5.000
      0.946    7.000
      0.946    5.000
      0.946    4.000
      0.946    3.000
      0.946    3.000
      0.947    5.000
      0.947    3.000
      0.947    6.000
      0.947    7.000
      0.947    6.000
      0.948    5.000
      0.948    6.000
      0.948    5.000
      0.948    9.000
      0.948    4.000
      0.949    5.000
      0.949    5.000
      0.949    4.000
      0.949    9.000
      0.949    6.000
      0.950    5.000
      0.950    4.000
      0.950    4.000
      0.950    6.000
      0.950    3.000
      0.951    6.000
      0.951    7.000
      0.951    4.000
      0.951    9.000
      0.951    8.000
      0.952    7.000
      0.952    8.000
      0.952    5.000
      0.952    6.000
      0.952    4.000
      0.953    6.000
      0.953    7.000
      0.953    7.000
      0.953    6.000
      0.953    6.000
      0.954    5.000
      0.954    3.000
      0.954    3.000
      0.954    3.000
      0.954    3.000
      0.955    3.000
      0.955    6.000
      0.955    7.000
      0.955    7.000
      0.955    6.000
      0.956    3.000
      0.956    4.000
      0.956    3.000
      0.956    5.000
      0.956    7.000
      0.957    5.000
      0.957    7.000
      0.957    6.000
      0.957   10.000
      0.957    6.000
      0.958    5.000
      0.958    5.000
      0.958    6.000
      0.958    5.000
      0.958    6.000
      0.959    9.000
      0.959    7.000
      0.959    7.000
      0.959    6.000
      0.959    4.000
      0.960    4.000
      0.960    6.000
      0.960    6.000
      0.960    6.000
      0.960    4.000
      0.961    6.000
      0.961    4.000
      0.961    7.000
      0.961    5.000
      0.961    7.000
      0.962    7.000
      0.962    9.000
      0.962    6.000
      0.962    4.000
      0.962    5.000
      0.963    3.000
      0.963    4.000
      0.963    5.000
      0.963    5.000
      0.963    5.000
      0.964    7.000
      0.964    4.000
      0.964    2.000
      0.964    4.000
      0.964    3.000
      0.965    2.000
      0.965    3.000
      0.965    3.000
      0.965    4.000
      0.965    3.000
      0.966    4.000
      0.966    3.000
      0.966    3.000
      0.966    5.000
      0.966    4.000
      0.967    5.000
      0.967    4.000
      0.967    5.000
      0.967    6.000
      0.967    4.000
      0.968    7.000
      0.968    3.000
      0.968    2.000
      0.968    5.000
      0.968    7.000
      0.969    8.000
      0.969    8.000
      0.969    6.000
      0.969    6.000
      0.969    7.000
      0.970    7.000
      0.970    8.000
      0.970    7.000
      0.970    5.000
      0.970    5.000
      0.971    5.000
      0.971    6.000
      0.971    6.000
      0.971    4.000
      0.971    6.000
      0.972    5.000
      0.972    9.000
      0.972    9.000
      0.972    8.000
      0.972    8.000
      0.973    9.000
      0.973   11.000
      0.973   10.000
      0.973    9.000
      0.973    8.000
      0.974    9.000
      0.974    5.000
      0.974   10.000
      0.974    9.000
      0.974    8.000
      0.975    7.000
      0.975    7.000
      0.975    7.000
      0.975    9.000
      0.975   10.000
      0.976    9.000
      0.976    9.000
      0.976   10.000
      0.976    9.000
      0.976    7.000
      0.977    6.000
      0.977    8.000
      0.977    8.000
      0.977    7.000
      0.977    7.000
      0.978    4.000
      0.978    4.000
      0.978    4.000
      0.978    3.000
      0.978    1.000
      0.979    1.000
      0.979    1.000
      0.979    1.000
      0.979    2.000
      0.979    2.000
      0.980    3.000
      0.980    5.000
      0.980    4.000
      0.980    2.000
      0.980    4.000
      0.981    5.000
      0.981    5.000
      0.981    6.000
      0.981    6.000
      0.981    8.000
      0.982    8.000
      0.982    9.000
      0.982    9.000
      0.982   10.000
      0.982    8.000
      0.983    8.000
      0.983    8.000
      0.983    7.000
      0.983    6.000
      0.983    8.000
      0.984   11.000
      0.984    7.000
      0.984   10.000
      0.984    7.000
      0.984   11.000
      0.985    7.000
      0.985    7.000
      0.985    7.000
      0.985    8.000
      0.985    8.000
      0.986    5.000
      0.986    8.000
      0.986    5.000
      0.986    5.000
      0.986    6.000
      0.987    8.000
      0.987    7.000
      0.987   10.000
      0.987    9.000
      0.987   12.000
      0.988   10.000
      0.988    9.000
      0.988   10.000
      0.988    3.000
      0.988    5.000
      0.989    3.000
      0.989    3.000
      0.989    4.000
      0.989    5.000
      0.989    7.000
      0.990    2.000
      0.990    3.000
      0.990    5.000
      0.990    2.000
      0.990    4.000
      0.991    4.000
      0.991    4.000
      0.991    3.000
      0.991    4.000
      0.991    7.000
      0.992    3.000
      0.992    4.000
      0.992    5.000
      0.992    3.000
      0.992    3.000
      0.993    2.000
      0.993    4.000
      0.993    6.000
      0.993    4.000
      0.993    5.000
      0.994    6.000
      0.994    5.000
      0.994    5.000
      0.994    8.000
      0.994    3.000
      0.995    6.000
      0.995    3.000
      0.995    4.000
      0.995    5.000
      0.995    2.000
      0.996    4.000
      0.996    3.000
      0.996    4.000
      0.996    5.000
      0.996    4.000
      0.997    4.000
      0.997    5.000
      0.997    4.000
      0.997    5.000
      0.997    5.000
      0.998    4.000
      0.998    6.000
      0.998    5.000
      0.998    3.000
      0.998    8.000
      0.999    4.000
      0.999    3.000
      0.999    4.000
      0.999    5.000
      0.999    4.000
      1.000    4.000
      1.000    3.000
      1.000    6.000
      1.000    5.000
      1.000    4.000
      1.001    5.000
      1.001    4.000
      1.001    3.000
      1.001    5.000
      1.001    6.000
      1.002    4.000
      1.002    2.000
      1.002    3.000
      1.002    6.000
      1.002    5.000
      1.003    2.000
      1.003    7.000
      1.003    8.000
      1.003    8.000
      1.003    7.000
      1.004    8.000
      1.004    9.000
      1.004    6.000
      1.004    8.000
      1.004    8.000
      1.005    6.000
      1.005    7.000
      1.005    6.000
      1.005    2.000
      1.005    5.000
      1.006    6.000
      1.006    7.000
      1.006   10.000
      1.006   10.000
      1.006    9.000
      1.007    8.000
      1.007   12.000
      1.007    6.000
      1.007    7.000
      1.007    6.000
      1.008    5.000
      1.008    4.000
      1.008    4.000
      1.008    4.000
      1.008    3.000
      1.009    6.000
      1.009    6.000
      1.009    5.000
      1.009    6.000
      1.009    6.000
      1.010    7.000
      1.010    5.000
      1.010    5.000
      1.010    5.000
      1.010    5.000
      1.011    5.000
      1.011    7.000
      1.011    7.000
      1.011    7.000
      1.011    8.000
      1.012    6.000
      1.012    7.000
      1.012    6.000
      1.012    9.000
      1.012    7.000
      1.013    7.000
      1.013    7.000
      1.013    6.000
      1.013    8.000
      1.013    8.000
      1.014    6.000
      1.014    4.000
      1.014    7.000
      1.014    5.000
      1.014    5.000
      1.015    6.000
      1.015    3.000
      1.015    4.000
      1.015    8.000
      1.015    9.000
      1.016    9.000
      1.016   11.000
      1.016   10.000
      1.016   10.000
      1.016   13.000
      1.017   13.000
      1.017   13.000
      1.017   13.000
      1.017   11.000
      1.017    9.000
      1.018   10.000
      1.018   13.000
      1.018   12.000
      1.018    9.000
      1.018    7.000
      1.019    8.000
      1.019    8.000
      1.019    7.000
      1.019    5.000
      1.019    9.000
      1.020   11.000
      1.020   14.000
      1.020   13.000
      1.020   11.000
      1.020    9.000
      1.021    6.000
      1.021    8.000
      1.021    8.000
      1.021   10.000
      1.021   11.000
      1.022   14.000
      1.022   12.000
      1.022   10.000
      1.022   10.000
      1.022   11.000
      1.023   10.000
      1.023    9.000
      1.023    8.000
      1.023   10.000
      1.023    9.000
      1.024    8.000
      1.024    7.000
      1.024   10.000
      1.024    7.000
      1.024    8.000
      1.025    6.000
      1.025    8.000
      1.025    6.000
      1.025    7.000
      1.025    4.000
      1.026    4.000
      1.026    3.000
      1.026    6.000
      1.026    6.000
      1.026    4.000
      1.027    6.000
      1.027   10.000
      1.027    7.000
      1.027   10.000
      1.027    9.000
      1.028    8.000
      1.028    5.000
      1.028    5.000
      1.028    6.000
      1.028    7.000
      1.029    9.000
      1.029    6.000
      1.029    6.000
      1.029    7.000
      1.029    6.000
      1.030    6.000
      1.030    8.000
      1.030    9.000
      1.030   12.000
      1.030   11.000
      1.031   11.000
      1.031   11.000
      1.031   11.000
      1.031    9.000
      1.031    9.000
      1.032   10.000
      1.032   10.000
      1.032    7.000
      1.032    7.000
      1.032    9.000
      1.033    6.000
      1.033    6.000
      1.033    6.000
      1.033    6.000
      1.033    8.000
      1.034    6.000
      1.034    8.000
      1.034    8.000
      1.034    6.000
      1.034    8.000
      1.035    4.000
      1.035    5.000
      1.035    6.000
      1.035    8.000
      1.035    8.000
      1.036    7.000
      1.036    7.000
      1.036    7.000
      1.036    8.000
      1.036   10.000
      1.037   10.000
      1.037    8.000
      1.037   11.000
      1.037    8.000
      1.037   10.000
      1.038   12.000
      1.038   10.000
      1.038   10.000
      1.038    9.000
      1.038    7.000
      1.039    8.000
      1.039    9.000
      1.039    7.000
      1.039    8.000
      1.039    5.000
      1.040    6.000
      1.040    7.000
      1.040    8.000
      1.040    9.000
      1.040   10.000
      1.041    9.000
      1.041    6.000
      1.041    6.000
      1.041    9.000
      1.041    8.000
      1.042    8.000
      1.042    7.000
      1.042    6.000
      1.042    5.000
      1.042    8.000
      1.043    9.000
      1.043   12.000
      1.043    7.000
      1.043    8.000
      1.043    9.000
      1.044   11.000
      1.044    8.000
      1.044    7.000
      1.044    7.000
      1.044    7.000
      1.045    7.000
      1.045    8.000
      1.045    9.000
      1.045    6.000
      1.045   11.000
      1.046    8.000
      1.046   10.000
      1.046    7.000
      1.046    7.000
      1.046    7.000
      1.047    7.000
      1.047    6.000
      1.047    8.000
      1.047    8.000
      1.047    8.000
      1.048    7.000
      1.048    5.000
      1.048    7.000
      1.048    8.000
      1.048    6.000
      1.049    6.000
      1.049    6.000
      1.049    8.000
      1.049    9.000
      1.049    4.000
      1.050    5.000
      1.050    5.000
      1.050    7.000
      1.050    7.000
      1.050    8.000
      1.051    8.000
      1.051    7.000
      1.051    5.000
      1.051    5.000
      1.051    8.000
      1.052    6.000
      1.052    6.000
      1.052    6.000
      1.052    9.000
      1.052    9.000
      1.053    7.000
      1.053    5.000
      1.053    6.000
      1.053    8.000
      1.053    6.000
      1.054    6.000
      1.054    7.000
      1.054    4.000
      1.054    4.000
      1.054    5.000
      1.055    6.000
      1.055    7.000
      1.055   10.000
      1.055    5.000
      1.055    6.000
      1.056    6.000
      1.056    6.000
      1.056    5.000
      1.056    2.000
      1.056    2.000
      1.057    2.000
      1.057    7.000
      1.057    5.000
      1.057    7.000
      1.057    4.000
      1.058    4.000
      1.058    4.000
      1.058    4.000
      1.058    7.000
      1.058    6.000
      1.059    4.000
      1.059    6.000
      1.059    8.000
      1.059    5.000
      1.059    6.000
      1.060    9.000
      1.060   11.000
      1.060   10.000
      1.060    9.000
      1.060   12.000
      1.061    6.000
      1.061   11.000
      1.061   11.000
      1.061    9.000
      1.061   11.000
      1.062   12.000
      1.062   13.000
      1.062    8.000
      1.062   10.000
      1.062   10.000
      1.063   10.000
      1.063   10.000
      1.063   13.000
      1.063   10.000
      1.063   11.000
      1.064   11.000
      1.064   11.000
      1.064    8.000
      1.064   14.000
      1.064   12.000
      1.065   10.000
      1.065   10.000
      1.065   10.000
      1.065    9.000
      1.065    6.000
      1.066    9.000
      1.066    9.000
      1.066    8.000
      1.066    8.000
      1.066    7.000
      1.067    8.000
      1.067    8.000
      1.067   11.000
      1.067   11.000
      1.067   11.000
      1.068   13.000
      1.068   10.000
      1.068   10.000
      1.068    9.000
      1.068    9.000
      1.069    7.000
      1.069   10.000
      1.069    6.000
      1.069    8.000
      1.069   10.000
      1.070    9.000
      1.070   11.000
      1.070    9.000
      1.070    8.000
      1.070    9.000
      1.071    8.000
      1.071    6.000
      1.071    9.000
      1.071    8.000
      1.071   10.000
      1.072    8.000
      1.072    6.000
      1.072    9.000
      1.072   10.000
      1.072   10.000
      1.073    9.000
      1.073    5.000
      1.073    6.000
      1.073    9.000
      1.073    8.000
      1.074   10.000
      1.074   10.000
      1.074   10.000
      1.074   14.000
      1.074   15.000
      1.075   11.000
      1.075   12.000
      1.075   10.000
      1.075   10.000
      1.075   10.000
      1.076   13.000
      1.076   13.000
      1.076   13.000
      1.076   13.000
      1.076   12.000
      1.077   13.000
      1.077   16.000
      1.077   11.000
      1.077   14.000
      1.077   15.000
      1.078   15.000
      1.078   16.000
      1.078   15.000
      1.078   13.000
      1.078   17.000
      1.079   13.000
      1.079   13.000
      1.079   10.000
      1.079   10.000
      1.079    9.000
      1.080    9.000
      1.080    9.000
      1.080    7.000
      1.080   10.000
      1.080   11.000
      1.081   10.000
      1.081   11.000
      1.081    9.000
      1.081    9.000
      1.081    7.000
      1.082    7.000
      1.082    7.000
      1.082   10.000
      1.082    9.000
      1.082    8.000
      1.083    8.000
      1.083    7.000
      1.083    7.000
      1.083   11.000
      1.083   12.000
      1.084   13.000
      1.084   13.000
      1.084   14.000
      1.084   16.000
      1.084   10.000
      1.085   11.000
      1.085   13.000
      1.085   11.000
      1.085    9.000
      1.085   13.000
      1.086   10.000
      1.086   13.000
      1.086   12.000
      1.086   14.000
      1.086   15.000
      1.087   14.000
      1.087   14.000
      1.087   13.000
      1.087   13.000
      1.087   12.000
      1.088   12.000
      1.088   14.000
      1.088   17.000
      1.088   16.000
      1.088   17.000
      1.089   13.000
      1.089    9.000
      1.089   14.000
      1.089   14.000
      1.089   15.000
      1.090   13.000
      1.090   13.000
      1.090   13.000
      1.090   13.000
      1.090   11.000
      1.091   10.000
      1.091    9.000
      1.091   11.000
      1.091    8.000
      1.091    9.000
      1.092   11.000
      1.092    7.000
      1.092    7.000
      1.092   10.000
      1.092   10.000
      1.093    7.000
      1.093    8.000
      1.093    9.000
      1.093    9.000
      1.093    7.000
      1.094   11.000
      1.094    8.000
      1.094    7.000
      1.094    7.000
      1.094    9.000
      1.095    8.000
      1.095    9.000
      1.095   10.000
      1.095    7.000
      1.095    7.000
      1.096    6.000
      1.096    6.000
      1.096    8.000
      1.096   10.000
      1.096    8.000
      1.097    6.000
      1.097    7.000
      1.097    7.000
      1.097    9.000
      1.097    9.000
      1.098    6.000
      1.098    8.000
      1.098    9.000
      1.098   10.000
      1.098    8.000
      1.099    6.000
      1.099    8.000
      1.099    7.000
      1.099    8.000
      1.099   10.000
      1.100    8.000
      1.100   10.000
      1.100   11.000
      1.100    5.000
      1.100    7.000
      1.101    8.000
      1.101    7.000
      1.101    8.000
      1.101    9.000
      1.101    8.000
      1.102   10.000
      1.102   11.000
      1.102    8.000
      1.102    8.000
      1.102    4.000
      1.103    5.000
      1.103   10.000
      1.103    8.000
      1.103   11.000
      1.103    7.000
      1.104    8.000
      1.104    6.000
      1.104    7.000
      1.104    8.000
      1.104    8.000
      1.105    7.000
      1.105    6.000
      1.105    6.000
      1.105    8.000
      1.105   13.000
      1.106    8.000
      1.106    9.000
      1.106    6.000
      1.106    7.000
      1.106    8.000
      1.107    9.000
      1.107    9.000
      1.107   10.000
      1.107   12.000
      1.107   10.000
      1.108    9.000
      1.108    8.000
      1.108    9.000
      1.108    8.000
      1.108    7.000
      1.109    6.000
      1.109    4.000
      1.109    7.000
      1.109    4.000
      1.109    4.000
      1.110    4.000
      1.110    6.000
      1.110    3.000
      1.110    4.000
      1.110    3.000
      1.111    6.000
      1.111    7.000
      1.111    6.000
      1.111    7.000
      1.111    8.000
      1.112    8.000
      1.112    5.000
      1.112    6.000
      1.112    8.000
      1.112   11.000
      1.113    8.000
      1.113   11.000
      1.113    7.000
      1.113    9.000
      1.113   10.000
      1.114   11.000
      1.114   10.000
      1.114   10.000
      1.114   11.000
      1.114    9.000
      1.115   10.000
      1.115    9.000
      1.115    9.000
      1.115    8.000
      1.115    6.000
      1.116   10.000
      1.116    9.000
      1.116    7.000
      1.116   11.000
      1.116   10.000
      1.117    8.000
      1.117    5.000
      1.117    8.000
      1.117    8.000
      1.117    8.000
      1.118    6.000
      1.118    6.000
      1.118    7.000
      1.118    8.000
      1.118    6.000
      1.119    4.000
      1.119    4.000
      1.119    6.000
      1.119    7.000
      1.119    3.000
      1.120   10.000
      1.120    9.000
      1.120   10.000
      1.120    8.000
      1.120   11.000
      1.121    8.000
      1.121    8.000
      1.121    9.000
      1.121    8.000
      1.121    7.000
      1.122    7.000
      1.122    7.000
      1.122    8.000
      1.122    6.000
      1.122    7.000
      1.123    7.000
      1.123    5.000
      1.123    2.000
      1.123    7.000
      1.123    5.000
      1.124    5.000
      1.124    5.000
      1.124    4.000
      1.124    7.000
      1.124    5.000
      1.125    5.000
      1.125    5.000
      1.125    6.000
      1.125   10.000
      1.125    7.000
      1.126    7.000
      1.126    5.000
      1.126    6.000
      1.126    4.000
      1.126    8.000
      1.127    8.000
      1.127    8.000
      1.127    9.000
      1.127    8.000
      1.127   10.000
      1.128    8.000
      1.128    8.000
      1.128   10.000
      1.128    9.000
      1.128   10.000
      1.129    8.000
      1.129    8.000
      1.129    9.000
      1.129   12.000
      1.129   11.000
      1.130   11.000
      1.130   10.000
      1.130    8.000
      1.130   10.000
      1.130   10.000
      1.131   13.000
      1.131   10.000
      1.131   11.000
      1.131    7.000
      1.131    9.000
      1.132    8.000
      1.132   12.000
      1.132   10.000
      1.132   12.000
      1.132   13.000
      1.133   10.000
      1.133   12.000
      1.133    8.000
      1.133    7.000
      1.133   10.000
      1.134   10.000
      1.134    7.000
      1.134    5.000
      1.134    7.000
      1.134    6.000
      1.135    7.000
      1.135    8.000
      1.135    8.000
      1.135   10.000
      1.135   11.000
      1.136    8.000
      1.136   11.000
      1.136   12.000
      1.136    8.000
      1.136    5.000
      1.137    7.000
      1.137    8.000
      1.137    8.000
      1.137    6.000
      1.137    6.000
      1.138    8.000
      1.138    9.000
      1.138    8.000
      1.138    9.000
      1.138    8.000
      1.139    7.000
      1.139   11.000
      1.139   14.000
      1.139   10.000
      1.139   12.000
      1.140   10.000
      1.140   15.000
      1.140   10.000
      1.140    7.000
      1.140    9.000
      1.141   10.000
      1.141    9.000
      1.141    8.000
      1.141    8.000
      1.141    8.000
      1.142    8.000
      1.142   10.000
      1.142   12.000
      1.142   10.000
      1.142    8.000
      1.143    7.000
      1.143    9.000
      1.143    9.000
      1.143    8.000
      1.143    9.000
      1.144   11.000
      1.144   10.000
      1.144    9.000
      1.144    7.000
      1.144    8.000
      1.145    9.000
      1.145    7.000
      1.145    6.000
      1.145   11.000
      1.145   10.000
      1.146    9.000
      1.146   11.000
      1.146   10.000
      1.146    9.000
      1.146    8.000
      1.147   11.000
      1.147   10.000
      1.147    7.000
      1.147    8.000
      1.147    7.000
      1.148    5.000
      1.148    7.000
      1.148    7.000
      1.148    8.000
      1.148    8.000
      1.149    6.000
      1.149    5.000
      1.149    6.000
      1.149    9.000
      1.149    8.000
      1.150    8.000
      1.150    8.000
      1.150    6.000
      1.150    5.000
      1.150    4.000
      1.151    7.000
      1.151    6.000
      1.151    9.000
      1.151    9.000
      1.151   12.000
      1.152    8.000
      1.152    6.000
      1.152    6.000
      1.152    6.000
      1.152    6.000
      1.153    5.000
      1.153    6.000
      1.153    7.000
      1.153    5.000
      1.153    8.000
      1.154    9.000
      1.154   10.000
      1.154    6.000
      1.154    7.000
      1.154    7.000
      1.155    5.000
      1.155    6.000
      1.155    7.000
      1.155    9.000
      1.155    8.000
      1.156    5.000
      1.156    3.000
      1.156    3.000
      1.156    4.000
      1.156    2.000
      1.157    4.000
      1.157    4.000
      1.157    5.000
      1.157    1.000
      1.157    1.000
      1.158    1.000
      1.158    2.000
      1.158    2.000
      1.158    2.000
      1.158    3.000
      1.159    6.000
      1.159    5.000
      1.159    4.000
      1.159    4.000
      1.159    4.000
      1.160    4.000
      1.160    5.000
      1.160    3.000
      1.160    4.000
      1.160    3.000
      1.161    2.000
      1.161    4.000
      1.161    4.000
      1.161    2.000
      1.161    5.000
      1.162    3.000
      1.162    2.000
      1.162    6.000
      1.162    2.000
      1.162    2.000
      1.163    3.000
      1.163    4.000
      1.163    4.000
      1.163    3.000
      1.163    5.000
      1.164    5.000
      1.164    6.000
      1.164    6.000
      1.164    7.000
      1.164    5.000
      1.165    4.000
      1.165    4.000
      1.165    3.000
      1.165    3.000
      1.165    6.000
      1.166    5.000
      1.166    6.000
      1.166    3.000
      1.166    4.000
      1.166    5.000
      1.167    6.000
      1.167    5.000
      1.167    9.000
      1.167    8.000
      1.167    8.000
      1.168    8.000
      1.168   10.000
      1.168    8.000
      1.168    5.000
      1.168    5.000
      1.169    6.000
      1.169    5.000
      1.169    4.000
      1.169    6.000
      1.169    4.000
      1.170    7.000
      1.170    7.000
      1.170    8.000
      1.170    7.000
      1.170    7.000
      1.171    7.000
      1.171    7.000
      1.171    8.000
      1.171    8.000
      1.171    7.000
      1.172    6.000
      1.172    7.000
      1.172    8.000
      1.172    7.000
      1.172    7.000
      1.173    5.000
      1.173    5.000
      1.173    4.000
      1.173    5.000
      1.173    6.000
      1.174    6.000
      1.174    6.000
      1.174    4.000
      1.174    4.000
      1.174    5.000
      1.175    3.000
      1.175    5.000
      1.175    5.000
      1.175    5.000
      1.175    5.000
      1.176    6.000
      1.176    5.000
      1.176    6.000
      1.176    7.000
      1.176    5.000
      1.177    5.000
      1.177    5.000
      1.177    7.000
      1.177    5.000
      1.177    7.000
      1.178    3.000
      1.178    2.000
      1.178    5.000
      1.178    7.000
      1.178    6.000
      1.179    9.000
      1.179    8.000
      1.179   10.000
      1.179    8.000
      1.179    9.000
      1.180   10.000
      1.180    9.000
      1.180    8.000
      1.180    7.000
      1.180    8.000
      1.181    9.000
      1.181    8.000
      1.181    7.000
      1.181    9.000
      1.181    8.000
      1.182    7.000
      1.182    9.000
      1.182   10.000
      1.182   10.000
      1.182    6.000
      1.183    8.000
      1.183    8.000
      1.183    6.000
      1.183    6.000
      1.183    8.000
      1.184    5.000
      1.184    7.000
      1.184    8.000
      1.184    7.000
      1.184   10.000
      1.185    8.000
      1.185    8.000
      1.185    8.000
      1.185    9.000
      1.185    5.000
      1.186    6.000
      1.186    5.000
      1.186    3.000
      1.186    5.000
      1.186    6.000
      1.187    7.000
      1.187    8.000
      1.187    9.000
      1.187    8.000
      1.187    7.000
      1.188   10.000
      1.188    9.000
      1.188    7.000
      1.188   10.000
      1.188   10.000
      1.189    9.000
      1.189    7.000
      1.189    6.000
      1.189    9.000
      1.189    7.000
      1.190    8.000
      1.190    7.000
      1.190    6.000
      1.190    7.000
      1.190    8.000
      1.191    9.000
      1.191    8.000
      1.191   11.000
      1.191    9.000
      1.191    9.000
      1.192   13.000
      1.192    8.000
      1.192    7.000
      1.192    7.000
      1.192    9.000
      1.193    8.000
      1.193    9.000
      1.193    9.000
      1.193    9.000
      1.193    7.000
      1.194   10.000
      1.194    8.000
      1.194    6.000
      1.194    6.000
      1.194    9.000
      1.195    8.000
      1.195   11.000
      1.195   11.000
      1.195   11.000
      1.195    9.000
      1.196    9.000
      1.196    9.000
      1.196    8.000
      1.196    6.000
      1.196    5.000
      1.197    5.000
      1.197    4.000
      1.197    5.000
      1.197    4.000
      1.197    7.000
      1.198    6.000
      1.198    2.000
      1.198    6.000
      1.198    7.000
      1.198    5.000
      1.199    7.000
      1.199    5.000
      1.199    9.000
      1.199    7.000
      1.199    6.000
      1.200    6.000
      1.200    6.000
      1.200    7.000
      1.200   10.000
      1.200   11.000
      1.201    9.000
      1.201   12.000
      1.201    7.000
      1.201    7.000
      1.201   11.000
      1.202   12.000
      1.202   12.000
      1.202    8.000
      1.202    8.000
      1.202    9.000
      1.203    9.000
      1.203    8.000
      1.203    9.000
      1.203    8.000
      1.203    9.000
      1.204    6.000
      1.204    9.000
      1.204   10.000
      1.204    7.000
      1.204    7.000
      1.205    8.000
      1.205   10.000
      1.205    6.000
      1.205    7.000
      1.205    9.000
      1.206    4.000
      1.206    9.000
      1.206    8.000
      1.206    9.000
      1.206   10.000
      1.207    7.000
      1.207    9.000
      1.207    8.000
      1.207    8.000
      1.207   10.000
      1.208    9.000
      1.208    8.000
      1.208    7.000
      1.208   10.000
      1.208    5.000
      1.209    6.000
      1.209    6.000
      1.209    8.000
      1.209    7.000
      1.209    7.000
      1.210    9.000
      1.210   12.000
      1.210    8.000
      1.210    9.000
      1.210    8.000
      1.211    6.000
      1.211    7.000
      1.211   10.000
      1.211    8.000
      1.211    8.000
      1.212    7.000
      1.212    5.000
      1.212    2.000
      1.212    3.000
      1.212    5.000
      1.213    3.000
      1.213    3.000
      1.213    5.000
      1.213    4.000
      1.213    5.000
      1.214    4.000
      1.214    6.000
      1.214    6.000
      1.214    6.000
      1.214    5.000
      1.215    4.000
      1.215    7.000
      1.215    8.000
      1.215    9.000
      1.215    5.000
      1.216    6.000
      1.216    6.000
      1.216    7.000
      1.216    5.000
      1.216    9.000
      1.217    7.000
      1.217    7.000
      1.217    5.000
      1.217    4.000
      1.217    8.000
      1.218    5.000
      1.218    9.000
      1.218    4.000
      1.218    4.000
      1.218    3.000
      1.219    4.000
      1.219    7.000
      1.219    7.000
      1.219    6.000
      1.219   10.000
      1.220    9.000
      1.220    3.000
      1.220    5.000
      1.220    7.000
      1.220    5.000
      1.221    8.000
      1.221    7.000
      1.221   10.000
      1.221    8.000
      1.221    9.000
      1.222    9.000
      1.222    7.000
      1.222   11.000
      1.222    8.000
      1.222    6.000
      1.223    8.000
      1.223    6.000
      1.223    8.000
      1.223    8.000
      1.223    8.000
      1.224    4.000
      1.224    8.000
      1.224    7.000
      1.224    5.000
      1.224    7.000
      1.225    6.000
      1.225    8.000
      1.225    4.000
      1.225    5.000
      1.225    6.000
      1.226    7.000
      1.226    7.000
      1.226    6.000
      1.226    6.000
      1.226    7.000
      1.227    7.000
      1.227    9.000
      1.227    5.000
      1.227    8.000
      1.227   11.000
      1.228    7.000
      1.228    8.000
      1.228    7.000
      1.228    6.000
      1.228    5.000
      1.229    5.000
      1.229    3.000
      1.229    5.000
      1.229    6.000
      1.229    6.000
      1.230   10.000
      1.230    9.000
      1.230    8.000
      1.230    7.000
      1.230    9.000
      1.231    6.000
      1.231    8.000
      1.231    6.000
      1.231    7.000
      1.231    9.000
      1.232    8.000
      1.232   15.000
      1.232   13.000
      1.232   13.000
      1.232    8.000
      1.233    9.000
      1.233    6.000
      1.233    7.000
      1.233    6.000
      1.233    7.000
      1.234    7.000
      1.234    9.000
      1.234    8.000
      1.234    7.000
      1.234    7.000
      1.235   10.000
      1.235   12.000
      1.235    7.000
      1.235    8.000
      1.235    7.000
      1.236    8.000
      1.236    6.000
      1.236   10.000
      1.236    7.000
      1.236   10.000
      1.237    9.000
      1.237    9.000
      1.237    7.000
      1.237    8.000
      1.237    7.000
      1.238    7.000
      1.238    7.000
      1.238    7.000
      1.238    7.000
      1.238    5.000
      1.239    8.000
      1.239    9.000
      1.239   10.000
      1.239    9.000
      1.239    8.000
      1.240    8.000
      1.240    6.000
      1.240    6.000
      1.240    9.000
      1.240    7.000
      1.241    7.000
      1.241    5.000
      1.241    5.000
      1.241    6.000
      1.241    3.000
      1.242    5.000
      1.242    2.000
      1.242    3.000
      1.242    3.000
      1.242    4.000
      1.243    8.000
      1.243    7.000
      1.243    5.000
      1.243    4.000
      1.243    7.000
      1.244    9.000
      1.244    7.000
      1.244    8.000
      1.244    6.000
      1.244    8.000
      1.245    6.000
      1.245    5.000
      1.245    4.000
      1.245    4.000
      1.245    5.000
      1.246    6.000
      1.246    6.000
      1.246    6.000
      1.246    8.000
      1.246    7.000
      1.247    5.000
      1.247    4.000
      1.247    4.000
      1.247    8.000
      1.247    6.000
      1.248    3.000
      1.248    7.000
      1.248    6.000
      1.248    9.000
      1.248    7.000
      1.249    8.000
      1.249    9.000
      1.249    6.000
      1.249    7.000
      1.249    5.000
      1.250    5.000
      1.250    7.000
      1.250    8.000
      1.250    5.000
      1.250    8.000
      1.251    6.000
      1.251   10.000
      1.251    6.000
      1.251    4.000
      1.251    8.000
      1.252    7.000
      1.252    5.000
      1.252    7.000
      1.252    5.000
      1.252    6.000
      1.253    5.000
      1.253    5.000
      1.253    2.000
      1.253    7.000
      1.253    6.000
      1.254    5.000
      1.254    6.000
      1.254    5.000
      1.254    5.000
      1.254    5.000
      1.255    4.000
      1.255    5.000
      1.255    3.000
      1.255    4.000
      1.255    3.000
      1.256    3.000
      1.256    6.000
      1.256    2.000
      1.256    4.000
      1.256    4.000
      1.257    7.000
      1.257    5.000
      1.257    2.000
      1.257    4.000
      1.257    4.000
      1.258    5.000
      1.258    8.000
      1.258    7.000
      1.258    6.000
      1.258    7.000
      1.259    8.000
      1.259    6.000
      1.259    7.000
      1.259    6.000
      1.259    5.000
      1.260    8.000
      1.260    7.000
      1.260    9.000
      1.260   11.000
      1.260   10.000
      1.261   10.000
      1.261   10.000
      1.261    6.000
      1.261    9.000
      1.261    7.000
      1.262    5.000
      1.262    4.000
      1.262    4.000
      1.262    3.000
      1.262    5.000
      1.263    2.000
      1.263    5.000
      1.263    4.000
      1.263    5.000
      1.263    5.000
      1.264    8.000
      1.264    9.000
      1.264    9.000
      1.264    7.000
      1.264    8.000
      1.265    6.000
      1.265    4.000
      1.265    4.000
      1.265    1.000
      1.265    3.000
      1.266    3.000
      1.266    4.000
      1.266    4.000
      1.266    5.000
      1.266    2.000
      1.267    4.000
      1.267    1.000
      1.267    4.000
      1.267    4.000
      1.267    4.000
      1.268    4.000
      1.268    2.000
      1.268    3.000
      1.268    3.000
      1.268    3.000
      1.269    2.000
      1.269    5.000
      1.269    5.000
      1.269    4.000
      1.269    5.000
      1.270    4.000
      1.270    4.000
      1.270    5.000
      1.270    4.000
      1.270    6.000
      1.271    5.000
      1.271    4.000
      1.271    6.000
      1.271    7.000
      1.271    7.000
      1.272   11.000
      1.272    7.000
      1.272    6.000
      1.272    8.000
      1.272    5.000
      1.273   10.000
      1.273    7.000
      1.273    7.000
      1.273   10.000
      1.273    6.000
      1.274    9.000
      1.274    7.000
      1.274    7.000
      1.274   10.000
      1.274    9.000
      1.275    9.000
      1.275    8.000
      1.275   10.000
      1.275   13.000
      1.275    7.000
      1.276    8.000
      1.276    9.000
      1.276   11.000
      1.276   10.000
      1.276   12.000
      1.277    6.000
      1.277   11.000
      1.277   10.000
      1.277   12.000
      1.277   10.000
      1.278    8.000
      1.278   10.000
      1.278    6.000
      1.278    8.000
      1.278    9.000
      1.279   11.000
      1.279    8.000
      1.279    7.000
      1.279    7.000
      1.279   10.000
      1.280    6.000
      1.280    6.000
      1.280    6.000
      1.280    9.000
      1.280    8.000
      1.281    4.000
      1.281    2.000
      1.281    5.000
      1.281    5.000
      1.281    6.000
      1.282    7.000
      1.282    5.000
      1.282    6.000
      1.282    7.000
      1.282    9.000
      1.283    9.000
      1.283   10.000
      1.283   11.000
      1.283   10.000
      1.283   12.000
      1.284    9.000
      1.284    9.000
      1.284   12.000
      1.284   12.000
      1.284    9.000
      1.285    9.000
      1.285   10.000
      1.285   10.000
      1.285   13.000
      1.285   10.000
      1.286   11.000
      1.286   11.000
      1.286   12.000
      1.286   11.000
      1.286   11.000
      1.287   13.000
      1.287    8.000
      1.287   11.000
      1.287    8.000
      1.287    8.000
      1.288    7.000
      1.288   10.000
      1.288    8.000
      1.288    9.000
      1.288   12.000
      1.289   10.000
      1.289   12.000
      1.289    9.000
      1.289    9.000
      1.289    7.000
      1.290    9.000
      1.290    9.000
      1.290    8.000
      1.290    9.000
      1.290    8.000
      1.291    5.000
      1.291    8.000
      1.291    8.000
      1.291    5.000
      1.291    6.000
      1.292    4.000
      1.292    5.000
      1.292    4.000
      1.292    5.000
      1.292    4.000
      1.293    6.000
      1.293    4.000
      1.293    6.000
      1.293    5.000
      1.293    5.000
      1.294    5.000
      1.294    5.000
      1.294    6.000
      1.294    5.000
      1.294    7.000
      1.295    4.000
      1.295    6.000
      1.295    5.000
      1.295    5.000
      1.295    5.000
      1.296    5.000
      1.296    3.000
      1.296    8.000
      1.296    5.000
      1.296    8.000
      1.297    6.000
      1.297    4.000
      1.297    3.000
      1.297    4.000
      1.297    6.000
      1.298    7.000
      1.298    9.000
      1.298    6.000
      1.298    7.000
      1.298    6.000
      1.299    5.000
      1.299    7.000
      1.299    6.000
      1.299    7.000
      1.299    7.000
      1.300    8.000
      1.300    7.000
      1.300    5.000
      1.300    9.000
      1.300    6.000
      1.301    6.000
      1.301    5.000
      1.301    5.000
      1.301    4.000
      1.301    6.000
      1.302    8.000
      1.302    5.000
      1.302    4.000
      1.302    5.000
      1.302    4.000
      1.303    4.000
      1.303    2.000
      1.303    2.000
      1.303    3.000
      1.303    2.000
      1.304    4.000
      1.304    5.000
      1.304    5.000
      1.304    4.000
      1.304    3.000
      1.305    2.000
      1.305    2.000
      1.305    2.000
      1.305    3.000
      1.305    5.000
      1.306    5.000
      1.306    7.000
      1.306    7.000
      1.306    8.000
      1.306    6.000
      1.307    9.000
      1.307    7.000
      1.307    7.000
      1.307    8.000
      1.307   10.000
      1.308    7.000
      1.308    5.000
      1.308    5.000
      1.308    5.000
      1.308    5.000
      1.309    4.000
      1.309    3.000
      1.309    4.000
      1.309    6.000
      1.309    7.000
      1.310    6.000
      1.310    4.000
      1.310    5.000
      1.310    5.000
      1.310    6.000
      1.311    6.000
      1.311    8.000
      1.311    6.000
      1.311    6.000
      1.311    6.000
      1.312    5.000
      1.312    7.000
      1.312    6.000
      1.312    7.000
      1.312    8.000
      1.313    8.000
      1.313   10.000
      1.313    7.000
      1.313    7.000
      1.313    7.000
      1.314    7.000
      1.314    8.000
      1.314    6.000
      1.314    7.000
      1.314    6.000
      1.315    7.000
      1.315    8.000
      1.315    7.000
      1.315    7.000
      1.315   11.000
      1.316   14.000
      1.316   12.000
      1.316   11.000
      1.316   12.000
      1.316   11.000
      1.317   13.000
      1.317   15.000
      1.317   15.000
      1.317   15.000
      1.317    8.000
      1.318    9.000
      1.318    9.000
      1.318    9.000
      1.318   11.000
      1.318    8.000
      1.319   11.000
      1.319   11.000
      1.319   12.000
      1.319   12.000
      1.319   10.000
      1.320    9.000
      1.320   13.000
      1.320   12.000
      1.320   12.000
      1.320    7.000
      1.321   10.000
      1.321    8.000
      1.321   11.000
      1.321    7.000
      1.321    7.000
      1.322    5.000
      1.322    7.000
      1.322   10.000
      1.322    8.000
      1.322    8.000
      1.323   10.000
      1.323    9.000
      1.323    8.000
      1.323    9.000
      1.323    8.000
      1.324   10.000
      1.324    9.000
      1.324   11.000
      1.324    7.000
      1.324    8.000
      1.325    8.000
      1.325   10.000
      1.325   10.000
      1.325   10.000
      1.325    7.000
      1.326    7.000
      1.326   10.000
      1.326    6.000
      1.326    7.000
      1.326    6.000
      1.327    4.000
      1.327    4.000
      1.327    5.000
      1.327    9.000
      1.327    6.000
      1.328    4.000
      1.328    6.000
      1.328    7.000
      1.328    8.000
      1.328    6.000
      1.329    6.000
      1.329    8.000
      1.329    7.000
      1.329    7.000
      1.329    7.000
      1.330    9.000
      1.330    6.000
      1.330    5.000
      1.330    4.000
      1.330    5.000
      1.331    5.000
      1.331    7.000
      1.331    4.000
      1.331    7.000
      1.331    7.000
      1.332   10.000
      1.332    8.000
      1.332    9.000
      1.332   11.000
      1.332    8.000
      1.333    7.000
      1.333    9.000
      1.333    8.000
      1.333    7.000
      1.333    7.000
      1.334    8.000
      1.334    7.000
      1.334    6.000
      1.334    9.000
      1.334    9.000
      1.335   11.000
      1.335    9.000
      1.335    8.000
      1.335    5.000
      1.335    9.000
      1.336    7.000
      1.336    6.000
      1.336    7.000
      1.336    7.000
      1.336    8.000
      1.337    8.000
      1.337   11.000
      1.337   10.000
      1.337    9.000
      1.337   10.000
      1.338    9.000
      1.338   12.000
      1.338   10.000
      1.338   11.000
      1.338   12.000
      1.339    8.000
      1.339    8.000
      1.339   10.000
      1.339   12.000
      1.339    8.000
      1.340   10.000
      1.340   10.000
      1.340   10.000
      1.340    8.000
      1.340   12.000
      1.341    9.000
      1.341    8.000
      1.341   10.000
      1.341    9.000
      1.341    8.000
      1.342    8.000
      1.342    7.000
      1.342   10.000
      1.342   10.000
      1.342   10.000
      1.343   11.000
      1.343    8.000
      1.343   14.000
      1.343   13.000
      1.343   12.000
      1.344   10.000
      1.344    8.000
      1.344   10.000
      1.344    6.000
      1.344    8.000
      1.345    8.000
      1.345    7.000
      1.345    8.000
      1.345    7.000
      1.345    9.000
      1.346    9.000
      1.346    8.000
      1.346    8.000
      1.346    8.000
      1.346    8.000
      1.347   10.000
      1.347    8.000
      1.347   13.000
      1.347    9.000
      1.347    8.000
      1.348   10.000
      1.348    9.000
      1.348    8.000
      1.348    7.000
      1.348    9.000
      1.349    9.000
      1.349    8.000
      1.349   13.000
      1.349   10.000
      1.349   12.000
      1.350   12.000
      1.350   14.000
      1.350   12.000
      1.350   10.000
      1.350   11.000
      1.351   11.000
      1.351   11.000
      1.351   11.000
      1.351   13.000
      1.351   12.000
      1.352   11.000
      1.352   10.000
      1.352   10.000
      1.352   11.000
      1.352   10.000
      1.353    9.000
      1.353    9.000
      1.353    8.000
      1.353    8.000
      1.353   11.000
      1.354   10.000
      1.354    9.000
      1.354   10.000
      1.354   10.000
      1.354    6.000
      1.355   11.000
      1.355    8.000
      1.355    9.000
      1.355   12.000
      1.355    9.000
      1.356    9.000
      1.356    7.000
      1.356    8.000
      1.356    7.000
      1.356    7.000
      1.357   10.000
      1.357    9.000
      1.357    8.000
      1.357    7.000
      1.357    6.000
      1.358    6.000
      1.358    8.000
      1.358    7.000
      1.358    6.000
      1.358    5.000
      1.359    9.000
      1.359    8.000
      1.359   10.000
      1.359   10.000
      1.359   11.000
      1.360    6.000
      1.360    9.000
      1.360    8.000
      1.360    9.000
      1.360    8.000
      1.361   10.000
      1.361    8.000
      1.361   10.000
      1.361   14.000
      1.361   10.000
      1.362   13.000
      1.362   11.000
      1.362   11.000
      1.362   12.000
      1.362    9.000
      1.363    9.000
      1.363   12.000
      1.363   10.000
      1.363   12.000
      1.363    9.000
      1.364    9.000
      1.364   12.000
      1.364    9.000
      1.364   12.000
      1.364    6.000
      1.365    9.000
      1.365    9.000
      1.365    8.000
      1.365   10.000
      1.365    7.000
      1.366    8.000
      1.366    8.000
      1.366    6.000
      1.366    9.000
      1.366    9.000
      1.367   10.000
      1.367   13.000
      1.367   10.000
      1.367   10.000
      1.367   12.000
      1.368   11.000
      1.368   13.000
      1.368   11.000
      1.368   12.000
      1.368   11.000
      1.369    9.000
      1.369    8.000
      1.369    8.000
      1.369    9.000
      1.369    8.000
      1.370    8.000
      1.370    7.000
      1.370    7.000
      1.370    9.000
      1.370    8.000
      1.371    6.000
      1.371    8.000
      1.371    6.000
      1.371    6.000
      1.371    7.000
      1.372    9.000
      1.372    7.000
      1.372    9.000
      1.372   10.000
      1.372    7.000
      1.373    6.000
      1.373    6.000
      1.373    7.000
      1.373    9.000
      1.373    6.000
      1.374    8.000
      1.374    8.000
      1.374    6.000
      1.374    8.000
      1.374    9.000
      1.375    8.000
      1.375    7.000
      1.375    9.000
      1.375    7.000
      1.375    9.000
      1.376    9.000
      1.376    7.000
      1.376    4.000
      1.376    6.000
      1.376    5.000
      1.377    4.000
      1.377    5.000
      1.377    6.000
      1.377    7.000
      1.377    3.000
      1.378    6.000
      1.378    5.000
      1.378   10.000
      1.378    9.000
      1.378   10.000
      1.379    8.000
      1.379   10.000
      1.379    9.000
      1.379    9.000
      1.379   12.000
      1.380   11.000
      1.380   12.000
      1.380   11.000
      1.380    8.000
      1.380    6.000
      1.381    7.000
      1.381    5.000
      1.381    4.000
      1.381    4.000
      1.381    5.000
      1.382    9.000
      1.382    9.000
      1.382   11.000
      1.382   10.000
      1.382    7.000
      1.383    9.000
      1.383    9.000
      1.383    7.000
      1.383   12.000
      1.383   11.000
      1.384    8.000
      1.384    6.000
      1.384   11.000
      1.384   10.000
      1.384    7.000
      1.385    6.000
      1.385    7.000
      1.385    9.000
      1.385    9.000
      1.385    7.000
      1.386    6.000
      1.386    7.000
      1.386    8.000
      1.386   11.000
      1.386    8.000
      1.387    8.000
      1.387    8.000
      1.387    7.000
      1.387    7.000
      1.387    6.000
      1.388    7.000
      1.388    6.000
      1.388    7.000
      1.388    6.000
      1.388    9.000
      1.389    8.000
      1.389    8.000
      1.389    9.000
      1.389   10.000
      1.389   10.000
      1.390    9.000
      1.390   11.000
      1.390    9.000
      1.390   10.000
      1.390   10.000
      1.391   10.000
      1.391   14.000
      1.391   12.000
      1.391    7.000
      1.391   10.000
      1.392    9.000
      1.392    7.000
      1.392    6.000
      1.392    5.000
      1.392    6.000
      1.393    9.000
      1.393    7.000
      1.393    7.000
      1.393   11.000
      1.393   10.000
      1.394    8.000
      1.394   10.000
      1.394    7.000
      1.394    9.000
      1.394    8.000
      1.395    4.000
      1.395    4.000
      1.395    6.000
      1.395    6.000
      1.395    4.000
      1.396    4.000
      1.396    3.000
      1.396    4.000
      1.396    6.000
      1.396    4.000
      1.397    4.000
      1.397    6.000
      1.397    8.000
      1.397    8.000
      1.397    7.000
      1.398    8.000
      1.398    9.000
      1.398   10.000
      1.398    8.000
      1.398    7.000
      1.399   10.000
      1.399   11.000
      1.399    8.000
      1.399   12.000
      1.399   11.000
      1.400    9.000
      1.400   11.000
      1.400    8.000
      1.400    8.000
      1.400    8.000
      1.401    9.000
      1.401    9.000
      1.401    6.000
      1.401    8.000
      1.401    7.000
      1.402    7.000
      1.402    6.000
      1.402    8.000
      1.402    7.000
      1.402    6.000
      1.403    8.000
      1.403    8.000
      1.403    8.000
      1.403   10.000
      1.403    7.000
      1.404   10.000
      1.404    9.000
      1.404    9.000
      1.404    9.000
      1.404    9.000
      1.405    8.000
      1.405    8.000
      1.405    8.000
      1.405    8.000
      1.405    9.000
      1.406    8.000
      1.406    9.000
      1.406   12.000
      1.406   11.000
      1.406   11.000
      1.407   10.000
      1.407   12.000
      1.407   11.000
      1.407    9.000
      1.407   10.000
      1.408   10.000
      1.408   12.000
      1.408   12.000
      1.408    7.000
      1.408    8.000
      1.409    9.000
      1.409    8.000
      1.409    7.000
      1.409    7.000
      1.409    9.000
      1.410   10.000
      1.410   11.000
      1.410   10.000
      1.410    8.000
      1.410    6.000
      1.411    7.000
      1.411    7.000
      1.411    7.000
      1.411    9.000
      1.411    8.000
      1.412    8.000
      1.412    8.000
      1.412    7.000
      1.412    8.000
      1.412    9.000
      1.413    6.000
      1.413    7.000
      1.413    8.000
      1.413    7.000
      1.413    7.000
      1.414    4.000
      1.414    7.000
      1.414    5.000
      1.414    7.000
      1.414    5.000
      1.415    6.000
      1.415   12.000
      1.415    9.000
      1.415    8.000
      1.415    9.000
      1.416    5.000
      1.416    6.000
      1.416    6.000
      1.416    8.000
      1.416    6.000
      1.417    5.000
      1.417    5.000
      1.417    7.000
      1.417    7.000
      1.417    6.000
      1.418    6.000
      1.418    7.000
      1.418    7.000
      1.418    7.000
      1.418    6.000
      1.419    9.000
      1.419    9.000
      1.419    6.000
      1.419    8.000
      1.419    7.000
      1.420   11.000
      1.420    8.000
      1.420    8.000
      1.420    7.000
      1.420    7.000
      1.421    7.000
      1.421    9.000
      1.421    7.000
      1.421    7.000
      1.421    9.000
      1.422    6.000
      1.422    7.000
      1.422    9.000
      1.422    8.000
      1.422    9.000
      1.423    7.000
      1.423    5.000
      1.423    4.000
      1.423    3.000
      1.423    6.000
      1.424    4.000
      1.424    6.000
      1.424    4.000
      1.424    2.000
      1.424    4.000
      1.425    4.000
      1.425    4.000
      1.425    3.000
      1.425    3.000
      1.425    6.000
      1.426    5.000
      1.426    5.000
      1.426    6.000
      1.426    8.000
      1.426    8.000
      1.427    6.000
      1.427    5.000
      1.427    5.000
      1.427    4.000
      1.427    4.000
      1.428    5.000
      1.428    5.000
      1.428    5.000
      1.428    7.000
      1.428    4.000
      1.429    3.000
      1.429    5.000
      1.429    4.000
      1.429    4.000
      1.429    2.000
      1.430    5.000
      1.430    5.000
      1.430    8.000
      1.430   10.000
      1.430    7.000
      1.431    8.000
      1.431    6.000
      1.431    9.000
      1.431    8.000
      1.431    8.000
      1.432    9.000
      1.432    9.000
      1.432    8.000
      1.432    8.000
      1.432    6.000
      1.433    9.000
      1.433    8.000
      1.433    8.000
      1.433    6.000
      1.433    9.000
      1.434    7.000
      1.434    9.000
      1.434   13.000
      1.434   13.000
      1.434   13.000
      1.435   13.000
      1.435   13.000
      1.435    9.000
      1.435   11.000
      1.435   10.000
      1.436   11.000
      1.436    9.000
      1.436    9.000
      1.436   11.000
      1.436   12.000
      1.437   10.000
      1.437    8.000
      1.437   11.000
      1.437    9.000
      1.437   12.000
      1.438   10.000
      1.438   12.000
      1.438   10.000
      1.438    9.000
      1.438    6.000
      1.439    9.000
      1.439   10.000
      1.439    8.000
      1.439    8.000
      1.439    7.000
      1.440    5.000
      1.440    9.000
      1.440   10.000
      1.440   11.000
      1.440   11.000
      1.441   10.000
      1.441   11.000
      1.441   10.000
      1.441    9.000
      1.441    9.000
      1.442    9.000
      1.442   11.000
      1.442    8.000
      1.442   10.000
      1.442   10.000
      1.443    9.000
      1.443   11.000
      1.443    8.000
      1.443   10.000
      1.443    7.000
      1.444    9.000
      1.444    7.000
      1.444    9.000
      1.444   10.000
      1.444    8.000
      1.445   11.000
      1.445   10.000
      1.445   10.000
      1.445   11.000
      1.445   10.000
      1.446   10.000
      1.446    9.000
      1.446    9.000
      1.446    8.000
      1.446   12.000
      1.447   12.000
      1.447   15.000
      1.447   11.000
      1.447   11.000
      1.447   13.000
      1.448    9.000
      1.448    9.000
      1.448    8.000
      1.448    8.000
      1.448    7.000
      1.449    9.000
      1.449   10.000
      1.449   10.000
      1.449   12.000
      1.449    8.000
      1.450    8.000
      1.450    8.000
      1.450   10.000
      1.450   10.000
      1.450   11.000
      1.451   10.000
      1.451    9.000
      1.451    8.000
      1.451    9.000
      1.451   11.000
      1.452    7.000
      1.452    8.000
      1.452   10.000
      1.452    8.000
      1.452   10.000
      1.453    7.000
      1.453    6.000
      1.453    5.000
      1.453    5.000
      1.453    4.000
      1.454    5.000
      1.454    6.000
      1.454    5.000
      1.454    5.000
      1.454    6.000
      1.455    6.000
      1.455    6.000
      1.455    4.000
      1.455    7.000
      1.455    8.000
      1.456    7.000
      1.456    7.000
      1.456    6.000
      1.456    8.000
      1.456    8.000
      1.457    7.000
      1.457    7.000
      1.457    7.000
      1.457    7.000
      1.457    6.000
      1.458    7.000
      1.458    9.000
      1.458    8.000
      1.458   10.000
      1.458    7.000
      1.459    9.000
      1.459    7.000
      1.459   10.000
      1.459    8.000
      1.459   10.000
      1.460   10.000
      1.460    8.000
      1.460    9.000
      1.460    9.000
      1.460    8.000
      1.461   11.000
      1.461   11.000
      1.461   10.000
      1.461   11.000
      1.461   11.000
      1.462   10.000
      1.462   13.000
      1.462    9.000
      1.462   11.000
      1.462   12.000
      1.463   12.000
      1.463   10.000
      1.463   13.000
      1.463    8.000
      1.463   10.000
      1.464   11.000
      1.464   10.000
      1.464    8.000
      1.464   12.000
      1.464   11.000
      1.465    9.000
      1.465    8.000
      1.465    8.000
      1.465    9.000
      1.465    9.000
      1.466   11.000
      1.466    8.000
      1.466   10.000
      1.466   11.000
      1.466    8.000
      1.467    9.000
      1.467   10.000
      1.467    7.000
      1.467    8.000
      1.467   10.000
      1.468    9.000
      1.468   10.000
      1.468    9.000
      1.468   10.000
      1.468   12.000
      1.469    8.000
      1.469    9.000
      1.469   10.000
      1.469   11.000
      1.469   11.000
      1.470   10.000
      1.470   12.000
      1.470   12.000
      1.470   12.000
      1.470   12.000
      1.471   10.000
      1.471   10.000
      1.471   14.000
      1.471   13.000
      1.471   13.000
      1.472   11.000
      1.472   13.000
      1.472    9.000
      1.472   10.000
      1.472    7.000
      1.473    7.000
      1.473    7.000
      1.473    9.000
      1.473    8.000
      1.473   10.000
      1.474   11.000
      1.474    8.000
      1.474    9.000
      1.474    7.000
      1.474    3.000
      1.475    5.000
      1.475    9.000
      1.475    5.000
      1.475    8.000
      1.475   11.000
      1.476   10.000
      1.476   12.000
      1.476   10.000
      1.476   12.000
      1.476    8.000
      1.477    8.000
      1.477    7.000
      1.477    8.000
      1.477    8.000
      1.477    6.000
      1.478    8.000
      1.478    7.000
      1.478    9.000
      1.478   12.000
      1.478   11.000
      1.479    9.000
      1.479    9.000
      1.479    7.000
      1.479   11.000
      1.479   11.000
      1.480    9.000
      1.480    9.000
      1.480   13.000
      1.480    9.000
      1.480   10.000
      1.481   13.000
      1.481   10.000
      1.481   11.000
      1.481   10.000
      1.481   11.000
      1.482    9.000
      1.482   11.000
      1.482   13.000
      1.482   13.000
      1.482    8.000
      1.483   11.000
      1.483   11.000
      1.483   11.000
      1.483    9.000
      1.483    8.000
      1.484    9.000
      1.484   10.000
      1.484    8.000
      1.484   10.000
      1.484   13.000
      1.485   10.000
      1.485   12.000
      1.485    9.000
      1.485    9.000
      1.485    9.000
      1.486    7.000
      1.486   11.000
      1.486   11.000
      1.486   11.000
      1.486   10.000
      1.487   11.000
      1.487   14.000
      1.487    7.000
      1.487   10.000
      1.487   11.000
      1.488   11.000
      1.488   12.000
      1.488   10.000
      1.488   11.000
      1.488    9.000
      1.489   13.000
      1.489    9.000
      1.489   11.000
      1.489   10.000
      1.489   10.000
      1.490   12.000
      1.490   11.000
      1.490    5.000
      1.490    4.000
      1.490    8.000
      1.491   10.000
      1.491   12.000
      1.491   11.000
      1.491    9.000
      1.491    8.000
      1.492   11.000
      1.492    9.000
      1.492   10.000
      1.492    6.000
      1.492    8.000
      1.493   10.000
      1.493   11.000
      1.493   10.000
      1.493   11.000
      1.493   10.000
      1.494   11.000
      1.494    8.000
      1.494    9.000
      1.494    6.000
      1.494    6.000
      1.495    9.000
      1.495   10.000
      1.495   10.000
      1.495   10.000
      1.495    7.000
      1.496    7.000
      1.496    9.000
      1.496    7.000
      1.496   10.000
      1.496    8.000
      1.497   10.000
      1.497   10.000
      1.497    9.000
      1.497   10.000
      1.497   12.000
      1.498   12.000
      1.498   11.000
      1.498   13.000
      1.498   11.000
      1.498    8.000
      1.499   10.000
      1.499   12.000
      1.499   12.000
      1.499   11.000
      1.499    9.000
      1.500   10.000
      1.500   12.000
      1.500    9.000
      1.500   11.000
      1.500   13.000
      1.501   10.000
      1.501   13.000
      1.501   12.000
      1.501   12.000
      1.501    9.000
      1.502   12.000
      1.502   13.000
      1.502   12.000
      1.502   11.000
      1.502   12.000
      1.503   12.000
      1.503   10.000
      1.503   12.000
      1.503   11.000
      1.503   15.000
      1.504   10.000
      1.504   12.000
      1.504   13.000
      1.504   15.000
      1.504   13.000
      1.505   13.000
      1.505   11.000
      1.505   11.000
      1.505   15.000
      1.505   13.000
      1.506   14.000
      1.506   15.000
      1.506   13.000
      1.506   11.000
      1.506   10.000
      1.507   12.000
      1.507   12.000
      1.507    9.000
      1.507   11.000
      1.507   11.000
      1.508   10.000
      1.508    9.000
      1.508    8.000
      1.508    8.000
      1.508    8.000
      1.509    9.000
      1.509    8.000
      1.509    9.000
      1.509    9.000
      1.509    7.000
      1.510    9.000
      1.510    9.000
      1.510   10.000
      1.510    8.000
      1.510    7.000
      1.511   11.000
      1.511   10.000
      1.511    9.000
      1.511   11.000
      1.511   10.000
      1.512   10.000
      1.512   12.000
      1.512   10.000
      1.512   11.000
      1.512   13.000
      1.513   13.000
      1.513   16.000
      1.513   14.000
      1.513   13.000
      1.513   12.000
      1.514   12.000
      1.514   12.000
      1.514   11.000
      1.514   10.000
      1.514    9.000
      1.515   10.000
      1.515   13.000
      1.515   11.000
      1.515   12.000
      1.515   11.000
      1.516    9.000
      1.516    6.000
      1.516    6.000
      1.516    6.000
      1.516    6.000
      1.517    7.000
      1.517    8.000
      1.517    8.000
      1.517    9.000
      1.517    8.000
      1.518    9.000
      1.518    6.000
      1.518    8.000
      1.518    9.000
      1.518   10.000
      1.519   10.000
      1.519   11.000
      1.519   11.000
      1.519   12.000
      1.519   14.000
      1.520   11.000
      1.520    9.000
      1.520   10.000
      1.520   12.000
      1.520   13.000
      1.521   11.000
      1.521   11.000
      1.521    8.000
      1.521    9.000
      1.521    7.000
      1.522    9.000
      1.522    5.000
      1.522    8.000
      1.522    8.000
      1.522    8.000
      1.523    8.000
      1.523    7.000
      1.523   10.000
      1.523   11.000
      1.523    9.000
      1.524    9.000
      1.524    7.000
      1.524   10.000
      1.524    9.000
      1.524    8.000
      1.525    7.000
      1.525    7.000
      1.525    7.000
      1.525   10.000
      1.525   10.000
      1.526   11.000
      1.526   12.000
      1.526   11.000
      1.526   11.000
      1.526    9.000
      1.527    9.000
      1.527   10.000
      1.527    9.000
      1.527    9.000
      1.527    9.000
      1.528    8.000
      1.528    9.000
      1.528   11.000
      1.528   12.000
      1.528   11.000
      1.529   13.000
      1.529    9.000
      1.529   10.000
      1.529   11.000
      1.529   10.000
      1.530   11.000
      1.530   10.000
      1.530   11.000
      1.530    8.000
      1.530    9.000
      1.531    6.000
      1.531    9.000
      1.531   10.000
      1.531    5.000
      1.531    9.000
      1.532    6.000
      1.532    5.000
      1.532   10.000
      1.532    8.000
      1.532    5.000
      1.533    8.000
      1.533    9.000
      1.533   10.000
      1.533    9.000
      1.533    8.000
      1.534    9.000
      1.534   11.000
      1.534    7.000
      1.534   11.000
      1.534   14.000
      1.535    9.000
      1.535    9.000
      1.535   11.000
      1.535   11.000
      1.535   11.000
      1.536   10.000
      1.536   11.000
      1.536    9.000
      1.536    9.000
      1.536   11.000
      1.537   10.000
      1.537    8.000
      1.537    6.000
      1.537   10.000
      1.537    7.000
      1.538    7.000
      1.538    6.000
      1.538    6.000
      1.538    5.000
      1.538    6.000
      1.539    9.000
      1.539    8.000
      1.539    7.000
      1.539    9.000
      1.539    7.000
      1.540    6.000
      1.540    6.000
      1.540   11.000
      1.540    9.000
      1.540    8.000
      1.541    8.000
      1.541    6.000
      1.541    6.000
      1.541    6.000
      1.541    6.000
      1.542    9.000
      1.542    8.000
      1.542   10.000
      1.542   10.000
      1.542   14.000
      1.543   13.000
      1.543   11.000
      1.543   10.000
      1.543   12.000
      1.543   10.000
      1.544    7.000
      1.544    5.000
      1.544    6.000
      1.544    9.000
      1.544    5.000
      1.545    4.000
      1.545    7.000
      1.545    7.000
      1.545    7.000
      1.545    9.000
      1.546    8.000
      1.546    9.000
      1.546    9.000
      1.546    9.000
      1.546    7.000
      1.547    6.000
      1.547    9.000
      1.547    6.000
      1.547    9.000
      1.547    7.000
      1.548   10.000
      1.548   10.000
      1.548    8.000
      1.548    4.000
      1.548    6.000
      1.549    8.000
      1.549    9.000
      1.549   10.000
      1.549   13.000
      1.549    9.000
      1.550    8.000
      1.550    9.000
      1.550   10.000
      1.550   12.000
      1.550   10.000
      1.551    6.000
      1.551    5.000
      1.551   10.000
      1.551    9.000
      1.551    8.000
      1.552   11.000
      1.552    7.000
      1.552    9.000
      1.552    9.000
      1.552    8.000
      1.553    7.000
      1.553    6.000
      1.553   10.000
      1.553    8.000
      1.553    8.000
      1.554    7.000
      1.554    7.000
      1.554    6.000
      1.554    7.000
      1.554    5.000
      1.555    5.000
      1.555    6.000
      1.555    5.000
      1.555    7.000
      1.555    8.000
      1.556   10.000
      1.556    7.000
      1.556    7.000
      1.556    7.000
      1.556    9.000
      1.557    8.000
      1.557    6.000
      1.557   11.000
      1.557   11.000
      1.557   11.000
      1.558   13.000
      1.558   11.000
      1.558   10.000
      1.558   12.000
      1.558   13.000
      1.559   11.000
      1.559   10.000
      1.559    9.000
      1.559   10.000
      1.559   10.000
      1.560   10.000
      1.560   11.000
      1.560    9.000
      1.560   10.000
      1.560   10.000
      1.561   10.000
      1.561    9.000
      1.561   11.000
      1.561    8.000
      1.561    6.000
      1.562    5.000
      1.562    7.000
      1.562   10.000
      1.562   12.000
      1.562   11.000
      1.563   10.000
      1.563   12.000
      1.563   10.000
      1.563   11.000
      1.563   11.000
      1.564   13.000
      1.564   14.000
      1.564   11.000
      1.564   11.000
      1.564   10.000
      1.565    9.000
      1.565   13.000
      1.565   10.000
      1.565   10.000
      1.565   11.000
      1.566   12.000
      1.566   11.000
      1.566   13.000
      1.566   14.000
      1.566   13.000
      1.567   15.000
      1.567   13.000
      1.567   11.000
      1.567   10.000
      1.567    8.000
      1.568    9.000
      1.568   10.000
      1.568    9.000
      1.568    8.000
      1.568    6.000
      1.569   10.000
      1.569    7.000
      1.569    8.000
      1.569    8.000
      1.569   10.000
      1.570   12.000
      1.570   12.000
      1.570   11.000
      1.570   12.000
      1.570    8.000
      1.571   10.000
      1.571    8.000
      1.571   10.000
      1.571   10.000
      1.571    9.000
      1.572    9.000
      1.572   11.000
      1.572   10.000
      1.572    8.000
      1.572    9.000
      1.573    9.000
      1.573    8.000
      1.573    7.000
      1.573    7.000
      1.573    8.000
      1.574   10.000
      1.574    9.000
      1.574    9.000
      1.574    8.000
      1.574   11.000
      1.575   14.000
      1.575   11.000
      1.575   14.000
      1.575   14.000
      1.575   12.000
      1.576    9.000
      1.576    7.000
      1.576    5.000
      1.576    6.000
      1.576    7.000
      1.577    8.000
      1.577   10.000
      1.577    8.000
      1.577    9.000
      1.577    8.000
      1.578    7.000
      1.578    5.000
      1.578    3.000
      1.578    6.000
      1.578    2.000
      1.579    2.000
      1.579    6.000
      1.579    6.000
      1.579    3.000
      1.579    3.000
      1.580    4.000
      1.580    5.000
      1.580    8.000
      1.580    2.000
      1.580    5.000
      1.581    5.000
      1.581    6.000
      1.581    9.000
      1.581    9.000
      1.581    5.000
      1.582    6.000
      1.582    8.000
      1.582    9.000
      1.582   10.000
      1.582   12.000
      1.583   10.000
      1.583   11.000
      1.583   11.000
      1.583    6.000
      1.583    9.000
      1.584    7.000
      1.584   10.000
      1.584    9.000
      1.584    9.000
      1.584   13.000
      1.585   11.000
      1.585    9.000
      1.585   11.000
      1.585   12.000
      1.585   13.000
      1.586   14.000
      1.586   11.000
      1.586   13.000
      1.586   10.000
      1.586   10.000
      1.587   12.000
      1.587   10.000
      1.587   10.000
      1.587    9.000
      1.587   12.000
      1.588    9.000
      1.588   10.000
      1.588   10.000
      1.588    7.000
      1.588    9.000
      1.589   10.000
      1.589   10.000
      1.589   10.000
      1.589    9.000
      1.589   12.000
      1.590   12.000
      1.590   11.000
      1.590   12.000
      1.590   11.000
      1.590   13.000
      1.591   13.000
      1.591    9.000
      1.591   13.000
      1.591    9.000
      1.591   10.000
      1.592    7.000
      1.592    5.000
      1.592    8.000
      1.592   10.000
      1.592    8.000
      1.593    9.000
      1.593    9.000
      1.593    9.000
      1.593    9.000
      1.593    7.000
      1.594   10.000
      1.594    6.000
      1.594    8.000
      1.594    9.000
      1.594    8.000
      1.595   11.000
      1.595    9.000
      1.595   10.000
      1.595    8.000
      1.595    9.000
      1.596    9.000
      1.596   10.000
      1.596   11.000
      1.596    9.000
      1.596    9.000
      1.597   10.000
      1.597   13.000
      1.597   12.000
      1.597    7.000
      1.597    9.000
      1.598    8.000
      1.598    9.000
      1.598   13.000
      1.598   14.000
      1.598   10.000
      1.599    9.000
      1.599    8.000
      1.599    9.000
      1.599    8.000
      1.599    6.000
      1.600   11.000
      1.600    9.000
      1.600   10.000
      1.600    8.000
      1.600    9.000
      1.601    9.000
      1.601   13.000
      1.601   12.000
      1.601   10.000
      1.601    9.000
      1.602   12.000
      1.602   12.000
      1.602   11.000
      1.602   11.000
      1.602   14.000
      1.603   10.000
      1.603   10.000
      1.603   11.000
      1.603    7.000
      1.603    9.000
      1.604    8.000
      1.604    9.000
      1.604   10.000
      1.604   10.000
      1.604   11.000
      1.605    9.000
      1.605   11.000
      1.605   10.000
      1.605   11.000
      1.605   10.000
      1.606    9.000
      1.606    6.000
      1.606    6.000
      1.606    8.000
      1.606   10.000
      1.607   12.000
      1.607   10.000
      1.607    9.000
      1.607    9.000
      1.607    9.000
      1.608    9.000
      1.608   13.000
      1.608   11.000
      1.608   17.000
      1.608   11.000
      1.609   13.000
      1.609    9.000
      1.609   15.000
      1.609   14.000
      1.609   17.000
      1.610   16.000
      1.610   15.000
      1.610   13.000
      1.610   10.000
      1.610   10.000
      1.611   11.000
      1.611   10.000
      1.611   12.000
      1.611   10.000
      1.611   12.000
      1.612   15.000
      1.612   13.000
      1.612   12.000
      1.612   13.000
      1.612    9.000
      1.613   11.000
      1.613   12.000
      1.613   10.000
      1.613   10.000
      1.613    9.000
      1.614    9.000
      1.614   13.000
      1.614   12.000
      1.614   13.000
      1.614   11.000
      1.615   13.000
      1.615   13.000
      1.615   10.000
      1.615   13.000
      1.615   12.000
      1.616   14.000
      1.616   12.000
      1.616   12.000
      1.616   12.000
      1.616   14.000
      1.617   16.000
      1.617   15.000
      1.617   14.000
      1.617   14.000
      1.617   12.000
      1.618   14.000
      1.618    9.000
      1.618   11.000
      1.618   11.000
      1.618    7.000
      1.619   10.000
      1.619    7.000
      1.619    8.000
      1.619   10.000
      1.619    9.000
      1.620    9.000
      1.620   12.000
      1.620   10.000
      1.620   13.000
      1.620   10.000
      1.621   11.000
      1.621   12.000
      1.621   10.000
      1.621   13.000
      1.621   15.000
      1.622   11.000
      1.622    9.000
      1.622    8.000
      1.622    9.000
      1.622    9.000
      1.623   10.000
      1.623   10.000
      1.623   10.000
      1.623    7.000
      1.623   10.000
      1.624   10.000
      1.624    6.000
      1.624    9.000
      1.624   10.000
      1.624    9.000
      1.625   10.000
      1.625   13.000
      1.625    9.000
      1.625   12.000
      1.625    9.000
      1.626   11.000
      1.626   10.000
      1.626    7.000
      1.626    7.000
      1.626    9.000
      1.627    9.000
      1.627   12.000
      1.627   12.000
      1.627   13.000
      1.627   14.000
      1.628   13.000
      1.628   12.000
      1.628   15.000
      1.628   14.000
      1.628   13.000
      1.629   12.000
      1.629   14.000
      1.629   13.000
      1.629   11.000
      1.629   15.000
      1.630   12.000
      1.630   11.000
      1.630   13.000
      1.630   13.000
      1.630   11.000
      1.631    9.000
      1.631   14.000
      1.631   13.000
      1.631   11.000
      1.631   13.000
      1.632   10.000
      1.632   12.000
      1.632    8.000
      1.632    9.000
      1.632   10.000
      1.633   10.000
      1.633   12.000
      1.633   11.000
      1.633    7.000
      1.633    6.000
      1.634    6.000
      1.634    8.000
      1.634    8.000
      1.634    9.000
      1.634    6.000
      1.635    8.000
      1.635   12.000
      1.635    8.000
      1.635   11.000
      1.635    8.000
      1.636    8.000
      1.636    6.000
      1.636    8.000
      1.636    7.000
      1.636    7.000
      1.637    7.000
      1.637    9.000
      1.637    9.000
      1.637   10.000
      1.637   11.000
      1.638    8.000
      1.638    8.000
      1.638   11.000
      1.638   11.000
      1.638   11.000
      1.639    8.000
      1.639    8.000
      1.639    6.000
      1.639    4.000
      1.639    5.000
      1.640    9.000
      1.640    8.000
      1.640   11.000
      1.640   10.000
      1.640    9.000
      1.641   11.000
      1.641   12.000
      1.641   12.000
      1.641   13.000
      1.641   10.000
      1.642   12.000
      1.642    9.000
      1.642   11.000
      1.642   10.000
      1.642   10.000
      1.643    8.000
      1.643    9.000
      1.643   11.000
      1.643    8.000
      1.643    8.000
      1.644    9.000
      1.644    8.000
      1.644   10.000
      1.644    9.000
      1.644    8.000
      1.645    6.000
      1.645    7.000
      1.645    8.000
      1.645    8.000
      1.645    6.000
      1.646    7.000
      1.646    6.000
      1.646    6.000
      1.646    7.000
      1.646    8.000
      1.647   11.000
      1.647    9.000
      1.647   11.000
      1.647    9.000
      1.647    9.000
      1.648    7.000
      1.648   10.000
      1.648    9.000
      1.648   10.000
      1.648    8.000
      1.649   10.000
      1.649   13.000
      1.649   11.000
      1.649   10.000
      1.649    9.000
      1.650   13.000
      1.650   13.000
      1.650   14.000
      1.650   13.000
      1.650   16.000
      1.651   12.000
      1.651   10.000
      1.651   10.000
      1.651    9.000
      1.651   10.000
      1.652   11.000
      1.652   11.000
      1.652    9.000
      1.652    9.000
      1.652    9.000
      1.653   10.000
      1.653   11.000
      1.653   13.000
      1.653   12.000
      1.653   14.000
      1.654   15.000
      1.654   15.000
      1.654   14.000
      1.654   11.000
      1.654   11.000
      1.655   11.000
      1.655   11.000
      1.655   12.000
      1.655   13.000
      1.655   11.000
      1.656   14.000
      1.656   12.000
      1.656   14.000
      1.656   10.000
      1.656   11.000
      1.657    8.000
      1.657    9.000
      1.657   11.000
      1.657   12.000
      1.657   10.000
      1.658    9.000
      1.658   11.000
      1.658    9.000
      1.658    9.000
      1.658   10.000
      1.659    7.000
      1.659   10.000
      1.659   12.000
      1.659   13.000
      1.659   10.000
      1.660   11.000
      1.660   12.000
      1.660   11.000
      1.660   11.000
      1.660   12.000
      1.661   12.000
      1.661    9.000
      1.661    9.000
      1.661    9.000
      1.661    8.000
      1.662    9.000
      1.662    6.000
      1.662    9.000
      1.662    9.000
      1.662    9.000
      1.663    9.000
      1.663    8.000
      1.663    8.000
      1.663    9.000
      1.663    8.000
      1.664    6.000
      1.664    8.000
      1.664    9.000
      1.664   11.000
      1.664    9.000
      1.665    8.000
      1.665    9.000
      1.665    8.000
      1.665    9.000
      1.665   10.000
      1.666    8.000
      1.666    9.000
      1.666    8.000
      1.666   10.000
      1.666    9.000
      1.667    9.000
      1.667   10.000
      1.667   11.000
      1.667    9.000
      1.667   10.000
      1.668    6.000
      1.668    7.000
      1.668   11.000
      1.668    7.000
      1.668    7.000
      1.669    5.000
      1.669    7.000
      1.669   10.000
      1.669   11.000
      1.669    7.000
      1.670    7.000
      1.670    9.000
      1.670    8.000
      1.670    6.000
      1.670    7.000
      1.671    5.000
      1.671    6.000
      1.671    7.000
      1.671    5.000
      1.671    8.000
      1.672   11.000
      1.672    6.000
      1.672    5.000
      1.672    6.000
      1.672    8.000
      1.673    9.000
      1.673    5.000
      1.673    7.000
      1.673    6.000
      1.673    9.000
      1.674    5.000
      1.674    6.000
      1.674    9.000
      1.674   11.000
      1.674   11.000
      1.675    9.000
      1.675    8.000
      1.675   10.000
      1.675    9.000
      1.675    7.000
      1.676    9.000
      1.676    9.000
      1.676   12.000
      1.676   11.000
      1.676   10.000
      1.677    9.000
      1.677   10.000
      1.677    7.000
      1.677    7.000
      1.677    8.000
      1.678    8.000
      1.678    8.000
      1.678    9.000
      1.678    7.000
      1.678    8.000
      1.679    7.000
      1.679    9.000
      1.679   14.000
      1.679   11.000
      1.679    8.000
      1.680    9.000
      1.680    8.000
      1.680   11.000
      1.680    8.000
      1.680    8.000
      1.681    7.000
      1.681    7.000
      1.681    5.000
      1.681    4.000
      1.681    5.000
      1.682    3.000
      1.682    3.000
      1.682    5.000
      1.682    7.000
      1.682    6.000
      1.683    7.000
      1.683    6.000
      1.683    6.000
      1.683    5.000
      1.683    8.000
      1.684    4.000
      1.684    7.000
      1.684    4.000
      1.684    7.000
      1.684    6.000
      1.685    6.000
      1.685    7.000
      1.685    9.000
      1.685    5.000
      1.685    7.000
      1.686    5.000
      1.686    7.000
      1.686    8.000
      1.686    8.000
      1.686    7.000
      1.687    8.000
      1.687    9.000
      1.687   10.000
      1.687    7.000
      1.687    7.000
      1.688    8.000
      1.688    7.000
      1.688    7.000
      1.688    8.000
      1.688    7.000
      1.689    8.000
      1.689    7.000
      1.689    8.000
      1.689    6.000
      1.689    8.000
      1.690    9.000
      1.690   11.000
      1.690   11.000
      1.690   10.000
      1.690   12.000
      1.691   11.000
      1.691    9.000
      1.691    8.000
      1.691    9.000
      1.691    8.000
      1.692    7.000
      1.692    4.000
      1.692    7.000
      1.692    7.000
      1.692   10.000
      1.693    5.000
      1.693    6.000
      1.693    6.000
      1.693    6.000
      1.693    6.000
      1.694    5.000
      1.694    5.000
      1.694    7.000
      1.694    8.000
      1.694    6.000
      1.695    3.000
      1.695    5.000
      1.695    5.000
      1.695    5.000
      1.695    8.000
      1.696    8.000
      1.696    5.000
      1.696    7.000
      1.696    5.000
      1.696    5.000
      1.697    5.000
      1.697    5.000
      1.697    8.000
      1.697    5.000
      1.697    9.000
      1.698    5.000
      1.698    7.000
      1.698    5.000
      1.698    5.000
      1.698    5.000
      1.699    5.000
      1.699    8.000
      1.699   10.000
      1.699    7.000
      1.699    5.000
      1.700    6.000
      1.700    7.000
      1.700    6.000
      1.700    8.000
      1.700    7.000
      1.701    9.000
      1.701    5.000
      1.701    5.000
      1.701    5.000
      1.701    3.000
      1.702    5.000
      1.702    4.000
      1.702    5.000
      1.702    4.000
      1.702    7.000
      1.703    9.000
      1.703    7.000
      1.703    4.000
      1.703    5.000
      1.703    4.000
      1.704    7.000
      1.704    6.000
      1.704    9.000
      1.704    4.000
      1.704    6.000
      1.705    8.000
      1.705    6.000
      1.705    5.000
      1.705    5.000
      1.705    6.000
      1.706    4.000
      1.706    7.000
      1.706    4.000
      1.706    4.000
      1.706    4.000
      1.707    4.000
      1.707    5.000
      1.707    3.000
      1.707    5.000
      1.707    5.000
      1.708    4.000
      1.708    4.000
      1.708    3.000
      1.708    4.000
      1.708    5.000
      1.709    4.000
      1.709    4.000
      1.709    5.000
      1.709    6.000
      1.709    7.000
      1.710    9.000
      1.710    9.000
      1.710   11.000
      1.710   10.000
      1.710   10.000
      1.711   11.000
      1.711   10.000
      1.711   10.000
      1.711    9.000
      1.711   12.000
      1.712   10.000
      1.712    8.000
      1.712    9.000
      1.712    7.000
      1.712    7.000
      1.713    9.000
      1.713    8.000
      1.713    6.000
      1.713    7.000
      1.713    8.000
      1.714    7.000
      1.714    9.000
      1.714   12.000
      1.714    8.000
      1.714    9.000
      1.715    5.000
      1.715    8.000
      1.715   10.000
      1.715    9.000
      1.715    9.000
      1.716   10.000
      1.716    9.000
      1.716   10.000
      1.716    9.000
      1.716   10.000
      1.717   10.000
      1.717    9.000
      1.717   11.000
      1.717   12.000
      1.717   10.000
      1.718   12.000
      1.718   12.000
      1.718   12.000
      1.718    9.000
      1.718   10.000
      1.719    9.000
      1.719   11.000
      1.719   10.000
      1.719   10.000
      1.719    9.000
      1.720   12.000
      1.720    8.000
      1.720    9.000
      1.720    7.000
      1.720    9.000
      1.721    7.000
      1.721   11.000
      1.721   12.000
      1.721   13.000
      1.721   12.000
      1.722   12.000
      1.722   12.000
      1.722    9.000
      1.722    9.000
      1.722   11.000
      1.723   10.000
      1.723   10.000
      1.723    9.000
      1.723   11.000
      1.723   10.000
      1.724    6.000
      1.724    8.000
      1.724   10.000
      1.724   13.000
      1.724   14.000
      1.725   12.000
      1.725   14.000
      1.725   11.000
      1.725    9.000
      1.725    8.000
      1.726    7.000
      1.726    9.000
      1.726   11.000
      1.726   12.000
      1.726   10.000
      1.727   10.000
      1.727   10.000
      1.727    6.000
      1.727    9.000
      1.727    7.000
      1.728    8.000
      1.728    7.000
      1.728    7.000
      1.728    6.000
      1.728    6.000
      1.729    6.000
      1.729    9.000
      1.729    9.000
      1.729    8.000
      1.729    9.000
      1.730    9.000
      1.730    8.000
      1.730    9.000
      1.730    7.000
      1.730    9.000
      1.731    7.000
      1.731    9.000
      1.731    8.000
      1.731   10.000
      1.731    9.000
      1.732    6.000
      1.732    4.000
      1.732    5.000
      1.732    4.000
      1.732    5.000
      1.733    4.000
      1.733    4.000
      1.733    4.000
      1.733    2.000
      1.733    3.000
      1.734    2.000
      1.734    3.000
      1.734    4.000
      1.734    4.000
      1.734    5.000
      1.735    3.000
      1.735    5.000
      1.735    5.000
      1.735    5.000
      1.735    8.000
      1.736    5.000
      1.736    6.000
      1.736    6.000
      1.736    6.000
      1.736    4.000
      1.737    7.000
      1.737    4.000
      1.737    4.000
      1.737    8.000
      1.737    8.000
      1.738    9.000
      1.738    9.000
      1.738    9.000
      1.738    9.000
      1.738    7.000
      1.739    4.000
      1.739    6.000
      1.739    5.000
      1.739    4.000
      1.739    6.000
      1.740    3.000
      1.740    6.000
      1.740    3.000
      1.740    7.000
      1.740    4.000
      1.741    5.000
      1.741    4.000
      1.741    6.000
      1.741    6.000
      1.741    7.000
      1.742    4.000
      1.742    6.000
      1.742    6.000
      1.742    7.000
      1.742    8.000
      1.743    4.000
      1.743    6.000
      1.743    6.000
      1.743    8.000
      1.743    9.000
      1.744    6.000
      1.744    7.000
      1.744    5.000
      1.744    7.000
      1.744    6.000
      1.745    7.000
      1.745    6.000
      1.745    8.000
      1.745    9.000
      1.745    9.000
      1.746    8.000
      1.746    9.000
      1.746    6.000
      1.746    8.000
      1.746    9.000
      1.747    6.000
      1.747    5.000
      1.747    5.000
      1.747    7.000
      1.747    7.000
      1.748    9.000
      1.748    8.000
      1.748    8.000
      1.748    8.000
      1.748    6.000
      1.749    6.000
      1.749    6.000
      1.749    6.000
      1.749    7.000
      1.749    9.000
      1.750    9.000
      1.750    9.000
      1.750   11.000
      1.750    9.000
      1.750   11.000
      1.751   10.000
      1.751    9.000
      1.751    7.000
      1.751    6.000
      1.751    6.000
      1.752    8.000
      1.752    8.000
      1.752    6.000
      1.752    5.000
      1.752    4.000
      1.753    4.000
      1.753    8.000
      1.753    4.000
      1.753    6.000
      1.753    7.000
      1.754    9.000
      1.754    8.000
      1.754    4.000
      1.754    8.000
      1.754    7.000
      1.755   10.000
      1.755    8.000
      1.755    9.000
      1.755   10.000
      1.755    7.000
      1.756    5.000
      1.756    8.000
      1.756    5.000
      1.756    4.000
      1.756    5.000
      1.757    7.000
      1.757    6.000
      1.757    7.000
      1.757    7.000
      1.757    6.000
      1.758    7.000
      1.758    7.000
      1.758    6.000
      1.758    7.000
      1.758    5.000
      1.759    6.000
      1.759    5.000
      1.759    9.000
      1.759    9.000
      1.759    8.000
      1.760    9.000
      1.760    8.000
      1.760   10.000
      1.760    9.000
      1.760    5.000
      1.761    8.000
      1.761    8.000
      1.761    9.000
      1.761    5.000
      1.761    6.000
      1.762    5.000
      1.762    5.000
      1.762    3.000
      1.762    3.000
      1.762    3.000
      1.763    2.000
      1.763    3.000
      1.763    2.000
      1.763    4.000
      1.763    5.000
      1.764    6.000
      1.764    4.000
      1.764    3.000
      1.764    1.000
      1.764    3.000
      1.765    6.000
      1.765    2.000
      1.765    4.000
      1.765    3.000
      1.765    2.000
      1.766    3.000
      1.766    4.000
      1.766    7.000
      1.766    3.000
      1.766    4.000
      1.767    3.000
      1.767    5.000
      1.767    4.000
      1.767    3.000
      1.767    4.000
      1.768    4.000
      1.768    5.000
      1.768    6.000
      1.768    5.000
      1.768    7.000
      1.769    4.000
      1.769    6.000
      1.769    7.000
      1.769    6.000
      1.769    8.000
      1.770    9.000
      1.770    7.000
      1.770    7.000
      1.770   10.000
      1.770   10.000
      1.771   10.000
      1.771    8.000
      1.771    8.000
      1.771    9.000
      1.771    8.000
      1.772    8.000
      1.772    7.000
      1.772    7.000
      1.772    9.000
      1.772    9.000
      1.773   10.000
      1.773   10.000
      1.773   11.000
      1.773   14.000
      1.773   11.000
      1.774    9.000
      1.774    9.000
      1.774   12.000
      1.774   11.000
      1.774   11.000
      1.775    9.000
      1.775    8.000
      1.775    7.000
      1.775    7.000
      1.775    7.000
      1.776    8.000
      1.776    9.000
      1.776    7.000
      1.776   11.000
      1.776   14.000
      1.777    9.000
      1.777   11.000
      1.777   11.000
      1.777   10.000
      1.777   11.000
      1.778    8.000
      1.778    6.000
      1.778    8.000
      1.778    6.000
      1.778    8.000
      1.779    8.000
      1.779    8.000
      1.779    6.000
      1.779    7.000
      1.779   10.000
      1.780    6.000
      1.780    8.000
      1.780    5.000
      1.780    4.000
      1.780    4.000
      1.781    4.000
      1.781    5.000
      1.781    5.000
      1.781    5.000
      1.781    4.000
      1.782    3.000
      1.782    6.000
      1.782    6.000
      1.782    7.000
      1.782    5.000
      1.783    9.000
      1.783    8.000
      1.783    4.000
      1.783    5.000
      1.783    2.000
      1.784    3.000
      1.784    3.000
      1.784    3.000
      1.784    5.000
      1.784    4.000
      1.785    5.000
      1.785    3.000
      1.785    7.000
      1.785    9.000
      1.785    7.000
      1.786    5.000
      1.786    5.000
      1.786    7.000
      1.786    8.000
      1.786    6.000
      1.787    6.000
      1.787    4.000
      1.787    4.000
      1.787    7.000
      1.787    7.000
      1.788    6.000
      1.788    5.000
      1.788    5.000
      1.788    5.000
      1.788    9.000
      1.789    7.000
      1.789    6.000
      1.789    7.000
      1.789    7.000
      1.789    8.000
      1.790   11.000
      1.790    8.000
      1.790    7.000
      1.790    6.000
      1.790    7.000
      1.791    7.000
      1.791    8.000
      1.791    9.000
      1.791    6.000
      1.791    5.000
      1.792    5.000
      1.792    4.000
      1.792    4.000
      1.792    5.000
      1.792    6.000
      1.793    5.000
      1.793    5.000
      1.793    4.000
      1.793    6.000
      1.793    6.000
      1.794    6.000
      1.794    4.000
      1.794    4.000
      1.794    6.000
      1.794    7.000
      1.795    7.000
      1.795    8.000
      1.795    8.000
      1.795    7.000
      1.795    8.000
      1.796   10.000
      1.796   10.000
      1.796    7.000
      1.796    7.000
      1.796    7.000
      1.797    7.000
      1.797    6.000
      1.797    6.000
      1.797    8.000
      1.797    7.000
      1.798   10.000
      1.798   10.000
      1.798   10.000
      1.798    7.000
      1.798    7.000
      1.799    6.000
      1.799    8.000
      1.799   10.000
      1.799    7.000
      1.799    8.000
      1.800    5.000
      1.800    6.000
      1.800    6.000
      1.800    6.000
      1.800    6.000
      1.801    8.000
      1.801    9.000
      1.801    6.000
      1.801    5.000
      1.801    4.000
      1.802    4.000
      1.802    6.000
      1.802    2.000
      1.802    4.000
      1.802    4.000
      1.803    3.000
      1.803    5.000
      1.803    8.000
      1.803    6.000
      1.803    5.000
      1.804    5.000
      1.804    6.000
      1.804    6.000
      1.804    6.000
      1.804    4.000
      1.805    7.000
      1.805    7.000
      1.805    4.000
      1.805    4.000
      1.805    5.000
      1.806    5.000
      1.806    5.000
      1.806    5.000
      1.806    9.000
      1.806    6.000
      1.807    9.000
      1.807    6.000
      1.807    5.000
      1.807    6.000
      1.807    4.000
      1.808    6.000
      1.808    6.000
      1.808    8.000
      1.808    6.000
      1.808    8.000
      1.809    6.000
      1.809    9.000
      1.809    9.000
      1.809    9.000
      1.809   12.000
      1.810    9.000
      1.810    9.000
      1.810    9.000
      1.810    7.000
      1.810    7.000
      1.811    7.000
      1.811    8.000
      1.811    7.000
      1.811    8.000
      1.811    8.000
      1.812    6.000
      1.812    3.000
      1.812    5.000
      1.812    2.000
      1.812    6.000
      1.813    2.000
      1.813    3.000
      1.813    2.000
      1.813    4.000
      1.813    3.000
      1.814    3.000
      1.814    3.000
      1.814    4.000
      1.814    7.000
      1.814    2.000
      1.815    4.000
      1.815    5.000
      1.815    5.000
      1.815    3.000
      1.815    5.000
      1.816    6.000
      1.816    9.000
      1.816   12.000
      1.816    9.000
      1.816    9.000
      1.817    8.000
      1.817    7.000
      1.817    8.000
      1.817    9.000
      1.817   11.000
      1.818   11.000
      1.818    8.000
      1.818    9.000
      1.818    9.000
      1.818   10.000
      1.819    7.000
      1.819    5.000
      1.819    6.000
      1.819   11.000
      1.819    8.000
      1.820    7.000
      1.820    9.000
      1.820    8.000
      1.820    9.000
      1.820    9.000
      1.821    9.000
      1.821    9.000
      1.821    6.000
      1.821    7.000
      1.821    9.000
      1.822    9.000
      1.822    6.000
      1.822   10.000
      1.822   13.000
      1.822   12.000
      1.823    6.000
      1.823    8.000
      1.823    9.000
      1.823    7.000
      1.823    7.000
      1.824    6.000
      1.824    6.000
      1.824    9.000
      1.824    7.000
      1.824    8.000
      1.825    6.000
      1.825    7.000
      1.825    7.000
      1.825    6.000
      1.825    9.000
      1.826    8.000
      1.826    8.000
      1.826    7.000
      1.826    8.000
      1.826    6.000
      1.827    7.000
      1.827    6.000
      1.827    6.000
      1.827    7.000
      1.827    9.000
      1.828    9.000
      1.828    9.000
      1.828    9.000
      1.828    5.000
      1.828    7.000
      1.829    8.000
      1.829    9.000
      1.829   10.000
      1.829   10.000
      1.829    7.000
      1.830    9.000
      1.830    7.000
      1.830    7.000
      1.830    8.000
      1.830    7.000
      1.831   11.000
      1.831    9.000
      1.831   11.000
      1.831    8.000
      1.831    7.000
      1.832   12.000
      1.832   10.000
      1.832   11.000
      1.832    8.000
      1.832    6.000
      1.833   10.000
      1.833    5.000
      1.833    5.000
      1.833    6.000
      1.833    7.000
      1.834    4.000
      1.834    3.000
      1.834    4.000
      1.834    5.000
      1.834    4.000
      1.835    5.000
      1.835    6.000
      1.835    5.000
      1.835    7.000
      1.835    7.000
      1.836    6.000
      1.836    6.000
      1.836    8.000
      1.836    7.000
      1.836    8.000
      1.837    6.000
      1.837   10.000
      1.837    6.000
      1.837    5.000
      1.837    4.000
      1.838    8.000
      1.838    3.000
      1.838    5.000
      1.838    7.000
      1.838    5.000
      1.839    5.000
      1.839    3.000
      1.839    7.000
      1.839    7.000
      1.839    3.000
      1.840    9.000
      1.840    7.000
      1.840    6.000
      1.840    6.000
      1.840    7.000
      1.841    7.000
      1.841    6.000
      1.841    6.000
      1.841    8.000
      1.841    6.000
      1.842    5.000
      1.842    7.000
      1.842    4.000
      1.842    4.000
      1.842    6.000
      1.843    7.000
      1.843    5.000
      1.843    4.000
      1.843    7.000
      1.843    5.000
      1.844   11.000
      1.844    8.000
      1.844    6.000
      1.844    8.000
      1.844   10.000
      1.845    7.000
      1.845    6.000
      1.845    7.000
      1.845    9.000
      1.845   10.000
      1.846    9.000
      1.846    8.000
      1.846   11.000
      1.846    4.000
      1.846    9.000
      1.847    9.000
      1.847    6.000
      1.847    5.000
      1.847    9.000
      1.847    8.000
      1.848    8.000
      1.848    9.000
      1.848    7.000
      1.848    9.000
      1.848    6.000
      1.849    8.000
      1.849    8.000
      1.849    7.000
      1.849    7.000
      1.849    8.000
      1.850   10.000
      1.850    7.000
      1.850   11.000
      1.850    9.000
      1.850    8.000
      1.851    7.000
      1.851    9.000
      1.851   10.000
      1.851    9.000
      1.851   10.000
      1.852    9.000
      1.852    7.000
      1.852   10.000
      1.852    7.000
      1.852    9.000
      1.853   12.000
      1.853   10.000
      1.853    8.000
      1.853    7.000
      1.853    8.000
      1.854    6.000
      1.854    8.000
      1.854    8.000
      1.854    8.000
      1.854    8.000
      1.855    8.000
      1.855    5.000
      1.855    6.000
      1.855    9.000
      1.855    5.000
      1.856    5.000
      1.856    7.000
      1.856    7.000
      1.856    5.000
      1.856    5.000
      1.857    4.000
      1.857    6.000
      1.857    6.000
      1.857    6.000
      1.857    4.000
      1.858    4.000
      1.858    6.000
      1.858    4.000
      1.858    5.000
      1.858    7.000
      1.859    8.000
      1.859    6.000
      1.859    6.000
      1.859    3.000
      1.859    5.000
      1.860    7.000
      1.860    5.000
      1.860    4.000
      1.860    4.000
      1.860    5.000
      1.861    4.000
      1.861    2.000
      1.861    5.000
      1.861    3.000
      1.861    6.000
      1.862    7.000
      1.862    7.000
      1.862    4.000
      1.862    6.000
      1.862    6.000
      1.863    5.000
      1.863    5.000
      1.863    5.000
      1.863    7.000
      1.863    9.000
      1.864   11.000
      1.864    7.000
      1.864    5.000
      1.864    6.000
      1.864    6.000
      1.865    6.000
      1.865    6.000
      1.865    6.000
      1.865   10.000
      1.865    8.000
      1.866    6.000
      1.866    6.000
      1.866    5.000
      1.866    7.000
      1.866    4.000
      1.867    4.000
      1.867    5.000
      1.867    3.000
      1.867    6.000
      1.867    9.000
      1.868   10.000
      1.868    9.000
      1.868   10.000
      1.868    9.000
      1.868   11.000
      1.869    7.000
      1.869    7.000
      1.869    7.000
      1.869    6.000
      1.869    3.000
      1.870    9.000
      1.870    6.000
      1.870    8.000
      1.870    9.000
      1.870   10.000
      1.871    9.000
      1.871    7.000
      1.871    4.000
      1.871    4.000
      1.871    5.000
      1.872    8.000
      1.872    7.000
      1.872    7.000
      1.872    5.000
      1.872    8.000
      1.873    9.000
      1.873    7.000
      1.873    7.000
      1.873    7.000
      1.873    5.000
      1.874    8.000
      1.874    7.000
      1.874    9.000
      1.874    7.000
      1.874    7.000
      1.875    7.000
      1.875    9.000
      1.875   10.000
      1.875   10.000
      1.875    9.000
      1.876    8.000
      1.876    8.000
      1.876    7.000
      1.876    6.000
      1.876    8.000
      1.877    6.000
      1.877    9.000
      1.877   10.000
      1.877    9.000
      1.877   12.000
      1.878    8.000
      1.878    9.000
      1.878    9.000
      1.878   10.000
      1.878    8.000
      1.879    4.000
      1.879    4.000
      1.879    5.000
      1.879    6.000
      1.879    7.000
      1.880    5.000
      1.880    6.000
      1.880    5.000
      1.880    5.000
      1.880    8.000
      1.881    8.000
      1.881    4.000
      1.881    6.000
      1.881    5.000
      1.881    6.000
      1.882    9.000
      1.882    4.000
      1.882    3.000
      1.882    2.000
      1.882    3.000
      1.883    6.000
      1.883    9.000
      1.883    9.000
      1.883    6.000
      1.883    7.000
      1.884    4.000
      1.884    7.000
      1.884    8.000
      1.884    5.000
      1.884    6.000
      1.885    9.000
      1.885    9.000
      1.885    7.000
      1.885   12.000
      1.885    7.000
      1.886   10.000
      1.886    8.000
      1.886    8.000
      1.886    7.000
      1.886    9.000
      1.887    8.000
      1.887    8.000
      1.887   10.000
      1.887    6.000
      1.887    7.000
      1.888    4.000
      1.888    5.000
      1.888    5.000
      1.888    4.000
      1.888    4.000
      1.889    5.000
      1.889    3.000
      1.889    6.000
      1.889    7.000
      1.889    6.000
      1.890    5.000
      1.890    5.000
      1.890    3.000
      1.890    5.000
      1.890    6.000
      1.891    8.000
      1.891    5.000
      1.891    7.000
      1.891    7.000
      1.891    6.000
      1.892    7.000
      1.892    6.000
      1.892    7.000
      1.892    7.000
      1.892    7.000
      1.893    6.000
      1.893    6.000
      1.893    5.000
      1.893    7.000
      1.893    7.000
      1.894    7.000
      1.894    8.000
      1.894    4.000
      1.894    2.000
      1.894    4.000
      1.895    6.000
      1.895    4.000
      1.895    3.000
      1.895    2.000
      1.895    6.000
      1.896    5.000
      1.896    7.000
      1.896    8.000
      1.896    5.000
      1.896    5.000
      1.897    4.000
      1.897    3.000
      1.897    5.000
      1.897    1.000
      1.897    3.000
      1.898    9.000
      1.898    4.000
      1.898    5.000
      1.898    7.000
      1.898    7.000
      1.899    9.000
      1.899    8.000
      1.899    8.000
      1.899   10.000
      1.899    9.000
      1.900    9.000
      1.900    8.000
      1.900    8.000
      1.900    8.000
      1.900    7.000
      1.901    6.000
      1.901    8.000
      1.901    8.000
      1.901   10.000
      1.901    7.000
      1.902    8.000
      1.902    6.000
      1.902    6.000
      1.902    4.000
      1.902    6.000
      1.903    4.000
      1.903    4.000
      1.903    4.000
      1.903    3.000
      1.903    3.000
      1.904    3.000
      1.904    3.000
      1.904    3.000
      1.904    4.000
      1.904    4.000
      1.905    2.000
      1.905    3.000
      1.905    5.000
      1.905    4.000
      1.905    6.000
      1.906    7.000
      1.906    6.000
      1.906    8.000
      1.906    5.000
      1.906    6.000
      1.907    8.000
      1.907    8.000
      1.907    5.000
      1.907    5.000
      1.907    9.000
      1.908   11.000
      1.908    6.000
      1.908    7.000
      1.908    8.000
      1.908    9.000
      1.909    8.000
      1.909    6.000
      1.909    5.000
      1.909    5.000
      1.909    7.000
      1.910    6.000
      1.910    3.000
      1.910    7.000
      1.910    7.000
      1.910    5.000
      1.911    7.000
      1.911    6.000
      1.911    6.000
      1.911    6.000
      1.911    9.000
      1.912    6.000
      1.912    7.000
      1.912    6.000
      1.912    4.000
      1.912    7.000
      1.913    8.000
      1.913    8.000
      1.913    4.000
      1.913    5.000
      1.913    8.000
      1.914    7.000
      1.914    6.000
      1.914    8.000
      1.914    7.000
      1.914   10.000
      1.915   13.000
      1.915    8.000
      1.915    9.000
      1.915    8.000
      1.915    8.000
      1.916    6.000
      1.916    9.000
      1.916    7.000
      1.916    8.000
      1.916    8.000
      1.917    7.000
      1.917    6.000
      1.917    7.000
      1.917    8.000
      1.917    8.000
      1.918    7.000
      1.918    7.000
      1.918    6.000
      1.918    6.000
      1.918   10.000
      1.919    7.000
      1.919    2.000
      1.919    6.000
      1.919    6.000
      1.919    4.000
      1.920    9.000
      1.920    6.000
      1.920    8.000
      1.920    9.000
      1.920   10.000
      1.921    7.000
      1.921    9.000
      1.921    8.000
      1.921   10.000
      1.921    7.000
      1.922    7.000
      1.922   10.000
      1.922    8.000
      1.922    8.000
      1.922    7.000
      1.923    8.000
      1.923    8.000
      1.923    7.000
      1.923    5.000
      1.923   10.000
      1.924    7.000
      1.924    8.000
      1.924    8.000
      1.924    9.000
      1.924    8.000
      1.925    7.000
      1.925    7.000
      1.925    8.000
      1.925    7.000
      1.925    4.000
      1.926    9.000
      1.926   10.000
      1.926    6.000
      1.926    7.000
      1.926    6.000
      1.927    8.000
      1.927    7.000
      1.927    6.000
      1.927    7.000
      1.927    7.000
      1.928    6.000
      1.928    7.000
      1.928    9.000
      1.928   11.000
      1.928    7.000
      1.929   12.000
      1.929    9.000
      1.929   10.000
      1.929   14.000
      1.929   13.000
      1.930   10.000
      1.930   13.000
      1.930   11.000
      1.930   14.000
      1.930   13.000
      1.931    9.000
      1.931   12.000
      1.931   10.000
      1.931   15.000
      1.931   11.000
      1.932   15.000
      1.932   14.000
      1.932   14.000
      1.932   13.000
      1.932   11.000
      1.933   10.000
      1.933    8.000
      1.933   11.000
      1.933   12.000
      1.933   12.000
      1.934    9.000
      1.934   11.000
      1.934   12.000
      1.934   10.000
      1.934   10.000
      1.935   10.000
      1.935   10.000
      1.935   10.000
      1.935    8.000
      1.935    7.000
      1.936    9.000
      1.936    8.000
      1.936   11.000
      1.936   10.000
      1.936    9.000
      1.937    9.000
      1.937    8.000
      1.937    6.000
      1.937    5.000
      1.937    6.000
      1.938    9.000
      1.938    7.000
      1.938    7.000
      1.938    8.000
      1.938    7.000
      1.939    7.000
      1.939    9.000
      1.939    8.000
      1.939    4.000
      1.939    7.000
      1.940    7.000
      1.940    7.000
      1.940    8.000
      1.940    6.000
      1.940    7.000
      1.941    8.000
      1.941    9.000
      1.941    7.000
      1.941    9.000
      1.941   13.000
      1.942   11.000
      1.942   11.000
      1.942   10.000
      1.942   13.000
      1.942   12.000
      1.943   11.000
      1.943   12.000
      1.943   11.000
      1.943   11.000
      1.943    6.000
      1.944    9.000
      1.944    7.000
      1.944    8.000
      1.944    7.000
      1.944    9.000
      1.945    9.000
      1.945   11.000
      1.945   10.000
      1.945    8.000
      1.945    9.000
      1.946   10.000
      1.946   11.000
      1.946   12.000
      1.946   11.000
      1.946   12.000
      1.947   10.000
      1.947   10.000
      1.947    8.000
      1.947    7.000
      1.947    8.000
      1.948    7.000
      1.948    8.000
      1.948   12.000
      1.948    6.000
      1.948    8.000
      1.949    6.000
      1.949    8.000
      1.949    7.000
      1.949    5.000
      1.949    7.000
      1.950    7.000
      1.950    8.000
      1.950    7.000
      1.950    9.000
      1.950    7.000
      1.951    8.000
      1.951    8.000
      1.951    5.000
      1.951    7.000
      1.951   10.000
      1.952    9.000
      1.952    8.000
      1.952    6.000
      1.952    8.000
      1.952    5.000
      1.953    7.000
      1.953    8.000
      1.953    8.000
      1.953    7.000
      1.953    6.000
      1.954    8.000
      1.954   10.000
      1.954    8.000
      1.954    7.000
      1.954    8.000
      1.955   11.000
      1.955    8.000
      1.955    9.000
      1.955    8.000
      1.955    7.000
      1.956    8.000
      1.956    9.000
      1.956    3.000
      1.956    7.000
      1.956    2.000
      1.957    3.000
      1.957    3.000
      1.957    3.000
      1.957    5.000
      1.957    8.000
      1.958    7.000
      1.958    8.000
      1.958    6.000
      1.958    5.000
      1.958    6.000
      1.959    5.000
      1.959    5.000
      1.959    6.000
      1.959    5.000
      1.959    5.000
      1.960    8.000
      1.960    9.000
      1.960   10.000
      1.960    9.000
      1.960    6.000
      1.961    7.000
      1.961    7.000
      1.961    9.000
      1.961    9.000
      1.961   10.000
      1.962    8.000
      1.962    7.000
      1.962    8.000
      1.962   10.000
      1.962    8.000
      1.963    7.000
      1.963    8.000
      1.963   11.000
      1.963   10.000
      1.963   12.000
      1.964    8.000
      1.964    6.000
      1.964    9.000
      1.964   10.000
      1.964   12.000
      1.965    8.000
      1.965   10.000
      1.965    9.000
      1.965   12.000
      1.965    9.000
      1.966   13.000
      1.966   13.000
      1.966   13.000
      1.966    8.000
      1.966   11.000
      1.967   11.000
      1.967   10.000
      1.967   10.000
      1.967   11.000
      1.967   10.000
      1.968    9.000
      1.968   10.000
      1.968    9.000
      1.968    7.000
      1.968    8.000
      1.969   10.000
      1.969   10.000
      1.969   10.000
      1.969   11.000
      1.969   10.000
      1.970   10.000
      1.970    7.000
      1.970    9.000
      1.970   10.000
      1.970   10.000
      1.971   13.000
      1.971   14.000
      1.971   13.000
      1.971   13.000
      1.971   11.000
      1.972   10.000
      1.972   11.000
      1.972    9.000
      1.972    9.000
      1.972   12.000
      1.973   11.000
      1.973    9.000
      1.973   11.000
      1.973   11.000
      1.973   10.000
      1.974    9.000
      1.974   13.000
      1.974   10.000
      1.974    8.000
      1.974   11.000
      1.975    9.000
      1.975    9.000
      1.975   11.000
      1.975   13.000
      1.975   12.000
      1.976   11.000
      1.976   12.000
      1.976    9.000
      1.976    8.000
      1.976   10.000
      1.977    8.000
      1.977    9.000
      1.977    7.000
      1.977    8.000
      1.977    8.000
      1.978    8.000
      1.978    4.000
      1.978    4.000
      1.978    5.000
      1.978    6.000
      1.979    5.000
      1.979    6.000
      1.979    7.000
      1.979    7.000
      1.979    7.000
      1.980    8.000
      1.980    4.000
      1.980    7.000
      1.980    9.000
      1.980    8.000
      1.981    8.000
      1.981    4.000
      1.981    7.000
      1.981    7.000
      1.981    8.000
      1.982    7.000
      1.982    7.000
      1.982    8.000
      1.982   10.000
      1.982   12.000
      1.983    7.000
      1.983   11.000
      1.983    8.000
      1.983   11.000
      1.983   11.000
      1.984    8.000
      1.984    9.000
      1.984   10.000
      1.984    9.000
      1.984    7.000
      1.985    8.000
      1.985    8.000
      1.985    5.000
      1.985    7.000
      1.985    9.000
      1.986    6.000
      1.986    9.000
      1.986    7.000
      1.986    7.000
      1.986    3.000
      1.987    7.000
      1.987    7.000
      1.987   11.000
      1.987   10.000
      1.987   10.000
      1.988    8.000
      1.988    7.000
      1.988    8.000
      1.988    8.000
      1.988    9.000
      1.989    7.000
      1.989    7.000
      1.989   10.000
      1.989    8.000
      1.989    7.000
      1.990    7.000
      1.990   10.000
      1.990   11.000
      1.990    8.000
      1.990   10.000
      1.991   12.000
      1.991   13.000
      1.991   11.000
      1.991   10.000
      1.991   12.000
      1.992   12.000
      1.992    8.000
      1.992   10.000
      1.992    8.000
      1.992    7.000
      1.993    9.000
      1.993   11.000
      1.993    9.000
      1.993    8.000
      1.993   11.000
      1.994    9.000
      1.994    7.000
      1.994    6.000
      1.994    7.000
      1.994    8.000
      1.995    6.000
      1.995    5.000
      1.995    7.000
      1.995    9.000
      1.995    7.000
      1.996    7.000
      1.996    7.000
      1.996   11.000
      1.996   10.000
      1.996    7.000
      1.997   12.000
      1.997    9.000
      1.997    8.000
      1.997    9.000
      1.997   10.000
      1.998    9.000
      1.998    9.000
      1.998    8.000
      1.998   10.000
      1.998   10.000
      1.999    8.000
      1.999    7.000
      1.999    8.000
      1.999    9.000
      1.999    9.000
      2.000    7.000
      2.000    9.000
      2.000    9.000
      2.000   10.000
      2.000    8.000
      2.001   10.000
      2.001   10.000
      2.001   10.000
      2.001   10.000
      2.001    8.000
      2.002   11.000
      2.002   10.000
      2.002    7.000
      2.002   11.000
      2.002    8.000
      2.003    9.000
      2.003    7.000
      2.003    6.000
      2.003    6.000
      2.003    5.000
      2.004    5.000
      2.004    6.000
      2.004    6.000
      2.004    5.000
      2.004    7.000
      2.005    5.000
      2.005    5.000
      2.005    8.000
      2.005    7.000
      2.005    6.000
      2.006    7.000
      2.006    6.000
      2.006    7.000
      2.006    6.000
      2.006    7.000
      2.007    5.000
      2.007    6.000
      2.007    7.000
      2.007    5.000
      2.007    3.000
      2.008    5.000
      2.008    6.000
      2.008    6.000
      2.008    7.000
      2.008    6.000
      2.009    5.000
      2.009    7.000
      2.009    4.000
      2.009    6.000
      2.009    6.000
      2.010    7.000
      2.010   10.000
      2.010    7.000
      2.010    8.000
      2.010    9.000
      2.011    8.000
      2.011   10.000
      2.011    6.000
      2.011    6.000
      2.011    8.000
      2.012    7.000
      2.012    7.000
      2.012    5.000
      2.012    8.000
      2.012    8.000
      2.013   11.000
      2.013    9.000
      2.013    7.000
      2.013    8.000
      2.013   10.000
      2.014    8.000
      2.014    8.000
      2.014    8.000
      2.014    6.000
      2.014    6.000
      2.015    5.000
      2.015    7.000
      2.015    9.000
      2.015    7.000
      2.015    7.000
      2.016    8.000
      2.016    9.000
      2.016    8.000
      2.016    9.000
      2.016    4.000
      2.017    6.000
      2.017    5.000
      2.017    5.000
      2.017    5.000
      2.017    7.000
      2.018    5.000
      2.018    6.000
      2.018    8.000
      2.018    7.000
      2.018    5.000
      2.019    6.000
      2.019    6.000
      2.019    7.000
      2.019    8.000
      2.019    7.000
      2.020   10.000
      2.020    7.000
      2.020    9.000
      2.020    8.000
      2.020   11.000
      2.021    8.000
      2.021    9.000
      2.021    7.000
      2.021    8.000
      2.021    8.000
      2.022    5.000
      2.022    7.000
      2.022    6.000
      2.022    7.000
      2.022    5.000
      2.023    3.000
      2.023    3.000
      2.023    4.000
      2.023    4.000
      2.023    4.000
      2.024    4.000
      2.024    5.000
      2.024    5.000
      2.024    2.000
      2.024    3.000
      2.025    3.000
      2.025    4.000
      2.025    4.000
      2.025    4.000
      2.025    2.000
      2.026    3.000
      2.026    6.000
      2.026    3.000
      2.026    4.000
      2.026    1.000
      2.027    4.000
      2.027    7.000
      2.027    3.000
      2.027    4.000
      2.027    6.000
      2.028    6.000
      2.028    6.000
      2.028    6.000
      2.028    4.000
      2.028    7.000
      2.029    6.000
      2.029    6.000
      2.029    7.000
      2.029    7.000
      2.029    6.000
      2.030    6.000
      2.030    3.000
      2.030    2.000
      2.030    2.000
      2.030    2.000
      2.031    1.000
      2.031    4.000
      2.031    1.000
      2.031    4.000
      2.031    2.000
      2.032    3.000
      2.032    3.000
      2.032    5.000
      2.032    6.000
      2.032    6.000
      2.033    2.000
      2.033    6.000
      2.033    2.000
      2.033    3.000
      2.033    3.000
      2.034    3.000
      2.034    3.000
      2.034    4.000
      2.034    3.000
      2.034    3.000
      2.035    7.000
      2.035    5.000
      2.035    5.000
      2.035    6.000
      2.035    5.000
      2.036    5.000
      2.036    6.000
      2.036    4.000
      2.036    6.000
      2.036    5.000
      2.037    6.000
      2.037    8.000
      2.037    4.000
      2.037    6.000
      2.037    4.000
      2.038    6.000
      2.038    6.000
      2.038    3.000
      2.038    5.000
      2.038    5.000
      2.039    4.000
      2.039    4.000
      2.039    5.000
      2.039    4.000
      2.039    6.000
      2.040    4.000
      2.040    4.000
      2.040    5.000
      2.040    4.000
      2.040    6.000
      2.041    4.000
      2.041    4.000
      2.041    7.000
      2.041    5.000
      2.041    6.000
      2.042    7.000
      2.042    6.000
      2.042    8.000
      2.042    6.000
      2.042    5.000
      2.043    6.000
      2.043    5.000
      2.043    6.000
      2.043    7.000
      2.043    8.000
      2.044    4.000
      2.044    3.000
      2.044    5.000
      2.044    4.000
      2.044    6.000
      2.045    5.000
      2.045    5.000
      2.045    5.000
      2.045    4.000
      2.045    2.000
      2.046    3.000
      2.046    5.000
      2.046    3.000
      2.046    4.000
      2.046    6.000
      2.047    7.000
      2.047    6.000
      2.047    7.000
      2.047    5.000
      2.047    7.000
      2.048    6.000
      2.048    7.000
      2.048    8.000
      2.048    7.000
      2.048    6.000
      2.049    4.000
      2.049    6.000
      2.049    5.000
      2.049    6.000
      2.049    6.000
      2.050    6.000
      2.050   10.000
      2.050    9.000
      2.050    8.000
      2.050    8.000
      2.051   10.000
      2.051    5.000
      2.051    6.000
      2.051    4.000
      2.051    6.000
      2.052    8.000
      2.052    9.000
      2.052    9.000
      2.052    8.000
      2.052    7.000
      2.053   11.000
      2.053    8.000
      2.053    9.000
      2.053    8.000
      2.053   11.000
      2.054    6.000
      2.054    5.000
      2.054    6.000
      2.054    3.000
      2.054    4.000
      2.055    4.000
      2.055    6.000
      2.055    8.000
      2.055    7.000
      2.055    7.000
      2.056    6.000
      2.056    6.000
      2.056    9.000
      2.056    6.000
      2.056   10.000
      2.057   10.000
      2.057    7.000
      2.057    7.000
      2.057    7.000
      2.057    7.000
      2.058    7.000
      2.058    4.000
      2.058    7.000
      2.058    8.000
      2.058    8.000
      2.059    6.000
      2.059    8.000
      2.059   10.000
      2.059    9.000
      2.059   11.000
      2.060    8.000
      2.060    9.000
      2.060    9.000
      2.060    8.000
      2.060    8.000
      2.061    8.000
      2.061   11.000
      2.061   10.000
      2.061    9.000
      2.061    8.000
      2.062    8.000
      2.062   10.000
      2.062    8.000
      2.062    6.000
      2.062   10.000
      2.063    8.000
      2.063   11.000
      2.063   10.000
      2.063   10.000
      2.063   11.000
      2.064   10.000
      2.064   10.000
      2.064    6.000
      2.064    7.000
      2.064    7.000
      2.065    7.000
      2.065    6.000
      2.065   10.000
      2.065   11.000
      2.065    7.000
      2.066    6.000
      2.066    9.000
      2.066    8.000
      2.066    8.000
      2.066    5.000
      2.067    7.000
      2.067    8.000
      2.067    9.000
      2.067    8.000
      2.067    8.000
      2.068    6.000
      2.068    8.000
      2.068    6.000
      2.068    5.000
      2.068    9.000
      2.069    7.000
      2.069    7.000
      2.069    5.000
      2.069    7.000
      2.069    6.000
      2.070    6.000
      2.070    7.000
      2.070    7.000
      2.070    6.000
      2.070    6.000
      2.071    4.000
      2.071    5.000
      2.071    6.000
      2.071    4.000
      2.071    5.000
      2.072    5.000
      2.072    8.000
      2.072    6.000
      2.072    7.000
      2.072    6.000
      2.073    6.000
      2.073    6.000
      2.073    7.000
      2.073    6.000
      2.073    6.000
      2.074    5.000
      2.074    6.000
      2.074    7.000
      2.074    7.000
      2.074    7.000
      2.075    5.000
      2.075    5.000
      2.075    7.000
      2.075    9.000
      2.075    7.000
      2.076    7.000
      2.076    8.000
      2.076    4.000
      2.076    8.000
      2.076    7.000
      2.077    5.000
      2.077    7.000
      2.077    6.000
      2.077    6.000
      2.077    6.000
      2.078    5.000
      2.078    5.000
      2.078    4.000
      2.078    5.000
      2.078    5.000
      2.079    4.000
      2.079    6.000
      2.079    8.000
      2.079    8.000
      2.079    6.000
      2.080    8.000
      2.080    6.000
      2.080    8.000
      2.080    8.000
      2.080    7.000
      2.081    8.000
      2.081    8.000
      2.081    6.000
      2.081    6.000
      2.081    9.000
      2.082    8.000
      2.082    7.000
      2.082    7.000
      2.082    7.000
      2.082    9.000
      2.083    9.000
      2.083    7.000
      2.083    9.000
      2.083    8.000
      2.083    8.000
      2.084    7.000
      2.084    7.000
      2.084    3.000
      2.084    5.000
      2.084    5.000
      2.085    5.000
      2.085    3.000
      2.085    5.000
      2.085    6.000
      2.085    8.000
      2.086    7.000
      2.086    8.000
      2.086   10.000
      2.086    4.000
      2.086    5.000
      2.087    8.000
      2.087    6.000
      2.087    7.000
      2.087    5.000
      2.087    6.000
      2.088    4.000
      2.088    8.000
      2.088    5.000
      2.088    4.000
      2.088    8.000
      2.089    5.000
      2.089    7.000
      2.089    8.000
      2.089    6.000
      2.089    8.000
      2.090    8.000
      2.090    7.000
      2.090    5.000
      2.090    8.000
      2.090   10.000
      2.091    9.000
      2.091    8.000
      2.091   10.000
      2.091   10.000
      2.091    7.000
      2.092    8.000
      2.092    7.000
      2.092    8.000
      2.092    8.000
      2.092   10.000
      2.093   11.000
      2.093    8.000
      2.093    7.000
      2.093    6.000
      2.093    6.000
      2.094    6.000
      2.094    9.000
      2.094    8.000
      2.094    7.000
      2.094    8.000
      2.095    7.000
      2.095    8.000
      2.095    9.000
      2.095    8.000
      2.095    6.000
      2.096    9.000
      2.096    9.000
      2.096    8.000
      2.096    5.000
      2.096    6.000
      2.097    7.000
      2.097    5.000
      2.097    7.000
      2.097    8.000
      2.097    8.000
      2.098    8.000
      2.098    8.000
      2.098    7.000
      2.098    8.000
      2.098    7.000
      2.099    6.000
      2.099    6.000
      2.099    6.000
      2.099    8.000
      2.099   10.000
      2.100    9.000
      2.100    8.000
      2.100    5.000
      2.100    6.000
      2.100    5.000
      2.101    5.000
      2.101    5.000
      2.101    4.000
      2.101    8.000
      2.101    7.000
      2.102    5.000
      2.102    9.000
      2.102    7.000
      2.102    6.000
      2.102   10.000
      2.103    5.000
      2.103    6.000
      2.103    6.000
      2.103    5.000
      2.103    7.000
      2.104    3.000
      2.104    4.000
      2.104    5.000
      2.104    7.000
      2.104    6.000
      2.105    6.000
      2.105    8.000
      2.105    5.000
      2.105    4.000
      2.105    5.000
      2.106    5.000
      2.106    7.000
      2.106    5.000
      2.106    5.000
      2.106    5.000
      2.107    5.000
      2.107    5.000
      2.107    6.000
      2.107    5.000
      2.107    5.000
      2.108    7.000
      2.108    6.000
      2.108    5.000
      2.108    5.000
      2.108    6.000
      2.109    7.000
      2.109    7.000
      2.109    5.000
      2.109    7.000
      2.109    8.000
      2.110    4.000
      2.110    5.000
      2.110    5.000
      2.110    4.000
      2.110    4.000
      2.111    4.000
      2.111    4.000
      2.111    6.000
      2.111    5.000
      2.111    6.000
      2.112    5.000
      2.112    4.000
      2.112    5.000
      2.112    3.000
      2.112    7.000
      2.113    4.000
      2.113    5.000
      2.113    5.000
      2.113    5.000
      2.113    9.000
      2.114    7.000
      2.114    6.000
      2.114    4.000
      2.114    6.000
      2.114    6.000
      2.115    4.000
      2.115    3.000
      2.115    5.000
      2.115    4.000
      2.115    7.000
      2.116    8.000
      2.116    6.000
      2.116    6.000
      2.116   10.000
      2.116    6.000
      2.117    8.000
      2.117    8.000
      2.117    8.000
      2.117    9.000
      2.117    7.000
      2.118    7.000
      2.118    6.000
      2.118    5.000
      2.118    6.000
      2.118    8.000
      2.119    8.000
      2.119    7.000
      2.119    5.000
      2.119    4.000
      2.119    6.000
      2.120    7.000
      2.120    5.000
      2.120    9.000
      2.120    5.000
      2.120    7.000
      2.121    7.000
      2.121    9.000
      2.121    7.000
      2.121    6.000
      2.121    9.000
      2.122    8.000
      2.122    7.000
      2.122   10.000
      2.122   13.000
      2.122   14.000
      2.123   13.000
      2.123    8.000
      2.123    8.000
      2.123    9.000
      2.123    9.000
      2.124    6.000
      2.124    9.000
      2.124    9.000
      2.124   12.000
      2.124   12.000
      2.125    8.000
      2.125   10.000
      2.125    9.000
      2.125    8.000
      2.125   10.000
      2.126    9.000
      2.126    8.000
      2.126    5.000
      2.126    8.000
      2.126    8.000
      2.127    8.000
      2.127    5.000
      2.127    5.000
      2.127    5.000
      2.127    6.000
      2.128    7.000
      2.128    7.000
      2.128    9.000
      2.128   11.000
      2.128   11.000
      2.129    6.000
      2.129    9.000
      2.129    8.000
      2.129    9.000
      2.129    9.000
      2.130    7.000
      2.130    9.000
      2.130    8.000
      2.130    8.000
      2.130    8.000
      2.131    8.000
      2.131   11.000
      2.131    9.000
      2.131    6.000
      2.131    5.000
      2.132    6.000
      2.132    8.000
      2.132    6.000
      2.132   10.000
      2.132    9.000
      2.133   10.000
      2.133   10.000
      2.133   10.000
      2.133    6.000
      2.133    6.000
      2.134   10.000
      2.134   10.000
      2.134    5.000
      2.134    7.000
      2.134    7.000
      2.135    7.000
      2.135    5.000
      2.135    4.000
      2.135    6.000
      2.135    6.000
      2.136    7.000
      2.136    6.000
      2.136    6.000
      2.136   10.000
      2.136    6.000
      2.137    8.000
      2.137   12.000
      2.137    9.000
      2.137    9.000
      2.137    7.000
      2.138    8.000
      2.138    7.000
      2.138    8.000
      2.138    9.000
      2.138   10.000
      2.139    6.000
      2.139    8.000
      2.139    7.000
      2.139    6.000
      2.139    3.000
      2.140    4.000
      2.140    8.000
      2.140    7.000
      2.140    5.000
      2.140    7.000
      2.141    8.000
      2.141    9.000
      2.141    7.000
      2.141    7.000
      2.141    6.000
      2.142    7.000
      2.142    7.000
      2.142    8.000
      2.142   11.000
      2.142    7.000
      2.143    7.000
      2.143    7.000
      2.143    5.000
      2.143    6.000
      2.143    9.000
      2.144    7.000
      2.144    7.000
      2.144    4.000
      2.144    6.000
      2.144    6.000
      2.145    8.000
      2.145    5.000
      2.145    5.000
      2.145    4.000
      2.145    4.000
      2.146    6.000
      2.146    7.000
      2.146    7.000
      2.146    9.000
      2.146    8.000
      2.147    9.000
      2.147    8.000
      2.147    5.000
      2.147    6.000
      2.147    6.000
      2.148    7.000
      2.148    6.000
      2.148    5.000
      2.148    6.000
      2.148    7.000
      2.149    9.000
      2.149    8.000
      2.149    9.000
      2.149   10.000
      2.149    8.000
      2.150    9.000
      2.150    8.000
      2.150    8.000
      2.150    7.000
      2.150    9.000
      2.151   10.000
      2.151    9.000
      2.151    8.000
      2.151    8.000
      2.151    9.000
      2.152   10.000
      2.152    9.000
      2.152   10.000
      2.152   10.000
      2.152   11.000
      2.153   11.000
      2.153    9.000
      2.153    7.000
      2.153    7.000
      2.153   12.000
      2.154   13.000
      2.154    9.000
      2.154    8.000
      2.154   11.000
      2.154    8.000
      2.155    7.000
      2.155    7.000
      2.155    6.000
      2.155    6.000
      2.155    9.000
      2.156    7.000
      2.156    8.000
      2.156    7.000
      2.156    8.000
      2.156    8.000
      2.157   10.000
      2.157    7.000
      2.157    7.000
      2.157   11.000
      2.157   10.000
      2.158   11.000
      2.158    9.000
      2.158    9.000
      2.158   10.000
      2.158    9.000
      2.159   11.000
      2.159    8.000
      2.159   10.000
      2.159   13.000
      2.159   12.000
      2.160   13.000
      2.160   16.000
      2.160   10.000
      2.160   15.000
      2.160   10.000
      2.161   11.000
      2.161   10.000
      2.161   11.000
      2.161   10.000
      2.161   11.000
      2.162   10.000
      2.162   10.000
      2.162   10.000
      2.162    6.000
      2.162    7.000
      2.163    7.000
      2.163    8.000
      2.163    9.000
      2.163   12.000
      2.163   11.000
      2.164   10.000
      2.164   10.000
      2.164   12.000
      2.164   14.000
      2.164   11.000
      2.165    9.000
      2.165    9.000
      2.165   10.000
      2.165    7.000
      2.165    8.000
      2.166    9.000
      2.166    5.000
      2.166    6.000
      2.166    4.000
      2.166    6.000
      2.167   10.000
      2.167    6.000
      2.167    7.000
      2.167    6.000
      2.167    5.000
      2.168    6.000
      2.168    5.000
      2.168    8.000
      2.168    7.000
      2.168    8.000
      2.169    6.000
      2.169    4.000
      2.169    8.000
      2.169    7.000
      2.169    7.000
      2.170   10.000
      2.170    6.000
      2.170    6.000
      2.170   10.000
      2.170    9.000
      2.171    9.000
      2.171    6.000
      2.171    8.000
      2.171    8.000
      2.171    7.000
      2.172    7.000
      2.172    9.000
      2.172    7.000
      2.172    8.000
      2.172    9.000
      2.173    9.000
      2.173    8.000
      2.173    8.000
      2.173    8.000
      2.173    7.000
      2.174    8.000
      2.174    8.000
      2.174    9.000
      2.174    9.000
      2.174    8.000
      2.175    9.000
      2.175    7.000
      2.175   12.000
      2.175   11.000
      2.175   11.000
      2.176    7.000
      2.176   11.000
      2.176   12.000
      2.176   10.000
      2.176   10.000
      2.177    9.000
      2.177   10.000
      2.177    8.000
      2.177   10.000
      2.177   11.000
      2.178   11.000
      2.178   12.000
      2.178   13.000
      2.178   13.000
      2.178   13.000
      2.179    8.000
      2.179    9.000
      2.179   11.000
      2.179   10.000
      2.179    8.000
      2.180   10.000
      2.180   11.000
      2.180   11.000
      2.180   11.000
      2.180    9.000
      2.181   10.000
      2.181    8.000
      2.181    7.000
      2.181    5.000
      2.181    6.000
      2.182    8.000
      2.182    8.000
      2.182    8.000
      2.182    8.000
      2.182    6.000
      2.183    7.000
      2.183    8.000
      2.183    5.000
      2.183    7.000
      2.183    6.000
      2.184    7.000
      2.184    5.000
      2.184    6.000
      2.184    7.000
      2.184    7.000
      2.185    6.000
      2.185    8.000
      2.185    7.000
      2.185    9.000
      2.185    5.000
      2.186    6.000
      2.186    6.000
      2.186    8.000
      2.186    6.000
      2.186    8.000
      2.187   11.000
      2.187    9.000
      2.187    7.000
      2.187    8.000
      2.187    6.000
      2.188    9.000
      2.188   12.000
      2.188   12.000
      2.188   14.000
      2.188   10.000
      2.189    7.000
      2.189    6.000
      2.189    8.000
      2.189    9.000
      2.189   11.000
      2.190    8.000
      2.190    9.000
      2.190    8.000
      2.190   16.000
      2.190   13.000
      2.191   14.000
      2.191   12.000
      2.191   10.000
      2.191    9.000
      2.191    9.000
      2.192    8.000
      2.192   10.000
      2.192    7.000
      2.192    9.000
      2.192   11.000
      2.193    8.000
      2.193    8.000
      2.193   10.000
      2.193   11.000
      2.193    8.000
      2.194    7.000
      2.194    8.000
      2.194    9.000
      2.194   10.000
      2.194    7.000
      2.195    6.000
      2.195    6.000
      2.195    7.000
      2.195   11.000
      2.195    9.000
      2.196    7.000
      2.196    8.000
      2.196    9.000
      2.196    8.000
      2.196    8.000
      2.197    7.000
      2.197    7.000
      2.197    7.000
      2.197   10.000
      2.197   13.000
      2.198   11.000
      2.198    9.000
      2.198    9.000
      2.198   10.000
      2.198    7.000
      2.199    9.000
      2.199    4.000
      2.199    7.000
      2.199   11.000
      2.199    9.000
      2.200    8.000
      2.200    9.000
      2.200    9.000
      2.200    8.000
      2.200    5.000
      2.201    6.000
      2.201    7.000
      2.201   10.000
      2.201    6.000
      2.201    4.000
      2.202    6.000
      2.202   10.000
      2.202    7.000
      2.202    6.000
      2.202    6.000
      2.203    4.000
      2.203    6.000
      2.203    8.000
      2.203    7.000
      2.203    7.000
      2.204    7.000
      2.204    9.000
      2.204    7.000
      2.204    8.000
      2.204    7.000
      2.205    8.000
      2.205   10.000
      2.205   10.000
      2.205   12.000
      2.205   10.000
      2.206   11.000
      2.206   11.000
      2.206    9.000
      2.206   11.000
      2.206    9.000
      2.207   10.000
      2.207    9.000
      2.207   10.000
      2.207    9.000
      2.207   10.000
      2.208   10.000
      2.208    9.000
      2.208   10.000
      2.208    8.000
      2.208    9.000
      2.209    8.000
      2.209    9.000
      2.209   10.000
      2.209   10.000
      2.209   10.000
      2.210    9.000
      2.210    9.000
      2.210    9.000
      2.210    7.000
      2.210    9.000
      2.211    8.000
      2.211    7.000
      2.211    7.000
      2.211    8.000
      2.211    6.000
      2.212    6.000
      2.212    6.000
      2.212    6.000
      2.212    6.000
      2.212    7.000
      2.213    7.000
      2.213    7.000
      2.213    8.000
      2.213    6.000
      2.213    9.000
      2.214    9.000
      2.214    8.000
      2.214    9.000
      2.214    7.000
      2.214    9.000
      2.215    6.000
      2.215    6.000
      2.215    6.000
      2.215    7.000
      2.215    5.000
      2.216    5.000
      2.216    4.000
      2.216    4.000
      2.216    6.000
      2.216    7.000
      2.217    8.000
      2.217    6.000
      2.217    8.000
      2.217    6.000
      2.217    8.000
      2.218    8.000
      2.218    8.000
      2.218   10.000
      2.218    9.000
      2.218    9.000
      2.219    7.000
      2.219    9.000
      2.219    9.000
      2.219    7.000
      2.219    7.000
      2.220    7.000
      2.220    9.000
      2.220    8.000
      2.220    5.000
      2.220    5.000
      2.221    8.000
      2.221    7.000
      2.221    7.000
      2.221    5.000
      2.221    6.000
      2.222   10.000
      2.222   10.000
      2.222   12.000
      2.222   11.000
      2.222    9.000
      2.223    9.000
      2.223    9.000
      2.223    9.000
      2.223    8.000
      2.223   10.000
      2.224    7.000
      2.224   10.000
      2.224    8.000
      2.224   11.000
      2.224    7.000
      2.225    8.000
      2.225    5.000
      2.225   10.000
      2.225   11.000
      2.225   11.000
      2.226   12.000
      2.226   10.000
      2.226   12.000
      2.226   12.000
      2.226   12.000
      2.227   12.000
      2.227   12.000
      2.227   10.000
      2.227   11.000
      2.227   14.000
      2.228   15.000
      2.228   12.000
      2.228   12.000
      2.228   11.000
      2.228   10.000
      2.229   12.000
      2.229    9.000
      2.229    8.000
      2.229    8.000
      2.229    9.000
      2.230    8.000
      2.230    6.000
      2.230    7.000
      2.230    7.000
      2.230    6.000
      2.231    9.000
      2.231    9.000
      2.231    7.000
      2.231    5.000
      2.231   10.000
      2.232   10.000
      2.232    7.000
      2.232    6.000
      2.232    8.000
      2.232    6.000
      2.233    6.000
      2.233    9.000
      2.233    9.000
      2.233    8.000
      2.233    7.000
      2.234    7.000
      2.234    7.000
      2.234    7.000
      2.234    4.000
      2.234    6.000
      2.235    6.000
      2.235    6.000
      2.235    5.000
      2.235    5.000
      2.235    5.000
      2.236    6.000
      2.236    4.000
      2.236   10.000
      2.236    8.000
      2.236    8.000
      2.237    6.000
      2.237    6.000
      2.237    7.000
      2.237    3.000
      2.237    7.000
      2.238    5.000
      2.238    4.000
      2.238    4.000
      2.238    2.000
      2.238    7.000
      2.239    7.000
      2.239    8.000
      2.239    7.000
      2.239    8.000
      2.239   10.000
      2.240    8.000
      2.240    9.000
      2.240    8.000
      2.240    9.000
      2.240    8.000
      2.241   11.000
      2.241   10.000
      2.241   13.000
      2.241   12.000
      2.241   12.000
      2.242   14.000
      2.242   11.000
      2.242   10.000
      2.242   13.000
      2.242    9.000
      2.243   12.000
      2.243   11.000
      2.243   10.000
      2.243   10.000
      2.243   10.000
      2.244    9.000
      2.244    8.000
      2.244   10.000
      2.244    8.000
      2.244   11.000
      2.245    7.000
      2.245    7.000
      2.245    7.000
      2.245    7.000
      2.245    7.000
      2.246    9.000
      2.246    5.000
      2.246    5.000
      2.246    6.000
      2.246    3.000
      2.247    7.000
      2.247    5.000
      2.247    6.000
      2.247    4.000
      2.247    4.000
      2.248    8.000
      2.248    6.000
      2.248    6.000
      2.248    4.000
      2.248    6.000
      2.249    3.000
      2.249    8.000
      2.249    7.000
      2.249    6.000
      2.249    6.000
      2.250    6.000
      2.250    6.000
      2.250    5.000
      2.250    6.000
      2.250    5.000
      2.251    6.000
      2.251    5.000
      2.251    8.000
      2.251    6.000
      2.251    6.000
      2.252    5.000
      2.252    6.000
      2.252    4.000
      2.252    5.000
      2.252    7.000
      2.253    6.000
      2.253    5.000
      2.253    7.000
      2.253   10.000
      2.253    8.000
      2.254    9.000
      2.254    7.000
      2.254    6.000
      2.254    5.000
      2.254    4.000
      2.255    4.000
      2.255    4.000
      2.255    6.000
      2.255    6.000
      2.255    7.000
      2.256    6.000
      2.256    5.000
      2.256    6.000
      2.256    9.000
      2.256   10.000
      2.257    9.000
      2.257    8.000
      2.257    8.000
      2.257    5.000
      2.257    5.000
      2.258    1.000
      2.258    2.000
      2.258    2.000
      2.258    2.000
      2.258    4.000
      2.259    4.000
      2.259    5.000
      2.259    6.000
      2.259    8.000
      2.259    5.000
      2.260    6.000
      2.260    7.000
      2.260    7.000
      2.260    9.000
      2.260    9.000
      2.261    8.000
      2.261   11.000
      2.261    9.000
      2.261    8.000
      2.261    8.000
      2.262    6.000
      2.262    8.000
      2.262    7.000
      2.262    6.000
      2.262   10.000
      2.263    8.000
      2.263    7.000
      2.263    8.000
      2.263    9.000
      2.263    9.000
      2.264   10.000
      2.264   11.000
      2.264    9.000
      2.264   11.000
      2.264    8.000
      2.265   10.000
      2.265   12.000
      2.265    9.000
      2.265    8.000
      2.265    7.000
      2.266    7.000
      2.266    9.000
      2.266    8.000
      2.266    6.000
      2.266    7.000
      2.267   10.000
      2.267    9.000
      2.267    9.000
      2.267    6.000
      2.267    8.000
      2.268    8.000
      2.268    9.000
      2.268   10.000
      2.268   10.000
      2.268   10.000
      2.269    6.000
      2.269    9.000
      2.269    9.000
      2.269    7.000
      2.269    8.000
      2.270    6.000
      2.270    6.000
      2.270    7.000
      2.270    8.000
      2.270    9.000
      2.271    6.000
      2.271    6.000
      2.271    8.000
      2.271    9.000
      2.271    9.000
      2.272    9.000
      2.272    9.000
      2.272    9.000
      2.272    6.000
      2.272    8.000
      2.273    4.000
      2.273    6.000
      2.273    6.000
      2.273   11.000
      2.273    9.000
      2.274    9.000
      2.274    5.000
      2.274    7.000
      2.274    4.000
      2.274    4.000
      2.275    5.000
      2.275    6.000
      2.275    7.000
      2.275    7.000
      2.275    9.000
      2.276    8.000
      2.276    5.000
      2.276    8.000
      2.276    5.000
      2.276    6.000
      2.277    6.000
      2.277    9.000
      2.277    9.000
      2.277    6.000
      2.277    8.000
      2.278    9.000
      2.278    8.000
      2.278    8.000
      2.278    8.000
      2.278    8.000
      2.279    9.000
      2.279    9.000
      2.279    7.000
      2.279    8.000
      2.279    8.000
      2.280   10.000
      2.280   12.000
      2.280   11.000
      2.280   10.000
      2.280    8.000
      2.281    7.000
      2.281   10.000
      2.281    8.000
      2.281    8.000
      2.281    6.000
      2.282    8.000
      2.282    8.000
      2.282    5.000
      2.282    5.000
      2.282    7.000
      2.283    5.000
      2.283    5.000
      2.283    7.000
      2.283    6.000
      2.283    6.000
      2.284    5.000
      2.284    7.000
      2.284    7.000
      2.284    5.000
      2.284    6.000
      2.285    5.000
      2.285    8.000
      2.285    8.000
      2.285    9.000
      2.285    9.000
      2.286    8.000
      2.286    7.000
      2.286   11.000
      2.286    8.000
      2.286    7.000
      2.287    7.000
      2.287    7.000
      2.287    8.000
      2.287    6.000
      2.287    4.000
      2.288    7.000
      2.288    3.000
      2.288    4.000
      2.288    4.000
      2.288    6.000
      2.289    5.000
      2.289    9.000
      2.289    7.000
      2.289    7.000
      2.289    5.000
      2.290    4.000
      2.290    4.000
      2.290    5.000
      2.290    6.000
      2.290    5.000
      2.291    5.000
      2.291    6.000
      2.291    7.000
      2.291    5.000
      2.291   10.000
      2.292    8.000
      2.292    7.000
      2.292    7.000
      2.292    3.000
      2.292    7.000
      2.293    6.000
      2.293    4.000
      2.293    5.000
      2.293    6.000
      2.293    5.000
      2.294    8.000
      2.294    9.000
      2.294    8.000
      2.294    6.000
      2.294    6.000
      2.295    5.000
      2.295    6.000
      2.295    7.000
      2.295    8.000
      2.295    5.000
      2.296    6.000
      2.296    2.000
      2.296    6.000
      2.296    8.000
      2.296    8.000
      2.297    7.000
      2.297    6.000
      2.297    4.000
      2.297    5.000
      2.297    5.000
      2.298    5.000
      2.298    9.000
      2.298   10.000
      2.298    5.000
      2.298    8.000
      2.299    5.000
      2.299    7.000
      2.299    6.000
      2.299    6.000
      2.299    7.000
      2.300    9.000
      2.300    9.000
      2.300   10.000
      2.300    8.000
      2.300    7.000
      2.301    7.000
      2.301   11.000
      2.301    8.000
      2.301    9.000
      2.301   10.000
      2.302    8.000
      2.302    5.000
      2.302    6.000
      2.302    4.000
      2.302    4.000
      2.303    4.000
      2.303    6.000
      2.303    7.000
      2.303    4.000
      2.303    6.000
      2.304    8.000
      2.304    7.000
      2.304    9.000
      2.304   10.000
      2.304   11.000
      2.305    9.000
      2.305    9.000
      2.305    8.000
      2.305    6.000
      2.305    8.000
      2.306    4.000
      2.306    3.000
      2.306    8.000
      2.306    9.000
      2.306    6.000
      2.307    9.000
      2.307    7.000
      2.307    7.000
      2.307    6.000
      2.307    8.000
      2.308    7.000
      2.308    7.000
      2.308    6.000
      2.308    8.000
      2.308    7.000
      2.309    7.000
      2.309    6.000
      2.309    6.000
      2.309    7.000
      2.309    8.000
      2.310    5.000
      2.310    9.000
      2.310    7.000
      2.310    8.000
      2.310    8.000
      2.311   10.000
      2.311    7.000
      2.311    8.000
      2.311    8.000
      2.311    8.000
      2.312    8.000
      2.312    9.000
      2.312    9.000
      2.312    8.000
      2.312    6.000
      2.313    6.000
      2.313    7.000
      2.313    5.000
      2.313    3.000
      2.313    8.000
      2.314    8.000
      2.314    7.000
      2.314    7.000
      2.314    8.000
      2.314    7.000
      2.315    7.000
      2.315    9.000
      2.315    9.000
      2.315    7.000
      2.315    5.000
      2.316    7.000
      2.316    6.000
      2.316    8.000
      2.316    6.000
      2.316    7.000
      2.317    4.000
      2.317    5.000
      2.317    4.000
      2.317    7.000
      2.317    7.000
      2.318    5.000
      2.318    5.000
      2.318    7.000
      2.318    9.000
      2.318    8.000
      2.319    9.000
      2.319    8.000
      2.319    9.000
      2.319    6.000
      2.319    6.000
      2.320    5.000
      2.320    8.000
      2.320    5.000
      2.320    4.000
      2.320    4.000
      2.321    5.000
      2.321    6.000
      2.321    7.000
      2.321    7.000
      2.321    6.000
      2.322    7.000
      2.322    4.000
      2.322    6.000
      2.322    7.000
      2.322    3.000
      2.323    6.000
      2.323    5.000
      2.323    9.000
      2.323    4.000
      2.323    5.000
      2.324   11.000
      2.324   10.000
      2.324   10.000
      2.324   10.000
      2.324    7.000
      2.325    9.000
      2.325    8.000
      2.325    6.000
      2.325    6.000
      2.325    6.000
      2.326    6.000
      2.326   10.000
      2.326    7.000
      2.326   10.000
      2.326    8.000
      2.327    8.000
      2.327   10.000
      2.327    7.000
      2.327    5.000
      2.327    6.000
      2.328    8.000
      2.328    6.000
      2.328    6.000
      2.328    6.000
      2.328    9.000
      2.329    7.000
      2.329    7.000
      2.329   11.000
      2.329   11.000
      2.329   14.000
      2.330    7.000
      2.330   10.000
      2.330   11.000
      2.330   12.000
      2.330   14.000
      2.331   12.000
      2.331   12.000
      2.331   13.000
      2.331   16.000
      2.331   15.000
      2.332   15.000
      2.332   15.000
      2.332   13.000
      2.332   13.000
      2.332   15.000
      2.333   12.000
      2.333   13.000
      2.333   11.000
      2.333   10.000
      2.333   13.000
      2.334    6.000
      2.334    9.000
      2.334   10.000
      2.334   12.000
      2.334   12.000
      2.335   12.000
      2.335    8.000
      2.335   11.000
      2.335    9.000
      2.335    8.000
      2.336   10.000
      2.336    8.000
      2.336   11.000
      2.336   10.000
      2.336    9.000
      2.337   10.000
      2.337   12.000
      2.337   12.000
      2.337    9.000
      2.337   10.000
      2.338    7.000
      2.338    7.000
      2.338    7.000
      2.338   11.000
      2.338    7.000
      2.339    9.000
      2.339   10.000
      2.339    8.000
      2.339    8.000
      2.339    8.000
      2.340   10.000
      2.340   12.000
      2.340   12.000
      2.340   10.000
      2.340    9.000
      2.341    9.000
      2.341    7.000
      2.341    5.000
      2.341    6.000
      2.341    8.000
      2.342   12.000
      2.342    9.000
      2.342   12.000
      2.342   15.000
      2.342   12.000
      2.343   11.000
      2.343   11.000
      2.343   12.000
      2.343   11.000
      2.343   11.000
      2.344    6.000
      2.344    6.000
      2.344    5.000
      2.344    6.000
      2.344    6.000
      2.345    7.000
      2.345    9.000
      2.345    9.000
      2.345    8.000
      2.345    6.000
      2.346    5.000
      2.346    9.000
      2.346    7.000
      2.346    5.000
      2.346    7.000
      2.347    9.000
      2.347   10.000
      2.347    9.000
      2.347    7.000
      2.347    8.000
      2.348   11.000
      2.348   11.000
      2.348   11.000
      2.348    8.000
      2.348    8.000
      2.349    9.000
      2.349   11.000
      2.349    7.000
      2.349   10.000
      2.349    9.000
      2.350    9.000
      2.350    8.000
      2.350   12.000
      2.350    8.000
      2.350   11.000
      2.351   11.000
      2.351    8.000
      2.351   11.000
      2.351    9.000
      2.351   12.000
      2.352   11.000
      2.352   10.000
      2.352    9.000
      2.352   13.000
      2.352   12.000
      2.353   11.000
      2.353   10.000
      2.353   10.000
      2.353    7.000
      2.353   10.000
      2.354    7.000
      2.354   11.000
      2.354   13.000
      2.354    9.000
      2.354    9.000
      2.355    9.000
      2.355    8.000
      2.355   11.000
      2.355   10.000
      2.355   10.000
      2.356   10.000
      2.356   11.000
      2.356   13.000
      2.356   12.000
      2.356   13.000
      2.357    8.000
      2.357   11.000
      2.357   13.000
      2.357   13.000
      2.357   12.000
      2.358   10.000
      2.358    9.000
      2.358    8.000
      2.358    7.000
      2.358   10.000
      2.359    9.000
      2.359   10.000
      2.359    9.000
      2.359   13.000
      2.359   12.000
      2.360   10.000
      2.360    7.000
      2.360   12.000
      2.360   10.000
      2.360   10.000
      2.361   10.000
      2.361    9.000
      2.361    9.000
      2.361    9.000
      2.361    9.000
      2.362    9.000
      2.362   10.000
      2.362    8.000
      2.362    9.000
      2.362   11.000
      2.363    7.000
      2.363    7.000
      2.363    9.000
      2.363    8.000
      2.363    7.000
      2.364    7.000
      2.364    6.000
      2.364    6.000
      2.364    7.000
      2.364    5.000
      2.365    5.000
      2.365    7.000
      2.365    6.000
      2.365    5.000
      2.365    6.000
      2.366    6.000
      2.366    7.000
      2.366    7.000
      2.366    6.000
      2.366    8.000
      2.367    8.000
      2.367    9.000
      2.367   11.000
      2.367   10.000
      2.367    9.000
      2.368    8.000
      2.368    8.000
      2.368   11.000
      2.368    8.000
      2.368   10.000
      2.369   10.000
      2.369    8.000
      2.369    8.000
      2.369    8.000
      2.369    9.000
      2.370    8.000
      2.370    9.000
      2.370    6.000
      2.370   10.000
      2.370    9.000
      2.371    7.000
      2.371   10.000
      2.371    7.000
      2.371    8.000
      2.371    9.000
      2.372    9.000
      2.372   10.000
      2.372   10.000
      2.372   10.000
      2.372    9.000
      2.373    9.000
      2.373    6.000
      2.373    8.000
      2.373    8.000
      2.373    9.000
      2.374   10.000
      2.374   12.000
      2.374   12.000
      2.374    7.000
      2.374    7.000
      2.375    7.000
      2.375    9.000
      2.375    9.000
      2.375   11.000
      2.375    8.000
      2.376    8.000
      2.376    8.000
      2.376    8.000
      2.376   10.000
      2.376   10.000
      2.377    9.000
      2.377    9.000
      2.377    9.000
      2.377   10.000
      2.377    5.000
      2.378    8.000
      2.378    6.000
      2.378    7.000
      2.378    7.000
      2.378    8.000
      2.379    9.000
      2.379   10.000
      2.379   10.000
      2.379   11.000
      2.379    8.000
      2.380    7.000
      2.380    8.000
      2.380    9.000
      2.380   11.000
      2.380   10.000
      2.381   14.000
      2.381   14.000
      2.381   12.000
      2.381    9.000
      2.381   12.000
      2.382   13.000
      2.382   12.000
      2.382   11.000
      2.382   11.000
      2.382   12.000
      2.383   10.000
      2.383   10.000
      2.383   12.000
      2.383   13.000
      2.383   13.000
      2.384   12.000
      2.384   11.000
      2.384   15.000
      2.384   12.000
      2.384   11.000
      2.385   10.000
      2.385   12.000
      2.385   13.000
      2.385   14.000
      2.385   11.000
      2.386   14.000
      2.386   14.000
      2.386   13.000
      2.386   14.000
      2.386   13.000
      2.387   12.000
      2.387   12.000
      2.387   10.000
      2.387   12.000
      2.387    9.000
      2.388    8.000
      2.388   10.000
      2.388    9.000
      2.388   10.000
      2.388    9.000
      2.389    6.000
      2.389    5.000
      2.389    9.000
      2.389    9.000
      2.389   11.000
      2.390    9.000
      2.390   11.000
      2.390    9.000
      2.390    9.000
      2.390    7.000
      2.391    7.000
      2.391    4.000
      2.391    7.000
      2.391    8.000
      2.391    4.000
      2.392    5.000
      2.392    7.000
      2.392    8.000
      2.392    5.000
      2.392    5.000
      2.393    9.000
      2.393    9.000
      2.393    9.000
      2.393   10.000
      2.393    9.000
      2.394   10.000
      2.394    8.000
      2.394    8.000
      2.394    7.000
      2.394    9.000
      2.395    7.000
      2.395    9.000
      2.395    9.000
      2.395   10.000
      2.395    9.000
      2.396    7.000
      2.396    9.000
      2.396    8.000
      2.396    9.000
      2.396    7.000
      2.397    8.000
      2.397    8.000
      2.397    8.000
      2.397    8.000
      2.397    8.000
      2.398    8.000
      2.398    7.000
      2.398    8.000
      2.398    9.000
      2.398    8.000
      2.399    9.000
      2.399    9.000
      2.399    9.000
      2.399   11.000
      2.399    9.000
      2.400   11.000
      2.400    9.000
      2.400    9.000
      2.400   11.000
      2.400   11.000
      2.401    9.000
      2.401   10.000
      2.401   12.000
      2.401   12.000
      2.401   11.000
      2.402   12.000
      2.402   10.000
      2.402   13.000
      2.402   12.000
      2.402   14.000
      2.403   12.000
      2.403   12.000
      2.403   10.000
      2.403   13.000
      2.403   10.000
      2.404    9.000
      2.404   14.000
      2.404   10.000
      2.404   10.000
      2.404   12.000
      2.405   11.000
      2.405   11.000
      2.405   11.000
      2.405   11.000
      2.405   11.000
      2.406    9.000
      2.406    9.000
      2.406   10.000
      2.406    9.000
      2.406    8.000
      2.407   10.000
      2.407   12.000
      2.407   13.000
      2.407   13.000
      2.407   13.000
      2.408   12.000
      2.408   10.000
      2.408   10.000
      2.408   13.000
      2.408   12.000
      2.409   10.000
      2.409    8.000
      2.409    7.000
      2.409    7.000
      2.409    5.000
      2.410    5.000
      2.410    5.000
      2.410    5.000
      2.410    5.000
      2.410    4.000
      2.411    4.000
      2.411    3.000
      2.411    3.000
      2.411    5.000
      2.411    3.000
      2.412    3.000
      2.412    4.000
      2.412    5.000
      2.412    8.000
      2.412    4.000
      2.413    7.000
      2.413    8.000
      2.413    4.000
      2.413    3.000
      2.413    6.000
      2.414    5.000
      2.414    5.000
      2.414    6.000
      2.414    9.000
      2.414    8.000
      2.415    6.000
      2.415    8.000
      2.415    9.000
      2.415    8.000
      2.415    8.000
      2.416   10.000
      2.416    8.000
      2.416    5.000
      2.416    4.000
      2.416    7.000
      2.417    6.000
      2.417    6.000
      2.417    8.000
      2.417    6.000
      2.417   10.000
      2.418    8.000
      2.418    7.000
      2.418    7.000
      2.418    9.000
      2.418    9.000
      2.419    8.000
      2.419    9.000
      2.419    9.000
      2.419    8.000
      2.419    9.000
      2.420    7.000
      2.420    7.000
      2.420    6.000
      2.420    9.000
      2.420    7.000
      2.421    6.000
      2.421    6.000
      2.421    5.000
      2.421    7.000
      2.421    8.000
      2.422    6.000
      2.422    6.000
      2.422    6.000
      2.422    8.000
      2.422    7.000
      2.423   11.000
      2.423    7.000
      2.423    7.000
      2.423    9.000
      2.423    8.000
      2.424    8.000
      2.424    9.000
      2.424    6.000
      2.424   10.000
      2.424    9.000
      2.425    8.000
      2.425   11.000
      2.425   10.000
      2.425   12.000
      2.425    8.000
      2.426    9.000
      2.426   12.000
      2.426    9.000
      2.426   10.000
      2.426    9.000
      2.427   11.000
      2.427   13.000
      2.427   11.000
      2.427    9.000
      2.427   12.000
      2.428   12.000
      2.428   11.000
      2.428   11.000
      2.428   10.000
      2.428    8.000
      2.429   13.000
      2.429   12.000
      2.429   14.000
      2.429   13.000
      2.429   15.000
      2.430   15.000
      2.430   17.000
      2.430   16.000
      2.430   13.000
      2.430   11.000
      2.431    8.000
      2.431    8.000
      2.431   10.000
      2.431   10.000
      2.431    9.000
      2.432    9.000
      2.432    7.000
      2.432    7.000
      2.432    6.000
      2.432    8.000
      2.433    7.000
      2.433    6.000
      2.433    5.000
      2.433    8.000
      2.433    8.000
      2.434    5.000
      2.434    5.000
      2.434    7.000
      2.434    6.000
      2.434    6.000
      2.435    6.000
      2.435    6.000
      2.435    9.000
      2.435    9.000
      2.435    8.000
      2.436    8.000
      2.436    6.000
      2.436   10.000
      2.436    7.000
      2.436    8.000
      2.437    5.000
      2.437    6.000
      2.437    6.000
      2.437    7.000
      2.437    7.000
      2.438    4.000
      2.438    4.000
      2.438    3.000
      2.438    7.000
      2.438   10.000
      2.439    9.000
      2.439    9.000
      2.439   11.000
      2.439   11.000
      2.439   11.000
      2.440    9.000
      2.440    8.000
      2.440    9.000
      2.440    9.000
      2.440   11.000
      2.441   10.000
      2.441   11.000
      2.441    9.000
      2.441    9.000
      2.441    8.000
      2.442    6.000
      2.442    7.000
      2.442    8.000
      2.442    6.000
      2.442    6.000
      2.443    4.000
      2.443    6.000
      2.443    8.000
      2.443   10.000
      2.443    8.000
      2.444    8.000
      2.444    8.000
      2.444    5.000
      2.444    7.000
      2.444    5.000
      2.445    7.000
      2.445    7.000
      2.445    4.000
      2.445    4.000
      2.445    7.000
      2.446    5.000
      2.446   10.000
      2.446    6.000
      2.446    8.000
      2.446    8.000
      2.447    6.000
      2.447    7.000
      2.447    9.000
      2.447    9.000
      2.447    5.000
      2.448    7.000
      2.448    7.000
      2.448    9.000
      2.448    7.000
      2.448    8.000
      2.449    8.000
      2.449    8.000
      2.449    7.000
      2.449    7.000
      2.449    8.000
      2.450    7.000
      2.450    6.000
      2.450    8.000
      2.450    7.000
      2.450    8.000
      2.451    8.000
      2.451    9.000
      2.451   11.000
      2.451   11.000
      2.451   11.000
      2.452   11.000
      2.452    9.000
      2.452   10.000
      2.452    7.000
      2.452    6.000
      2.453    6.000
      2.453    5.000
      2.453    5.000
      2.453    3.000
      2.453    4.000
      2.454    3.000
      2.454    4.000
      2.454    4.000
      2.454    5.000
      2.454    6.000
      2.455    6.000
      2.455    4.000
      2.455    5.000
      2.455    4.000
      2.455    6.000
      2.456    5.000
      2.456    6.000
      2.456    5.000
      2.456    7.000
      2.456    7.000
      2.457    8.000
      2.457    8.000
      2.457    9.000
      2.457    7.000
      2.457    7.000
      2.458    8.000
      2.458    6.000
      2.458    7.000
      2.458    7.000
      2.458    7.000
      2.459    7.000
      2.459    8.000
      2.459    6.000
      2.459    6.000
      2.459    8.000
      2.460    7.000
      2.460    6.000
      2.460    8.000
      2.460    9.000
      2.460    9.000
      2.461    7.000
      2.461    9.000
      2.461   11.000
      2.461    9.000
      2.461   13.000
      2.462   11.000
      2.462   11.000
      2.462   10.000
      2.462    7.000
      2.462    9.000
      2.463   10.000
      2.463    7.000
      2.463    6.000
      2.463    5.000
      2.463    6.000
      2.464    7.000
      2.464    9.000
      2.464   10.000
      2.464    8.000
      2.464    9.000
      2.465    9.000
      2.465    7.000
      2.465    6.000
      2.465    8.000
      2.465   10.000
      2.466    9.000
      2.466    8.000
      2.466   10.000
      2.466   13.000
      2.466   11.000
      2.467   10.000
      2.467   11.000
      2.467    8.000
      2.467   10.000
      2.467   10.000
      2.468   11.000
      2.468   11.000
      2.468    7.000
      2.468    8.000
      2.468    7.000
      2.469    8.000
      2.469    9.000
      2.469    8.000
      2.469    7.000
      2.469   10.000
      2.470    7.000
      2.470    7.000
      2.470   11.000
      2.470    7.000
      2.470    6.000
      2.471    6.000
      2.471    5.000
      2.471    9.000
      2.471    9.000
      2.471    7.000
      2.472    6.000
      2.472    7.000
      2.472    7.000
      2.472    8.000
      2.472    7.000
      2.473    6.000
      2.473    5.000
      2.473    7.000
      2.473    4.000
      2.473    7.000
      2.474    4.000
      2.474    6.000
      2.474    4.000
      2.474    7.000
      2.474    6.000
      2.475    5.000
      2.475    5.000
      2.475    5.000
      2.475    5.000
      2.475    5.000
      2.476    5.000
      2.476    6.000
      2.476    5.000
      2.476    5.000
      2.476    5.000
      2.477    4.000
      2.477    6.000
      2.477    5.000
      2.477    6.000
      2.477    5.000
      2.478    4.000
      2.478    5.000
      2.478    8.000
      2.478    7.000
      2.478    7.000
      2.479    6.000
      2.479    4.000
      2.479    4.000
      2.479    5.000
      2.479    5.000
      2.480    5.000
      2.480    5.000
      2.480    3.000
      2.480    6.000
      2.480    6.000
      2.481    2.000
      2.481    4.000
      2.481    4.000
      2.481    5.000
      2.481    5.000
      2.482    5.000
      2.482    8.000
      2.482    6.000
      2.482    6.000
      2.482    7.000
      2.483    6.000
      2.483    7.000
      2.483    7.000
      2.483    7.000
      2.483    9.000
      2.484    8.000
      2.484    8.000
      2.484    8.000
      2.484    7.000
      2.484    6.000
      2.485    6.000
      2.485    5.000
      2.485    4.000
      2.485    4.000
      2.485    6.000
      2.486    7.000
      2.486    8.000
      2.486    8.000
      2.486    8.000
      2.486    8.000
      2.487    7.000
      2.487    7.000
      2.487    6.000
      2.487    5.000
      2.487    3.000
      2.488    4.000
      2.488    5.000
      2.488    4.000
      2.488    6.000
      2.488    6.000
      2.489    3.000
      2.489    5.000
      2.489    5.000
      2.489    6.000
      2.489    8.000
      2.490    4.000
      2.490    4.000
      2.490    4.000
      2.490    6.000
      2.490    6.000
      2.491    5.000
      2.491    5.000
      2.491    4.000
      2.491    5.000
      2.491    6.000
      2.492    4.000
      2.492    5.000
      2.492    6.000
      2.492    1.000
      2.492    3.000
      2.493    3.000
      2.493    3.000
      2.493    3.000
      2.493    1.000
      2.493    3.000
      2.494    2.000
      2.494    2.000
      2.494    3.000
      2.494    5.000
      2.494    4.000
      2.495    2.000
      2.495    3.000
      2.495    5.000
      2.495    5.000
      2.495    4.000
      2.496    5.000
      2.496    5.000
      2.496    5.000
      2.496    3.000
      2.496    3.000
      2.497    2.000
      2.497    2.000
      2.497    4.000
      2.497    3.000
      2.497    5.000
      2.498    5.000
      2.498    4.000
      2.498    6.000
      2.498    5.000
      2.498    7.000
      2.499    6.000
      2.499    8.000
      2.499    7.000
      2.499    6.000
      2.499    8.000
      2.500    5.000
      2.500    5.000
      2.500    5.000
      2.500    6.000
      2.500    5.000
      2.501    5.000
      2.501    4.000
      2.501    5.000
      2.501    4.000
      2.501    5.000
      2.502    7.000
      2.502    6.000
      2.502    6.000
      2.502    2.000
      2.502    7.000
      2.503    6.000
      2.503    8.000
      2.503    6.000
      2.503    5.000
      2.503    8.000
      2.504    8.000
      2.504    7.000
      2.504    6.000
      2.504    7.000
      2.504    7.000
      2.505    5.000
      2.505    9.000
      2.505    9.000
      2.505    6.000
      2.505    7.000
      2.506    8.000
      2.506   12.000
      2.506    9.000
      2.506    6.000
      2.506    9.000
      2.507    9.000
      2.507   10.000
      2.507   10.000
      2.507    8.000
      2.507    8.000
      2.508    8.000
      2.508    7.000
      2.508    9.000
      2.508    9.000
      2.508    9.000
      2.509    9.000
      2.509   11.000
      2.509    9.000
      2.509   12.000
      2.509   10.000
      2.510    7.000
      2.510   11.000
      2.510   13.000
      2.510   10.000
      2.510   10.000
      2.511   10.000
      2.511   12.000
      2.511   11.000
      2.511   10.000
      2.511   10.000
      2.512    9.000
      2.512    8.000
      2.512   11.000
      2.512   10.000
      2.512   11.000
      2.513   13.000
      2.513   11.000
      2.513   10.000
      2.513   11.000
      2.513   10.000
      2.514   10.000
      2.514   10.000
      2.514   10.000
      2.514    9.000
      2.514    9.000
      2.515   11.000
      2.515    8.000
      2.515   10.000
      2.515   10.000
      2.515    8.000
      2.516   10.000
      2.516   11.000
      2.516   10.000
      2.516   11.000
      2.516   10.000
      2.517   10.000
      2.517    9.000
      2.517    7.000
      2.517    8.000
      2.517    8.000
      2.518    8.000
      2.518    8.000
      2.518   10.000
      2.518    9.000
      2.518    6.000
      2.519    8.000
      2.519    8.000
      2.519   10.000
      2.519    9.000
      2.519    9.000
      2.520   12.000
      2.520   11.000
      2.520   12.000
      2.520    9.000
      2.520    9.000
      2.521    9.000
      2.521   10.000
      2.521    7.000
      2.521    9.000
      2.521    9.000
      2.522    9.000
      2.522    9.000
      2.522    9.000
      2.522   10.000
      2.522   10.000
      2.523    7.000
      2.523    6.000
      2.523    8.000
      2.523    8.000
      2.523   10.000
      2.524   11.000
      2.524    8.000
      2.524    9.000
      2.524    9.000
      2.524    7.000
      2.525   10.000
      2.525   10.000
      2.525   11.000
      2.525    9.000
      2.525    8.000
      2.526    7.000
      2.526    8.000
      2.526    7.000
      2.526    7.000
      2.526   11.000
      2.527   10.000
      2.527   10.000
      2.527    7.000
      2.527    9.000
      2.527    9.000
      2.528    8.000
      2.528    9.000
      2.528    6.000
      2.528    8.000
      2.528    9.000
      2.529    9.000
      2.529    6.000
      2.529   10.000
      2.529    9.000
      2.529    9.000
      2.530    9.000
      2.530    7.000
      2.530    9.000
      2.530    5.000
      2.530    7.000
      2.531    5.000
      2.531    5.000
      2.531    6.000
      2.531    8.000
      2.531    6.000
      2.532    7.000
      2.532    6.000
      2.532    5.000
      2.532    7.000
      2.532    6.000
      2.533    6.000
      2.533    9.000
      2.533   10.000
      2.533    8.000
      2.533    9.000
      2.534    8.000
      2.534   11.000
      2.534    8.000
      2.534    8.000
      2.534    9.000
      2.535    8.000
      2.535    9.000
      2.535    6.000
      2.535    6.000
      2.535    5.000
      2.536    5.000
      2.536    7.000
      2.536    6.000
      2.536    4.000
      2.536    6.000
      2.537    5.000
      2.537    3.000
      2.537    5.000
      2.537    5.000
      2.537    4.000
      2.538    4.000
      2.538    6.000
      2.538    5.000
      2.538    6.000
      2.538    5.000
      2.539    6.000
      2.539    6.000
      2.539    7.000
      2.539    6.000
      2.539    3.000
      2.540    3.000
      2.540    2.000
      2.540    5.000
      2.540    3.000
      2.540    2.000
      2.541    1.000
      2.541    2.000
      2.541    3.000
      2.541    1.000
      2.541    6.000
      2.542    2.000
      2.542    4.000
      2.542    4.000
      2.542    4.000
      2.542    6.000
      2.543    7.000
      2.543    4.000
      2.543    4.000
      2.543    7.000
      2.543    5.000
      2.544    4.000
      2.544    5.000
      2.544    6.000
      2.544    5.000
      2.544    5.000
      2.545    4.000
      2.545    6.000
      2.545    4.000
      2.545    7.000
      2.545    7.000
      2.546    8.000
      2.546    8.000
      2.546    6.000
      2.546    4.000
      2.546    5.000
      2.547    6.000
      2.547    6.000
      2.547    5.000
      2.547    5.000
      2.547    6.000
      2.548    5.000
      2.548    5.000
      2.548    4.000
      2.548    6.000
      2.548    5.000
      2.549    4.000
      2.549    4.000
      2.549    4.000
      2.549    4.000
      2.549    3.000
      2.550    3.000
      2.550    3.000
      2.550    2.000
      2.550    2.000
      2.550    4.000
      2.551    3.000
      2.551    3.000
      2.551    4.000
      2.551    7.000
      2.551    4.000
      2.552    9.000
      2.552   10.000
      2.552   10.000
      2.552    8.000
      2.552    8.000
      2.553    8.000
      2.553    8.000
      2.553    6.000
      2.553    6.000
      2.553    6.000
      2.554    5.000
      2.554    3.000
      2.554    6.000
      2.554    6.000
      2.554    6.000
      2.555    9.000
      2.555   10.000
      2.555   11.000
      2.555   12.000
      2.555    9.000
      2.556    9.000
      2.556    9.000
      2.556    9.000
      2.556   10.000
      2.556    9.000
      2.557    9.000
      2.557   10.000
      2.557    8.000
      2.557   10.000
      2.557   11.000
      2.558    9.000
      2.558    9.000
      2.558    8.000
      2.558   11.000
      2.558    8.000
      2.559    7.000
      2.559    9.000
      2.559    6.000
      2.559    4.000
      2.559    4.000
      2.560    5.000
      2.560    3.000
      2.560    4.000
      2.560    6.000
      2.560    5.000
      2.561    6.000
      2.561    7.000
      2.561    7.000
      2.561    6.000
      2.561    4.000
      2.562    5.000
      2.562    6.000
      2.562    7.000
      2.562    6.000
      2.562    6.000
      2.563    6.000
      2.563    9.000
      2.563    6.000
      2.563    5.000
      2.563    7.000
      2.564    6.000
      2.564    7.000
      2.564    6.000
      2.564    3.000
      2.564    5.000
      2.565    6.000
      2.565    6.000
      2.565    6.000
      2.565    5.000
      2.565    5.000
      2.566    6.000
      2.566    4.000
      2.566    2.000
      2.566    3.000
      2.566    5.000
      2.567    2.000
      2.567    4.000
      2.567    2.000
      2.567    4.000
      2.567    5.000
      2.568    2.000
      2.568    4.000
      2.568    3.000
      2.568    2.000
      2.568    5.000
      2.569    4.000
      2.569    5.000
      2.569    4.000
      2.569    2.000
      2.569    3.000
      2.570    4.000
      2.570    3.000
      2.570    3.000
      2.570    4.000
      2.570    5.000
      2.571    6.000
      2.571    5.000
      2.571    6.000
      2.571    6.000
      2.571    3.000
      2.572    5.000
      2.572    5.000
      2.572   10.000
      2.572    7.000
      2.572    3.000
      2.573    6.000
      2.573    5.000
      2.573    5.000
      2.573    4.000
      2.573    2.000
      2.574    2.000
      2.574    4.000
      2.574    4.000
      2.574    4.000
      2.574    5.000
      2.575    4.000
      2.575    3.000
      2.575    4.000
      2.575    2.000
      2.575    5.000
      2.576    4.000
      2.576    4.000
      2.576    4.000
      2.576    3.000
      2.576    3.000
      2.577    3.000
      2.577    3.000
      2.577    4.000
      2.577    4.000
      2.577    7.000
      2.578    7.000
      2.578    6.000
      2.578    6.000
      2.578    6.000
      2.578    7.000
      2.579    6.000
      2.579    7.000
      2.579    8.000
      2.579    6.000
      2.579    6.000
      2.580    5.000
      2.580    4.000
      2.580    6.000
      2.580    5.000
      2.580    6.000
      2.581    6.000
      2.581    6.000
      2.581    4.000
      2.581    6.000
      2.581    6.000
      2.582    5.000
      2.582    7.000
      2.582    6.000
      2.582    7.000
      2.582    6.000
      2.583    6.000
      2.583    6.000
      2.583    8.000
      2.583    8.000
      2.583    8.000
      2.584    6.000
      2.584    3.000
      2.584    2.000
      2.584    7.000
      2.584    4.000
      2.585    5.000
      2.585    4.000
      2.585    4.000
      2.585    6.000
      2.585    3.000
      2.586    4.000
      2.586    5.000
      2.586    4.000
      2.586    5.000
      2.586    4.000
      2.587    4.000
      2.587    5.000
      2.587    4.000
      2.587    4.000
      2.587    2.000
      2.588    2.000
      2.588    4.000
      2.588    8.000
      2.588    7.000
      2.588    6.000
      2.589    6.000
      2.589    6.000
      2.589    7.000
      2.589    6.000
      2.589    5.000
      2.590    9.000
      2.590    7.000
      2.590   11.000
      2.590   13.000
      2.590    9.000
      2.591    8.000
      2.591    9.000
      2.591    7.000
      2.591    3.000
      2.591    4.000
      2.592    8.000
      2.592    9.000
      2.592    7.000
      2.592    7.000
      2.592    7.000
      2.593    7.000
      2.593    6.000
      2.593    8.000
      2.593    7.000
      2.593    8.000
      2.594    7.000
      2.594    8.000
      2.594    9.000
      2.594   11.000
      2.594    8.000
      2.595    8.000
      2.595    9.000
      2.595    8.000
      2.595    7.000
      2.595    9.000
      2.596   10.000
      2.596    9.000
      2.596   12.000
      2.596    8.000
      2.596    6.000
      2.597    9.000
      2.597    7.000
      2.597    8.000
      2.597    7.000
      2.597    8.000
      2.598   10.000
      2.598   11.000
      2.598    8.000
      2.598   10.000
      2.598   10.000
      2.599    9.000
      2.599   10.000
      2.599   10.000
      2.599   10.000
      2.599    8.000
      2.600    8.000
      2.600    8.000
      2.600    8.000
      2.600   11.000
      2.600    8.000
      2.601    8.000
      2.601    9.000
      2.601    7.000
      2.601    8.000
      2.601   10.000
      2.602    9.000
      2.602   10.000
      2.602   11.000
      2.602    9.000
      2.602   10.000
      2.603    8.000
      2.603    8.000
      2.603   12.000
      2.603   10.000
      2.603    8.000
      2.604   10.000
      2.604    8.000
      2.604    6.000
      2.604    5.000
      2.604    7.000
      2.605    7.000
      2.605    7.000
      2.605    9.000
      2.605    4.000
      2.605    3.000
      2.606    6.000
      2.606    7.000
      2.606    7.000
      2.606    6.000
      2.606    6.000
      2.607    5.000
      2.607    5.000
      2.607    8.000
      2.607    8.000
      2.607    6.000
      2.608    8.000
      2.608    7.000
      2.608    8.000
      2.608    7.000
      2.608    3.000
      2.609    6.000
      2.609    5.000
      2.609    4.000
      2.609    3.000
      2.609    9.000
      2.610    7.000
      2.610    3.000
      2.610    4.000
      2.610    6.000
      2.610    8.000
      2.611    8.000
      2.611   10.000
      2.611    7.000
      2.611   10.000
      2.611   10.000
      2.612    8.000
      2.612   10.000
      2.612    9.000
      2.612    8.000
      2.612    8.000
      2.613    7.000
      2.613    6.000
      2.613    7.000
      2.613    4.000
      2.613    5.000
      2.614    6.000
      2.614    5.000
      2.614    7.000
      2.614    5.000
      2.614    5.000
      2.615    6.000
      2.615    4.000
      2.615    8.000
      2.615    7.000
      2.615    8.000
      2.616    7.000
      2.616    8.000
      2.616    7.000
      2.616    7.000
      2.616    5.000
      2.617    7.000
      2.617    5.000
      2.617    8.000
      2.617    8.000
      2.617    8.000
      2.618    5.000
      2.618    6.000
      2.618    5.000
      2.618    5.000
      2.618    6.000
      2.619    6.000
      2.619    5.000
      2.619    7.000
      2.619    6.000
      2.619    6.000
      2.620    7.000
      2.620    6.000
      2.620    7.000
      2.620    5.000
      2.620    6.000
      2.621    7.000
      2.621    8.000
      2.621    6.000
      2.621    9.000
      2.621    6.000
      2.622    8.000
      2.622    7.000
      2.622    6.000
      2.622    6.000
      2.622    5.000
      2.623    4.000
      2.623    5.000
      2.623    7.000
      2.623    4.000
      2.623    4.000
      2.624    5.000
      2.624    5.000
      2.624    7.000
      2.624    3.000
      2.624    4.000
      2.625    5.000
      2.625    3.000
      2.625    4.000
      2.625    3.000
      2.625    5.000
      2.626    5.000
      2.626    5.000
      2.626    3.000
      2.626    6.000
      2.626    8.000
      2.627    7.000
      2.627    8.000
      2.627    7.000
      2.627    9.000
      2.627    7.000
      2.628    8.000
      2.628    6.000
      2.628    7.000
      2.628    5.000
      2.628    5.000
      2.629   10.000
      2.629    6.000
      2.629    5.000
      2.629    6.000
      2.629    5.000
      2.630   10.000
      2.630    9.000
      2.630    9.000
      2.630    9.000
      2.630    7.000
      2.631    7.000
      2.631    7.000
      2.631    7.000
      2.631    8.000
      2.631    7.000
      2.632    8.000
      2.632    8.000
      2.632    9.000
      2.632    9.000
      2.632   10.000
      2.633    8.000
      2.633    5.000
      2.633    6.000
      2.633    5.000
      2.633    6.000
      2.634    4.000
      2.634    6.000
      2.634    6.000
      2.634    7.000
      2.634   11.000
      2.635    8.000
      2.635   11.000
      2.635    7.000
      2.635    5.000
      2.635    6.000
      2.636    7.000
      2.636    4.000
      2.636    6.000
      2.636    7.000
      2.636    4.000
      2.637    3.000
      2.637    2.000
      2.637    3.000
      2.637    4.000
      2.637    2.000
      2.638    7.000
      2.638    7.000
      2.638    5.000
      2.638    5.000
      2.638    7.000
      2.639    7.000
      2.639    8.000
      2.639    6.000
      2.639   10.000
      2.639    5.000
      2.640    7.000
      2.640    8.000
      2.640    5.000
      2.640    7.000
      2.640    7.000
      2.641    7.000
      2.641    8.000
      2.641    8.000
      2.641    6.000
      2.641    5.000
      2.642    3.000
      2.642    5.000
      2.642    7.000
      2.642    6.000
      2.642    5.000
      2.643    5.000
      2.643    5.000
      2.643    6.000
      2.643    7.000
      2.643    6.000
      2.644    9.000
      2.644    7.000
      2.644    7.000
      2.644    8.000
      2.644    7.000
      2.645    5.000
      2.645    7.000
      2.645    9.000
      2.645    7.000
      2.645    6.000
      2.646    6.000
      2.646    5.000
      2.646    7.000
      2.646    7.000
      2.646    7.000
      2.647    8.000
      2.647    9.000
      2.647    3.000
      2.647    6.000
      2.647    8.000
      2.648   10.000
      2.648   10.000
      2.648    9.000
      2.648   10.000
      2.648   10.000
      2.649    5.000
      2.649    6.000
      2.649    8.000
      2.649    8.000
      2.649    6.000
      2.650    8.000
      2.650    8.000
      2.650    7.000
      2.650    9.000
      2.650    8.000
      2.651    8.000
      2.651    5.000
      2.651    8.000
      2.651    9.000
      2.651    6.000
      2.652    5.000
      2.652    9.000
      2.652    4.000
      2.652    7.000
      2.652   11.000
      2.653    8.000
      2.653   10.000
      2.653   10.000
      2.653   10.000
      2.653   10.000
      2.654   10.000
      2.654    8.000
      2.654    8.000
      2.654    9.000
      2.654    9.000
      2.655   10.000
      2.655   10.000
      2.655    9.000
      2.655    9.000
      2.655    9.000
      2.656   13.000
      2.656    9.000
      2.656    7.000
      2.656   11.000
      2.656    9.000
      2.657   12.000
      2.657   13.000
      2.657   14.000
      2.657   10.000
      2.657   14.000
      2.658   13.000
      2.658   12.000
      2.658   12.000
      2.658   12.000
      2.658   13.000
      2.659   12.000
      2.659   11.000
      2.659   10.000
      2.659   13.000
      2.659   11.000
      2.660   12.000
      2.660   12.000
      2.660   10.000
      2.660   11.000
      2.660   11.000
      2.661   14.000
      2.661   11.000
      2.661    9.000
      2.661    9.000
      2.661   11.000
      2.662    9.000
      2.662    9.000
      2.662    7.000
      2.662    7.000
      2.662    8.000
      2.663    5.000
      2.663    6.000
      2.663    5.000
      2.663    7.000
      2.663    6.000
      2.664    9.000
      2.664    9.000
      2.664    9.000
      2.664    8.000
      2.664    8.000
      2.665    8.000
      2.665    6.000
      2.665    5.000
      2.665    6.000
      2.665    7.000
      2.666    9.000
      2.666    8.000
      2.666    7.000
      2.666    5.000
      2.666   11.000
      2.667    9.000
      2.667    6.000
      2.667    7.000
      2.667    8.000
      2.667    9.000
      2.668    8.000
      2.668    9.000
      2.668    8.000
      2.668    8.000
      2.668   10.000
      2.669   11.000
      2.669    9.000
      2.669    9.000
      2.669    9.000
      2.669    9.000
      2.670    8.000
      2.670    6.000
      2.670   10.000
      2.670    8.000
      2.670    9.000
      2.671    9.000
      2.671    8.000
      2.671    8.000
      2.671    6.000
      2.671    8.000
      2.672    6.000
      2.672    6.000
      2.672    6.000
      2.672    8.000
      2.672    6.000
      2.673    8.000
      2.673    6.000
      2.673    7.000
      2.673    4.000
      2.673    5.000
      2.674    7.000
      2.674    6.000
      2.674    4.000
      2.674    5.000
      2.674    6.000
      2.675    5.000
      2.675    5.000
      2.675    4.000
      2.675    2.000
      2.675    6.000
      2.676    3.000
      2.676    4.000
      2.676    4.000
      2.676    5.000
      2.676    4.000
      2.677    6.000
      2.677    6.000
      2.677    4.000
      2.677    6.000
      2.677    5.000
      2.678    4.000
      2.678    3.000
      2.678    3.000
      2.678    4.000
      2.678    6.000
      2.679    6.000
      2.679    7.000
      2.679    3.000
      2.679    4.000
      2.679    7.000
      2.680    7.000
      2.680    4.000
      2.680    7.000
      2.680    7.000
      2.680    7.000
      2.681    7.000
      2.681    7.000
      2.681    7.000
      2.681    4.000
      2.681    3.000
      2.682    5.000
      2.682    5.000
      2.682    6.000
      2.682    7.000
      2.682    5.000
      2.683    5.000
      2.683    7.000
      2.683    7.000
      2.683    7.000
      2.683    6.000
      2.684    7.000
      2.684    6.000
      2.684    4.000
      2.684    4.000
      2.684    4.000
      2.685    7.000
      2.685    6.000
      2.685    9.000
      2.685    6.000
      2.685    4.000
      2.686    5.000
      2.686    4.000
      2.686    5.000
      2.686    4.000
      2.686    6.000
      2.687    5.000
      2.687    6.000
      2.687    6.000
      2.687    6.000
      2.687    7.000
      2.688    7.000
      2.688   10.000
      2.688    7.000
      2.688    8.000
      2.688    4.000
      2.689    5.000
      2.689    4.000
      2.689    8.000
      2.689    5.000
      2.689    7.000
      2.690    4.000
      2.690    6.000
      2.690    4.000
      2.690    6.000
      2.690    7.000
      2.691    6.000
      2.691    5.000
      2.691    6.000
      2.691    4.000
      2.691    5.000
      2.692    5.000
      2.692    4.000
      2.692    6.000
      2.692    5.000
      2.692    7.000
      2.693    7.000
      2.693    8.000
      2.693    4.000
      2.693    4.000
      2.693    5.000
      2.694    6.000
      2.694   10.000
      2.694    8.000
      2.694    9.000
      2.694    8.000
      2.695    9.000
      2.695    8.000
      2.695    8.000
      2.695    8.000
      2.695    7.000
      2.696    7.000
      2.696    7.000
      2.696    7.000
      2.696    9.000
      2.696    7.000
      2.697    5.000
      2.697    6.000
      2.697    7.000
      2.697    7.000
      2.697    5.000
      2.698    8.000
      2.698    8.000
      2.698    8.000
      2.698    6.000
      2.698    8.000
      2.699    5.000
      2.699    7.000
      2.699    7.000
      2.699    6.000
      2.699    6.000
      2.700    5.000
      2.700    6.000
      2.700    5.000
      2.700    3.000
      2.700    3.000
      2.701    5.000
      2.701    5.000
      2.701    7.000
      2.701    5.000
      2.701    7.000
      2.702    6.000
      2.702    7.000
      2.702    8.000
      2.702    4.000
      2.702    6.000
      2.703    4.000
      2.703    6.000
      2.703    6.000
      2.703    9.000
      2.703    8.000
      2.704    7.000
      2.704    7.000
      2.704    8.000
      2.704    9.000
      2.704    5.000
      2.705    9.000
      2.705   10.000
      2.705    6.000
      2.705    9.000
      2.705   10.000
      2.706   10.000
      2.706    8.000
      2.706    8.000
      2.706    7.000
      2.706   10.000
      2.707   10.000
      2.707   10.000
      2.707    9.000
      2.707   10.000
      2.707    9.000
      2.708    9.000
      2.708    9.000
      2.708    9.000
      2.708    8.000
      2.708    6.000
      2.709    5.000
      2.709    5.000
      2.709    5.000
      2.709    4.000
      2.709    4.000
      2.710    5.000
      2.710    3.000
      2.710    5.000
      2.710    5.000
      2.710    4.000
      2.711    3.000
      2.711    5.000
      2.711    7.000
      2.711    5.000
      2.711    5.000
      2.712    8.000
      2.712    7.000
      2.712    7.000
      2.712    6.000
      2.712    6.000
      2.713    6.000
      2.713    5.000
      2.713    5.000
      2.713    5.000
      2.713    4.000
      2.714    3.000
      2.714    3.000
      2.714    4.000
      2.714    6.000
      2.714    5.000
      2.715    3.000
      2.715    6.000
      2.715    4.000
      2.715    6.000
      2.715    4.000
      2.716    6.000
      2.716    5.000
      2.716    6.000
      2.716    5.000
      2.716    6.000
      2.717    5.000
      2.717    5.000
      2.717    4.000
      2.717    5.000
      2.717    7.000
      2.718    6.000
      2.718    4.000
      2.718    7.000
      2.718    7.000
      2.718    7.000
      2.719    6.000
      2.719    5.000
      2.719    7.000
      2.719    7.000
      2.719    5.000
      2.720    5.000
      2.720    2.000
      2.720    5.000
      2.720    6.000
      2.720    6.000
      2.721    6.000
      2.721    5.000
      2.721    7.000
      2.721    4.000
      2.721    5.000
      2.722    4.000
      2.722    5.000
      2.722    3.000
      2.722    2.000
      2.722    2.000
      2.723    2.000
      2.723    4.000
      2.723    4.000
      2.723    4.000
      2.723    5.000
      2.724    4.000
      2.724    6.000
      2.724    6.000
      2.724    4.000
      2.724    5.000
      2.725    5.000
      2.725    6.000
      2.725    5.000
      2.725    5.000
      2.725    5.000
      2.726    6.000
      2.726    5.000
      2.726    6.000
      2.726    6.000
      2.726    6.000
      2.727    6.000
      2.727    4.000
      2.727    5.000
      2.727    5.000
      2.727    6.000
      2.728    6.000
      2.728    5.000
      2.728    4.000
      2.728    3.000
      2.728    4.000
      2.729    7.000
      2.729    6.000
      2.729    3.000
      2.729    7.000
      2.729    8.000
      2.730    9.000
      2.730    7.000
      2.730    7.000
      2.730    7.000
      2.730    8.000
      2.731    6.000
      2.731    8.000
      2.731    7.000
      2.731    7.000
      2.731    7.000
      2.732    6.000
      2.732    7.000
      2.732    4.000
      2.732    6.000
      2.732    5.000
      2.733    7.000
      2.733    7.000
      2.733    6.000
      2.733    7.000
      2.733    6.000
      2.734    5.000
      2.734    4.000
      2.734    3.000
      2.734    5.000
      2.734    6.000
      2.735    5.000
      2.735    8.000
      2.735    7.000
      2.735    5.000
      2.735    7.000
      2.736    6.000
      2.736    4.000
      2.736    4.000
      2.736    5.000
      2.736    5.000
      2.737    7.000
      2.737    7.000
      2.737    7.000
      2.737    5.000
      2.737    7.000
      2.738    3.000
      2.738    6.000
      2.738    7.000
      2.738    9.000
      2.738    8.000
      2.739    7.000
      2.739    6.000
      2.739    7.000
      2.739    9.000
      2.739    6.000
      2.740    7.000
      2.740    6.000
      2.740    4.000
      2.740    4.000
      2.740    5.000
      2.741    7.000
      2.741    7.000
      2.741    8.000
      2.741    7.000
      2.741    7.000
      2.742    7.000
      2.742    8.000
      2.742    9.000
      2.742    7.000
      2.742    8.000
      2.743    9.000
      2.743    7.000
      2.743    9.000
      2.743    9.000
      2.743   12.000
      2.744    8.000
      2.744    9.000
      2.744    7.000
      2.744    8.000
      2.744    6.000
      2.745    6.000
      2.745    8.000
      2.745    8.000
      2.745    6.000
      2.745    7.000
      2.746    6.000
      2.746    5.000
      2.746    8.000
      2.746   11.000
      2.746    8.000
      2.747    7.000
      2.747    9.000
      2.747    8.000
      2.747   10.000
      2.747    8.000
      2.748    9.000
      2.748   10.000
      2.748   11.000
      2.748    8.000
      2.748    8.000
      2.749    7.000
      2.749   10.000
      2.749    8.000
      2.749    7.000
      2.749    8.000
      2.750    9.000
      2.750    8.000
      2.750    9.000
      2.750    7.000
      2.750    8.000
      2.751    8.000
      2.751    2.000
      2.751    7.000
      2.751    5.000
      2.751    5.000
      2.752    5.000
      2.752    5.000
      2.752    8.000
      2.752    7.000
      2.752   11.000
      2.753    9.000
      2.753   10.000
      2.753    7.000
      2.753   10.000
      2.753    6.000
      2.754    9.000
      2.754    5.000
      2.754    7.000
      2.754    8.000
      2.754    9.000
      2.755   11.000
      2.755    9.000
      2.755   10.000
      2.755   11.000
      2.755   11.000
      2.756   12.000
      2.756   10.000
      2.756   11.000
      2.756   14.000
      2.756   11.000
      2.757   14.000
      2.757   10.000
      2.757   13.000
      2.757    9.000
      2.757   10.000
      2.758    8.000
      2.758    7.000
      2.758    8.000
      2.758    8.000
      2.758   10.000
      2.759    7.000
      2.759    9.000
      2.759    8.000
      2.759    8.000
      2.759    7.000
      2.760   11.000
      2.760    8.000
      2.760   10.000
      2.760   11.000
      2.760   12.000
      2.761   10.000
      2.761   10.000
      2.761    8.000
      2.761    8.000
      2.761    7.000
      2.762    7.000
      2.762    6.000
      2.762    8.000
      2.762    4.000
      2.762    7.000
      2.763    9.000
      2.763    5.000
      2.763    7.000
      2.763    7.000
      2.763    6.000
      2.764    5.000
      2.764    6.000
      2.764    5.000
      2.764    7.000
      2.764    5.000
      2.765    6.000
      2.765    4.000
      2.765    9.000
      2.765    7.000
      2.765    8.000
      2.766    7.000
      2.766    7.000
      2.766    9.000
      2.766   11.000
      2.766   10.000
      2.767    8.000
      2.767    8.000
      2.767    9.000
      2.767    7.000
      2.767    9.000
      2.768    8.000
      2.768    9.000
      2.768    6.000
      2.768    6.000
      2.768    5.000
      2.769    7.000
      2.769    5.000
      2.769    5.000
      2.769    7.000
      2.769    8.000
      2.770    7.000
      2.770    9.000
      2.770    7.000
      2.770    5.000
      2.770    6.000
      2.771   10.000
      2.771    9.000
      2.771    8.000
      2.771   12.000
      2.771    8.000
      2.772   10.000
      2.772    7.000
      2.772    9.000
      2.772    7.000
      2.772    8.000
      2.773    9.000
      2.773    7.000
      2.773   10.000
      2.773   10.000
      2.773   13.000
      2.774   12.000
      2.774   13.000
      2.774   12.000
      2.774    9.000
      2.774   14.000
      2.775   11.000
      2.775   11.000
      2.775    9.000
      2.775   11.000
      2.775   14.000
      2.776   11.000
      2.776   15.000
      2.776   14.000
      2.776   11.000
      2.776   13.000
      2.777   11.000
      2.777   11.000
      2.777   12.000
      2.777   13.000
      2.777   13.000
      2.778    8.000
      2.778    8.000
      2.778   11.000
      2.778    7.000
      2.778    9.000
      2.779    8.000
      2.779    7.000
      2.779    9.000
      2.779   10.000
      2.779    8.000
      2.780    7.000
      2.780    8.000
      2.780    8.000
      2.780    7.000
      2.780    8.000
      2.781    7.000
      2.781    8.000
      2.781    8.000
      2.781    9.000
      2.781    9.000
      2.782   11.000
      2.782   11.000
      2.782   12.000
      2.782   15.000
      2.782   10.000
      2.783   14.000
      2.783    9.000
      2.783    9.000
      2.783   10.000
      2.783   12.000
      2.784   10.000
      2.784   10.000
      2.784    9.000
      2.784    9.000
      2.784    4.000
      2.785    8.000
      2.785    8.000
      2.785    7.000
      2.785    9.000
      2.785    6.000
      2.786    7.000
      2.786    8.000
      2.786    7.000
      2.786    7.000
      2.786    6.000
      2.787    8.000
      2.787    7.000
      2.787    8.000
      2.787    8.000
      2.787    9.000
      2.788   11.000
      2.788    9.000
      2.788    9.000
      2.788   10.000
      2.788   11.000
      2.789   10.000
      2.789   11.000
      2.789    9.000
      2.789    7.000
      2.789   10.000
      2.790    6.000
      2.790    8.000
      2.790    6.000
      2.790    6.000
      2.790    6.000
      2.791    9.000
      2.791   10.000
      2.791    8.000
      2.791    9.000
      2.791    9.000
      2.792   10.000
      2.792    8.000
      2.792    7.000
      2.792    8.000
      2.792    6.000
      2.793    9.000
      2.793   10.000
      2.793    8.000
      2.793    6.000
      2.793   10.000
      2.794    7.000
      2.794    7.000
      2.794    6.000
      2.794    6.000
      2.794    7.000
      2.795    8.000
      2.795    8.000
      2.795    9.000
      2.795   10.000
      2.795    8.000
      2.796    8.000
      2.796    9.000
      2.796    9.000
      2.796    9.000
      2.796   10.000
      2.797    8.000
      2.797    8.000
      2.797    8.000
      2.797    6.000
      2.797    9.000
      2.798    9.000
      2.798    5.000
      2.798    5.000
      2.798    4.000
      2.798    8.000
      2.799    7.000
      2.799    7.000
      2.799    4.000
      2.799    5.000
      2.799    5.000
      2.800    8.000
      2.800    6.000
      2.800    6.000
      2.800    7.000
      2.800    5.000
      2.801    7.000
      2.801    7.000
      2.801    4.000
      2.801    6.000
      2.801    4.000
      2.802    3.000
      2.802    6.000
      2.802    5.000
      2.802    4.000
      2.802    3.000
      2.803    5.000
      2.803    3.000
      2.803    6.000
      2.803    6.000
      2.803    7.000
      2.804    7.000
      2.804    6.000
      2.804    6.000
      2.804    5.000
      2.804    6.000
      2.805    6.000
      2.805    5.000
      2.805    8.000
      2.805    7.000
      2.805    5.000
      2.806    5.000
      2.806    7.000
      2.806    6.000
      2.806    4.000
      2.806    5.000
      2.807    6.000
      2.807    4.000
      2.807    5.000
      2.807    2.000
      2.807    4.000
      2.808    1.000
      2.808    4.000
      2.808    4.000
      2.808    5.000
      2.808    4.000
      2.809    2.000
      2.809    7.000
      2.809    5.000
      2.809    4.000
      2.809    7.000
      2.810    6.000
      2.810    7.000
      2.810    4.000
      2.810    7.000
      2.810    4.000
      2.811    6.000
      2.811    7.000
      2.811    4.000
      2.811    7.000
      2.811    7.000
      2.812    7.000
      2.812    6.000
      2.812    7.000
      2.812    7.000
      2.812    7.000
      2.813    7.000
      2.813    4.000
      2.813    5.000
      2.813    5.000
      2.813    6.000
      2.814    6.000
      2.814    7.000
      2.814    4.000
      2.814    7.000
      2.814    7.000
      2.815   10.000
      2.815   10.000
      2.815   10.000
      2.815    9.000
      2.815    9.000
      2.816   10.000
      2.816    9.000
      2.816   11.000
      2.816    9.000
      2.816    9.000
      2.817    8.000
      2.817   10.000
      2.817    7.000
      2.817    9.000
      2.817    6.000
      2.818    9.000
      2.818    8.000
      2.818    7.000
      2.818    9.000
      2.818    9.000
      2.819    7.000
      2.819   10.000
      2.819    7.000
      2.819    6.000
      2.819    7.000
      2.820    7.000
      2.820    8.000
      2.820    7.000
      2.820    9.000
      2.820    8.000
      2.821    8.000
      2.821    5.000
      2.821    5.000
      2.821    7.000
      2.821    7.000
      2.822    5.000
      2.822    5.000
      2.822    6.000
      2.822    7.000
      2.822    5.000
      2.823    5.000
      2.823    5.000
      2.823    6.000
      2.823    7.000
      2.823    7.000
      2.824    3.000
      2.824    2.000
      2.824    7.000
      2.824    8.000
      2.824    8.000
      2.825    8.000
      2.825    8.000
      2.825    8.000
      2.825    7.000
      2.825    7.000
      2.826    6.000
      2.826    5.000
      2.826    5.000
      2.826    7.000
      2.826    7.000
      2.827    6.000
      2.827    6.000
      2.827    4.000
      2.827    7.000
      2.827    5.000
      2.828    7.000
      2.828    5.000
      2.828    5.000
      2.828    4.000
      2.828    4.000
      2.829    5.000
      2.829    8.000
      2.829    6.000
      2.829    7.000
      2.829    5.000
      2.830    4.000
      2.830    5.000
      2.830    6.000
      2.830    6.000
      2.830    6.000
      2.831    7.000
      2.831    4.000
      2.831    6.000
      2.831    4.000
      2.831    4.000
      2.832    5.000
      2.832    6.000
      2.832    7.000
      2.832    8.000
      2.832    8.000
      2.833    9.000
      2.833    8.000
      2.833    8.000
      2.833    7.000
      2.833    7.000
      2.834    7.000
      2.834   11.000
      2.834    9.000
      2.834   10.000
      2.834    9.000
      2.835    7.000
      2.835    7.000
      2.835    8.000
      2.835    7.000
      2.835    8.000
      2.836    7.000
      2.836   10.000
      2.836    8.000
      2.836    4.000
      2.836    7.000
      2.837    8.000
      2.837    5.000
      2.837    4.000
      2.837    3.000
      2.837    3.000
      2.838    6.000
      2.838    5.000
      2.838    9.000
      2.838    8.000
      2.838    9.000
      2.839   10.000
      2.839    5.000
      2.839    4.000
      2.839    7.000
      2.839    5.000
      2.840    6.000
      2.840    8.000
      2.840    7.000
      2.840    9.000
      2.840    9.000
      2.841    6.000
      2.841    7.000
      2.841    8.000
      2.841    6.000
      2.841    6.000
      2.842    7.000
      2.842    8.000
      2.842    7.000
      2.842    8.000
      2.842    4.000
      2.843    4.000
      2.843    5.000
      2.843    4.000
      2.843    3.000
      2.843    6.000
      2.844    6.000
      2.844    6.000
      2.844    6.000
      2.844    8.000
      2.844    5.000
      2.845    5.000
      2.845    3.000
      2.845    5.000
      2.845   10.000
      2.845    8.000
      2.846    5.000
      2.846    8.000
      2.846    5.000
      2.846    5.000
      2.846    7.000
      2.847    6.000
      2.847    3.000
      2.847    5.000
      2.847    5.000
      2.847    6.000
      2.848    7.000
      2.848    4.000
      2.848    5.000
      2.848    4.000
      2.848    5.000
      2.849    5.000
      2.849    7.000
      2.849    4.000
      2.849    6.000
      2.849    5.000
      2.850    7.000
      2.850    7.000
      2.850    7.000
      2.850    6.000
      2.850    6.000
      2.851    6.000
      2.851    7.000
      2.851    6.000
      2.851    7.000
      2.851    4.000
      2.852    5.000
      2.852    7.000
      2.852    6.000
      2.852    7.000
      2.852    6.000
      2.853    9.000
      2.853    8.000
      2.853    7.000
      2.853    8.000
      2.853    7.000
      2.854    7.000
      2.854    9.000
      2.854    7.000
      2.854    4.000
      2.854    4.000
      2.855    7.000
      2.855    5.000
      2.855    7.000
      2.855    8.000
      2.855   10.000
      2.856    9.000
      2.856    6.000
      2.856    6.000
      2.856    3.000
      2.856    5.000
      2.857    7.000
      2.857    8.000
      2.857    6.000
      2.857    6.000
      2.857    6.000
      2.858    3.000
      2.858    4.000
      2.858    6.000
      2.858    7.000
      2.858    6.000
      2.859    6.000
      2.859   10.000
      2.859    9.000
      2.859    9.000
      2.859    7.000
      2.860    9.000
      2.860    5.000
      2.860    6.000
      2.860    6.000
      2.860    5.000
      2.861    6.000
      2.861    7.000
      2.861    6.000
      2.861    5.000
      2.861    7.000
      2.862    6.000
      2.862    7.000
      2.862    6.000
      2.862    6.000
      2.862    7.000
      2.863    8.000
      2.863   10.000
      2.863    4.000
      2.863    5.000
      2.863    8.000
      2.864    9.000
      2.864    8.000
      2.864    8.000
      2.864    7.000
      2.864    9.000
      2.865    7.000
      2.865    9.000
      2.865    7.000
      2.865    7.000
      2.865    6.000
      2.866    6.000
      2.866    4.000
      2.866    8.000
      2.866    4.000
      2.866    8.000
      2.867   10.000
      2.867    8.000
      2.867   10.000
      2.867    6.000
      2.867    8.000
      2.868    7.000
      2.868    9.000
      2.868    6.000
      2.868    7.000
      2.868    3.000
      2.869    5.000
      2.869    6.000
      2.869    7.000
      2.869    8.000
      2.869    7.000
      2.870    8.000
      2.870    8.000
      2.870    7.000
      2.870    5.000
      2.870    4.000
      2.871    3.000
      2.871    2.000
      2.871    4.000
      2.871    4.000
      2.871    6.000
      2.872    5.000
      2.872    6.000
      2.872    7.000
      2.872    6.000
      2.872    5.000
      2.873    5.000
      2.873    6.000
      2.873    4.000
      2.873    8.000
      2.873    5.000
      2.874    4.000
      2.874    7.000
      2.874    4.000
      2.874    3.000
      2.874    4.000
      2.875    4.000
      2.875    5.000
      2.875    5.000
      2.875    5.000
      2.875    6.000
      2.876    7.000
      2.876    5.000
      2.876    5.000
      2.876    4.000
      2.876    5.000
      2.877    6.000
      2.877    6.000
      2.877    3.000
      2.877    2.000
      2.877    3.000
      2.878    6.000
      2.878    6.000
      2.878    5.000
      2.878    1.000
      2.878    4.000
      2.879    5.000
      2.879    5.000
      2.879    5.000
      2.879    3.000
      2.879    3.000
      2.880    3.000
      2.880    2.000
      2.880    2.000
      2.880    5.000
      2.880    3.000
      2.881    2.000
      2.881    3.000
      2.881    5.000
      2.881    6.000
      2.881    5.000
      2.882    7.000
      2.882    7.000
      2.882    5.000
      2.882    4.000
      2.882    4.000
      2.883    5.000
      2.883    6.000
      2.883    6.000
      2.883    7.000
      2.883    9.000
      2.884    8.000
      2.884    9.000
      2.884    9.000
      2.884    7.000
      2.884    7.000
      2.885    8.000
      2.885    4.000
      2.885    4.000
      2.885    6.000
      2.885    5.000
      2.886    4.000
      2.886    6.000
      2.886    9.000
      2.886    7.000
      2.886    9.000
      2.887   10.000
      2.887    7.000
      2.887    9.000
      2.887    4.000
      2.887    6.000
      2.888    6.000
      2.888    2.000
      2.888    2.000
      2.888    3.000
      2.888    5.000
      2.889    6.000
      2.889   11.000
      2.889   12.000
      2.889   11.000
      2.889    8.000
      2.890    4.000
      2.890    5.000
      2.890    5.000
      2.890    4.000
      2.890    7.000
      2.891    6.000
      2.891    5.000
      2.891    5.000
      2.891    8.000
      2.891    6.000
      2.892    7.000
      2.892    8.000
      2.892    6.000
      2.892    5.000
      2.892    6.000
      2.893    7.000
      2.893    6.000
      2.893    4.000
      2.893    3.000
      2.893    5.000
      2.894    4.000
      2.894    5.000
      2.894    6.000
      2.894    4.000
      2.894    5.000
      2.895    5.000
      2.895    7.000
      2.895    7.000
      2.895    8.000
      2.895    7.000
      2.896    7.000
      2.896    7.000
      2.896    6.000
      2.896    4.000
      2.896    6.000
      2.897    6.000
      2.897    9.000
      2.897   10.000
      2.897    8.000
      2.897    4.000
      2.898    5.000
      2.898    6.000
      2.898    7.000
      2.898    7.000
      2.898    8.000
      2.899    7.000
      2.899    2.000
      2.899    4.000
      2.899    3.000
      2.899    1.000
      2.900    4.000
      2.900    6.000
      2.900    3.000
      2.900    5.000
      2.900    5.000
      2.901    6.000
      2.901    5.000
      2.901    8.000
      2.901    5.000
      2.901    5.000
      2.902    5.000
      2.902    8.000
      2.902    7.000
      2.902    6.000
      2.902    6.000
      2.903    5.000
      2.903    5.000
      2.903    7.000
      2.903    9.000
      2.903    6.000
      2.904    3.000
      2.904    6.000
      2.904    7.000
      2.904    7.000
      2.904    3.000
      2.905    4.000
      2.905    5.000
      2.905    4.000
      2.905    5.000
      2.905    5.000
      2.906    9.000
      2.906    5.000
      2.906    6.000
      2.906    8.000
      2.906    7.000
      2.907    8.000
      2.907    9.000
      2.907    6.000
      2.907    9.000
      2.907    9.000
      2.908    7.000
      2.908    8.000
      2.908    9.000
      2.908    8.000
      2.908    7.000
      2.909    7.000
      2.909    8.000
      2.909    9.000
      2.909    8.000
      2.909    7.000
      2.910    9.000
      2.910    7.000
      2.910    7.000
      2.910    7.000
      2.910    7.000
      2.911    8.000
      2.911    7.000
      2.911    9.000
      2.911    8.000
      2.911    8.000
      2.912    5.000
      2.912    6.000
      2.912    9.000
      2.912    7.000
      2.912    6.000
      2.913    6.000
      2.913    6.000
      2.913    6.000
      2.913    6.000
      2.913    5.000
      2.914    5.000
      2.914    6.000
      2.914    6.000
      2.914    8.000
      2.914   10.000
      2.915    9.000
      2.915    7.000
      2.915    6.000
      2.915    9.000
      2.915    9.000
      2.916   10.000
      2.916    9.000
      2.916    9.000
      2.916    8.000
      2.916   12.000
      2.917    8.000
      2.917   11.000
      2.917    8.000
      2.917    8.000
      2.917    7.000
      2.918   10.000
      2.918    6.000
      2.918    6.000
      2.918    4.000
      2.918    6.000
      2.919    6.000
      2.919    3.000
      2.919    5.000
      2.919    5.000
      2.919    5.000
      2.920    5.000
      2.920    6.000
      2.920    2.000
      2.920    1.000
      2.920    2.000
      2.921    2.000
      2.921    1.000
      2.921    3.000
      2.921    4.000
      2.921    3.000
      2.922    2.000
      2.922    3.000
      2.922    3.000
      2.922    1.000
      2.922    3.000
      2.923    1.000
      2.923    2.000
      2.923    2.000
      2.923    3.000
      2.923    4.000
      2.924    4.000
      2.924    4.000
      2.924    4.000
      2.924    7.000
      2.924    2.000
      2.925    4.000
      2.925    4.000
      2.925    4.000
      2.925    4.000
      2.925    3.000
      2.926    7.000
      2.926    6.000
      2.926    8.000
      2.926    5.000
      2.926    6.000
      2.927    4.000
      2.927    4.000
      2.927    4.000
      2.927    6.000
      2.927    5.000
      2.928    5.000
      2.928    4.000
      2.928    5.000
      2.928    5.000
      2.928    6.000
      2.929    7.000
      2.929    5.000
      2.929    4.000
      2.929    8.000
      2.929    8.000
      2.930    5.000
      2.930    5.000
      2.930    6.000
      2.930    5.000
      2.930    5.000
      2.931    7.000
      2.931    4.000
      2.931    5.000
      2.931    6.000
      2.931    5.000
      2.932    9.000
      2.932    7.000
      2.932    5.000
      2.932    6.000
      2.932    6.000
      2.933    4.000
      2.933    7.000
      2.933    5.000
      2.933    9.000
      2.933    7.000
      2.934    6.000
      2.934    7.000
      2.934    7.000
      2.934    6.000
      2.934    5.000
      2.935    5.000
      2.935    6.000
      2.935    3.000
      2.935    5.000
      2.935    4.000
      2.936    3.000
      2.936    6.000
      2.936    4.000
      2.936    4.000
      2.936    5.000
      2.937    4.000
      2.937    5.000
      2.937    3.000
      2.937    3.000
      2.937    2.000
      2.938    3.000
      2.938    2.000
      2.938    1.000
      2.938    1.000
      2.938    3.000
      2.939    3.000
      2.939    6.000
      2.939    7.000
      2.939    5.000
      2.939    3.000
      2.940    3.000
      2.940    4.000
      2.940    5.000
      2.940    6.000
      2.940    5.000
      2.941    4.000
      2.941    3.000
      2.941    2.000
      2.941    1.000
      2.941    2.000
      2.942    3.000
      2.942    4.000
      2.942    5.000
      2.942    5.000
      2.942    7.000
      2.943    9.000
      2.943    4.000
      2.943    5.000
      2.943    4.000
      2.943    5.000
      2.944    7.000
      2.944    6.000
      2.944    7.000
      2.944    7.000
      2.944    6.000
      2.945    7.000
      2.945    6.000
      2.945    5.000
      2.945    5.000
      2.945    5.000
      2.946    6.000
      2.946    7.000
      2.946    7.000
      2.946    9.000
      2.946    6.000
      2.947    8.000
      2.947    7.000
      2.947    6.000
      2.947    5.000
      2.947    5.000
      2.948    6.000
      2.948    5.000
      2.948    7.000
      2.948    4.000
      2.948    4.000
      2.949    5.000
      2.949    7.000
      2.949    4.000
      2.949    4.000
      2.949    5.000
      2.950    2.000
      2.950    5.000
      2.950    7.000
      2.950    9.000
      2.950    6.000
      2.951    6.000
      2.951    6.000
      2.951    9.000
      2.951   10.000
      2.951    8.000
      2.952    5.000
      2.952    8.000
      2.952    8.000
      2.952    8.000
      2.952    9.000
      2.953   10.000
      2.953   10.000
      2.953   10.000
      2.953    9.000
      2.953    9.000
      2.954   12.000
      2.954   12.000
      2.954   10.000
      2.954    9.000
      2.954    9.000
      2.955    9.000
      2.955    9.000
      2.955    9.000
      2.955   11.000
      2.955   15.000
      2.956   14.000
      2.956   14.000
      2.956   16.000
      2.956   14.000
      2.956   11.000
      2.957    9.000
      2.957   10.000
      2.957   10.000
      2.957   10.000
      2.957    8.000
      2.958    9.000
      2.958   11.000
      2.958   11.000
      2.958    8.000
      2.958   10.000
      2.959    9.000
      2.959   11.000
      2.959    9.000
      2.959    6.000
      2.959    8.000
      2.960   10.000
      2.960    8.000
      2.960    9.000
      2.960   11.000
      2.960    9.000
      2.961    9.000
      2.961   10.000
      2.961    9.000
      2.961   10.000
      2.961   10.000
      2.962   13.000
      2.962   11.000
      2.962   13.000
      2.962    7.000
      2.962   10.000
      2.963    9.000
      2.963    7.000
      2.963    9.000
      2.963   11.000
      2.963   13.000
      2.964   12.000
      2.964   12.000
      2.964   11.000
      2.964   10.000
      2.964    9.000
      2.965    9.000
      2.965    9.000
      2.965    9.000
      2.965    9.000
      2.965    8.000
      2.966    9.000
      2.966   10.000
      2.966    9.000
      2.966    8.000
      2.966    8.000
      2.967    7.000
      2.967    5.000
      2.967    5.000
      2.967    7.000
      2.967    8.000
      2.968    7.000
      2.968    9.000
      2.968    7.000
      2.968    8.000
      2.968    8.000
      2.969    6.000
      2.969    5.000
      2.969    7.000
      2.969    9.000
      2.969   10.000
      2.970    8.000
      2.970    8.000
      2.970    9.000
      2.970    5.000
      2.970   10.000
      2.971    8.000
      2.971    9.000
      2.971    6.000
      2.971    8.000
      2.971    7.000
      2.972    8.000
      2.972    9.000
      2.972    8.000
      2.972    9.000
      2.972   10.000
      2.973    7.000
      2.973   11.000
      2.973    8.000
      2.973    7.000
      2.973    9.000
      2.974    7.000
      2.974    7.000
      2.974    5.000
      2.974    4.000
      2.974    6.000
      2.975    6.000
      2.975    6.000
      2.975    7.000
      2.975    4.000
      2.975    3.000
      2.976    6.000
      2.976    6.000
      2.976    7.000
      2.976    3.000
      2.976    7.000
      2.977    5.000
      2.977    4.000
      2.977    7.000
      2.977    6.000
      2.977    5.000
      2.978    6.000
      2.978    7.000
      2.978    6.000
      2.978    8.000
      2.978    5.000
      2.979   13.000
      2.979   11.000
      2.979    8.000
      2.979    7.000
      2.979    7.000
      2.980    8.000
      2.980    6.000
      2.980    4.000
      2.980    6.000
      2.980    5.000
      2.981    7.000
      2.981    7.000
      2.981    6.000
      2.981    4.000
      2.981    6.000
      2.982    6.000
      2.982    6.000
      2.982    6.000
      2.982    6.000
      2.982    7.000
      2.983    8.000
      2.983    7.000
      2.983    8.000
      2.983    8.000
      2.983    6.000
      2.984    5.000
      2.984    6.000
      2.984    6.000
      2.984    6.000
      2.984    4.000
      2.985    5.000
      2.985    5.000
      2.985    6.000
      2.985    6.000
      2.985    7.000
      2.986    5.000
      2.986    6.000
      2.986    6.000
      2.986    5.000
      2.986    6.000
      2.987    4.000
      2.987    6.000
      2.987    8.000
      2.987    7.000
      2.987    6.000
      2.988    5.000
      2.988    5.000
      2.988    6.000
      2.988    9.000
      2.988    8.000
      2.989    9.000
      2.989    5.000
      2.989    6.000
      2.989    5.000
      2.989    6.000
      2.990    6.000
      2.990    7.000
      2.990    7.000
      2.990    5.000
      2.990    8.000
      2.991    5.000
      2.991    6.000
      2.991    4.000
      2.991    7.000
      2.991    7.000
      2.992   10.000
      2.992   10.000
      2.992    8.000
      2.992    8.000
      2.992    7.000
      2.993    6.000
      2.993    6.000
      2.993    8.000
      2.993    8.000
      2.993   10.000
      2.994   11.000
      2.994   10.000
      2.994    7.000
      2.994    9.000
      2.994    8.000
      2.995    8.000
      2.995    9.000
      2.995    9.000
      2.995    8.000
      2.995    7.000
      2.996    7.000
      2.996    9.000
      2.996   10.000
      2.996   10.000
      2.996   10.000
      2.997    7.000
      2.997    8.000
      2.997    9.000
      2.997    8.000
      2.997    7.000
      2.998   10.000
      2.998    8.000
      2.998    9.000
      2.998    9.000
      2.998    9.000
      2.999    8.000
      2.999    8.000
      2.999    5.000
      2.999    5.000
      2.999    7.000
      3.000    8.000
      3.000    7.000
      3.000    6.000
      3.000    8.000
      3.000    7.000
      3.001    5.000
      3.001    9.000
      3.001    7.000
      3.001   10.000
      3.001    8.000
      3.002    9.000
      3.002    7.000
      3.002    9.000
      3.002    7.000
      3.002   10.000
      3.003   10.000
      3.003   10.000
      3.003   11.000
      3.003   10.000
      3.003   10.000
      3.004    8.000
      3.004    9.000
      3.004   10.000
      3.004    9.000
      3.004    9.000
      3.005    8.000
      3.005   11.000
      3.005    7.000
      3.005    7.000
      3.005   10.000
      3.006    8.000
      3.006    9.000
      3.006    9.000
      3.006   10.000
      3.006   10.000
      3.007    8.000
      3.007   10.000
      3.007    7.000
      3.007    8.000
      3.007    7.000
      3.008    7.000
      3.008    6.000
      3.008    7.000
      3.008    7.000
      3.008    7.000
      3.009    4.000
      3.009    4.000
      3.009    5.000
      3.009    6.000
      3.009    7.000
      3.010    9.000
      3.010    8.000
      3.010    8.000
      3.010    9.000
      3.010    7.000
      3.011    7.000
      3.011    4.000
      3.011    3.000
      3.011    3.000
      3.011    3.000
      3.012    2.000
      3.012    2.000
      3.012    2.000
      3.012    3.000
      3.012    3.000
      3.013    4.000
      3.013    2.000
      3.013    5.000
      3.013    3.000
      3.013    5.000
      3.014    4.000
      3.014    6.000
      3.014    2.000
      3.014    3.000
      3.014    6.000
      3.015    7.000
      3.015    6.000
      3.015    6.000
      3.015    7.000
      3.015    6.000
      3.016    7.000
      3.016    7.000
      3.016    6.000
      3.016    4.000
      3.016   10.000
      3.017    8.000
      3.017   11.000
      3.017   10.000
      3.017    9.000
      3.017    9.000
      3.018    8.000
      3.018    5.000
      3.018    9.000
      3.018   11.000
      3.018   10.000
      3.019   12.000
      3.019   13.000
      3.019   10.000
      3.019   11.000
      3.019   11.000
      3.020   10.000
      3.020   14.000
      3.020   14.000
      3.020   11.000
      3.020   10.000
      3.021    8.000
      3.021   10.000
      3.021   10.000
      3.021    9.000
      3.021    9.000
      3.022    9.000
      3.022   12.000
      3.022   10.000
      3.022   11.000
      3.022    9.000
      3.023    9.000
      3.023   11.000
      3.023   12.000
      3.023   10.000
      3.023   11.000
      3.024   12.000
      3.024   10.000
      3.024   11.000
      3.024   11.000
      3.024    9.000
      3.025    8.000
      3.025   11.000
      3.025    9.000
      3.025    9.000
      3.025    6.000
      3.026    9.000
      3.026    8.000
      3.026    6.000
      3.026    8.000
      3.026    9.000
      3.027    6.000
      3.027    8.000
      3.027   10.000
      3.027    7.000
      3.027    8.000
      3.028    9.000
      3.028    9.000
      3.028    9.000
      3.028    7.000
      3.028    6.000
      3.029    3.000
      3.029    8.000
      3.029    7.000
      3.029    5.000
      3.029   10.000
      3.030   10.000
      3.030    9.000
      3.030   13.000
      3.030   13.000
      3.030   14.000
      3.031   12.000
      3.031   13.000
      3.031   14.000
      3.031   12.000
      3.031   12.000
      3.032   12.000
      3.032   11.000
      3.032   12.000
      3.032   10.000
      3.032   11.000
      3.033   14.000
      3.033   13.000
      3.033   12.000
      3.033   10.000
      3.033   11.000
      3.034   12.000
      3.034   13.000
      3.034   14.000
      3.034   14.000
      3.034   13.000
      3.035   11.000
      3.035   15.000
      3.035   13.000
      3.035   12.000
      3.035   15.000
      3.036   12.000
      3.036   12.000
      3.036   12.000
      3.036   13.000
      3.036   12.000
      3.037   11.000
      3.037   13.000
      3.037   14.000
      3.037   13.000
      3.037   11.000
      3.038   13.000
      3.038   10.000
      3.038   11.000
      3.038    9.000
      3.038    9.000
      3.039    8.000
      3.039    9.000
      3.039   10.000
      3.039    9.000
      3.039    9.000
      3.040   10.000
      3.040    7.000
      3.040    6.000
      3.040    7.000
      3.040    7.000
      3.041    6.000
      3.041    8.000
      3.041    9.000
      3.041    9.000
      3.041   10.000
      3.042    5.000
      3.042   10.000
      3.042    8.000
      3.042    7.000
      3.042    5.000
      3.043    8.000
      3.043    8.000
      3.043    9.000
      3.043   10.000
      3.043    9.000
      3.044    6.000
      3.044    8.000
      3.044    8.000
      3.044   10.000
      3.044   10.000
      3.045   11.000
      3.045   12.000
      3.045   11.000
      3.045   10.000
      3.045    6.000
      3.046    6.000
      3.046    8.000
      3.046    8.000
      3.046    7.000
      3.046    7.000
      3.047    9.000
      3.047    9.000
      3.047    9.000
      3.047   13.000
      3.047   12.000
      3.048   11.000
      3.048   10.000
      3.048    8.000
      3.048   11.000
      3.048   13.000
      3.049   17.000
      3.049   14.000
      3.049   10.000
      3.049   13.000
      3.049   13.000
      3.050   12.000
      3.050   12.000
      3.050   13.000
      3.050   14.000
      3.050   10.000
      3.051   11.000
      3.051   11.000
      3.051   11.000
      3.051   11.000
      3.051   15.000
      3.052   14.000
      3.052   15.000
      3.052   15.000
      3.052   15.000
      3.052   14.000
      3.053   13.000
      3.053   15.000
      3.053   14.000
      3.053   16.000
      3.053   14.000
      3.054   15.000
      3.054   13.000
      3.054   13.000
      3.054   11.000
      3.054   15.000
      3.055   14.000
      3.055   15.000
      3.055   12.000
      3.055   14.000
      3.055   15.000
      3.056   15.000
      3.056   12.000
      3.056   11.000
      3.056   14.000
      3.056   12.000
      3.057   11.000
      3.057   12.000
      3.057   10.000
      3.057    9.000
      3.057    9.000
      3.058    9.000
      3.058    8.000
      3.058    6.000
      3.058    5.000
      3.058    7.000
      3.059    7.000
      3.059    9.000
      3.059    9.000
      3.059    6.000
      3.059   10.000
      3.060    6.000
      3.060    7.000
      3.060    7.000
      3.060    7.000
      3.060    8.000
      3.061    8.000
      3.061    8.000
      3.061    7.000
      3.061    8.000
      3.061    8.000
      3.062   10.000
      3.062    6.000
      3.062    5.000
      3.062    7.000
      3.062    8.000
      3.063    8.000
      3.063    9.000
      3.063    7.000
      3.063    5.000
      3.063    7.000
      3.064    7.000
      3.064    9.000
      3.064    7.000
      3.064   10.000
      3.064    9.000
      3.065    7.000
      3.065    8.000
      3.065    5.000
      3.065    7.000
      3.065    7.000
      3.066    5.000
      3.066    5.000
      3.066    4.000
      3.066    5.000
      3.066    6.000
      3.067    7.000
      3.067    6.000
      3.067    6.000
      3.067    5.000
      3.067    8.000
      3.068    9.000
      3.068    6.000
      3.068   10.000
      3.068    7.000
      3.068    9.000
      3.069    9.000
      3.069    4.000
      3.069    6.000
      3.069    5.000
      3.069    4.000
      3.070    5.000
      3.070    6.000
      3.070    5.000
      3.070    4.000
      3.070    4.000
      3.071    4.000
      3.071    5.000
      3.071    4.000
      3.071    4.000
      3.071    5.000
      3.072    4.000
      3.072    5.000
      3.072    5.000
      3.072    5.000
      3.072    5.000
      3.073    4.000
      3.073    2.000
      3.073    7.000
      3.073    5.000
      3.073    9.000
      3.074   10.000
      3.074   10.000
      3.074   10.000
      3.074   12.000
      3.074   11.000
      3.075    8.000
      3.075   10.000
      3.075    9.000
      3.075    8.000
      3.075    6.000
      3.076    8.000
      3.076    7.000
      3.076    8.000
      3.076    7.000
      3.076    5.000
      3.077    7.000
      3.077    6.000
      3.077    5.000
      3.077    5.000
      3.077    5.000
      3.078    6.000
      3.078    7.000
      3.078    7.000
      3.078    6.000
      3.078    8.000
      3.079    7.000
      3.079   10.000
      3.079    9.000
      3.079   10.000
      3.079    7.000
      3.080    8.000
      3.080    8.000
      3.080    9.000
      3.080    8.000
      3.080    8.000
      3.081    7.000
      3.081    7.000
      3.081    6.000
      3.081   10.000
      3.081   11.000
      3.082   11.000
      3.082   11.000
      3.082   13.000
      3.082   11.000
      3.082    9.000
      3.083    9.000
      3.083   11.000
      3.083   12.000
      3.083   12.000
      3.083   11.000
      3.084    9.000
      3.084    8.000
      3.084    8.000
      3.084   11.000
      3.084   11.000
      3.085   11.000
      3.085   13.000
      3.085   10.000
      3.085    9.000
      3.085    8.000
      3.086    8.000
      3.086    9.000
      3.086    9.000
      3.086   11.000
      3.086   10.000
      3.087   10.000
      3.087    8.000
      3.087    8.000
      3.087   10.000
      3.087   10.000
      3.088    9.000
      3.088   10.000
      3.088    8.000
      3.088    8.000
      3.088    7.000
      3.089    6.000
      3.089    8.000
      3.089    9.000
      3.089    8.000
      3.089    8.000
      3.090   10.000
      3.090   11.000
      3.090   11.000
      3.090    8.000
      3.090   10.000
      3.091    9.000
      3.091    9.000
      3.091   11.000
      3.091   10.000
      3.091    9.000
      3.092   10.000
      3.092    8.000
      3.092   11.000
      3.092    6.000
      3.092    8.000
      3.093    6.000
      3.093    4.000
      3.093    4.000
      3.093    4.000
      3.093    4.000
      3.094    6.000
      3.094    6.000
      3.094    4.000
      3.094    4.000
      3.094    4.000
      3.095    2.000
      3.095    5.000
      3.095    4.000
      3.095    2.000
      3.095    6.000
      3.096    5.000
      3.096    5.000
      3.096    6.000
      3.096    5.000
      3.096    5.000
      3.097    8.000
      3.097    6.000
      3.097    7.000
      3.097    5.000
      3.097    7.000
      3.098    4.000
      3.098    5.000
      3.098    3.000
      3.098    2.000
      3.098    4.000
      3.099    4.000
      3.099    6.000
      3.099    5.000
      3.099    5.000
      3.099    6.000
      3.100    5.000
      3.100    7.000
      3.100    4.000
      3.100    4.000
      3.100    4.000
      3.101    6.000
      3.101    9.000
      3.101    9.000
      3.101    6.000
      3.101    7.000
      3.102    7.000
      3.102    7.000
      3.102    7.000
      3.102    9.000
      3.102    8.000
      3.103    6.000
      3.103    7.000
      3.103    7.000
      3.103    7.000
      3.103    9.000
      3.104    6.000
      3.104    6.000
      3.104    8.000
      3.104    6.000
      3.104    8.000
      3.105    7.000
      3.105    6.000
      3.105    4.000
      3.105    9.000
      3.105    8.000
      3.106    5.000
      3.106    6.000
      3.106    6.000
      3.106    8.000
      3.106   10.000
      3.107   10.000
      3.107    7.000
      3.107    9.000
      3.107    6.000
      3.107    6.000
      3.108   11.000
      3.108    7.000
      3.108    8.000
      3.108   10.000
      3.108   10.000
      3.109   11.000
      3.109   10.000
      3.109   11.000
      3.109   10.000
      3.109   10.000
      3.110    9.000
      3.110   10.000
      3.110    8.000
      3.110   10.000
      3.110   10.000
      3.111    9.000
      3.111    9.000
      3.111    9.000
      3.111    9.000
      3.111   10.000
      3.112    9.000
      3.112   10.000
      3.112   11.000
      3.112    9.000
      3.112   11.000
      3.113   11.000
      3.113   10.000
      3.113   10.000
      3.113   11.000
      3.113    9.000
      3.114   13.000
      3.114   12.000
      3.114   11.000
      3.114   12.000
      3.114   10.000
      3.115   14.000
      3.115   10.000
      3.115    9.000
      3.115    6.000
      3.115    9.000
      3.116    7.000
      3.116    6.000
      3.116    7.000
      3.116    8.000
      3.116    6.000
      3.117    8.000
      3.117    9.000
      3.117    9.000
      3.117    7.000
      3.117    9.000
      3.118    8.000
      3.118    8.000
      3.118   10.000
      3.118    9.000
      3.118    9.000
      3.119   12.000
      3.119    9.000
      3.119    7.000
      3.119   12.000
      3.119   11.000
      3.120   10.000
      3.120   10.000
      3.120   12.000
      3.120   11.000
      3.120   10.000
      3.121    9.000
      3.121   12.000
      3.121    8.000
      3.121   11.000
      3.121   10.000
      3.122    8.000
      3.122    5.000
      3.122    4.000
      3.122    5.000
      3.122    5.000
      3.123    9.000
      3.123    6.000
      3.123    6.000
      3.123    6.000
      3.123    7.000
      3.124    9.000
      3.124    8.000
      3.124    7.000
      3.124    9.000
      3.124    8.000
      3.125   10.000
      3.125    9.000
      3.125    8.000
      3.125   10.000
      3.125   10.000
      3.126    9.000
      3.126    8.000
      3.126   10.000
      3.126    9.000
      3.126   10.000
      3.127    8.000
      3.127    8.000
      3.127   10.000
      3.127   12.000
      3.127    9.000
      3.128    8.000
      3.128    4.000
      3.128    8.000
      3.128    7.000
      3.128    8.000
      3.129    8.000
      3.129    6.000
      3.129    9.000
      3.129    7.000
      3.129    6.000
      3.130    5.000
      3.130    8.000
      3.130    5.000
      3.130    4.000
      3.130    1.000
      3.131    5.000
      3.131    5.000
      3.131    6.000
      3.131    4.000
      3.131    7.000
      3.132    6.000
      3.132    3.000
      3.132    4.000
      3.132    7.000
      3.132    8.000
      3.133    3.000
      3.133    4.000
      3.133    4.000
      3.133    5.000
      3.133    7.000
      3.134    6.000
      3.134    6.000
      3.134    7.000
      3.134    6.000
      3.134    9.000
      3.135    7.000
      3.135    6.000
      3.135    5.000
      3.135    6.000
      3.135    7.000
      3.136    4.000
      3.136    5.000
      3.136    6.000
      3.136    5.000
      3.136    6.000
      3.137    8.000
      3.137    6.000
      3.137    8.000
      3.137    5.000
      3.137    5.000
      3.138    4.000
      3.138    5.000
      3.138    5.000
      3.138    8.000
      3.138    2.000
      3.139    3.000
      3.139    7.000
      3.139    6.000
      3.139    6.000
      3.139    4.000
      3.140    6.000
      3.140    3.000
      3.140    4.000
      3.140    4.000
      3.140    4.000
      3.141    6.000
      3.141    4.000
      3.141    5.000
      3.141    6.000
      3.141    6.000
      3.142    7.000
      3.142    8.000
      3.142    4.000
      3.142    5.000
      3.142    6.000
      3.143    9.000
      3.143    8.000
      3.143    7.000
      3.143    6.000
      3.143    6.000
      3.144    5.000
      3.144    4.000
      3.144    3.000
      3.144    4.000
      3.144    4.000
      3.145    3.000
      3.145    5.000
      3.145    7.000
      3.145    6.000
      3.145    9.000
      3.146    8.000
      3.146    7.000
      3.146    7.000
      3.146    8.000
      3.146    9.000
      3.147    8.000
      3.147   10.000
      3.147    7.000
      3.147    9.000
      3.147   10.000
      3.148    9.000
      3.148   10.000
      3.148   10.000
      3.148    8.000
      3.148   10.000
      3.149    8.000
      3.149    7.000
      3.149   10.000
      3.149    9.000
      3.149    7.000
      3.150    6.000
      3.150    4.000
      3.150    6.000
      3.150    9.000
      3.150    9.000
      3.151   10.000
      3.151    9.000
      3.151   12.000
      3.151   11.000
      3.151    6.000
      3.152    8.000
      3.152    8.000
      3.152    5.000
      3.152    9.000
      3.152    8.000
      3.153    7.000
      3.153    9.000
      3.153    8.000
      3.153    8.000
      3.153    9.000
      3.154    8.000
      3.154    9.000
      3.154   10.000
      3.154    7.000
      3.154    7.000
      3.155    9.000
      3.155    6.000
      3.155    8.000
      3.155    8.000
      3.155    9.000
      3.156   10.000
      3.156   11.000
      3.156    8.000
      3.156    8.000
      3.156    9.000
      3.157    8.000
      3.157    8.000
      3.157    9.000
      3.157    6.000
      3.157    8.000
      3.158    9.000
      3.158    8.000
      3.158    8.000
      3.158    7.000
      3.158   11.000
      3.159    8.000
      3.159   10.000
      3.159    8.000
      3.159    9.000
      3.159    8.000
      3.160   10.000
      3.160   12.000
      3.160    8.000
      3.160    7.000
      3.160   11.000
      3.161    9.000
      3.161   11.000
      3.161   10.000
      3.161    9.000
      3.161   11.000
      3.162   11.000
      3.162   11.000
      3.162   12.000
      3.162   13.000
      3.162    8.000
      3.163   11.000
      3.163    9.000
      3.163   10.000
      3.163   11.000
      3.163    6.000
      3.164    8.000
      3.164    6.000
      3.164   13.000
      3.164   12.000
      3.164   10.000
      3.165   13.000
      3.165   11.000
      3.165    8.000
      3.165   11.000
      3.165    8.000
      3.166    8.000
      3.166    9.000
      3.166   11.000
      3.166    6.000
      3.166    9.000
      3.167   10.000
      3.167   11.000
      3.167   10.000
      3.167    8.000
      3.167    9.000
      3.168    6.000
      3.168    5.000
      3.168    6.000
      3.168    6.000
      3.168    6.000
      3.169    7.000
      3.169    5.000
      3.169    7.000
      3.169    5.000
      3.169    5.000
      3.170    7.000
      3.170    6.000
      3.170    3.000
      3.170    4.000
      3.170    5.000
      3.171    5.000
      3.171    5.000
      3.171    6.000
      3.171    6.000
      3.171    5.000
      3.172    7.000
      3.172    9.000
      3.172    5.000
      3.172    7.000
      3.172    8.000
      3.173    5.000
      3.173    5.000
      3.173    4.000
      3.173    5.000
      3.173    8.000
      3.174    6.000
      3.174    6.000
      3.174    7.000
      3.174    7.000
      3.174    7.000
      3.175    7.000
      3.175    5.000
      3.175    8.000
      3.175    8.000
      3.175    9.000
      3.176   10.000
      3.176    9.000
      3.176    6.000
      3.176   11.000
      3.176    8.000
      3.177    8.000
      3.177    9.000
      3.177    7.000
      3.177    9.000
      3.177    7.000
      3.178    9.000
      3.178    8.000
      3.178    7.000
      3.178   11.000
      3.178   10.000
      3.179   10.000
      3.179   10.000
      3.179    6.000
      3.179    6.000
      3.179    5.000
      3.180    7.000
      3.180    5.000
      3.180    6.000
      3.180    6.000
      3.180    7.000
      3.181    8.000
      3.181    6.000
      3.181   10.000
      3.181    6.000
      3.181   11.000
      3.182    9.000
      3.182   11.000
      3.182    8.000
      3.182    8.000
      3.182    6.000
      3.183    9.000
      3.183    9.000
      3.183   10.000
      3.183   12.000
      3.183   13.000
      3.184   11.000
      3.184   12.000
      3.184   13.000
      3.184   10.000
      3.184   12.000
      3.185   10.000
      3.185   12.000
      3.185   10.000
      3.185    9.000
      3.185    7.000
      3.186    4.000
      3.186    7.000
      3.186    6.000
      3.186    6.000
      3.186    8.000
      3.187    7.000
      3.187    9.000
      3.187    9.000
      3.187    7.000
      3.187    8.000
      3.188    7.000
      3.188    7.000
      3.188    6.000
      3.188    9.000
      3.188    7.000
      3.189    7.000
      3.189    8.000
      3.189    5.000
      3.189    6.000
      3.189   10.000
      3.190    7.000
      3.190    7.000
      3.190    7.000
      3.190    8.000
      3.190    6.000
      3.191    6.000
      3.191    9.000
      3.191   10.000
      3.191    9.000
      3.191   10.000
      3.192   12.000
      3.192   10.000
      3.192    9.000
      3.192   11.000
      3.192   11.000
      3.193   10.000
      3.193    8.000
      3.193    7.000
      3.193    6.000
      3.193    8.000
      3.194    6.000
      3.194    9.000
      3.194    8.000
      3.194    8.000
      3.194    7.000
      3.195    9.000
      3.195    9.000
      3.195    9.000
      3.195   10.000
      3.195    6.000
      3.196    8.000
      3.196    8.000
      3.196    5.000
      3.196    6.000
      3.196    4.000
      3.197    4.000
      3.197    8.000
      3.197    9.000
      3.197    8.000
      3.197    5.000
      3.198    7.000
      3.198    7.000
      3.198    9.000
      3.198    7.000
      3.198    8.000
      3.199    8.000
      3.199    9.000
      3.199   10.000
      3.199    7.000
      3.199    9.000
      3.200   10.000
      3.200   10.000
      3.200    9.000
      3.200   12.000
      3.200   11.000
      3.201   10.000
      3.201   10.000
      3.201   10.000
      3.201   10.000
      3.201    9.000
      3.202   10.000
      3.202    7.000
      3.202    8.000
      3.202   11.000
      3.202   10.000
      3.203    8.000
      3.203   10.000
      3.203   10.000
      3.203   10.000
      3.203    9.000
      3.204    6.000
      3.204   10.000
      3.204    6.000
      3.204    7.000
      3.204    6.000
      3.205    9.000
      3.205    9.000
      3.205    9.000
      3.205    8.000
      3.205    9.000
      3.206   10.000
      3.206   11.000
      3.206   10.000
      3.206   10.000
      3.206    8.000
      3.207    7.000
      3.207    7.000
      3.207    9.000
      3.207    8.000
      3.207    9.000
      3.208   10.000
      3.208    9.000
      3.208   10.000
      3.208    9.000
      3.208    9.000
      3.209    9.000
      3.209    9.000
      3.209    8.000
      3.209    6.000
      3.209    8.000
      3.210    8.000
      3.210    9.000
      3.210    6.000
      3.210    9.000
      3.210    9.000
      3.211    7.000
      3.211    7.000
      3.211    9.000
      3.211   12.000
      3.211   10.000
      3.212    9.000
      3.212    9.000
      3.212   11.000
      3.212   11.000
      3.212   10.000
      3.213   10.000
      3.213   11.000
      3.213   12.000
      3.213   12.000
      3.213   13.000
      3.214   12.000
      3.214   10.000
      3.214   12.000
      3.214   11.000
      3.214    7.000
      3.215   10.000
      3.215   13.000
      3.215    8.000
      3.215   10.000
      3.215    9.000
      3.216   11.000
      3.216    9.000
      3.216   10.000
      3.216   10.000
      3.216   10.000
      3.217   12.000
      3.217   10.000
      3.217   12.000
      3.217   14.000
      3.217   13.000
      3.218   13.000
      3.218   10.000
      3.218   11.000
      3.218    9.000
      3.218   10.000
      3.219    9.000
      3.219   10.000
      3.219    9.000
      3.219   12.000
      3.219    9.000
      3.220    6.000
      3.220    6.000
      3.220    6.000
      3.220    6.000
      3.220    5.000
      3.221    6.000
      3.221    9.000
      3.221    8.000
      3.221   10.000
      3.221   11.000
      3.222   10.000
      3.222   12.000
      3.222   12.000
      3.222   11.000
      3.222   11.000
      3.223    9.000
      3.223    9.000
      3.223   11.000
      3.223    8.000
      3.223    9.000
      3.224   11.000
      3.224   11.000
      3.224   11.000
      3.224   12.000
      3.224   11.000
      3.225   11.000
      3.225   12.000
      3.225   11.000
      3.225   11.000
      3.225   11.000
      3.226   10.000
      3.226   12.000
      3.226    8.000
      3.226   11.000
      3.226   13.000
      3.227   13.000
      3.227    9.000
      3.227   12.000
      3.227   11.000
      3.227   12.000
      3.228   10.000
      3.228   10.000
      3.228   11.000
      3.228   10.000
      3.228   13.000
      3.229   12.000
      3.229   11.000
      3.229   13.000
      3.229   12.000
      3.229    8.000
      3.230   10.000
      3.230   11.000
      3.230   13.000
      3.230   11.000
      3.230   12.000
      3.231   10.000
      3.231    9.000
      3.231   10.000
      3.231    9.000
      3.231    7.000
      3.232    8.000
      3.232   10.000
      3.232   11.000
      3.232   10.000
      3.232   12.000
      3.233   12.000
      3.233   10.000
      3.233    8.000
      3.233   13.000
      3.233   11.000
      3.234    9.000
      3.234    8.000
      3.234   10.000
      3.234    8.000
      3.234    9.000
      3.235    8.000
      3.235    9.000
      3.235   11.000
      3.235    8.000
      3.235    8.000
      3.236    7.000
      3.236    9.000
      3.236    8.000
      3.236    9.000
      3.236    8.000
      3.237    8.000
      3.237    8.000
      3.237    9.000
      3.237    9.000
      3.237   10.000
      3.238   11.000
      3.238   10.000
      3.238   13.000
      3.238   13.000
      3.238   11.000
      3.239   11.000
      3.239   10.000
      3.239    8.000
      3.239    9.000
      3.239    9.000
      3.240    8.000
      3.240    7.000
      3.240    4.000
      3.240    6.000
      3.240    7.000
      3.241    7.000
      3.241    7.000
      3.241    7.000
      3.241    6.000
      3.241    7.000
      3.242    7.000
      3.242    4.000
      3.242    7.000
      3.242    5.000
      3.242    7.000
      3.243    6.000
      3.243    8.000
      3.243    7.000
      3.243    9.000
      3.243    9.000
      3.244    8.000
      3.244    8.000
      3.244   10.000
      3.244    9.000
      3.244   11.000
      3.245   12.000
      3.245   12.000
      3.245   12.000
      3.245   11.000
      3.245    9.000
      3.246   10.000
      3.246   12.000
      3.246   13.000
      3.246   12.000
      3.246   10.000
      3.247   12.000
      3.247   10.000
      3.247    9.000
      3.247   11.000
      3.247    9.000
      3.248   11.000
      3.248   11.000
      3.248   13.000
      3.248   12.000
      3.248   12.000
      3.249   12.000
      3.249   12.000
      3.249   12.000
      3.249   10.000
      3.249    7.000
      3.250   12.000
      3.250   10.000
      3.250   11.000
      3.250   10.000
      3.250    8.000
      3.251   10.000
      3.251   11.000
      3.251   10.000
      3.251    9.000
      3.251    9.000
      3.252    9.000
      3.252   10.000
      3.252   11.000
      3.252    5.000
      3.252    5.000
      3.253   10.000
      3.253    9.000
      3.253    7.000
      3.253    5.000
      3.253    6.000
      3.254    6.000
      3.254    7.000
      3.254    7.000
      3.254    5.000
      3.254    4.000
      3.255    7.000
      3.255    8.000
      3.255    5.000
      3.255    5.000
      3.255    5.000
      3.256    6.000
      3.256    4.000
      3.256    3.000
      3.256    5.000
      3.256    8.000
      3.257    8.000
      3.257    6.000
      3.257    7.000
      3.257    9.000
      3.257   10.000
      3.258   12.000
      3.258   11.000
      3.258   11.000
      3.258   10.000
      3.258   11.000
      3.259   13.000
      3.259    9.000
      3.259    9.000
      3.259   12.000
      3.259   10.000
      3.260    9.000
      3.260    9.000
      3.260   10.000
      3.260   10.000
      3.260   10.000
      3.261    7.000
      3.261    9.000
      3.261    6.000
      3.261    7.000
      3.261    7.000
      3.262   10.000
      3.262    9.000
      3.262    8.000
      3.262    8.000
      3.262    7.000
      3.263   10.000
      3.263   10.000
      3.263    7.000
      3.263    7.000
      3.263    9.000
      3.264    8.000
      3.264    7.000
      3.264    8.000
      3.264    8.000
      3.264    6.000
      3.265    6.000
      3.265    7.000
      3.265    7.000
      3.265    9.000
      3.265   11.000
      3.266    9.000
      3.266    6.000
      3.266    4.000
      3.266    9.000
      3.266    5.000
      3.267    8.000
      3.267    7.000
      3.267    9.000
      3.267    9.000
      3.267   10.000
      3.268   11.000
      3.268   15.000
      3.268   10.000
      3.268   12.000
      3.268   12.000
      3.269   11.000
      3.269    9.000
      3.269    9.000
      3.269    9.000
      3.269   10.000
      3.270    9.000
      3.270   10.000
      3.270    9.000
      3.270    8.000
      3.270    8.000
      3.271    9.000
      3.271    9.000
      3.271    9.000
      3.271   11.000
      3.271    8.000
      3.272    8.000
      3.272   11.000
      3.272    8.000
      3.272    8.000
      3.272   10.000
      3.273    8.000
      3.273    6.000
      3.273    7.000
      3.273    7.000
      3.273    6.000
      3.274    5.000
      3.274    7.000
      3.274    7.000
      3.274    8.000
      3.274   10.000
      3.275   10.000
      3.275   11.000
      3.275   10.000
      3.275   10.000
      3.275    9.000
      3.276   10.000
      3.276    8.000
      3.276    9.000
      3.276    9.000
      3.276    8.000
      3.277    8.000
      3.277   10.000
      3.277    9.000
      3.277    9.000
      3.277    9.000
      3.278   11.000
      3.278   14.000
      3.278    9.000
      3.278   12.000
      3.278    8.000
      3.279    6.000
      3.279    9.000
      3.279    9.000
      3.279   10.000
      3.279   10.000
      3.280   10.000
      3.280   10.000
      3.280   10.000
      3.280    9.000
      3.280    8.000
      3.281    9.000
      3.281    8.000
      3.281    8.000
      3.281   10.000
      3.281    8.000
      3.282   10.000
      3.282   11.000
      3.282    9.000
      3.282   11.000
      3.282    9.000
      3.283   11.000
      3.283   10.000
      3.283    8.000
      3.283    9.000
      3.283   10.000
      3.284   10.000
      3.284    9.000
      3.284    6.000
      3.284    8.000
      3.284    7.000
      3.285    7.000
      3.285    6.000
      3.285    7.000
      3.285    3.000
      3.285    3.000
      3.286    5.000
      3.286    4.000
      3.286    5.000
      3.286    5.000
      3.286    5.000
      3.287    4.000
      3.287    6.000
      3.287    9.000
      3.287    9.000
      3.287    6.000
      3.288    5.000
      3.288    5.000
      3.288    4.000
      3.288    6.000
      3.288    7.000
      3.289    4.000
      3.289    4.000
      3.289    8.000
      3.289    7.000
      3.289    7.000
      3.290    7.000
      3.290    8.000
      3.290    7.000
      3.290    8.000
      3.290    8.000
      3.291    6.000
      3.291    4.000
      3.291    6.000
      3.291    5.000
      3.291    5.000
      3.292    8.000
      3.292    8.000
      3.292   10.000
      3.292    5.000
      3.292    7.000
      3.293    8.000
      3.293    9.000
      3.293   10.000
      3.293    9.000
      3.293    9.000
      3.294    7.000
      3.294   11.000
      3.294    8.000
      3.294    8.000
      3.294    8.000
      3.295    7.000
      3.295    6.000
      3.295    6.000
      3.295    8.000
      3.295   11.000
      3.296   13.000
      3.296   10.000
      3.296    8.000
      3.296    7.000
      3.296   10.000
      3.297   10.000
      3.297    8.000
      3.297    7.000
      3.297    9.000
      3.297    7.000
      3.298    9.000
      3.298    7.000
      3.298    9.000
      3.298    8.000
      3.298   12.000
      3.299   10.000
      3.299   10.000
      3.299   11.000
      3.299   11.000
      3.299    9.000
      3.300   10.000
      3.300   12.000
      3.300    9.000
      3.300   14.000
      3.300   12.000
      3.301   11.000
      3.301   11.000
      3.301    9.000
      3.301   13.000
      3.301   12.000
      3.302   11.000
      3.302    9.000
      3.302   13.000
      3.302   12.000
      3.302   11.000
      3.303   11.000
      3.303   12.000
      3.303   12.000
      3.303   13.000
      3.303   12.000
      3.304   14.000
      3.304   11.000
      3.304   12.000
      3.304    8.000
      3.304    9.000
      3.305    8.000
      3.305    8.000
      3.305    6.000
      3.305    6.000
      3.305    7.000
      3.306    7.000
      3.306    6.000
      3.306    8.000
      3.306    7.000
      3.306    8.000
      3.307    7.000
      3.307    8.000
      3.307    7.000
      3.307    8.000
      3.307    5.000
      3.308    4.000
      3.308    5.000
      3.308    4.000
      3.308    6.000
      3.308    5.000
      3.309    7.000
      3.309    7.000
      3.309    5.000
      3.309    8.000
      3.309    6.000
      3.310    6.000
      3.310    9.000
      3.310    7.000
      3.310    8.000
      3.310    7.000
      3.311    7.000
      3.311    7.000
      3.311   10.000
      3.311    8.000
      3.311    9.000
      3.312    7.000
      3.312    7.000
      3.312    7.000
      3.312    6.000
      3.312    4.000
      3.313    5.000
      3.313    3.000
      3.313    4.000
      3.313    5.000
      3.313    5.000
      3.314    9.000
      3.314   10.000
      3.314    8.000
      3.314    9.000
      3.314    9.000
      3.315    9.000
      3.315    5.000
      3.315    7.000
      3.315    6.000
      3.315    7.000
      3.316    9.000
      3.316    8.000
      3.316    9.000
      3.316    6.000
      3.316    9.000
      3.317    6.000
      3.317    7.000
      3.317   11.000
      3.317   11.000
      3.317   10.000
      3.318    9.000
      3.318   11.000
      3.318    9.000
      3.318   11.000
      3.318   11.000
      3.319    8.000
      3.319   12.000
      3.319   10.000
      3.319   10.000
      3.319   11.000
      3.320   11.000
      3.320    9.000
      3.320    9.000
      3.320    8.000
      3.320   11.000
      3.321   10.000
      3.321   10.000
      3.321   12.000
      3.321   11.000
      3.321   11.000
      3.322   10.000
      3.322   10.000
      3.322    9.000
      3.322   10.000
      3.322   11.000
      3.323    8.000
      3.323    8.000
      3.323    5.000
      3.323    6.000
      3.323    7.000
      3.324    8.000
      3.324   10.000
      3.324   10.000
      3.324    8.000
      3.324    4.000
      3.325    5.000
      3.325    5.000
      3.325    5.000
      3.325    4.000
      3.325    5.000
      3.326    5.000
      3.326    6.000
      3.326    5.000
      3.326    4.000
      3.326    4.000
      3.327    8.000
      3.327    5.000
      3.327    4.000
      3.327    6.000
      3.327    7.000
      3.328   12.000
      3.328    8.000
      3.328    7.000
      3.328    8.000
      3.328    9.000
      3.329    7.000
      3.329   10.000
      3.329   10.000
      3.329    6.000
      3.329    8.000
      3.330    7.000
      3.330    6.000
      3.330    7.000
      3.330    6.000
      3.330   10.000
      3.331    6.000
      3.331   10.000
      3.331   10.000
      3.331    9.000
      3.331   10.000
      3.332    9.000
      3.332    5.000
      3.332    6.000
      3.332    5.000
      3.332    4.000
      3.333    6.000
      3.333    3.000
      3.333    4.000
      3.333    3.000
      3.333    5.000
      3.334    4.000
      3.334    3.000
      3.334    4.000
      3.334    3.000
      3.334    4.000
      3.335    2.000
      3.335    2.000
      3.335    3.000
      3.335    2.000
      3.335    3.000
      3.336    4.000
      3.336    2.000
      3.336    4.000
      3.336    5.000
      3.336    3.000
      3.337    7.000
      3.337    6.000
      3.337    4.000
      3.337    2.000
      3.337    3.000
      3.338    3.000
      3.338    3.000
      3.338    3.000
      3.338    3.000
      3.338    3.000
      3.339    5.000
      3.339    5.000
      3.339    3.000
      3.339    2.000
      3.339    4.000
      3.340    2.000
      3.340    3.000
      3.340    4.000
      3.340    1.000
      3.340    3.000
      3.341    3.000
      3.341    4.000
      3.341    1.000
      3.341    4.000
      3.341    3.000
      3.342    2.000
      3.342    3.000
      3.342    4.000
      3.342    4.000
      3.342    3.000
      3.343    3.000
      3.343    3.000
      3.343    4.000
      3.343    1.000
      3.343    2.000
      3.344    4.000
      3.344    6.000
      3.344    5.000
      3.344    3.000
      3.344    6.000
      3.345    5.000
      3.345    5.000
      3.345    5.000
      3.345    7.000
      3.345    8.000
      3.346    7.000
      3.346   10.000
      3.346    7.000
      3.346    7.000
      3.346    5.000
      3.347    7.000
      3.347    4.000
      3.347    5.000
      3.347    6.000
      3.347    6.000
      3.348    7.000
      3.348    7.000
      3.348    5.000
      3.348    4.000
      3.348    7.000
      3.349    5.000
      3.349    5.000
      3.349    6.000
      3.349    5.000
      3.349    6.000
      3.350    9.000
      3.350    7.000
      3.350    5.000
      3.350    6.000
      3.350    7.000
      3.351    4.000
      3.351    6.000
      3.351    5.000
      3.351    6.000
      3.351    6.000
      3.352    4.000
      3.352    4.000
      3.352    4.000
      3.352    3.000
      3.352    2.000
      3.353    2.000
      3.353    4.000
      3.353    4.000
      3.353    3.000
      3.353    5.000
      3.354    6.000
      3.354    8.000
      3.354    7.000
      3.354    8.000
      3.354    6.000
      3.355    4.000
      3.355    8.000
      3.355    9.000
      3.355    8.000
      3.355    8.000
      3.356    5.000
      3.356    7.000
      3.356    7.000
      3.356    5.000
      3.356    3.000
      3.357    6.000
      3.357   10.000
      3.357    7.000
      3.357    6.000
      3.357    9.000
      3.358    8.000
      3.358    5.000
      3.358    7.000
      3.358    6.000
      3.358    9.000
      3.359    7.000
      3.359    6.000
      3.359    8.000
      3.359   10.000
      3.359    7.000
      3.360    5.000
      3.360    2.000
      3.360    4.000
      3.360    6.000
      3.360    5.000
      3.361    5.000
      3.361    4.000
      3.361    5.000
      3.361    7.000
      3.361    7.000
      3.362    9.000
      3.362    7.000
      3.362    8.000
      3.362    8.000
      3.362    7.000
      3.363    9.000
      3.363    9.000
      3.363    7.000
      3.363    9.000
      3.363    9.000
      3.364   10.000
      3.364    7.000
      3.364    6.000
      3.364    6.000
      3.364    6.000
      3.365    5.000
      3.365    5.000
      3.365    4.000
      3.365    5.000
      3.365    8.000
      3.366    3.000
      3.366    5.000
      3.366    5.000
      3.366    7.000
      3.366    4.000
      3.367    6.000
      3.367    5.000
      3.367    9.000
      3.367    8.000
      3.367    9.000
      3.368    6.000
      3.368    4.000
      3.368    9.000
      3.368    6.000
      3.368    7.000
      3.369    9.000
      3.369   10.000
      3.369   10.000
      3.369    9.000
      3.369    8.000
      3.370   10.000
      3.370    5.000
      3.370    7.000
      3.370   10.000
      3.370    6.000
      3.371    7.000
      3.371    7.000
      3.371    7.000
      3.371    5.000
      3.371    9.000
      3.372   11.000
      3.372    7.000
      3.372    7.000
      3.372    5.000
      3.372    9.000
      3.373    7.000
      3.373    6.000
      3.373   10.000
      3.373    8.000
      3.373   10.000
      3.374    9.000
      3.374   11.000
      3.374    8.000
      3.374    8.000
      3.374   10.000
      3.375    7.000
      3.375    9.000
      3.375    8.000
      3.375    8.000
      3.375    8.000
      3.376    9.000
      3.376   10.000
      3.376    7.000
      3.376   11.000
      3.376   11.000
      3.377   10.000
      3.377    9.000
      3.377   10.000
      3.377   10.000
      3.377   10.000
      3.378   12.000
      3.378   11.000
      3.378    9.000
      3.378   12.000
      3.378   11.000
      3.379   11.000
      3.379   10.000
      3.379    7.000
      3.379    8.000
      3.379    9.000
      3.380    7.000
      3.380    8.000
      3.380    7.000
      3.380    8.000
      3.380    8.000
      3.381    5.000
      3.381    7.000
      3.381    6.000
      3.381    7.000
      3.381    5.000
      3.382    5.000
      3.382    6.000
      3.382    6.000
      3.382    5.000
      3.382    5.000
      3.383    8.000
      3.383    5.000
      3.383    5.000
      3.383    4.000
      3.383    5.000
      3.384    6.000
      3.384    5.000
      3.384    4.000
      3.384    5.000
      3.384    4.000
      3.385    4.000
      3.385    5.000
      3.385    7.000
      3.385    4.000
      3.385    3.000
      3.386    5.000
      3.386    8.000
      3.386    6.000
      3.386    6.000
      3.386    7.000
      3.387    5.000
      3.387    5.000
      3.387    4.000
      3.387    3.000
      3.387    5.000
      3.388    6.000
      3.388    7.000
      3.388    7.000
      3.388    3.000
      3.388    4.000
      3.389    4.000
      3.389    7.000
      3.389    8.000
      3.389    8.000
      3.389    7.000
      3.390    6.000
      3.390    5.000
      3.390    8.000
      3.390    7.000
      3.390    8.000
      3.391    6.000
      3.391    6.000
      3.391    6.000
      3.391    5.000
      3.391    6.000
      3.392    8.000
      3.392    6.000
      3.392    4.000
      3.392    7.000
      3.392    5.000
      3.393    6.000
      3.393    5.000
      3.393    3.000
      3.393    4.000
      3.393    4.000
      3.394    4.000
      3.394    5.000
      3.394    6.000
      3.394    6.000
      3.394    7.000
      3.395    9.000
      3.395    5.000
      3.395    4.000
      3.395    5.000
      3.395    7.000
      3.396    7.000
      3.396    8.000
      3.396    8.000
      3.396    8.000
      3.396   10.000
      3.397   10.000
      3.397    9.000
      3.397    9.000
      3.397    6.000
      3.397    7.000
      3.398    8.000
      3.398    7.000
      3.398    9.000
      3.398    9.000
      3.398    8.000
      3.399    9.000
      3.399    7.000
      3.399    6.000
      3.399    8.000
      3.399    4.000
      3.400   10.000
      3.400    6.000
      3.400    9.000
      3.400    7.000
      3.400    4.000
      3.401    6.000
      3.401    6.000
      3.401    6.000
      3.401    7.000
      3.401    6.000
      3.402    4.000
      3.402    7.000
      3.402    4.000
      3.402    2.000
      3.402    4.000
      3.403    4.000
      3.403    3.000
      3.403    4.000
      3.403    4.000
      3.403    3.000
      3.404    3.000
      3.404    4.000
      3.404    4.000
      3.404    4.000
      3.404    5.000
      3.405    4.000
      3.405    4.000
      3.405    5.000
      3.405    4.000
      3.405    6.000
      3.406    1.000
      3.406    1.000
      3.406    2.000
      3.406    4.000
      3.406    6.000
      3.407    6.000
      3.407    6.000
      3.407    7.000
      3.407    5.000
      3.407    5.000
      3.408    6.000
      3.408    5.000
      3.408    5.000
      3.408    4.000
      3.408    5.000
      3.409    4.000
      3.409    4.000
      3.409    4.000
      3.409    3.000
      3.409    3.000
      3.410    3.000
      3.410    3.000
      3.410    4.000
      3.410    5.000
      3.410    4.000
      3.411    3.000
      3.411    3.000
      3.411    4.000
      3.411    4.000
      3.411    4.000
      3.412    4.000
      3.412    3.000
      3.412    5.000
      3.412    3.000
      3.412    4.000
      3.413    3.000
      3.413    2.000
      3.413    2.000
      3.413    5.000
      3.413    3.000
      3.414    5.000
      3.414    3.000
      3.414    3.000
      3.414    4.000
      3.414    4.000
      3.415    3.000
      3.415    4.000
      3.415    3.000
      3.415    3.000
      3.415    3.000
      3.416    2.000
      3.416    3.000
      3.416    3.000
      3.416    2.000
      3.416    2.000
      3.417    5.000
      3.417    5.000
      3.417    4.000
      3.417    5.000
      3.417    5.000
      3.418    5.000
      3.418    6.000
      3.418    4.000
      3.418    6.000
      3.418    5.000
      3.419    5.000
      3.419    5.000
      3.419    9.000
      3.419    6.000
      3.419    5.000
      3.420    6.000
      3.420   10.000
      3.420   10.000
      3.420   10.000
      3.420   10.000
      3.421   12.000
      3.421   12.000
      3.421   11.000
      3.421    9.000
      3.421   11.000
      3.422   13.000
      3.422   11.000
      3.422   13.000
      3.422   12.000
      3.422   11.000
      3.423   12.000
      3.423    9.000
      3.423   10.000
      3.423    9.000
      3.423    7.000
      3.424    7.000
      3.424    6.000
      3.424    7.000
      3.424    6.000
      3.424    6.000
      3.425    8.000
      3.425    9.000
      3.425    5.000
      3.425    8.000
      3.425    9.000
      3.426    8.000
      3.426    9.000
      3.426    9.000
      3.426    8.000
      3.426    8.000
      3.427    9.000
      3.427    8.000
      3.427    8.000
      3.427    6.000
      3.427    7.000
      3.428    5.000
      3.428    5.000
      3.428    6.000
      3.428    7.000
      3.428    6.000
      3.429    4.000
      3.429    4.000
      3.429    4.000
      3.429    6.000
      3.429    5.000
      3.430    2.000
      3.430    5.000
      3.430    5.000
      3.430    8.000
      3.430    9.000
      3.431    5.000
      3.431    5.000
      3.431    7.000
      3.431    8.000
      3.431    6.000
      3.432    6.000
      3.432    6.000
      3.432    5.000
      3.432    7.000
      3.432    7.000
      3.433    6.000
      3.433    9.000
      3.433    8.000
      3.433   10.000
      3.433    7.000
      3.434   11.000
      3.434   11.000
      3.434    7.000
      3.434    7.000
      3.434    8.000
      3.435    9.000
      3.435   10.000
      3.435    9.000
      3.435    8.000
      3.435    9.000
      3.436    8.000
      3.436    7.000
      3.436    8.000
      3.436    9.000
      3.436    7.000
      3.437    8.000
      3.437    9.000
      3.437    7.000
      3.437    7.000
      3.437    6.000
      3.438    6.000
      3.438    5.000
      3.438    3.000
      3.438    5.000
      3.438    6.000
      3.439    5.000
      3.439    7.000
      3.439    8.000
      3.439    6.000
      3.439    6.000
      3.440    9.000
      3.440    7.000
      3.440   10.000
      3.440   11.000
      3.440   12.000
      3.441   11.000
      3.441    9.000
      3.441   11.000
      3.441   10.000
      3.441    9.000
      3.442   10.000
      3.442    8.000
      3.442    8.000
      3.442    7.000
      3.442    8.000
      3.443    7.000
      3.443    4.000
      3.443    7.000
      3.443    7.000
      3.443    7.000
      3.444    6.000
      3.444    4.000
      3.444    7.000
      3.444    5.000
      3.444    5.000
      3.445    6.000
      3.445    6.000
      3.445    6.000
      3.445    7.000
      3.445    7.000
      3.446    6.000
      3.446    5.000
      3.446    4.000
      3.446    4.000
      3.446    2.000
      3.447    3.000
      3.447    3.000
      3.447    5.000
      3.447    2.000
      3.447    2.000
      3.448    1.000
      3.448    2.000
      3.448    3.000
      3.448    4.000
      3.448    4.000
      3.449    8.000
      3.449    4.000
      3.449    5.000
      3.449    4.000
      3.449    3.000
      3.450    5.000
      3.450    5.000
      3.450    5.000
      3.450    6.000
      3.450    8.000
      3.451    5.000
      3.451    6.000
      3.451    7.000
      3.451    7.000
      3.451   10.000
      3.452    6.000
      3.452    8.000
      3.452    9.000
      3.452    8.000
      3.452   11.000
      3.453   12.000
      3.453   10.000
      3.453    9.000
      3.453   11.000
      3.453   11.000
      3.454    8.000
      3.454    7.000
      3.454    7.000
      3.454    5.000
      3.454    8.000
      3.455    9.000
      3.455   12.000
      3.455    8.000
      3.455    9.000
      3.455    7.000
      3.456    7.000
      3.456    7.000
      3.456    9.000
      3.456    8.000
      3.456    9.000
      3.457    8.000
      3.457    6.000
      3.457    9.000
      3.457    9.000
      3.457    7.000
      3.458    5.000
      3.458    6.000
      3.458    5.000
      3.458    5.000
      3.458    4.000
      3.459    4.000
      3.459    3.000
      3.459    8.000
      3.459    6.000
      3.459    5.000
      3.460    5.000
      3.460    7.000
      3.460    7.000
      3.460    6.000
      3.460    8.000
      3.461    6.000
      3.461    7.000
      3.461    7.000
      3.461    5.000
      3.461    8.000
      3.462    9.000
      3.462    6.000
      3.462    7.000
      3.462    7.000
      3.462    7.000
      3.463    6.000
      3.463    5.000
      3.463    4.000
      3.463    6.000
      3.463    7.000
      3.464    7.000
      3.464    7.000
      3.464    6.000
      3.464    4.000
      3.464    5.000
      3.465    6.000
      3.465    7.000
      3.465    7.000
      3.465    5.000
      3.465    4.000
      3.466    4.000
      3.466    5.000
      3.466    5.000
      3.466    4.000
      3.466    2.000
      3.467    2.000
      3.467    5.000
      3.467    4.000
      3.467    6.000
      3.467    3.000
      3.468    5.000
      3.468    5.000
      3.468    6.000
      3.468    7.000
      3.468    3.000
      3.469    4.000
      3.469    4.000
      3.469    5.000
      3.469    2.000
      3.469    4.000
      3.470    3.000
      3.470    6.000
      3.470    4.000
      3.470    5.000
      3.470    5.000
      3.471    6.000
      3.471    5.000
      3.471    2.000
      3.471    4.000
      3.471    3.000
      3.472    4.000
      3.472    4.000
      3.472    6.000
      3.472    4.000
      3.472    6.000
      3.473    8.000
      3.473    7.000
      3.473    7.000
      3.473    9.000
      3.473   10.000
      3.474    7.000
      3.474    9.000
      3.474   11.000
      3.474    9.000
      3.474    9.000
      3.475    9.000
      3.475    8.000
      3.475   10.000
      3.475    7.000
      3.475    5.000
      3.476    8.000
      3.476    6.000
      3.476    6.000
      3.476   10.000
      3.476    9.000
      3.477    8.000
      3.477    8.000
      3.477    9.000
      3.477    7.000
      3.477    6.000
      3.478   10.000
      3.478    9.000
      3.478    8.000
      3.478    9.000
      3.478   10.000
      3.479    8.000
      3.479   10.000
      3.479    7.000
      3.479   12.000
      3.479   11.000
      3.480   10.000
      3.480    4.000
      3.480    9.000
      3.480   10.000
      3.480   10.000
      3.481    8.000
      3.481    8.000
      3.481    6.000
      3.481    8.000
      3.481    7.000
      3.482    6.000
      3.482    7.000
      3.482    7.000
      3.482    5.000
      3.482    3.000
      3.483    5.000
      3.483    5.000
      3.483    6.000
      3.483    6.000
      3.483   11.000
      3.484    7.000
      3.484    6.000
      3.484    7.000
      3.484    9.000
      3.484    9.000
      3.485    4.000
      3.485    8.000
      3.485    5.000
      3.485    9.000
      3.485   10.000
      3.486   10.000
      3.486   10.000
      3.486   12.000
      3.486   12.000
      3.486   10.000
      3.487   10.000
      3.487   10.000
      3.487   10.000
      3.487   10.000
      3.487   10.000
      3.488    9.000
      3.488    9.000
      3.488   11.000
      3.488   10.000
      3.488    8.000
      3.489   10.000
      3.489   10.000
      3.489   12.000
      3.489   10.000
      3.489   11.000
      3.490    9.000
      3.490   10.000
      3.490    9.000
      3.490   13.000
      3.490   13.000
      3.491   12.000
      3.491   14.000
      3.491   13.000
      3.491   14.000
      3.491   10.000
      3.492   10.000
      3.492   11.000
      3.492   11.000
      3.492    8.000
      3.492   10.000
      3.493   11.000
      3.493   11.000
      3.493   12.000
      3.493   16.000
      3.493   14.000
      3.494   14.000
      3.494   11.000
      3.494   13.000
      3.494    9.000
      3.494    9.000
      3.495    8.000
      3.495   10.000
      3.495    9.000
      3.495    8.000
      3.495    9.000
      3.496    8.000
      3.496    9.000
      3.496   11.000
      3.496   10.000
      3.496   12.000
      3.497   11.000
      3.497   11.000
      3.497   13.000
      3.497   12.000
      3.497   14.000
      3.498   15.000
      3.498   13.000
      3.498   12.000
      3.498    8.000
      3.498   13.000
      3.499   11.000
      3.499    7.000
      3.499    9.000
      3.499    9.000
      3.499    8.000
      3.500    9.000
      3.500   10.000
      3.500    9.000
      3.500   13.000
      3.500   11.000
      3.501   10.000
      3.501   11.000
      3.501   11.000
      3.501   11.000
      3.501    9.000
      3.502    8.000
      3.502    8.000
      3.502    9.000
      3.502    8.000
      3.502    6.000
      3.503    9.000
      3.503    8.000
      3.503   10.000
      3.503   10.000
      3.503   12.000
      3.504   10.000
      3.504   13.000
      3.504   15.000
      3.504   15.000
      3.504   12.000
      3.505   11.000
      3.505   10.000
      3.505   11.000
      3.505   14.000
      3.505   14.000
      3.506    9.000
      3.506   10.000
      3.506    8.000
      3.506    7.000
      3.506    8.000
      3.507    6.000
      3.507    8.000
      3.507   10.000
      3.507   12.000
      3.507    7.000
      3.508    9.000
      3.508    7.000
      3.508    9.000
      3.508   10.000
      3.508   10.000
      3.509    8.000
      3.509    9.000
      3.509    9.000
      3.509   11.000
      3.509    7.000
      3.510    6.000
      3.510    7.000
      3.510    8.000
      3.510   11.000
      3.510   11.000
      3.511    9.000
      3.511    7.000
      3.511   11.000
      3.511   12.000
      3.511   12.000
      3.512   10.000
      3.512   11.000
      3.512   10.000
      3.512    9.000
      3.512   12.000
      3.513   10.000
      3.513   11.000
      3.513   11.000
      3.513    9.000
      3.513    9.000
      3.514    8.000
      3.514   10.000
      3.514    9.000
      3.514    6.000
      3.514    8.000
      3.515    8.000
      3.515   10.000
      3.515    7.000
      3.515    7.000
      3.515    8.000
      3.516    7.000
      3.516    9.000
      3.516    9.000
      3.516   10.000
      3.516    7.000
      3.517    8.000
      3.517    9.000
      3.517    8.000
      3.517    8.000
      3.517    9.000
      3.518    8.000
      3.518    9.000
      3.518    7.000
      3.518    7.000
      3.518    8.000
      3.519    8.000
      3.519    8.000
      3.519    7.000
      3.519    8.000
      3.519    8.000
      3.520    9.000
      3.520    7.000
      3.520    8.000
      3.520    9.000
      3.520   11.000
      3.521    6.000
      3.521   11.000
      3.521    9.000
      3.521    8.000
      3.521    7.000
      3.522   10.000
      3.522    9.000
      3.522    9.000
      3.522   10.000
      3.522   12.000
      3.523   14.000
      3.523   15.000
      3.523   13.000
      3.523   12.000
      3.523   11.000
      3.524   11.000
      3.524   14.000
      3.524   12.000
      3.524   11.000
      3.524   12.000
      3.525   12.000
      3.525   10.000
      3.525   10.000
      3.525    9.000
      3.525    8.000
      3.526    9.000
      3.526    7.000
      3.526    7.000
      3.526   13.000
      3.526   11.000
      3.527   11.000
      3.527   11.000
      3.527    8.000
      3.527   12.000
      3.527   10.000
      3.528    9.000
      3.528   11.000
      3.528   11.000
      3.528   12.000
      3.528   11.000
      3.529   12.000
      3.529   13.000
      3.529   12.000
      3.529   12.000
      3.529   12.000
      3.530    7.000
      3.530   10.000
      3.530   12.000
      3.530   11.000
      3.530   11.000
      3.531   14.000
      3.531   12.000
      3.531    9.000
      3.531    9.000
      3.531   11.000
      3.532   10.000
      3.532   10.000
      3.532   11.000
      3.532   11.000
      3.532   10.000
      3.533   11.000
      3.533   10.000
      3.533    9.000
      3.533   10.000
      3.533   10.000
      3.534   13.000
      3.534   12.000
      3.534   15.000
      3.534   11.000
      3.534   13.000
      3.535   12.000
      3.535   11.000
      3.535   10.000
      3.535   12.000
      3.535   11.000
      3.536   11.000
      3.536   11.000
      3.536   11.000
      3.536   12.000
      3.536   10.000
      3.537   13.000
      3.537   12.000
      3.537   13.000
      3.537   11.000
      3.537   12.000
      3.538   11.000
      3.538   11.000
      3.538   12.000
      3.538   12.000
      3.538   12.000
      3.539   12.000
      3.539   14.000
      3.539   14.000
      3.539   11.000
      3.539   11.000
      3.540   10.000
      3.540    7.000
      3.540    8.000
      3.540    9.000
      3.540    6.000
      3.541    4.000
      3.541    5.000
      3.541    3.000
      3.541    8.000
      3.541    7.000
      3.542    7.000
      3.542    5.000
      3.542    5.000
      3.542    5.000
      3.542    7.000
      3.543    7.000
      3.543    6.000
      3.543    7.000
      3.543    7.000
      3.543    8.000
      3.544    9.000
      3.544    7.000
      3.544    8.000
      3.544    5.000
      3.544    5.000
      3.545    9.000
      3.545    9.000
      3.545    8.000
      3.545   10.000
      3.545    7.000
      3.546    8.000
      3.546   11.000
      3.546    9.000
      3.546    7.000
      3.546    9.000
      3.547    9.000
      3.547   11.000
      3.547    9.000
      3.547    5.000
      3.547    6.000
      3.548    8.000
      3.548    6.000
      3.548   10.000
      3.548    6.000
      3.548    6.000
      3.549    7.000
      3.549    6.000
      3.549    5.000
      3.549    8.000
      3.549    5.000
      3.550    8.000
      3.550    6.000
      3.550    4.000
      3.550    5.000
      3.550    2.000
      3.551    4.000
      3.551    4.000
      3.551    4.000
      3.551    5.000
      3.551    4.000
      3.552    4.000
      3.552    5.000
      3.552    3.000
      3.552    4.000
      3.552    4.000
      3.553    5.000
      3.553    7.000
      3.553    6.000
      3.553    8.000
      3.553    6.000
      3.554    5.000
      3.554    7.000
      3.554    5.000
      3.554    6.000
      3.554    6.000
      3.555    6.000
      3.555   11.000
      3.555    6.000
      3.555    6.000
      3.555    6.000
      3.556    7.000
      3.556    4.000
      3.556    7.000
      3.556    7.000
      3.556    6.000
      3.557    5.000
      3.557    6.000
      3.557    5.000
      3.557    6.000
      3.557    8.000
      3.558    8.000
      3.558    6.000
      3.558    7.000
      3.558    6.000
      3.558    6.000
      3.559    7.000
      3.559    5.000
      3.559    6.000
      3.559    7.000
      3.559   10.000
      3.560    9.000
      3.560   10.000
      3.560   10.000
      3.560    8.000
      3.560    6.000
      3.561    8.000
      3.561    6.000
      3.561    5.000
      3.561    4.000
      3.561    6.000
      3.562    8.000
      3.562    6.000
      3.562    7.000
      3.562    6.000
      3.562    7.000
      3.563    8.000
      3.563    4.000
      3.563    4.000
      3.563    9.000
      3.563    6.000
      3.564    8.000
      3.564    6.000
      3.564    7.000
      3.564    8.000
      3.564    9.000
      3.565   11.000
      3.565    9.000
      3.565    8.000
      3.565   10.000
      3.565   12.000
      3.566    8.000
      3.566    8.000
      3.566   11.000
      3.566    8.000
      3.566    9.000
      3.567    7.000
      3.567    5.000
      3.567    7.000
      3.567    8.000
      3.567    5.000
      3.568    6.000
      3.568    6.000
      3.568    5.000
      3.568    6.000
      3.568    7.000
      3.569    5.000
      3.569    8.000
      3.569   10.000
      3.569    5.000
      3.569    4.000
      3.570    5.000
      3.570    8.000
      3.570    8.000
      3.570    9.000
      3.570    9.000
      3.571    9.000
      3.571    9.000
      3.571    6.000
      3.571   10.000
      3.571    9.000
      3.572    7.000
      3.572    6.000
      3.572    9.000
      3.572    9.000
      3.572    8.000
      3.573    8.000
      3.573    7.000
      3.573    7.000
      3.573    4.000
      3.573    6.000
      3.574   10.000
      3.574    8.000
      3.574   11.000
      3.574   10.000
      3.574    8.000
      3.575    9.000
      3.575    9.000
      3.575    9.000
      3.575    8.000
      3.575    9.000
      3.576   10.000
      3.576    8.000
      3.576    9.000
      3.576    9.000
      3.576    8.000
      3.577   10.000
      3.577    7.000
      3.577    7.000
      3.577    9.000
      3.577    4.000
      3.578    6.000
      3.578    6.000
      3.578    6.000
      3.578    6.000
      3.578    6.000
      3.579    6.000
      3.579    6.000
      3.579    6.000
      3.579    7.000
      3.579    8.000
      3.580    8.000
      3.580    9.000
      3.580    8.000
      3.580    7.000
      3.580    4.000
      3.581    8.000
      3.581    8.000
      3.581    7.000
      3.581    7.000
      3.581    7.000
      3.582    5.000
      3.582    5.000
      3.582    6.000
      3.582    5.000
      3.582    6.000
      3.583    7.000
      3.583    6.000
      3.583    7.000
      3.583    8.000
      3.583    7.000
      3.584    8.000
      3.584    5.000
      3.584    7.000
      3.584    7.000
      3.584    5.000
      3.585    5.000
      3.585    6.000
      3.585    6.000
      3.585    6.000
      3.585    3.000
      3.586    6.000
      3.586    6.000
      3.586    7.000
      3.586    5.000
      3.586    6.000
      3.587    4.000
      3.587    6.000
      3.587    4.000
      3.587    2.000
      3.587    5.000
      3.588    6.000
      3.588    4.000
      3.588    8.000
      3.588    5.000
      3.588    6.000
      3.589    4.000
      3.589    5.000
      3.589    6.000
      3.589    4.000
      3.589    4.000
      3.590    5.000
      3.590    3.000
      3.590    3.000
      3.590    6.000
      3.590    5.000
      3.591    5.000
      3.591    4.000
      3.591    5.000
      3.591    6.000
      3.591    7.000
      3.592    5.000
      3.592    8.000
      3.592    5.000
      3.592    4.000
      3.592    6.000
      3.593    5.000
      3.593    7.000
      3.593    6.000
      3.593    7.000
      3.593    7.000
      3.594    7.000
      3.594    6.000
      3.594    8.000
      3.594    6.000
      3.594    6.000
      3.595    7.000
      3.595    5.000
      3.595    4.000
      3.595    4.000
      3.595    4.000
      3.596    5.000
      3.596    6.000
      3.596    6.000
      3.596    5.000
      3.596    7.000
      3.597    7.000
      3.597    6.000
      3.597    7.000
      3.597    8.000
      3.597    8.000
      3.598    5.000
      3.598    8.000
      3.598    9.000
      3.598   11.000
      3.598    8.000
      3.599   10.000
      3.599    8.000
      3.599    9.000
      3.599    7.000
      3.599    9.000
      3.600    7.000
      3.600    8.000
      3.600    5.000
      3.600    5.000
      3.600    5.000
      3.601    5.000
      3.601    3.000
      3.601    5.000
      3.601    6.000
      3.601    2.000
      3.602    5.000
      3.602    6.000
      3.602    4.000
      3.602    4.000
      3.602    2.000
      3.603    4.000
      3.603    4.000
      3.603    5.000
      3.603    2.000
      3.603    4.000
      3.604    2.000
      3.604    1.000
      3.604    3.000
      3.604    2.000
      3.604    5.000
      3.605    5.000
      3.605    7.000
      3.605    7.000
      3.605    6.000
      3.605    4.000
      3.606    4.000
      3.606    4.000
      3.606    4.000
      3.606    5.000
      3.606    3.000
      3.607    4.000
      3.607    3.000
      3.607    3.000
      3.607    5.000
      3.607    6.000
      3.608    5.000
      3.608    4.000
      3.608    4.000
      3.608    5.000
      3.608    4.000
      3.609    2.000
      3.609    5.000
      3.609    4.000
      3.609    4.000
      3.609    3.000
      3.610    2.000
      3.610    4.000
      3.610    5.000
      3.610    6.000
      3.610    7.000
      3.611    6.000
      3.611    5.000
      3.611    6.000
      3.611    5.000
      3.611    6.000
      3.612    7.000
      3.612    6.000
      3.612    5.000
      3.612    7.000
      3.612    8.000
      3.613    5.000
      3.613    7.000
      3.613    9.000
      3.613    8.000
      3.613    7.000
      3.614    7.000
      3.614    9.000
      3.614    7.000
      3.614    5.000
      3.614    5.000
      3.615    8.000
      3.615    5.000
      3.615    5.000
      3.615    4.000
      3.615    7.000
      3.616    8.000
      3.616    5.000
      3.616    6.000
      3.616    5.000
      3.616    6.000
      3.617    7.000
      3.617    8.000
      3.617   10.000
      3.617   10.000
      3.617    7.000
      3.618    6.000
      3.618    8.000
      3.618    7.000
      3.618    6.000
      3.618    6.000
      3.619    4.000
      3.619    6.000
      3.619    7.000
      3.619    6.000
      3.619    9.000
      3.620    9.000
      3.620    8.000
      3.620    8.000
      3.620    8.000
      3.620    7.000
      3.621    7.000
      3.621    7.000
      3.621    8.000
      3.621    7.000
      3.621    5.000
      3.622    7.000
      3.622    8.000
      3.622    8.000
      3.622    6.000
      3.622    4.000
      3.623    7.000
      3.623    6.000
      3.623    3.000
      3.623    7.000
      3.623    4.000
      3.624    6.000
      3.624    4.000
      3.624    8.000
      3.624    8.000
      3.624    8.000
      3.625    7.000
      3.625    5.000
      3.625    5.000
      3.625    6.000
      3.625    8.000
      3.626    8.000
      3.626    8.000
      3.626    5.000
      3.626    5.000
      3.626    8.000
      3.627    6.000
      3.627    6.000
      3.627    7.000
      3.627    6.000
      3.627    5.000
      3.628    4.000
      3.628    8.000
      3.628    8.000
      3.628    6.000
      3.628    6.000
      3.629    6.000
      3.629    7.000
      3.629    6.000
      3.629    6.000
      3.629    9.000
      3.630    5.000
      3.630    8.000
      3.630    7.000
      3.630    7.000
      3.630    6.000
      3.631    9.000
      3.631    7.000
      3.631    6.000
      3.631    6.000
      3.631    5.000
      3.632    5.000
      3.632    3.000
      3.632    3.000
      3.632    3.000
      3.632    4.000
      3.633    5.000
      3.633    4.000
      3.633    4.000
      3.633    4.000
      3.633    5.000
      3.634    5.000
      3.634    3.000
      3.634    4.000
      3.634    4.000
      3.634    5.000
      3.635    6.000
      3.635    4.000
      3.635    3.000
      3.635    7.000
      3.635    6.000
      3.636    4.000
      3.636    5.000
      3.636    6.000
      3.636    5.000
      3.636    5.000
      3.637    7.000
      3.637    8.000
      3.637    7.000
      3.637   10.000
      3.637    7.000
      3.638    6.000
      3.638    5.000
      3.638    6.000
      3.638    6.000
      3.638    7.000
      3.639    7.000
      3.639    7.000
      3.639    7.000
      3.639    9.000
      3.639    7.000
      3.640   10.000
      3.640    7.000
      3.640    7.000
      3.640    8.000
      3.640    7.000
      3.641    7.000
      3.641   10.000
      3.641    9.000
      3.641   10.000
      3.641    9.000
      3.642   10.000
      3.642    8.000
      3.642    9.000
      3.642    9.000
      3.642    9.000
      3.643    7.000
      3.643    7.000
      3.643    8.000
      3.643   10.000
      3.643    9.000
      3.644    9.000
      3.644   12.000
      3.644   11.000
      3.644   11.000
      3.644    8.000
      3.645   10.000
      3.645   10.000
      3.645   11.000
      3.645    7.000
      3.645    9.000
      3.646    9.000
      3.646   12.000
      3.646   10.000
      3.646    7.000
      3.646    9.000
      3.647    9.000
      3.647   10.000
      3.647   10.000
      3.647    6.000
      3.647    6.000
      3.648    9.000
      3.648    7.000
      3.648    6.000
      3.648    7.000
      3.648    8.000
      3.649    6.000
      3.649    8.000
      3.649    7.000
      3.649    7.000
      3.649    6.000
      3.650    6.000
      3.650    4.000
      3.650    5.000
      3.650    6.000
      3.650    5.000
      3.651    6.000
      3.651    8.000
      3.651    9.000
      3.651    8.000
      3.651    9.000
      3.652    6.000
      3.652   10.000
      3.652    9.000
      3.652   12.000
      3.652   12.000
      3.653   11.000
      3.653    9.000
      3.653   10.000
      3.653    9.000
      3.653   11.000
      3.654    8.000
      3.654    9.000
      3.654    7.000
      3.654    7.000
      3.654    9.000
      3.655    9.000
      3.655    8.000
      3.655    8.000
      3.655    9.000
      3.655    7.000
      3.656    7.000
      3.656    7.000
      3.656    8.000
      3.656    7.000
      3.656   11.000
      3.657   10.000
      3.657    5.000
      3.657    5.000
      3.657    6.000
      3.657    5.000
      3.658    6.000
      3.658    8.000
      3.658    5.000
      3.658    5.000
      3.658    9.000
      3.659    7.000
      3.659    6.000
      3.659   10.000
      3.659    8.000
      3.659    7.000
      3.660   10.000
      3.660   10.000
      3.660    7.000
      3.660    5.000
      3.660    5.000
      3.661    4.000
      3.661    6.000
      3.661    4.000
      3.661    5.000
      3.661    3.000
      3.662    4.000
      3.662    6.000
      3.662    4.000
      3.662    4.000
      3.662    5.000
      3.663    4.000
      3.663    6.000
      3.663    4.000
      3.663    5.000
      3.663    2.000
      3.664    6.000
      3.664    7.000
      3.664    4.000
      3.664    7.000
      3.664    5.000
      3.665    5.000
      3.665    7.000
      3.665    3.000
      3.665    7.000
      3.665    5.000
      3.666    7.000
      3.666    9.000
      3.666    8.000
      3.666    8.000
      3.666    5.000
      3.667   11.000
      3.667    9.000
      3.667    8.000
      3.667    8.000
      3.667    7.000
      3.668    7.000
      3.668    4.000
      3.668    6.000
      3.668    5.000
      3.668    2.000
      3.669    3.000
      3.669    3.000
      3.669    2.000
      3.669    2.000
      3.669    4.000
      3.670    5.000
      3.670    6.000
      3.670    6.000
      3.670    9.000
      3.670    7.000
      3.671   11.000
      3.671   10.000
      3.671   10.000
      3.671    5.000
      3.671    7.000
      3.672    6.000
      3.672    6.000
      3.672    6.000
      3.672    9.000
      3.672    9.000
      3.673    9.000
      3.673   12.000
      3.673   13.000
      3.673   14.000
      3.673   12.000
      3.674   13.000
      3.674   13.000
      3.674   13.000
      3.674   13.000
      3.674   12.000
      3.675   10.000
      3.675   10.000
      3.675   10.000
      3.675   11.000
      3.675    9.000
      3.676   10.000
      3.676   12.000
      3.676   12.000
      3.676   10.000
      3.676   12.000
      3.677   12.000
      3.677   12.000
      3.677   13.000
      3.677   10.000
      3.677   13.000
      3.678   11.000
      3.678   11.000
      3.678   11.000
      3.678   13.000
      3.678   11.000
      3.679   12.000
      3.679   10.000
      3.679   11.000
      3.679   11.000
      3.679   10.000
      3.680   10.000
      3.680    7.000
      3.680    6.000
      3.680   10.000
      3.680   11.000
      3.681   11.000
      3.681   11.000
      3.681    6.000
      3.681    8.000
      3.681    5.000
      3.682    7.000
      3.682    6.000
      3.682    7.000
      3.682    6.000
      3.682    3.000
      3.683    6.000
      3.683    6.000
      3.683    7.000
      3.683    8.000
      3.683    8.000
      3.684    6.000
      3.684    8.000
      3.684    9.000
      3.684    5.000
      3.684    5.000
      3.685    5.000
      3.685    6.000
      3.685    4.000
      3.685    7.000
      3.685    7.000
      3.686    6.000
      3.686    6.000
      3.686    6.000
      3.686    5.000
      3.686    8.000
      3.687    7.000
      3.687    8.000
      3.687    4.000
      3.687    6.000
      3.687    9.000
      3.688    9.000
      3.688    7.000
      3.688    8.000
      3.688    7.000
      3.688    5.000
      3.689    6.000
      3.689    9.000
      3.689    7.000
      3.689    9.000
      3.689   10.000
      3.690    8.000
      3.690   10.000
      3.690    6.000
      3.690    7.000
      3.690    4.000
      3.691    5.000
      3.691    7.000
      3.691    7.000
      3.691   11.000
      3.691   11.000
      3.692   10.000
      3.692    7.000
      3.692    6.000
      3.692    6.000
      3.692    7.000
      3.693    8.000
      3.693   10.000
      3.693    6.000
      3.693    7.000
      3.693    9.000
      3.694    9.000
      3.694    8.000
      3.694   10.000
      3.694    8.000
      3.694    9.000
      3.695   11.000
      3.695   11.000
      3.695   11.000
      3.695   12.000
      3.695   11.000
      3.696   13.000
      3.696   11.000
      3.696    8.000
      3.696   10.000
      3.696   11.000
      3.697   12.000
      3.697   13.000
      3.697   13.000
      3.697   13.000
      3.697   15.000
      3.698   12.000
      3.698   13.000
      3.698   14.000
      3.698   10.000
      3.698   12.000
      3.699   11.000
      3.699   10.000
      3.699   12.000
      3.699   11.000
      3.699   14.000
      3.700   12.000
      3.700    8.000
      3.700   10.000
      3.700   10.000
      3.700   12.000
      3.701    7.000
      3.701    7.000
      3.701    9.000
      3.701    8.000
      3.701   11.000
      3.702   11.000
      3.702   17.000
      3.702   11.000
      3.702    9.000
      3.702   11.000
      3.703   12.000
      3.703   10.000
      3.703   11.000
      3.703    9.000
      3.703   14.000
      3.704    9.000
      3.704   11.000
      3.704   10.000
      3.704    8.000
      3.704   10.000
      3.705   10.000
      3.705   10.000
      3.705   12.000
      3.705   10.000
      3.705   10.000
      3.706    9.000
      3.706   12.000
      3.706   11.000
      3.706   10.000
      3.706    9.000
      3.707   13.000
      3.707    8.000
      3.707   11.000
      3.707   10.000
      3.707   10.000
      3.708    9.000
      3.708   13.000
      3.708    9.000
      3.708   10.000
      3.708   11.000
      3.709   12.000
      3.709   12.000
      3.709   11.000
      3.709   12.000
      3.709   12.000
      3.710    9.000
      3.710   11.000
      3.710   14.000
      3.710   14.000
      3.710   13.000
      3.711   15.000
      3.711   11.000
      3.711   13.000
      3.711   12.000
      3.711   11.000
      3.712   12.000
      3.712   13.000
      3.712   11.000
      3.712   10.000
      3.712    9.000
      3.713   10.000
      3.713   11.000
      3.713    8.000
      3.713    9.000
      3.713    9.000
      3.714   10.000
      3.714   10.000
      3.714   10.000
      3.714    9.000
      3.714    7.000
      3.715    9.000
      3.715    6.000
      3.715    7.000
      3.715    8.000
      3.715    9.000
      3.716    8.000
      3.716   10.000
      3.716   10.000
      3.716    9.000
      3.716   10.000
      3.717    7.000
      3.717    8.000
      3.717   11.000
      3.717    9.000
      3.717    9.000
      3.718    6.000
      3.718    7.000
      3.718    7.000
      3.718    7.000
      3.718    8.000
      3.719    7.000
      3.719   10.000
      3.719    6.000
      3.719    8.000
      3.719    5.000
      3.720    6.000
      3.720    5.000
      3.720    7.000
      3.720    6.000
      3.720    5.000
      3.721    6.000
      3.721    5.000
      3.721    7.000
      3.721    7.000
      3.721    6.000
      3.722    4.000
      3.722    6.000
      3.722    4.000
      3.722    3.000
      3.722    2.000
      3.723    4.000
      3.723    4.000
      3.723    3.000
      3.723    3.000
      3.723    6.000
      3.724    5.000
      3.724    6.000
      3.724    7.000
      3.724    6.000
      3.724    5.000
      3.725    9.000
      3.725    5.000
      3.725    5.000
      3.725    4.000
      3.725    4.000
      3.726    3.000
      3.726    5.000
      3.726    4.000
      3.726    4.000
      3.726    4.000
      3.727    6.000
      3.727    4.000
      3.727    6.000
      3.727    1.000
      3.727    4.000
      3.728    2.000
      3.728    1.000
      3.728    1.000
      3.728    5.000
      3.728    8.000
      3.729    6.000
      3.729    6.000
      3.729    7.000
      3.729    7.000
      3.729    3.000
      3.730    6.000
      3.730    7.000
      3.730    7.000
      3.730    7.000
      3.730    7.000
      3.731    5.000
      3.731    7.000
      3.731    9.000
      3.731    8.000
      3.731   12.000
      3.732    8.000
      3.732    6.000
      3.732    4.000
      3.732    5.000
      3.732    8.000
      3.733    6.000
      3.733    5.000
      3.733    6.000
      3.733    8.000
      3.733   10.000
      3.734    7.000
      3.734    7.000
      3.734    5.000
      3.734    6.000
      3.734    4.000
      3.735    6.000
      3.735    7.000
      3.735    6.000
      3.735    7.000
      3.735    8.000
      3.736    7.000
      3.736    8.000
      3.736    5.000
      3.736    8.000
      3.736    7.000
      3.737    5.000
      3.737    5.000
      3.737    6.000
      3.737    8.000
      3.737    7.000
      3.738    8.000
      3.738    6.000
      3.738    7.000
      3.738    7.000
      3.738    4.000
      3.739    6.000
      3.739    4.000
      3.739    6.000
      3.739    6.000
      3.739    7.000
      3.740    7.000
      3.740    4.000
      3.740    5.000
      3.740    6.000
      3.740    7.000
      3.741    6.000
      3.741    8.000
      3.741    5.000
      3.741    6.000
      3.741    4.000
      3.742    8.000
      3.742    8.000
      3.742    7.000
      3.742    5.000
      3.742    6.000
      3.743    7.000
      3.743    5.000
      3.743    4.000
      3.743    8.000
      3.743   10.000
      3.744    7.000
      3.744    6.000
      3.744    5.000
      3.744    5.000
      3.744    7.000
      3.745    7.000
      3.745    5.000
      3.745    5.000
      3.745    4.000
      3.745    6.000
      3.746    3.000
      3.746    6.000
      3.746    6.000
      3.746    5.000
      3.746    8.000
      3.747    7.000
      3.747    8.000
      3.747    9.000
      3.747    8.000
      3.747    8.000
      3.748    8.000
      3.748   10.000
      3.748    8.000
      3.748    8.000
      3.748    9.000
      3.749    9.000
      3.749   10.000
      3.749    8.000
      3.749    9.000
      3.749   12.000
      3.750   10.000
      3.750   11.000
      3.750    8.000
      3.750   10.000
      3.750   12.000
      3.751   12.000
      3.751   11.000
      3.751   11.000
      3.751   12.000
      3.751   11.000
      3.752   11.000
      3.752    9.000
      3.752   10.000
      3.752   11.000
      3.752   10.000
      3.753   10.000
      3.753    9.000
      3.753    5.000
      3.753    8.000
      3.753    8.000
      3.754    5.000
      3.754    7.000
      3.754    9.000
      3.754    8.000
      3.754    7.000
      3.755    8.000
      3.755    6.000
      3.755    6.000
      3.755   13.000
      3.755   10.000
      3.756   11.000
      3.756   10.000
      3.756    9.000
      3.756   11.000
      3.756    8.000
      3.757   10.000
      3.757   14.000
      3.757   12.000
      3.757   13.000
      3.757   12.000
      3.758   11.000
      3.758   10.000
      3.758   10.000
      3.758   10.000
      3.758   10.000
      3.759    8.000
      3.759   13.000
      3.759   11.000
      3.759   13.000
      3.759   12.000
      3.760   11.000
      3.760   12.000
      3.760   13.000
      3.760   10.000
      3.760    8.000
      3.761    9.000
      3.761   10.000
      3.761   12.000
      3.761   13.000
      3.761    8.000
      3.762   13.000
      3.762   11.000
      3.762   10.000
      3.762    8.000
      3.762    9.000
      3.763   10.000
      3.763   10.000
      3.763   14.000
      3.763   12.000
      3.763   10.000
      3.764   10.000
      3.764    8.000
      3.764    9.000
      3.764   12.000
      3.764   10.000
      3.765    8.000
      3.765   10.000
      3.765    8.000
      3.765   10.000
      3.765    9.000
      3.766    7.000
      3.766    7.000
      3.766    8.000
      3.766    7.000
      3.766    7.000
      3.767    6.000
      3.767    7.000
      3.767    6.000
      3.767    6.000
      3.767    4.000
      3.768    3.000
      3.768    8.000
      3.768    9.000
      3.768    6.000
      3.768    9.000
      3.769    6.000
      3.769    8.000
      3.769    7.000
      3.769    8.000
      3.769    8.000
      3.770    8.000
      3.770    7.000
      3.770    5.000
      3.770    5.000
      3.770    6.000
      3.771    7.000
      3.771    4.000
      3.771    5.000
      3.771    7.000
      3.771    6.000
      3.772    5.000
      3.772    3.000
      3.772    5.000
      3.772    4.000
      3.772    6.000
      3.773    5.000
      3.773    3.000
      3.773    4.000
      3.773    4.000
      3.773    4.000
      3.774    7.000
      3.774    1.000
      3.774    4.000
      3.774    5.000
      3.774    4.000
      3.775    3.000
      3.775    7.000
      3.775    5.000
      3.775    5.000
      3.775    7.000
      3.776   11.000
      3.776    5.000
      3.776    7.000
      3.776   10.000
      3.776   13.000
      3.777    9.000
      3.777    9.000
      3.777   10.000
      3.777    9.000
      3.777   10.000
      3.778   11.000
      3.778   10.000
      3.778    7.000
      3.778    7.000
      3.778   10.000
      3.779    8.000
      3.779    9.000
      3.779   10.000
      3.779   12.000
      3.779   11.000
      3.780   10.000
      3.780    8.000
      3.780    6.000
      3.780    7.000
      3.780    7.000
      3.781    6.000
      3.781    7.000
      3.781    6.000
      3.781    6.000
      3.781    8.000
      3.782    9.000
      3.782   10.000
      3.782    9.000
      3.782    8.000
      3.782    9.000
      3.783    9.000
      3.783    8.000
      3.783    8.000
      3.783   11.000
      3.783   10.000
      3.784    9.000
      3.784    7.000
      3.784   12.000
      3.784   10.000
      3.784    9.000
      3.785    8.000
      3.785    8.000
      3.785   10.000
      3.785    9.000
      3.785   11.000
      3.786   11.000
      3.786    9.000
      3.786    8.000
      3.786   11.000
      3.786   12.000
      3.787    9.000
      3.787    8.000
      3.787   10.000
      3.787    8.000
      3.787    5.000
      3.788    6.000
      3.788    8.000
      3.788    8.000
      3.788    5.000
      3.788    7.000
      3.789    6.000
      3.789    6.000
      3.789    8.000
      3.789    8.000
      3.789   12.000
      3.790    7.000
      3.790    8.000
      3.790    7.000
      3.790    7.000
      3.790    6.000
      3.791    8.000
      3.791    6.000
      3.791    9.000
      3.791    9.000
      3.791    7.000
      3.792    9.000
      3.792    6.000
      3.792    6.000
      3.792    6.000
      3.792    6.000
      3.793    8.000
      3.793    8.000
      3.793    7.000
      3.793    8.000
      3.793    6.000
      3.794    6.000
      3.794    5.000
      3.794    5.000
      3.794    3.000
      3.794    6.000
      3.795    5.000
      3.795    5.000
      3.795    4.000
      3.795    7.000
      3.795    5.000
      3.796    2.000
      3.796    2.000
      3.796    6.000
      3.796    6.000
      3.796    5.000
      3.797    4.000
      3.797    7.000
      3.797    4.000
      3.797    4.000
      3.797    5.000
      3.798    5.000
      3.798    4.000
      3.798    4.000
      3.798    2.000
      3.798    2.000
      3.799    1.000
      3.799    3.000
      3.799    1.000
      3.799    2.000
      3.799    4.000
      3.800    2.000
      3.800    3.000
      3.800    1.000
      3.800    2.000
      3.800    3.000
[truncated: 2,750,959 more chars]
