# Supplementary material for: Viral fusion proteins of classes II and III recognize and reorganize complex biological membranes
Source: Commun Biol. 2025 May 9;8:717. doi: 10.1038/s42003-025-08040-9 (PMC12062360; doi:10.1038/s42003-025-08040-9)
Supplement: Supplementary file 4 — Supplementary Data 1 [file 42003_2025_8040_MOESM4_ESM.zip › Source-Data/Figure2C/IAV-HA2/shell_0_65_nm_PM_SYM_PIPC.xvg]

# This file was created Wed Jun 16 02:20:37 2021
# Created by:
#                      :-) GROMACS - gmx select, 2020.2 (-:
# 
# Executable:   /data/shared/opt/gromacs/2020.2/bin/gmx
# Data prefix:  /data/shared/opt/gromacs/2020.2
# Working dir:  /data/users/CHETAN/VIRAL_PROTEINS_PROJECT/HA/PM_SYM/Density_Maps_PM_SYM
# Command line:
#   gmx select -s minim_hexa_nowat.pdb -f all_hexa.xtc -select 'res_cog of resname PIPC and name PO4 and within 0.65 of name BB SC1 SC2 SC3 SC4 SC5' -tu us -os shell_0_65_nm_PM_SYM_PIPC.xvg -pbc yes
# gmx select is part of G R O M A C S:
#
# Good gRace! Old Maple Actually Chews Slate
#
@    title "Selection size"
@    xaxis  label "Time (us)"
@    yaxis  label "Number"
@TYPE xy
@ view 0.15, 0.15, 0.75, 0.85
@ legend on
@ legend box on
@ legend loctype view
@ legend 0.78, 0.8
@ legend length 2
@ s0 legend "res_cog of resname PIPC and name PO4 and within 0.65 of name BB SC1 SC2 SC3 SC4 SC5"
      0.000    6.000
      0.000    7.000
      0.000    7.000
      0.001    6.000
      0.001    8.000
      0.001    7.000
      0.001    7.000
      0.001    6.000
      0.002    6.000
      0.002    6.000
      0.002    7.000
      0.002    5.000
      0.002    5.000
      0.003    3.000
      0.003    5.000
      0.003    4.000
      0.003    4.000
      0.003    3.000
      0.004    3.000
      0.004    4.000
      0.004    4.000
      0.004    5.000
      0.004    5.000
      0.005    4.000
      0.005    5.000
      0.005    3.000
      0.005    6.000
      0.005    4.000
      0.006    6.000
      0.006    6.000
      0.006    6.000
      0.006    5.000
      0.006    5.000
      0.007    7.000
      0.007    5.000
      0.007    4.000
      0.007    5.000
      0.007    3.000
      0.008    4.000
      0.008    6.000
      0.008    7.000
      0.008    4.000
      0.008    4.000
      0.009    4.000
      0.009    4.000
      0.009    3.000
      0.009    3.000
      0.009    4.000
      0.010    4.000
      0.010    4.000
      0.010    5.000
      0.010    5.000
      0.010    5.000
      0.011    7.000
      0.011    6.000
      0.011    5.000
      0.011    7.000
      0.011    7.000
      0.012    7.000
      0.012    6.000
      0.012    6.000
      0.012    6.000
      0.012    5.000
      0.013    4.000
      0.013    5.000
      0.013    4.000
      0.013    5.000
      0.013    5.000
      0.014    6.000
      0.014    5.000
      0.014    3.000
      0.014    8.000
      0.014    5.000
      0.015    4.000
      0.015    6.000
      0.015    5.000
      0.015    4.000
      0.015    5.000
      0.016    5.000
      0.016    5.000
      0.016    7.000
      0.016    5.000
      0.016    5.000
      0.017    6.000
      0.017    5.000
      0.017    4.000
      0.017    4.000
      0.017    7.000
      0.018    6.000
      0.018    6.000
      0.018    6.000
      0.018    5.000
      0.018    6.000
      0.019    5.000
      0.019    4.000
      0.019    5.000
      0.019    5.000
      0.019    6.000
      0.020    5.000
      0.020    5.000
      0.020    4.000
      0.020    6.000
      0.020    6.000
      0.021    5.000
      0.021    4.000
      0.021    4.000
      0.021    4.000
      0.021    3.000
      0.022    5.000
      0.022    8.000
      0.022    5.000
      0.022    4.000
      0.022    4.000
      0.023    5.000
      0.023    4.000
      0.023    4.000
      0.023    4.000
      0.023    4.000
      0.024    5.000
      0.024    6.000
      0.024    6.000
      0.024    4.000
      0.024    4.000
      0.025    5.000
      0.025    4.000
      0.025    3.000
      0.025    4.000
      0.025    5.000
      0.026    4.000
      0.026    3.000
      0.026    4.000
      0.026    3.000
      0.026    5.000
      0.027    5.000
      0.027    4.000
      0.027    4.000
      0.027    6.000
      0.027    4.000
      0.028    4.000
      0.028    4.000
      0.028    3.000
      0.028    5.000
      0.028    4.000
      0.029    4.000
      0.029    5.000
      0.029    4.000
      0.029    4.000
      0.029    5.000
      0.030    4.000
      0.030    6.000
      0.030    4.000
      0.030    4.000
      0.030    5.000
      0.031    5.000
      0.031    3.000
      0.031    3.000
      0.031    3.000
      0.031    4.000
      0.032    3.000
      0.032    4.000
      0.032    5.000
      0.032    5.000
      0.032    4.000
      0.033    3.000
      0.033    3.000
      0.033    3.000
      0.033    2.000
      0.033    3.000
      0.034    2.000
      0.034    3.000
      0.034    3.000
      0.034    4.000
      0.034    4.000
      0.035    3.000
      0.035    3.000
      0.035    5.000
      0.035    4.000
      0.035    5.000
      0.036    4.000
      0.036    5.000
      0.036    4.000
      0.036    5.000
      0.036    4.000
      0.037    5.000
      0.037    4.000
      0.037    5.000
      0.037    5.000
      0.037    7.000
      0.038    5.000
      0.038    3.000
      0.038    7.000
      0.038    5.000
      0.038    6.000
      0.039    4.000
      0.039    7.000
      0.039    6.000
      0.039    7.000
      0.039    7.000
      0.040    5.000
      0.040    4.000
      0.040    3.000
      0.040    5.000
      0.040    5.000
      0.041    5.000
      0.041    4.000
      0.041    5.000
      0.041    5.000
      0.041    5.000
      0.042    7.000
      0.042    4.000
      0.042    5.000
      0.042    3.000
      0.042    6.000
      0.043    5.000
      0.043    6.000
      0.043    5.000
      0.043    5.000
      0.043    3.000
      0.044    4.000
      0.044    4.000
      0.044    5.000
      0.044    5.000
      0.044    3.000
      0.045    4.000
      0.045    5.000
      0.045    4.000
      0.045    6.000
      0.045    4.000
      0.046    4.000
      0.046    5.000
      0.046    3.000
      0.046    4.000
      0.046    3.000
      0.047    4.000
      0.047    2.000
      0.047    4.000
      0.047    4.000
      0.047    6.000
      0.048    5.000
      0.048    5.000
      0.048    5.000
      0.048    5.000
      0.048    5.000
      0.049    4.000
      0.049    6.000
      0.049    5.000
      0.049    6.000
      0.049    6.000
      0.050    6.000
      0.050    5.000
      0.050    5.000
      0.050    5.000
      0.050    2.000
      0.051    4.000
      0.051    3.000
      0.051    5.000
      0.051    5.000
      0.051    3.000
      0.052    5.000
      0.052    4.000
      0.052    5.000
      0.052    3.000
      0.052    3.000
      0.053    5.000
      0.053    5.000
      0.053    7.000
      0.053    7.000
      0.053    5.000
      0.054    6.000
      0.054    6.000
      0.054    6.000
      0.054    6.000
      0.054    5.000
      0.055    5.000
      0.055    6.000
      0.055    2.000
      0.055    5.000
      0.055    3.000
      0.056    5.000
      0.056    4.000
      0.056    6.000
      0.056    4.000
      0.056    4.000
      0.057    4.000
      0.057    4.000
      0.057    3.000
      0.057    3.000
      0.057    2.000
      0.058    3.000
      0.058    3.000
      0.058    3.000
      0.058    3.000
      0.058    3.000
      0.059    2.000
      0.059    4.000
      0.059    3.000
      0.059    2.000
      0.059    2.000
      0.060    4.000
      0.060    2.000
      0.060    3.000
      0.060    3.000
      0.060    3.000
      0.061    4.000
      0.061    5.000
      0.061    5.000
      0.061    5.000
      0.061    4.000
      0.062    5.000
      0.062    2.000
      0.062    5.000
      0.062    4.000
      0.062    4.000
      0.063    4.000
      0.063    3.000
      0.063    6.000
      0.063    2.000
      0.063    1.000
      0.064    3.000
      0.064    3.000
      0.064    4.000
      0.064    4.000
      0.064    3.000
      0.065    2.000
      0.065    4.000
      0.065    7.000
      0.065    5.000
      0.065    6.000
      0.066    5.000
      0.066    4.000
      0.066    4.000
      0.066    3.000
      0.066    3.000
      0.067    4.000
      0.067    5.000
      0.067    3.000
      0.067    2.000
      0.067    4.000
      0.068    4.000
      0.068    3.000
      0.068    4.000
      0.068    4.000
      0.068    5.000
      0.069    4.000
      0.069    3.000
      0.069    4.000
      0.069    3.000
      0.069    4.000
      0.070    4.000
      0.070    3.000
      0.070    4.000
      0.070    3.000
      0.070    3.000
      0.071    5.000
      0.071    4.000
      0.071    4.000
      0.071    3.000
      0.071    3.000
      0.072    3.000
      0.072    1.000
      0.072    3.000
      0.072    4.000
      0.072    3.000
      0.073    4.000
      0.073    2.000
      0.073    3.000
      0.073    3.000
      0.073    4.000
      0.074    4.000
      0.074    6.000
      0.074    5.000
      0.074    6.000
      0.074    4.000
      0.075    5.000
      0.075    4.000
      0.075    2.000
      0.075    2.000
      0.075    5.000
      0.076    6.000
      0.076    5.000
      0.076    4.000
      0.076    3.000
      0.076    3.000
      0.077    5.000
      0.077    6.000
      0.077    1.000
      0.077    3.000
      0.077    3.000
      0.078    2.000
      0.078    3.000
      0.078    3.000
      0.078    2.000
      0.078    2.000
      0.079    5.000
      0.079    4.000
      0.079    4.000
      0.079    4.000
      0.079    4.000
      0.080    7.000
      0.080    7.000
      0.080    5.000
      0.080    3.000
      0.080    5.000
      0.081    6.000
      0.081    7.000
      0.081    6.000
      0.081    6.000
      0.081    4.000
      0.082    3.000
      0.082    6.000
      0.082    7.000
      0.082    6.000
      0.082    7.000
      0.083    7.000
      0.083    5.000
      0.083    5.000
      0.083    7.000
      0.083    5.000
      0.084    4.000
      0.084    7.000
      0.084    6.000
      0.084    5.000
      0.084    7.000
      0.085    4.000
      0.085    5.000
      0.085    4.000
      0.085    6.000
      0.085    5.000
      0.086    6.000
      0.086    6.000
      0.086    5.000
      0.086    5.000
      0.086    3.000
      0.087    5.000
      0.087    4.000
      0.087    3.000
      0.087    2.000
      0.087    2.000
      0.088    3.000
      0.088    4.000
      0.088    5.000
      0.088    3.000
      0.088    3.000
      0.089    4.000
      0.089    3.000
      0.089    4.000
      0.089    4.000
      0.089    3.000
      0.090    4.000
      0.090    2.000
      0.090    5.000
      0.090    4.000
      0.090    3.000
      0.091    4.000
      0.091    4.000
      0.091    4.000
      0.091    4.000
      0.091    4.000
      0.092    4.000
      0.092    3.000
      0.092    5.000
      0.092    2.000
      0.092    4.000
      0.093    3.000
      0.093    3.000
      0.093    3.000
      0.093    3.000
      0.093    2.000
      0.094    4.000
      0.094    3.000
      0.094    2.000
      0.094    6.000
      0.094    6.000
      0.095    6.000
      0.095    3.000
      0.095    3.000
      0.095    1.000
      0.095    2.000
      0.096    3.000
      0.096    4.000
      0.096    5.000
      0.096    5.000
      0.096    5.000
      0.097    4.000
      0.097    5.000
      0.097    3.000
      0.097    5.000
      0.097    4.000
      0.098    3.000
      0.098    6.000
      0.098    7.000
      0.098    5.000
      0.098    4.000
      0.099    3.000
      0.099    5.000
      0.099    6.000
      0.099    5.000
      0.099    4.000
      0.100    3.000
      0.100    5.000
      0.100    6.000
      0.100    5.000
      0.100    4.000
      0.101    3.000
      0.101    5.000
      0.101    3.000
      0.101    4.000
      0.101    5.000
      0.102    6.000
      0.102    6.000
      0.102    5.000
      0.102    5.000
      0.102    5.000
      0.103    3.000
      0.103    4.000
      0.103    4.000
      0.103    4.000
      0.103    4.000
      0.104    4.000
      0.104    3.000
      0.104    2.000
      0.104    3.000
      0.104    4.000
      0.105    4.000
      0.105    5.000
      0.105    5.000
      0.105    2.000
      0.105    3.000
      0.106    2.000
      0.106    2.000
      0.106    3.000
      0.106    4.000
      0.106    4.000
      0.107    4.000
      0.107    4.000
      0.107    4.000
      0.107    6.000
      0.107    4.000
      0.108    8.000
      0.108    4.000
      0.108    5.000
      0.108    4.000
      0.108    4.000
      0.109    3.000
      0.109    3.000
      0.109    3.000
      0.109    4.000
      0.109    3.000
      0.110    2.000
      0.110    3.000
      0.110    4.000
      0.110    1.000
      0.110    1.000
      0.111    5.000
      0.111    3.000
      0.111    3.000
      0.111    2.000
      0.111    3.000
      0.112    2.000
      0.112    4.000
      0.112    5.000
      0.112    4.000
      0.112    5.000
      0.113    4.000
      0.113    4.000
      0.113    4.000
      0.113    4.000
      0.113    3.000
      0.114    4.000
      0.114    3.000
      0.114    3.000
      0.114    3.000
      0.114    4.000
      0.115    3.000
      0.115    3.000
      0.115    5.000
      0.115    4.000
      0.115    5.000
      0.116    2.000
      0.116    6.000
      0.116    3.000
      0.116    4.000
      0.116    6.000
      0.117    5.000
      0.117    5.000
      0.117    3.000
      0.117    4.000
      0.117    4.000
      0.118    5.000
      0.118    6.000
      0.118    4.000
      0.118    6.000
      0.118    4.000
      0.119    6.000
      0.119    6.000
      0.119    6.000
      0.119    5.000
      0.119    3.000
      0.120    4.000
      0.120    6.000
      0.120    5.000
      0.120    3.000
      0.120    4.000
      0.121    5.000
      0.121    4.000
      0.121    3.000
      0.121    3.000
      0.121    5.000
      0.122    3.000
      0.122    4.000
      0.122    4.000
      0.122    5.000
      0.122    3.000
      0.123    5.000
      0.123    5.000
      0.123    5.000
      0.123    5.000
      0.123    4.000
      0.124    5.000
      0.124    4.000
      0.124    5.000
      0.124    4.000
      0.124    4.000
      0.125    4.000
      0.125    3.000
      0.125    4.000
      0.125    4.000
      0.125    2.000
      0.126    4.000
      0.126    2.000
      0.126    3.000
      0.126    4.000
      0.126    3.000
      0.127    4.000
      0.127    1.000
      0.127    4.000
      0.127    4.000
      0.127    3.000
      0.128    3.000
      0.128    2.000
      0.128    3.000
      0.128    1.000
      0.128    2.000
      0.129    4.000
      0.129    3.000
      0.129    1.000
      0.129    2.000
      0.129    2.000
      0.130    2.000
      0.130    2.000
      0.130    0.000
      0.130    3.000
      0.130    3.000
      0.131    2.000
      0.131    4.000
      0.131    4.000
      0.131    4.000
      0.131    3.000
      0.132    4.000
      0.132    5.000
      0.132    2.000
      0.132    3.000
      0.132    5.000
      0.133    4.000
      0.133    5.000
      0.133    3.000
      0.133    2.000
      0.133    4.000
      0.134    3.000
      0.134    2.000
      0.134    4.000
      0.134    2.000
      0.134    3.000
      0.135    2.000
      0.135    2.000
      0.135    2.000
      0.135    4.000
      0.135    2.000
      0.136    2.000
      0.136    2.000
      0.136    3.000
      0.136    3.000
      0.136    1.000
      0.137    4.000
      0.137    1.000
      0.137    4.000
      0.137    3.000
      0.137    4.000
      0.138    4.000
      0.138    3.000
      0.138    3.000
      0.138    3.000
      0.138    2.000
      0.139    2.000
      0.139    2.000
      0.139    2.000
      0.139    1.000
      0.139    2.000
      0.140    2.000
      0.140    3.000
      0.140    3.000
      0.140    3.000
      0.140    3.000
      0.141    1.000
      0.141    2.000
      0.141    2.000
      0.141    1.000
      0.141    1.000
      0.142    0.000
      0.142    0.000
      0.142    0.000
      0.142    1.000
      0.142    1.000
      0.143    1.000
      0.143    0.000
      0.143    3.000
      0.143    1.000
      0.143    1.000
      0.144    2.000
      0.144    2.000
      0.144    3.000
      0.144    2.000
      0.144    1.000
      0.145    2.000
      0.145    4.000
      0.145    3.000
      0.145    4.000
      0.145    4.000
      0.146    1.000
      0.146    1.000
      0.146    2.000
      0.146    1.000
      0.146    1.000
      0.147    2.000
      0.147    0.000
      0.147    1.000
      0.147    3.000
      0.147    3.000
      0.148    3.000
      0.148    3.000
      0.148    3.000
      0.148    3.000
      0.148    3.000
      0.149    3.000
      0.149    3.000
      0.149    3.000
      0.149    2.000
      0.149    2.000
      0.150    4.000
      0.150    2.000
      0.150    3.000
      0.150    4.000
      0.150    4.000
      0.151    5.000
      0.151    3.000
      0.151    3.000
      0.151    3.000
      0.151    1.000
      0.152    1.000
      0.152    2.000
      0.152    2.000
      0.152    3.000
      0.152    3.000
      0.153    3.000
      0.153    2.000
      0.153    3.000
      0.153    4.000
      0.153    2.000
      0.154    1.000
      0.154    2.000
      0.154    3.000
      0.154    4.000
      0.154    3.000
      0.155    4.000
      0.155    4.000
      0.155    2.000
      0.155    4.000
      0.155    3.000
      0.156    3.000
      0.156    2.000
      0.156    3.000
      0.156    3.000
      0.156    4.000
      0.157    3.000
      0.157    4.000
      0.157    3.000
      0.157    3.000
      0.157    4.000
      0.158    3.000
      0.158    2.000
      0.158    6.000
      0.158    6.000
      0.158    4.000
      0.159    4.000
      0.159    3.000
      0.159    3.000
      0.159    3.000
      0.159    3.000
      0.160    5.000
      0.160    4.000
      0.160    4.000
      0.160    2.000
      0.160    4.000
      0.161    4.000
      0.161    3.000
      0.161    6.000
      0.161    5.000
      0.161    5.000
      0.162    4.000
      0.162    5.000
      0.162    2.000
      0.162    4.000
      0.162    3.000
      0.163    2.000
      0.163    2.000
      0.163    2.000
      0.163    4.000
      0.163    3.000
      0.164    3.000
      0.164    5.000
      0.164    3.000
      0.164    5.000
      0.164    4.000
      0.165    2.000
      0.165    4.000
      0.165    2.000
      0.165    4.000
      0.165    4.000
      0.166    3.000
      0.166    3.000
      0.166    3.000
      0.166    2.000
      0.166    4.000
      0.167    4.000
      0.167    4.000
      0.167    4.000
      0.167    2.000
      0.167    3.000
      0.168    2.000
      0.168    4.000
      0.168    1.000
      0.168    3.000
      0.168    3.000
      0.169    3.000
      0.169    3.000
      0.169    4.000
      0.169    1.000
      0.169    2.000
      0.170    2.000
      0.170    2.000
      0.170    4.000
      0.170    2.000
      0.170    5.000
      0.171    4.000
      0.171    5.000
      0.171    5.000
      0.171    5.000
      0.171    6.000
      0.172    4.000
      0.172    5.000
      0.172    5.000
      0.172    4.000
      0.172    2.000
      0.173    3.000
      0.173    3.000
      0.173    3.000
      0.173    5.000
      0.173    4.000
      0.174    4.000
      0.174    4.000
      0.174    5.000
      0.174    5.000
      0.174    5.000
      0.175    6.000
      0.175    4.000
      0.175    5.000
      0.175    6.000
      0.175    6.000
      0.176    5.000
      0.176    6.000
      0.176    5.000
      0.176    6.000
      0.176    6.000
      0.177    8.000
      0.177    6.000
      0.177    6.000
      0.177    3.000
      0.177    4.000
      0.178    8.000
      0.178    4.000
      0.178    2.000
      0.178    2.000
      0.178    3.000
      0.179    2.000
      0.179    5.000
      0.179    4.000
      0.179    3.000
      0.179    4.000
      0.180    4.000
      0.180    2.000
      0.180    5.000
      0.180    3.000
      0.180    1.000
      0.181    3.000
      0.181    2.000
      0.181    3.000
      0.181    1.000
      0.181    4.000
      0.182    2.000
      0.182    2.000
      0.182    3.000
      0.182    2.000
      0.182    3.000
      0.183    3.000
      0.183    4.000
      0.183    2.000
      0.183    2.000
      0.183    4.000
      0.184    4.000
      0.184    5.000
      0.184    5.000
      0.184    3.000
      0.184    4.000
      0.185    5.000
      0.185    4.000
      0.185    4.000
      0.185    4.000
      0.185    4.000
      0.186    3.000
      0.186    5.000
      0.186    3.000
      0.186    5.000
      0.186    3.000
      0.187    3.000
      0.187    3.000
      0.187    5.000
      0.187    3.000
      0.187    3.000
      0.188    3.000
      0.188    2.000
      0.188    2.000
      0.188    2.000
      0.188    2.000
      0.189    3.000
      0.189    2.000
      0.189    2.000
      0.189    3.000
      0.189    2.000
      0.190    2.000
      0.190    4.000
      0.190    3.000
      0.190    2.000
      0.190    2.000
      0.191    3.000
      0.191    2.000
      0.191    3.000
      0.191    2.000
      0.191    3.000
      0.192    3.000
      0.192    2.000
      0.192    2.000
      0.192    2.000
      0.192    2.000
      0.193    2.000
      0.193    2.000
      0.193    3.000
      0.193    2.000
      0.193    2.000
      0.194    3.000
      0.194    2.000
      0.194    2.000
      0.194    3.000
      0.194    2.000
      0.195    4.000
      0.195    3.000
      0.195    3.000
      0.195    1.000
      0.195    3.000
      0.196    2.000
      0.196    3.000
      0.196    4.000
      0.196    4.000
      0.196    3.000
      0.197    3.000
      0.197    4.000
      0.197    2.000
      0.197    2.000
      0.197    3.000
      0.198    4.000
      0.198    3.000
      0.198    3.000
      0.198    2.000
      0.198    5.000
      0.199    3.000
      0.199    3.000
      0.199    4.000
      0.199    6.000
      0.199    5.000
      0.200    4.000
      0.200    3.000
      0.200    3.000
      0.200    3.000
      0.200    3.000
      0.201    4.000
      0.201    4.000
      0.201    4.000
      0.201    2.000
      0.201    3.000
      0.202    4.000
      0.202    4.000
      0.202    4.000
      0.202    4.000
      0.202    4.000
      0.203    4.000
      0.203    5.000
      0.203    4.000
      0.203    4.000
      0.203    3.000
      0.204    2.000
      0.204    3.000
      0.204    3.000
      0.204    6.000
      0.204    4.000
      0.205    6.000
      0.205    4.000
      0.205    2.000
      0.205    5.000
      0.205    4.000
      0.206    4.000
      0.206    4.000
      0.206    4.000
      0.206    3.000
      0.206    4.000
      0.207    5.000
      0.207    3.000
      0.207    4.000
      0.207    5.000
      0.207    4.000
      0.208    3.000
      0.208    2.000
      0.208    2.000
      0.208    5.000
      0.208    3.000
      0.209    1.000
      0.209    3.000
      0.209    3.000
      0.209    3.000
      0.209    1.000
      0.210    2.000
      0.210    4.000
      0.210    2.000
      0.210    2.000
      0.210    1.000
      0.211    4.000
      0.211    4.000
      0.211    1.000
      0.211    3.000
      0.211    2.000
      0.212    2.000
      0.212    3.000
      0.212    6.000
      0.212    6.000
      0.212    3.000
      0.213    3.000
      0.213    3.000
      0.213    4.000
      0.213    2.000
      0.213    6.000
      0.214    6.000
      0.214    5.000
      0.214    3.000
      0.214    5.000
      0.214    2.000
      0.215    2.000
      0.215    2.000
      0.215    2.000
      0.215    3.000
      0.215    2.000
      0.216    2.000
      0.216    3.000
      0.216    1.000
      0.216    3.000
      0.216    4.000
      0.217    3.000
      0.217    3.000
      0.217    3.000
      0.217    4.000
      0.217    3.000
      0.218    4.000
      0.218    3.000
      0.218    4.000
      0.218    3.000
      0.218    4.000
      0.219    4.000
      0.219    2.000
      0.219    2.000
      0.219    3.000
      0.219    3.000
      0.220    5.000
      0.220    1.000
      0.220    2.000
      0.220    2.000
      0.220    2.000
      0.221    2.000
      0.221    4.000
      0.221    3.000
      0.221    4.000
      0.221    2.000
      0.222    1.000
      0.222    3.000
      0.222    5.000
      0.222    6.000
      0.222    6.000
      0.223    4.000
      0.223    6.000
      0.223    6.000
      0.223    7.000
      0.223    5.000
      0.224    6.000
      0.224    5.000
      0.224    4.000
      0.224    3.000
      0.224    5.000
      0.225    5.000
      0.225    5.000
      0.225    5.000
      0.225    7.000
      0.225    7.000
      0.226    7.000
      0.226    7.000
      0.226    6.000
      0.226    4.000
      0.226    5.000
      0.227    6.000
      0.227    6.000
      0.227    5.000
      0.227    5.000
      0.227    4.000
      0.228    3.000
      0.228    5.000
      0.228    4.000
      0.228    4.000
      0.228    4.000
      0.229    3.000
      0.229    4.000
      0.229    4.000
      0.229    6.000
      0.229    5.000
      0.230    5.000
      0.230    5.000
      0.230    4.000
      0.230    4.000
      0.230    2.000
      0.231    3.000
      0.231    4.000
      0.231    5.000
      0.231    3.000
      0.231    1.000
      0.232    2.000
      0.232    1.000
      0.232    2.000
      0.232    2.000
      0.232    1.000
      0.233    2.000
      0.233    1.000
      0.233    2.000
      0.233    5.000
      0.233    3.000
      0.234    3.000
      0.234    2.000
      0.234    1.000
      0.234    2.000
      0.234    2.000
      0.235    3.000
      0.235    1.000
      0.235    2.000
      0.235    4.000
      0.235    1.000
      0.236    2.000
      0.236    2.000
      0.236    2.000
      0.236    3.000
      0.236    3.000
      0.237    3.000
      0.237    2.000
      0.237    4.000
      0.237    3.000
      0.237    3.000
      0.238    4.000
      0.238    3.000
      0.238    3.000
      0.238    2.000
      0.238    3.000
      0.239    2.000
      0.239    3.000
      0.239    2.000
      0.239    4.000
      0.239    3.000
      0.240    3.000
      0.240    3.000
      0.240    3.000
      0.240    2.000
      0.240    1.000
      0.241    1.000
      0.241    3.000
      0.241    2.000
      0.241    2.000
      0.241    2.000
      0.242    2.000
      0.242    3.000
      0.242    4.000
      0.242    3.000
      0.242    3.000
      0.243    3.000
      0.243    3.000
      0.243    3.000
      0.243    3.000
      0.243    3.000
      0.244    3.000
      0.244    3.000
      0.244    2.000
      0.244    2.000
      0.244    3.000
      0.245    3.000
      0.245    5.000
      0.245    4.000
      0.245    4.000
      0.245    4.000
      0.246    5.000
      0.246    2.000
      0.246    4.000
      0.246    4.000
      0.246    3.000
      0.247    6.000
      0.247    5.000
      0.247    3.000
      0.247    1.000
      0.247    5.000
      0.248    2.000
      0.248    3.000
      0.248    1.000
      0.248    4.000
      0.248    4.000
      0.249    4.000
      0.249    4.000
      0.249    3.000
      0.249    4.000
      0.249    4.000
      0.250    3.000
      0.250    2.000
      0.250    2.000
      0.250    2.000
      0.250    2.000
      0.251    2.000
      0.251    3.000
      0.251    3.000
      0.251    2.000
      0.251    2.000
      0.252    1.000
      0.252    2.000
      0.252    3.000
      0.252    2.000
      0.252    3.000
      0.253    2.000
      0.253    4.000
      0.253    2.000
      0.253    2.000
      0.253    1.000
      0.254    3.000
      0.254    2.000
      0.254    2.000
      0.254    3.000
      0.254    2.000
      0.255    2.000
      0.255    2.000
      0.255    3.000
      0.255    3.000
      0.255    1.000
      0.256    2.000
      0.256    2.000
      0.256    3.000
      0.256    2.000
      0.256    3.000
      0.257    4.000
      0.257    3.000
      0.257    4.000
      0.257    3.000
      0.257    4.000
      0.258    2.000
      0.258    4.000
      0.258    4.000
      0.258    4.000
      0.258    4.000
      0.259    4.000
      0.259    3.000
      0.259    4.000
      0.259    4.000
      0.259    4.000
      0.260    3.000
      0.260    4.000
      0.260    3.000
      0.260    2.000
      0.260    4.000
      0.261    3.000
      0.261    3.000
      0.261    2.000
      0.261    3.000
      0.261    2.000
      0.262    2.000
      0.262    2.000
      0.262    2.000
      0.262    2.000
      0.262    2.000
      0.263    4.000
      0.263    3.000
      0.263    2.000
      0.263    2.000
      0.263    5.000
      0.264    4.000
      0.264    3.000
      0.264    3.000
      0.264    4.000
      0.264    2.000
      0.265    3.000
      0.265    4.000
      0.265    3.000
      0.265    5.000
      0.265    3.000
      0.266    3.000
      0.266    2.000
      0.266    4.000
      0.266    5.000
      0.266    6.000
      0.267    6.000
      0.267    3.000
      0.267    4.000
      0.267    6.000
      0.267    3.000
      0.268    5.000
      0.268    4.000
      0.268    5.000
      0.268    3.000
      0.268    5.000
      0.269    4.000
      0.269    4.000
      0.269    5.000
      0.269    6.000
      0.269    6.000
      0.270    6.000
      0.270    5.000
      0.270    5.000
      0.270    2.000
      0.270    3.000
      0.271    3.000
      0.271    4.000
      0.271    3.000
      0.271    7.000
      0.271    9.000
      0.272    6.000
      0.272    3.000
      0.272    4.000
      0.272    3.000
      0.272    5.000
      0.273    3.000
      0.273    4.000
      0.273    4.000
      0.273    4.000
      0.273    5.000
      0.274    6.000
      0.274    5.000
      0.274    4.000
      0.274    6.000
      0.274    6.000
      0.275    4.000
      0.275    3.000
      0.275    2.000
      0.275    2.000
      0.275    3.000
      0.276    5.000
      0.276    2.000
      0.276    3.000
      0.276    4.000
      0.276    2.000
      0.277    3.000
      0.277    4.000
      0.277    4.000
      0.277    3.000
      0.277    6.000
      0.278    4.000
      0.278    3.000
      0.278    6.000
      0.278    8.000
      0.278    7.000
      0.279    8.000
      0.279    6.000
      0.279    6.000
      0.279    8.000
      0.279    6.000
      0.280    8.000
      0.280    6.000
      0.280    8.000
      0.280    7.000
      0.280    5.000
      0.281    8.000
      0.281    6.000
      0.281    6.000
      0.281    6.000
      0.281    7.000
      0.282    7.000
      0.282    7.000
      0.282    4.000
      0.282    6.000
      0.282    7.000
      0.283    7.000
      0.283    5.000
      0.283    7.000
      0.283    6.000
      0.283    6.000
      0.284    6.000
      0.284    4.000
      0.284    4.000
      0.284    6.000
      0.284    6.000
      0.285    6.000
      0.285    4.000
      0.285    5.000
      0.285    4.000
      0.285    4.000
      0.286    6.000
      0.286    5.000
      0.286    7.000
      0.286    6.000
      0.286    4.000
      0.287    6.000
      0.287    6.000
      0.287    7.000
      0.287    7.000
      0.287    5.000
      0.288    6.000
      0.288    6.000
      0.288    4.000
      0.288    4.000
      0.288    4.000
      0.289    7.000
      0.289    7.000
      0.289    5.000
      0.289    5.000
      0.289    8.000
      0.290    3.000
      0.290    5.000
      0.290    5.000
      0.290    3.000
      0.290    2.000
      0.291    5.000
      0.291    3.000
      0.291    3.000
      0.291    4.000
      0.291    3.000
      0.292    2.000
      0.292    3.000
      0.292    4.000
      0.292    4.000
      0.292    2.000
      0.293    6.000
      0.293    5.000
      0.293    5.000
      0.293    4.000
      0.293    5.000
      0.294    4.000
      0.294    4.000
      0.294    4.000
      0.294    5.000
      0.294    5.000
      0.295    4.000
      0.295    4.000
      0.295    4.000
      0.295    6.000
      0.295    4.000
      0.296    5.000
      0.296    5.000
      0.296    6.000
      0.296    4.000
      0.296    6.000
      0.297    5.000
      0.297    5.000
      0.297    5.000
      0.297    6.000
      0.297    6.000
      0.298    5.000
      0.298    6.000
      0.298    7.000
      0.298    7.000
      0.298    7.000
      0.299    7.000
      0.299    5.000
      0.299    6.000
      0.299    7.000
      0.299    7.000
      0.300    6.000
      0.300    5.000
      0.300    4.000
      0.300    5.000
      0.300    6.000
      0.301    6.000
      0.301    5.000
      0.301    3.000
      0.301    4.000
      0.301    4.000
      0.302    4.000
      0.302    5.000
      0.302    5.000
      0.302    4.000
      0.302    5.000
      0.303    6.000
      0.303    7.000
      0.303    5.000
      0.303    5.000
      0.303    3.000
      0.304    4.000
      0.304    4.000
      0.304    5.000
      0.304    3.000
      0.304    4.000
      0.305    4.000
      0.305    6.000
      0.305    6.000
      0.305    7.000
      0.305    6.000
      0.306    5.000
      0.306    4.000
      0.306    3.000
      0.306    7.000
      0.306    5.000
      0.307    4.000
      0.307    4.000
      0.307    5.000
      0.307    4.000
      0.307    3.000
      0.308    3.000
      0.308    3.000
      0.308    5.000
      0.308    5.000
      0.308    5.000
      0.309    4.000
      0.309    4.000
      0.309    5.000
      0.309    5.000
      0.309    5.000
      0.310    5.000
      0.310    6.000
      0.310    5.000
      0.310    5.000
      0.310    4.000
      0.311    2.000
      0.311    6.000
      0.311    4.000
      0.311    4.000
      0.311    5.000
      0.312    5.000
      0.312    8.000
      0.312    6.000
      0.312    5.000
      0.312    5.000
      0.313    7.000
      0.313    6.000
      0.313    4.000
      0.313    5.000
      0.313    6.000
      0.314    6.000
      0.314    6.000
      0.314    6.000
      0.314    6.000
      0.314    3.000
      0.315    4.000
      0.315    6.000
      0.315    6.000
      0.315    6.000
      0.315    6.000
      0.316    6.000
      0.316    6.000
      0.316    7.000
      0.316    6.000
      0.316    5.000
      0.317    6.000
      0.317    6.000
      0.317    5.000
      0.317    5.000
      0.317    4.000
      0.318    4.000
      0.318    6.000
      0.318    5.000
      0.318    4.000
      0.318    6.000
      0.319    6.000
      0.319    4.000
      0.319    5.000
      0.319    6.000
      0.319    5.000
      0.320    5.000
      0.320    4.000
      0.320    4.000
      0.320    5.000
      0.320    3.000
      0.321    3.000
      0.321    6.000
      0.321    5.000
      0.321    4.000
      0.321    5.000
      0.322    4.000
      0.322    4.000
      0.322    3.000
      0.322    5.000
      0.322    3.000
      0.323    4.000
      0.323    5.000
      0.323    3.000
      0.323    4.000
      0.323    7.000
      0.324    2.000
      0.324    4.000
      0.324    4.000
      0.324    6.000
      0.324    6.000
      0.325    3.000
      0.325    4.000
      0.325    4.000
      0.325    4.000
      0.325    2.000
      0.326    2.000
      0.326    3.000
      0.326    3.000
      0.326    3.000
      0.326    2.000
      0.327    3.000
      0.327    4.000
      0.327    5.000
      0.327    3.000
      0.327    3.000
      0.328    4.000
      0.328    5.000
      0.328    6.000
      0.328    5.000
      0.328    7.000
      0.329    7.000
      0.329    7.000
      0.329    7.000
      0.329    5.000
      0.329    6.000
      0.330    7.000
      0.330    6.000
      0.330    6.000
      0.330    6.000
      0.330    7.000
      0.331    6.000
      0.331    7.000
      0.331    6.000
      0.331    6.000
      0.331    4.000
      0.332    6.000
      0.332    6.000
      0.332    6.000
      0.332    6.000
      0.332    5.000
      0.333    4.000
      0.333    3.000
      0.333    5.000
      0.333    5.000
      0.333    6.000
      0.334    3.000
      0.334    4.000
      0.334    4.000
      0.334    4.000
      0.334    4.000
      0.335    5.000
      0.335    2.000
      0.335    5.000
      0.335    5.000
      0.335    4.000
      0.336    4.000
      0.336    2.000
      0.336    3.000
      0.336    4.000
      0.336    3.000
      0.337    5.000
      0.337    4.000
      0.337    3.000
      0.337    3.000
      0.337    2.000
      0.338    3.000
      0.338    2.000
      0.338    3.000
      0.338    3.000
      0.338    3.000
      0.339    3.000
      0.339    5.000
      0.339    4.000
      0.339    5.000
      0.339    4.000
      0.340    4.000
      0.340    4.000
      0.340    4.000
      0.340    5.000
      0.340    4.000
      0.341    4.000
      0.341    5.000
      0.341    4.000
      0.341    6.000
      0.341    5.000
      0.342    4.000
      0.342    5.000
      0.342    4.000
      0.342    2.000
      0.342    5.000
      0.343    4.000
      0.343    6.000
      0.343    5.000
      0.343    6.000
      0.343    4.000
      0.344    5.000
      0.344    5.000
      0.344    6.000
      0.344    4.000
      0.344    4.000
      0.345    4.000
      0.345    2.000
      0.345    3.000
      0.345    5.000
      0.345    4.000
      0.346    6.000
      0.346    4.000
      0.346    6.000
      0.346    4.000
      0.346    4.000
      0.347    5.000
      0.347    4.000
      0.347    5.000
      0.347    4.000
      0.347    5.000
      0.348    3.000
      0.348    6.000
      0.348    5.000
      0.348    4.000
      0.348    3.000
      0.349    5.000
      0.349    4.000
      0.349    4.000
      0.349    4.000
      0.349    3.000
      0.350    4.000
      0.350    6.000
      0.350    4.000
      0.350    5.000
      0.350    2.000
      0.351    3.000
      0.351    3.000
      0.351    4.000
      0.351    2.000
      0.351    4.000
      0.352    5.000
      0.352    4.000
      0.352    4.000
      0.352    4.000
      0.352    3.000
      0.353    4.000
      0.353    5.000
      0.353    4.000
      0.353    4.000
      0.353    4.000
      0.354    2.000
      0.354    2.000
      0.354    3.000
      0.354    3.000
      0.354    3.000
      0.355    1.000
      0.355    1.000
      0.355    4.000
      0.355    4.000
      0.355    3.000
      0.356    2.000
      0.356    2.000
      0.356    1.000
      0.356    2.000
      0.356    2.000
      0.357    1.000
      0.357    1.000
      0.357    3.000
      0.357    2.000
      0.357    1.000
      0.358    2.000
      0.358    2.000
      0.358    3.000
      0.358    2.000
      0.358    2.000
      0.359    3.000
      0.359    4.000
      0.359    3.000
      0.359    4.000
      0.359    3.000
      0.360    3.000
      0.360    1.000
      0.360    2.000
      0.360    2.000
      0.360    2.000
      0.361    2.000
      0.361    3.000
      0.361    3.000
      0.361    3.000
      0.361    1.000
      0.362    2.000
      0.362    2.000
      0.362    1.000
      0.362    1.000
      0.362    1.000
      0.363    1.000
      0.363    1.000
      0.363    2.000
      0.363    1.000
      0.363    3.000
      0.364    3.000
      0.364    4.000
      0.364    4.000
      0.364    5.000
      0.364    5.000
      0.365    4.000
      0.365    4.000
      0.365    3.000
      0.365    4.000
      0.365    4.000
      0.366    4.000
      0.366    5.000
      0.366    4.000
      0.366    5.000
      0.366    4.000
      0.367    3.000
      0.367    2.000
      0.367    3.000
      0.367    3.000
      0.367    2.000
      0.368    2.000
      0.368    3.000
      0.368    1.000
      0.368    3.000
      0.368    4.000
      0.369    4.000
      0.369    6.000
      0.369    2.000
      0.369    2.000
      0.369    1.000
      0.370    3.000
      0.370    3.000
      0.370    1.000
      0.370    4.000
      0.370    4.000
      0.371    8.000
      0.371    6.000
      0.371    6.000
      0.371    4.000
      0.371    3.000
      0.372    5.000
      0.372    2.000
      0.372    2.000
      0.372    2.000
      0.372    1.000
      0.373    3.000
      0.373    2.000
      0.373    5.000
      0.373    5.000
      0.373    4.000
      0.374    3.000
      0.374    3.000
      0.374    3.000
      0.374    3.000
      0.374    3.000
      0.375    4.000
      0.375    4.000
      0.375    2.000
      0.375    3.000
      0.375    3.000
      0.376    2.000
      0.376    4.000
      0.376    4.000
      0.376    2.000
      0.376    6.000
      0.377    2.000
      0.377    4.000
      0.377    3.000
      0.377    5.000
      0.377    3.000
      0.378    2.000
      0.378    4.000
      0.378    6.000
      0.378    4.000
      0.378    4.000
      0.379    5.000
      0.379    4.000
      0.379    3.000
      0.379    4.000
      0.379    3.000
      0.380    4.000
      0.380    1.000
      0.380    3.000
      0.380    2.000
      0.380    3.000
      0.381    3.000
      0.381    3.000
      0.381    3.000
      0.381    3.000
      0.381    3.000
      0.382    2.000
      0.382    5.000
      0.382    5.000
      0.382    4.000
      0.382    2.000
      0.383    4.000
      0.383    2.000
      0.383    2.000
      0.383    2.000
      0.383    2.000
      0.384    2.000
      0.384    2.000
      0.384    1.000
      0.384    1.000
      0.384    3.000
      0.385    3.000
      0.385    3.000
      0.385    5.000
      0.385    3.000
      0.385    4.000
      0.386    1.000
      0.386    1.000
      0.386    2.000
      0.386    3.000
      0.386    4.000
      0.387    4.000
      0.387    5.000
      0.387    5.000
      0.387    3.000
      0.387    3.000
      0.388    2.000
      0.388    2.000
      0.388    4.000
      0.388    4.000
      0.388    5.000
      0.389    5.000
      0.389    3.000
      0.389    4.000
      0.389    3.000
      0.389    3.000
      0.390    5.000
      0.390    2.000
      0.390    2.000
      0.390    1.000
      0.390    2.000
      0.391    2.000
      0.391    1.000
      0.391    4.000
      0.391    4.000
      0.391    3.000
      0.392    6.000
      0.392    3.000
      0.392    3.000
      0.392    4.000
      0.392    3.000
      0.393    3.000
      0.393    2.000
      0.393    2.000
      0.393    4.000
      0.393    4.000
      0.394    3.000
      0.394    3.000
      0.394    3.000
      0.394    2.000
      0.394    4.000
      0.395    2.000
      0.395    1.000
      0.395    0.000
      0.395    1.000
      0.395    3.000
      0.396    3.000
      0.396    3.000
      0.396    2.000
      0.396    2.000
      0.396    2.000
      0.397    4.000
      0.397    3.000
      0.397    3.000
      0.397    2.000
      0.397    3.000
      0.398    4.000
      0.398    4.000
      0.398    6.000
      0.398    5.000
      0.398    5.000
      0.399    6.000
      0.399    4.000
      0.399    3.000
      0.399    3.000
      0.399    2.000
      0.400    3.000
      0.400    3.000
      0.400    2.000
      0.400    2.000
      0.400    4.000
      0.401    4.000
      0.401    2.000
      0.401    2.000
      0.401    0.000
      0.401    3.000
      0.402    1.000
      0.402    4.000
      0.402    1.000
      0.402    4.000
      0.402    3.000
      0.403    3.000
      0.403    3.000
      0.403    2.000
      0.403    2.000
      0.403    1.000
      0.404    1.000
      0.404    3.000
      0.404    3.000
      0.404    3.000
      0.404    4.000
      0.405    1.000
      0.405    2.000
      0.405    4.000
      0.405    5.000
      0.405    2.000
      0.406    3.000
      0.406    2.000
      0.406    3.000
      0.406    4.000
      0.406    3.000
      0.407    3.000
      0.407    3.000
      0.407    3.000
      0.407    2.000
      0.407    4.000
      0.408    3.000
      0.408    2.000
      0.408    3.000
      0.408    4.000
      0.408    4.000
      0.409    3.000
      0.409    3.000
      0.409    2.000
      0.409    2.000
      0.409    1.000
      0.410    2.000
      0.410    2.000
      0.410    2.000
      0.410    3.000
      0.410    3.000
      0.411    1.000
      0.411    2.000
      0.411    2.000
      0.411    1.000
      0.411    1.000
      0.412    2.000
      0.412    2.000
      0.412    2.000
      0.412    4.000
      0.412    4.000
      0.413    3.000
      0.413    3.000
      0.413    2.000
      0.413    2.000
      0.413    2.000
      0.414    2.000
      0.414    1.000
      0.414    3.000
      0.414    4.000
      0.414    1.000
      0.415    1.000
      0.415    2.000
      0.415    2.000
      0.415    2.000
      0.415    2.000
      0.416    1.000
      0.416    2.000
      0.416    1.000
      0.416    1.000
      0.416    1.000
      0.417    0.000
      0.417    2.000
      0.417    4.000
      0.417    2.000
      0.417    4.000
      0.418    3.000
      0.418    3.000
      0.418    1.000
      0.418    3.000
      0.418    2.000
      0.419    2.000
      0.419    3.000
      0.419    1.000
      0.419    1.000
      0.419    2.000
      0.420    0.000
      0.420    5.000
      0.420    3.000
      0.420    2.000
      0.420    4.000
      0.421    3.000
      0.421    1.000
      0.421    4.000
      0.421    1.000
      0.421    3.000
      0.422    4.000
      0.422    2.000
      0.422    1.000
      0.422    1.000
      0.422    3.000
      0.423    2.000
      0.423    2.000
      0.423    3.000
      0.423    2.000
      0.423    4.000
      0.424    5.000
      0.424    4.000
      0.424    2.000
      0.424    1.000
      0.424    2.000
      0.425    2.000
      0.425    5.000
      0.425    3.000
      0.425    1.000
      0.425    4.000
      0.426    2.000
      0.426    4.000
      0.426    3.000
      0.426    3.000
      0.426    3.000
      0.427    3.000
      0.427    3.000
      0.427    4.000
      0.427    3.000
      0.427    4.000
      0.428    3.000
      0.428    4.000
      0.428    4.000
      0.428    4.000
      0.428    2.000
      0.429    3.000
      0.429    2.000
      0.429    4.000
      0.429    4.000
      0.429    5.000
      0.430    3.000
      0.430    2.000
      0.430    3.000
      0.430    1.000
      0.430    3.000
      0.431    1.000
      0.431    2.000
      0.431    2.000
      0.431    2.000
      0.431    1.000
      0.432    2.000
      0.432    1.000
      0.432    2.000
      0.432    1.000
      0.432    1.000
      0.433    2.000
      0.433    2.000
      0.433    2.000
      0.433    4.000
      0.433    4.000
      0.434    2.000
      0.434    4.000
      0.434    3.000
      0.434    3.000
      0.434    4.000
      0.435    5.000
      0.435    4.000
      0.435    3.000
      0.435    4.000
      0.435    4.000
      0.436    4.000
      0.436    4.000
      0.436    5.000
      0.436    2.000
      0.436    3.000
      0.437    3.000
      0.437    3.000
      0.437    4.000
      0.437    2.000
      0.437    3.000
      0.438    2.000
      0.438    3.000
      0.438    2.000
      0.438    2.000
      0.438    2.000
      0.439    3.000
      0.439    3.000
      0.439    4.000
      0.439    4.000
      0.439    2.000
      0.440    3.000
      0.440    5.000
      0.440    5.000
      0.440    4.000
      0.440    2.000
      0.441    3.000
      0.441    3.000
      0.441    4.000
      0.441    2.000
      0.441    3.000
      0.442    3.000
      0.442    4.000
      0.442    4.000
      0.442    3.000
      0.442    2.000
      0.443    3.000
      0.443    2.000
      0.443    2.000
      0.443    3.000
      0.443    2.000
      0.444    2.000
      0.444    3.000
      0.444    4.000
      0.444    2.000
      0.444    4.000
      0.445    3.000
      0.445    4.000
      0.445    5.000
      0.445    4.000
      0.445    4.000
      0.446    5.000
      0.446    2.000
      0.446    4.000
      0.446    4.000
      0.446    4.000
      0.447    4.000
      0.447    5.000
      0.447    6.000
      0.447    6.000
      0.447    7.000
      0.448    7.000
      0.448    4.000
      0.448    4.000
      0.448    4.000
      0.448    5.000
      0.449    4.000
      0.449    5.000
      0.449    6.000
      0.449    5.000
      0.449    5.000
      0.450    5.000
      0.450    4.000
      0.450    4.000
      0.450    4.000
      0.450    4.000
      0.451    4.000
      0.451    3.000
      0.451    5.000
      0.451    5.000
      0.451    6.000
      0.452    2.000
      0.452    3.000
      0.452    6.000
      0.452    3.000
      0.452    3.000
      0.453    2.000
      0.453    2.000
      0.453    3.000
      0.453    3.000
      0.453    1.000
      0.454    3.000
      0.454    3.000
      0.454    4.000
      0.454    3.000
      0.454    3.000
      0.455    4.000
      0.455    2.000
      0.455    1.000
      0.455    3.000
      0.455    1.000
      0.456    2.000
      0.456    2.000
      0.456    4.000
      0.456    5.000
      0.456    3.000
      0.457    4.000
      0.457    4.000
      0.457    4.000
      0.457    2.000
      0.457    5.000
      0.458    4.000
      0.458    5.000
      0.458    6.000
      0.458    4.000
      0.458    2.000
      0.459    4.000
      0.459    4.000
      0.459    3.000
      0.459    4.000
      0.459    4.000
      0.460    4.000
      0.460    5.000
      0.460    6.000
      0.460    5.000
      0.460    5.000
      0.461    5.000
      0.461    7.000
      0.461    4.000
      0.461    6.000
      0.461    6.000
      0.462    6.000
      0.462    4.000
      0.462    5.000
      0.462    6.000
      0.462    5.000
      0.463    7.000
      0.463    5.000
      0.463    5.000
      0.463    5.000
      0.463    5.000
      0.464    4.000
      0.464    5.000
      0.464    3.000
      0.464    3.000
      0.464    4.000
      0.465    4.000
      0.465    2.000
      0.465    4.000
      0.465    2.000
      0.465    5.000
      0.466    6.000
      0.466    3.000
      0.466    4.000
      0.466    3.000
      0.466    2.000
      0.467    3.000
      0.467    4.000
      0.467    2.000
      0.467    4.000
      0.467    5.000
      0.468    6.000
      0.468    6.000
      0.468    5.000
      0.468    2.000
      0.468    5.000
      0.469    4.000
      0.469    4.000
      0.469    4.000
      0.469    4.000
      0.469    3.000
      0.470    5.000
      0.470    4.000
      0.470    5.000
      0.470    3.000
      0.470    4.000
      0.471    2.000
      0.471    1.000
      0.471    3.000
      0.471    2.000
      0.471    2.000
      0.472    5.000
      0.472    0.000
      0.472    2.000
      0.472    1.000
      0.472    3.000
      0.473    2.000
      0.473    3.000
      0.473    3.000
      0.473    3.000
      0.473    2.000
      0.474    3.000
      0.474    2.000
      0.474    1.000
      0.474    4.000
      0.474    1.000
      0.475    2.000
      0.475    3.000
      0.475    2.000
      0.475    1.000
      0.475    3.000
      0.476    2.000
      0.476    4.000
      0.476    1.000
      0.476    3.000
      0.476    1.000
      0.477    2.000
      0.477    3.000
      0.477    3.000
      0.477    2.000
      0.477    1.000
      0.478    2.000
      0.478    2.000
      0.478    1.000
      0.478    2.000
      0.478    3.000
      0.479    3.000
      0.479    3.000
      0.479    3.000
      0.479    2.000
      0.479    3.000
      0.480    3.000
      0.480    2.000
      0.480    2.000
      0.480    2.000
      0.480    1.000
      0.481    1.000
      0.481    0.000
      0.481    0.000
      0.481    2.000
      0.481    2.000
      0.482    3.000
      0.482    0.000
      0.482    1.000
      0.482    1.000
      0.482    0.000
      0.483    2.000
      0.483    2.000
      0.483    3.000
      0.483    3.000
      0.483    3.000
      0.484    1.000
      0.484    3.000
      0.484    2.000
      0.484    2.000
      0.484    4.000
      0.485    4.000
      0.485    3.000
      0.485    3.000
      0.485    3.000
      0.485    3.000
      0.486    2.000
      0.486    2.000
      0.486    3.000
      0.486    3.000
      0.486    4.000
      0.487    2.000
      0.487    2.000
      0.487    4.000
      0.487    3.000
      0.487    3.000
      0.488    1.000
      0.488    4.000
      0.488    5.000
      0.488    3.000
      0.488    4.000
      0.489    5.000
      0.489    2.000
      0.489    5.000
      0.489    5.000
      0.489    4.000
      0.490    3.000
      0.490    3.000
      0.490    3.000
      0.490    3.000
      0.490    3.000
      0.491    3.000
      0.491    2.000
      0.491    6.000
      0.491    2.000
      0.491    3.000
      0.492    4.000
      0.492    2.000
      0.492    2.000
      0.492    3.000
      0.492    4.000
      0.493    3.000
      0.493    2.000
      0.493    2.000
      0.493    2.000
      0.493    4.000
      0.494    4.000
      0.494    4.000
      0.494    4.000
      0.494    4.000
      0.494    4.000
      0.495    4.000
      0.495    3.000
      0.495    2.000
      0.495    3.000
      0.495    3.000
      0.496    3.000
      0.496    3.000
      0.496    3.000
      0.496    3.000
      0.496    3.000
      0.497    4.000
      0.497    4.000
      0.497    3.000
      0.497    3.000
      0.497    4.000
      0.498    5.000
      0.498    3.000
      0.498    2.000
      0.498    2.000
      0.498    3.000
      0.499    4.000
      0.499    5.000
      0.499    5.000
      0.499    2.000
      0.499    3.000
      0.500    3.000
      0.500    2.000
      0.500    3.000
      0.500    4.000
      0.500    5.000
      0.501    6.000
      0.501    4.000
      0.501    5.000
      0.501    4.000
      0.501    5.000
      0.502    4.000
      0.502    4.000
      0.502    4.000
      0.502    3.000
      0.502    4.000
      0.503    4.000
      0.503    4.000
      0.503    5.000
      0.503    5.000
      0.503    4.000
      0.504    3.000
      0.504    2.000
      0.504    4.000
      0.504    2.000
      0.504    2.000
      0.505    2.000
      0.505    3.000
      0.505    2.000
      0.505    3.000
      0.505    2.000
      0.506    2.000
      0.506    2.000
      0.506    3.000
      0.506    2.000
      0.506    3.000
      0.507    3.000
      0.507    3.000
      0.507    3.000
      0.507    3.000
      0.507    3.000
      0.508    2.000
      0.508    2.000
      0.508    3.000
      0.508    2.000
      0.508    2.000
      0.509    2.000
      0.509    2.000
      0.509    2.000
      0.509    1.000
      0.509    1.000
      0.510    1.000
      0.510    0.000
      0.510    2.000
      0.510    1.000
      0.510    1.000
      0.511    1.000
      0.511    2.000
      0.511    2.000
      0.511    1.000
      0.511    3.000
      0.512    2.000
      0.512    1.000
      0.512    2.000
      0.512    2.000
      0.512    1.000
      0.513    2.000
      0.513    3.000
      0.513    3.000
      0.513    2.000
      0.513    1.000
      0.514    3.000
      0.514    1.000
      0.514    2.000
      0.514    1.000
      0.514    1.000
      0.515    1.000
      0.515    2.000
      0.515    2.000
      0.515    1.000
      0.515    2.000
      0.516    2.000
      0.516    2.000
      0.516    3.000
      0.516    3.000
      0.516    2.000
      0.517    2.000
      0.517    1.000
      0.517    4.000
      0.517    4.000
      0.517    1.000
      0.518    2.000
      0.518    3.000
      0.518    3.000
      0.518    3.000
      0.518    2.000
      0.519    3.000
      0.519    3.000
      0.519    5.000
      0.519    2.000
      0.519    2.000
      0.520    2.000
      0.520    3.000
      0.520    2.000
      0.520    2.000
      0.520    2.000
      0.521    1.000
      0.521    2.000
      0.521    3.000
      0.521    2.000
      0.521    3.000
      0.522    2.000
      0.522    3.000
      0.522    3.000
      0.522    3.000
      0.522    4.000
      0.523    5.000
      0.523    4.000
      0.523    4.000
      0.523    4.000
      0.523    4.000
      0.524    3.000
      0.524    2.000
      0.524    2.000
      0.524    1.000
      0.524    1.000
      0.525    2.000
      0.525    2.000
      0.525    0.000
      0.525    1.000
      0.525    2.000
      0.526    2.000
      0.526    2.000
      0.526    0.000
      0.526    1.000
      0.526    1.000
      0.527    1.000
      0.527    1.000
      0.527    2.000
      0.527    2.000
      0.527    2.000
      0.528    1.000
      0.528    1.000
      0.528    1.000
      0.528    1.000
      0.528    1.000
      0.529    1.000
      0.529    1.000
      0.529    2.000
      0.529    3.000
      0.529    2.000
      0.530    2.000
      0.530    1.000
      0.530    2.000
      0.530    0.000
      0.530    2.000
      0.531    2.000
      0.531    2.000
      0.531    2.000
      0.531    2.000
      0.531    2.000
      0.532    2.000
      0.532    0.000
      0.532    1.000
      0.532    1.000
      0.532    1.000
      0.533    1.000
      0.533    3.000
      0.533    2.000
      0.533    1.000
      0.533    2.000
      0.534    2.000
      0.534    2.000
      0.534    2.000
      0.534    3.000
      0.534    4.000
      0.535    3.000
      0.535    4.000
      0.535    4.000
      0.535    3.000
      0.535    2.000
      0.536    1.000
      0.536    4.000
      0.536    3.000
      0.536    4.000
      0.536    3.000
      0.537    1.000
      0.537    1.000
      0.537    2.000
      0.537    3.000
      0.537    2.000
      0.538    2.000
      0.538    2.000
      0.538    1.000
      0.538    1.000
      0.538    2.000
      0.539    2.000
      0.539    3.000
      0.539    1.000
      0.539    1.000
      0.539    2.000
      0.540    2.000
      0.540    2.000
      0.540    2.000
      0.540    1.000
      0.540    2.000
      0.541    3.000
      0.541    3.000
      0.541    2.000
      0.541    2.000
      0.541    2.000
      0.542    3.000
      0.542    4.000
      0.542    4.000
      0.542    2.000
      0.542    4.000
      0.543    4.000
      0.543    4.000
      0.543    3.000
      0.543    3.000
      0.543    3.000
      0.544    3.000
      0.544    4.000
      0.544    4.000
      0.544    2.000
      0.544    2.000
      0.545    1.000
      0.545    4.000
      0.545    3.000
      0.545    2.000
      0.545    1.000
      0.546    2.000
      0.546    0.000
      0.546    3.000
      0.546    1.000
      0.546    1.000
      0.547    3.000
      0.547    2.000
      0.547    1.000
      0.547    2.000
      0.547    2.000
      0.548    2.000
      0.548    1.000
      0.548    2.000
      0.548    2.000
      0.548    3.000
      0.549    1.000
      0.549    1.000
      0.549    0.000
      0.549    2.000
      0.549    3.000
      0.550    2.000
      0.550    3.000
      0.550    2.000
      0.550    2.000
      0.550    2.000
      0.551    3.000
      0.551    2.000
      0.551    3.000
      0.551    3.000
      0.551    3.000
      0.552    2.000
      0.552    2.000
      0.552    3.000
      0.552    3.000
      0.552    1.000
      0.553    3.000
      0.553    0.000
      0.553    3.000
      0.553    2.000
      0.553    1.000
      0.554    2.000
      0.554    2.000
      0.554    1.000
      0.554    1.000
      0.554    1.000
      0.555    1.000
      0.555    1.000
      0.555    1.000
      0.555    1.000
      0.555    1.000
      0.556    1.000
      0.556    1.000
      0.556    1.000
      0.556    0.000
      0.556    1.000
      0.557    1.000
      0.557    0.000
      0.557    2.000
      0.557    2.000
      0.557    1.000
      0.558    1.000
      0.558    1.000
      0.558    1.000
      0.558    0.000
      0.558    0.000
      0.559    2.000
      0.559    0.000
      0.559    1.000
      0.559    0.000
      0.559    0.000
      0.560    2.000
      0.560    0.000
      0.560    1.000
      0.560    1.000
      0.560    1.000
      0.561    2.000
      0.561    2.000
      0.561    1.000
      0.561    2.000
      0.561    2.000
      0.562    2.000
      0.562    2.000
      0.562    1.000
      0.562    3.000
      0.562    2.000
      0.563    2.000
      0.563    2.000
      0.563    1.000
      0.563    0.000
      0.563    4.000
      0.564    3.000
      0.564    3.000
      0.564    1.000
      0.564    3.000
      0.564    4.000
      0.565    4.000
      0.565    4.000
      0.565    2.000
      0.565    2.000
      0.565    3.000
      0.566    1.000
      0.566    1.000
      0.566    2.000
      0.566    2.000
      0.566    2.000
      0.567    2.000
      0.567    3.000
      0.567    2.000
      0.567    4.000
      0.567    3.000
      0.568    3.000
      0.568    2.000
      0.568    4.000
      0.568    2.000
      0.568    4.000
      0.569    1.000
      0.569    2.000
      0.569    2.000
      0.569    3.000
      0.569    2.000
      0.570    3.000
      0.570    2.000
      0.570    1.000
      0.570    2.000
      0.570    2.000
      0.571    1.000
      0.571    2.000
      0.571    3.000
      0.571    1.000
      0.571    1.000
      0.572    0.000
      0.572    1.000
      0.572    1.000
      0.572    0.000
      0.572    1.000
      0.573    1.000
      0.573    0.000
      0.573    0.000
      0.573    0.000
      0.573    1.000
      0.574    0.000
      0.574    0.000
      0.574    0.000
      0.574    1.000
      0.574    1.000
      0.575    0.000
      0.575    0.000
      0.575    1.000
      0.575    1.000
      0.575    2.000
      0.576    0.000
      0.576    2.000
      0.576    2.000
      0.576    1.000
      0.576    1.000
      0.577    2.000
      0.577    1.000
      0.577    2.000
      0.577    2.000
      0.577    1.000
      0.578    3.000
      0.578    1.000
      0.578    1.000
      0.578    3.000
      0.578    1.000
      0.579    2.000
      0.579    2.000
      0.579    3.000
      0.579    3.000
      0.579    4.000
      0.580    3.000
      0.580    3.000
      0.580    1.000
      0.580    2.000
      0.580    2.000
      0.581    2.000
      0.581    2.000
      0.581    3.000
      0.581    3.000
      0.581    3.000
      0.582    2.000
      0.582    4.000
      0.582    3.000
      0.582    4.000
      0.582    3.000
      0.583    4.000
      0.583    6.000
      0.583    6.000
      0.583    4.000
      0.583    1.000
      0.584    2.000
      0.584    3.000
      0.584    4.000
      0.584    4.000
      0.584    3.000
      0.585    4.000
      0.585    4.000
      0.585    2.000
      0.585    0.000
      0.585    2.000
      0.586    3.000
      0.586    4.000
      0.586    3.000
      0.586    4.000
      0.586    3.000
      0.587    3.000
      0.587    3.000
      0.587    2.000
      0.587    4.000
      0.587    5.000
      0.588    4.000
      0.588    4.000
      0.588    4.000
      0.588    5.000
      0.588    5.000
      0.589    5.000
      0.589    4.000
      0.589    4.000
      0.589    5.000
      0.589    4.000
      0.590    2.000
      0.590    3.000
      0.590    2.000
      0.590    2.000
      0.590    1.000
      0.591    2.000
      0.591    2.000
      0.591    1.000
      0.591    1.000
      0.591    3.000
      0.592    2.000
      0.592    4.000
      0.592    3.000
      0.592    4.000
      0.592    2.000
      0.593    5.000
      0.593    3.000
      0.593    2.000
      0.593    4.000
      0.593    3.000
      0.594    4.000
      0.594    3.000
      0.594    4.000
      0.594    2.000
      0.594    4.000
      0.595    2.000
      0.595    4.000
      0.595    2.000
      0.595    2.000
      0.595    3.000
      0.596    1.000
      0.596    2.000
      0.596    2.000
      0.596    3.000
      0.596    2.000
      0.597    1.000
      0.597    1.000
      0.597    1.000
      0.597    4.000
      0.597    3.000
      0.598    1.000
      0.598    3.000
      0.598    3.000
      0.598    1.000
      0.598    2.000
      0.599    1.000
      0.599    3.000
      0.599    1.000
      0.599    1.000
      0.599    1.000
      0.600    3.000
      0.600    4.000
      0.600    4.000
      0.600    6.000
      0.600    4.000
      0.601    4.000
      0.601    4.000
      0.601    4.000
      0.601    3.000
      0.601    3.000
      0.602    3.000
      0.602    4.000
      0.602    4.000
      0.602    4.000
      0.602    4.000
      0.603    3.000
      0.603    3.000
      0.603    3.000
      0.603    2.000
      0.603    3.000
      0.604    2.000
      0.604    2.000
      0.604    3.000
      0.604    5.000
      0.604    3.000
      0.605    2.000
      0.605    3.000
      0.605    5.000
      0.605    3.000
      0.605    2.000
      0.606    2.000
      0.606    1.000
      0.606    2.000
      0.606    2.000
      0.606    3.000
      0.607    3.000
      0.607    2.000
      0.607    3.000
      0.607    3.000
      0.607    2.000
      0.608    5.000
      0.608    4.000
      0.608    5.000
      0.608    3.000
      0.608    3.000
      0.609    4.000
      0.609    4.000
      0.609    3.000
      0.609    5.000
      0.609    3.000
      0.610    4.000
      0.610    3.000
      0.610    2.000
      0.610    3.000
      0.610    3.000
      0.611    4.000
      0.611    3.000
      0.611    3.000
      0.611    3.000
      0.611    5.000
      0.612    4.000
      0.612    4.000
      0.612    4.000
      0.612    3.000
      0.612    4.000
      0.613    5.000
      0.613    5.000
      0.613    5.000
      0.613    4.000
      0.613    2.000
      0.614    5.000
      0.614    2.000
      0.614    4.000
      0.614    3.000
      0.614    5.000
      0.615    2.000
      0.615    3.000
      0.615    4.000
      0.615    4.000
      0.615    3.000
      0.616    2.000
      0.616    6.000
      0.616    3.000
      0.616    4.000
      0.616    4.000
      0.617    3.000
      0.617    5.000
      0.617    3.000
      0.617    5.000
      0.617    4.000
      0.618    4.000
      0.618    4.000
      0.618    5.000
      0.618    5.000
      0.618    5.000
      0.619    4.000
      0.619    4.000
      0.619    4.000
      0.619    6.000
      0.619    5.000
      0.620    5.000
      0.620    5.000
      0.620    5.000
      0.620    5.000
      0.620    4.000
      0.621    4.000
      0.621    3.000
      0.621    3.000
      0.621    4.000
      0.621    3.000
      0.622    3.000
      0.622    3.000
      0.622    3.000
      0.622    4.000
      0.622    4.000
      0.623    3.000
      0.623    4.000
      0.623    2.000
      0.623    3.000
      0.623    3.000
      0.624    4.000
      0.624    5.000
      0.624    3.000
      0.624    4.000
      0.624    3.000
      0.625    3.000
      0.625    4.000
      0.625    4.000
      0.625    4.000
      0.625    1.000
      0.626    3.000
      0.626    4.000
      0.626    3.000
      0.626    4.000
      0.626    4.000
      0.627    4.000
      0.627    4.000
      0.627    4.000
      0.627    4.000
      0.627    5.000
      0.628    4.000
      0.628    4.000
      0.628    2.000
      0.628    4.000
      0.628    3.000
      0.629    3.000
      0.629    3.000
      0.629    4.000
      0.629    3.000
      0.629    4.000
      0.630    4.000
      0.630    4.000
      0.630    3.000
      0.630    2.000
      0.630    3.000
      0.631    3.000
      0.631    2.000
      0.631    3.000
      0.631    3.000
      0.631    4.000
      0.632    5.000
      0.632    3.000
      0.632    4.000
      0.632    4.000
      0.632    2.000
      0.633    3.000
      0.633    4.000
      0.633    1.000
      0.633    3.000
      0.633    4.000
      0.634    3.000
      0.634    2.000
      0.634    2.000
      0.634    2.000
      0.634    2.000
      0.635    3.000
      0.635    4.000
      0.635    2.000
      0.635    3.000
      0.635    4.000
      0.636    2.000
      0.636    4.000
      0.636    3.000
      0.636    3.000
      0.636    5.000
      0.637    4.000
      0.637    3.000
      0.637    3.000
      0.637    5.000
      0.637    3.000
      0.638    4.000
      0.638    4.000
      0.638    3.000
      0.638    3.000
      0.638    4.000
      0.639    3.000
      0.639    4.000
      0.639    2.000
      0.639    3.000
      0.639    3.000
      0.640    4.000
      0.640    5.000
      0.640    3.000
      0.640    4.000
      0.640    3.000
      0.641    4.000
      0.641    2.000
      0.641    3.000
      0.641    3.000
      0.641    3.000
      0.642    4.000
      0.642    4.000
      0.642    3.000
      0.642    4.000
      0.642    4.000
      0.643    5.000
      0.643    4.000
      0.643    4.000
      0.643    3.000
      0.643    3.000
      0.644    4.000
      0.644    4.000
      0.644    4.000
      0.644    2.000
      0.644    1.000
      0.645    2.000
      0.645    1.000
      0.645    1.000
      0.645    3.000
      0.645    4.000
      0.646    2.000
      0.646    3.000
      0.646    3.000
      0.646    1.000
      0.646    1.000
      0.647    5.000
      0.647    1.000
      0.647    2.000
      0.647    1.000
      0.647    2.000
      0.648    1.000
      0.648    2.000
      0.648    3.000
      0.648    3.000
      0.648    5.000
      0.649    4.000
      0.649    3.000
      0.649    1.000
      0.649    4.000
      0.649    3.000
      0.650    3.000
      0.650    5.000
      0.650    3.000
      0.650    4.000
      0.650    4.000
      0.651    4.000
      0.651    4.000
      0.651    4.000
      0.651    3.000
      0.651    3.000
      0.652    4.000
      0.652    5.000
      0.652    5.000
      0.652    4.000
      0.652    4.000
      0.653    6.000
      0.653    5.000
      0.653    5.000
      0.653    5.000
      0.653    3.000
      0.654    3.000
      0.654    3.000
      0.654    3.000
      0.654    3.000
      0.654    4.000
      0.655    4.000
      0.655    5.000
      0.655    4.000
      0.655    4.000
      0.655    6.000
      0.656    5.000
      0.656    4.000
      0.656    4.000
      0.656    3.000
      0.656    2.000
      0.657    3.000
      0.657    3.000
      0.657    1.000
      0.657    1.000
      0.657    0.000
      0.658    2.000
      0.658    1.000
      0.658    3.000
      0.658    3.000
      0.658    3.000
      0.659    0.000
      0.659    2.000
      0.659    5.000
      0.659    3.000
      0.659    3.000
      0.660    2.000
      0.660    3.000
      0.660    3.000
      0.660    2.000
      0.660    2.000
      0.661    7.000
      0.661    6.000
      0.661    6.000
      0.661    7.000
      0.661    3.000
      0.662    4.000
      0.662    5.000
      0.662    5.000
      0.662    4.000
      0.662    3.000
      0.663    3.000
      0.663    4.000
      0.663    6.000
      0.663    5.000
      0.663    5.000
      0.664    5.000
      0.664    6.000
      0.664    6.000
      0.664    5.000
      0.664    4.000
      0.665    6.000
      0.665    5.000
      0.665    5.000
      0.665    6.000
      0.665    6.000
      0.666    7.000
      0.666    5.000
      0.666    4.000
      0.666    5.000
      0.666    5.000
      0.667    4.000
      0.667    4.000
      0.667    4.000
      0.667    3.000
      0.667    4.000
      0.668    4.000
      0.668    4.000
      0.668    3.000
      0.668    3.000
      0.668    7.000
      0.669    6.000
      0.669    6.000
      0.669    5.000
      0.669    4.000
      0.669    4.000
      0.670    5.000
      0.670    5.000
      0.670    7.000
      0.670    6.000
      0.670    3.000
      0.671    2.000
      0.671    3.000
      0.671    5.000
      0.671    4.000
      0.671    3.000
      0.672    1.000
      0.672    5.000
      0.672    4.000
      0.672    6.000
      0.672    4.000
      0.673    6.000
      0.673    7.000
      0.673    6.000
      0.673    5.000
      0.673    5.000
      0.674    5.000
      0.674    7.000
      0.674    8.000
      0.674    9.000
      0.674    4.000
      0.675    5.000
      0.675    6.000
      0.675    7.000
      0.675    6.000
      0.675    4.000
      0.676    3.000
      0.676    4.000
      0.676    4.000
      0.676    6.000
      0.676    3.000
      0.677    6.000
      0.677    5.000
      0.677    5.000
      0.677    6.000
      0.677    6.000
      0.678    4.000
      0.678    5.000
      0.678    4.000
      0.678    5.000
      0.678    5.000
      0.679    7.000
      0.679    6.000
      0.679    5.000
      0.679    6.000
      0.679    6.000
      0.680    5.000
      0.680    6.000
      0.680    4.000
      0.680    5.000
      0.680    3.000
      0.681    4.000
      0.681    4.000
      0.681    3.000
      0.681    6.000
      0.681    7.000
      0.682    5.000
      0.682    4.000
      0.682    5.000
      0.682    4.000
      0.682    2.000
      0.683    2.000
      0.683    3.000
      0.683    4.000
      0.683    4.000
      0.683    3.000
      0.684    5.000
      0.684    5.000
      0.684    6.000
      0.684    6.000
      0.684    6.000
      0.685    5.000
      0.685    2.000
      0.685    3.000
      0.685    4.000
      0.685    5.000
      0.686    4.000
      0.686    4.000
      0.686    3.000
      0.686    4.000
      0.686    1.000
      0.687    3.000
      0.687    3.000
      0.687    2.000
      0.687    4.000
      0.687    3.000
      0.688    3.000
      0.688    5.000
      0.688    3.000
      0.688    3.000
      0.688    3.000
      0.689    2.000
      0.689    5.000
      0.689    4.000
      0.689    2.000
      0.689    3.000
      0.690    4.000
      0.690    3.000
      0.690    2.000
      0.690    2.000
      0.690    4.000
      0.691    6.000
      0.691    4.000
      0.691    4.000
      0.691    4.000
      0.691    3.000
      0.692    4.000
      0.692    4.000
      0.692    5.000
      0.692    7.000
      0.692    6.000
      0.693    5.000
      0.693    3.000
      0.693    6.000
      0.693    6.000
      0.693    7.000
      0.694    6.000
      0.694    5.000
      0.694    5.000
      0.694    4.000
      0.694    3.000
      0.695    4.000
      0.695    5.000
      0.695    4.000
      0.695    3.000
      0.695    3.000
      0.696    4.000
      0.696    4.000
      0.696    3.000
      0.696    3.000
      0.696    5.000
      0.697    3.000
      0.697    3.000
      0.697    0.000
      0.697    3.000
      0.697    1.000
      0.698    1.000
      0.698    4.000
      0.698    3.000
      0.698    3.000
      0.698    4.000
      0.699    5.000
      0.699    4.000
      0.699    3.000
      0.699    6.000
      0.699    5.000
      0.700    5.000
      0.700    5.000
      0.700    4.000
      0.700    5.000
      0.700    3.000
      0.701    4.000
      0.701    6.000
      0.701    5.000
      0.701    4.000
      0.701    5.000
      0.702    4.000
      0.702    3.000
      0.702    4.000
      0.702    4.000
      0.702    4.000
      0.703    3.000
      0.703    3.000
      0.703    3.000
      0.703    2.000
      0.703    2.000
      0.704    2.000
      0.704    3.000
      0.704    4.000
      0.704    4.000
      0.704    2.000
      0.705    3.000
      0.705    5.000
      0.705    4.000
      0.705    4.000
      0.705    5.000
      0.706    4.000
      0.706    5.000
      0.706    2.000
      0.706    5.000
      0.706    4.000
      0.707    5.000
      0.707    3.000
      0.707    3.000
      0.707    4.000
      0.707    4.000
      0.708    4.000
      0.708    3.000
      0.708    5.000
      0.708    3.000
      0.708    5.000
      0.709    2.000
      0.709    4.000
      0.709    4.000
      0.709    5.000
      0.709    4.000
      0.710    5.000
      0.710    4.000
      0.710    5.000
      0.710    3.000
      0.710    4.000
      0.711    2.000
      0.711    2.000
      0.711    3.000
      0.711    1.000
      0.711    4.000
      0.712    2.000
      0.712    3.000
      0.712    3.000
      0.712    5.000
      0.712    3.000
      0.713    6.000
      0.713    4.000
      0.713    4.000
      0.713    2.000
      0.713    2.000
      0.714    3.000
      0.714    1.000
      0.714    1.000
      0.714    2.000
      0.714    3.000
      0.715    3.000
      0.715    2.000
      0.715    2.000
      0.715    3.000
      0.715    2.000
      0.716    3.000
      0.716    3.000
      0.716    3.000
      0.716    2.000
      0.716    2.000
      0.717    2.000
      0.717    2.000
      0.717    1.000
      0.717    2.000
      0.717    3.000
      0.718    4.000
      0.718    2.000
      0.718    2.000
      0.718    1.000
      0.718    2.000
      0.719    2.000
      0.719    2.000
      0.719    4.000
      0.719    3.000
      0.719    2.000
      0.720    2.000
      0.720    3.000
      0.720    1.000
      0.720    3.000
      0.720    2.000
      0.721    2.000
      0.721    1.000
      0.721    2.000
      0.721    2.000
      0.721    4.000
      0.722    4.000
      0.722    3.000
      0.722    2.000
      0.722    3.000
      0.722    4.000
      0.723    4.000
      0.723    5.000
      0.723    5.000
      0.723    4.000
      0.723    3.000
      0.724    3.000
      0.724    3.000
      0.724    2.000
      0.724    4.000
      0.724    3.000
      0.725    4.000
      0.725    4.000
      0.725    4.000
      0.725    5.000
      0.725    4.000
      0.726    4.000
      0.726    3.000
      0.726    3.000
      0.726    2.000
      0.726    4.000
      0.727    3.000
      0.727    4.000
      0.727    5.000
      0.727    4.000
      0.727    4.000
      0.728    3.000
      0.728    3.000
      0.728    3.000
      0.728    3.000
      0.728    2.000
      0.729    3.000
      0.729    3.000
      0.729    5.000
      0.729    4.000
      0.729    4.000
      0.730    4.000
      0.730    2.000
      0.730    2.000
      0.730    3.000
      0.730    4.000
      0.731    2.000
      0.731    1.000
      0.731    2.000
      0.731    3.000
      0.731    2.000
      0.732    2.000
      0.732    3.000
      0.732    2.000
      0.732    2.000
      0.732    4.000
      0.733    4.000
      0.733    5.000
      0.733    3.000
      0.733    4.000
      0.733    4.000
      0.734    3.000
      0.734    2.000
      0.734    2.000
      0.734    2.000
      0.734    2.000
      0.735    2.000
      0.735    4.000
      0.735    2.000
      0.735    5.000
      0.735    3.000
      0.736    4.000
      0.736    4.000
      0.736    3.000
      0.736    4.000
      0.736    3.000
      0.737    3.000
      0.737    3.000
      0.737    4.000
      0.737    3.000
      0.737    3.000
      0.738    3.000
      0.738    3.000
      0.738    3.000
      0.738    5.000
      0.738    3.000
      0.739    4.000
      0.739    3.000
      0.739    6.000
      0.739    4.000
      0.739    4.000
      0.740    5.000
      0.740    4.000
      0.740    4.000
      0.740    4.000
      0.740    5.000
      0.741    3.000
      0.741    5.000
      0.741    4.000
      0.741    4.000
      0.741    5.000
      0.742    5.000
      0.742    5.000
      0.742    4.000
      0.742    6.000
      0.742    5.000
      0.743    6.000
      0.743    6.000
      0.743    5.000
      0.743    6.000
      0.743    4.000
      0.744    5.000
      0.744    5.000
      0.744    2.000
      0.744    4.000
      0.744    4.000
      0.745    4.000
      0.745    3.000
      0.745    3.000
      0.745    3.000
      0.745    4.000
      0.746    3.000
      0.746    3.000
      0.746    4.000
      0.746    2.000
      0.746    5.000
      0.747    5.000
      0.747    4.000
      0.747    4.000
      0.747    4.000
      0.747    4.000
      0.748    5.000
      0.748    5.000
      0.748    5.000
      0.748    6.000
      0.748    3.000
      0.749    4.000
      0.749    4.000
      0.749    5.000
      0.749    4.000
      0.749    4.000
      0.750    4.000
      0.750    5.000
      0.750    5.000
      0.750    5.000
      0.750    5.000
      0.751    5.000
      0.751    5.000
      0.751    5.000
      0.751    5.000
      0.751    5.000
      0.752    5.000
      0.752    3.000
      0.752    2.000
      0.752    6.000
      0.752    4.000
      0.753    4.000
      0.753    3.000
      0.753    3.000
      0.753    3.000
      0.753    4.000
      0.754    4.000
      0.754    4.000
      0.754    3.000
      0.754    5.000
      0.754    4.000
      0.755    4.000
      0.755    4.000
      0.755    5.000
      0.755    5.000
      0.755    4.000
      0.756    5.000
      0.756    4.000
      0.756    4.000
      0.756    4.000
      0.756    3.000
      0.757    4.000
      0.757    5.000
      0.757    3.000
      0.757    4.000
      0.757    4.000
      0.758    3.000
      0.758    3.000
      0.758    3.000
      0.758    4.000
      0.758    3.000
      0.759    4.000
      0.759    5.000
      0.759    4.000
      0.759    5.000
      0.759    4.000
      0.760    4.000
      0.760    6.000
      0.760    4.000
      0.760    2.000
      0.760    6.000
      0.761    4.000
      0.761    4.000
      0.761    4.000
      0.761    4.000
      0.761    4.000
      0.762    4.000
      0.762    5.000
      0.762    3.000
      0.762    5.000
      0.762    6.000
      0.763    3.000
      0.763    5.000
      0.763    4.000
      0.763    5.000
      0.763    4.000
      0.764    3.000
      0.764    2.000
      0.764    4.000
      0.764    3.000
      0.764    4.000
      0.765    5.000
      0.765    5.000
      0.765    6.000
      0.765    5.000
      0.765    5.000
      0.766    6.000
      0.766    5.000
      0.766    3.000
      0.766    4.000
      0.766    4.000
      0.767    3.000
      0.767    4.000
      0.767    4.000
      0.767    5.000
      0.767    7.000
      0.768    7.000
      0.768    6.000
      0.768    6.000
      0.768    5.000
      0.768    6.000
      0.769    5.000
      0.769    4.000
      0.769    3.000
      0.769    5.000
      0.769    3.000
      0.770    5.000
      0.770    5.000
      0.770    7.000
      0.770    5.000
      0.770    5.000
      0.771    6.000
      0.771    5.000
      0.771    6.000
      0.771    4.000
      0.771    5.000
      0.772    6.000
      0.772    3.000
      0.772    4.000
      0.772    4.000
      0.772    3.000
      0.773    3.000
      0.773    4.000
      0.773    3.000
      0.773    3.000
      0.773    4.000
      0.774    5.000
      0.774    4.000
      0.774    4.000
      0.774    2.000
      0.774    3.000
      0.775    3.000
      0.775    3.000
      0.775    4.000
      0.775    5.000
      0.775    6.000
      0.776    5.000
      0.776    5.000
      0.776    7.000
      0.776    6.000
      0.776    6.000
      0.777    5.000
      0.777    5.000
      0.777    4.000
      0.777    5.000
      0.777    5.000
      0.778    5.000
      0.778    5.000
      0.778    2.000
      0.778    6.000
      0.778    4.000
      0.779    6.000
      0.779    4.000
      0.779    8.000
      0.779    6.000
      0.779    7.000
      0.780    5.000
      0.780    6.000
      0.780    3.000
      0.780    5.000
      0.780    5.000
      0.781    5.000
      0.781    6.000
      0.781    4.000
      0.781    4.000
      0.781    6.000
      0.782    4.000
      0.782    3.000
      0.782    4.000
      0.782    4.000
      0.782    6.000
      0.783    5.000
      0.783    4.000
      0.783    7.000
      0.783    6.000
      0.783    6.000
      0.784    9.000
      0.784    8.000
      0.784    8.000
      0.784    5.000
      0.784    8.000
      0.785    7.000
      0.785    8.000
      0.785    6.000
      0.785    7.000
      0.785    6.000
      0.786    4.000
      0.786    7.000
      0.786    6.000
      0.786    8.000
      0.786    7.000
      0.787    4.000
      0.787    5.000
      0.787    6.000
      0.787    7.000
      0.787    4.000
      0.788    3.000
      0.788    3.000
      0.788    4.000
      0.788    6.000
      0.788    5.000
      0.789    4.000
      0.789    3.000
      0.789    3.000
      0.789    3.000
      0.789    4.000
      0.790    5.000
      0.790    3.000
      0.790    4.000
      0.790    5.000
      0.790    6.000
      0.791    5.000
      0.791    4.000
      0.791    5.000
      0.791    5.000
      0.791    4.000
      0.792    4.000
      0.792    3.000
      0.792    4.000
      0.792    5.000
      0.792    3.000
      0.793    5.000
      0.793    4.000
      0.793    6.000
      0.793    5.000
      0.793    4.000
      0.794    6.000
      0.794    6.000
      0.794    5.000
      0.794    5.000
      0.794    5.000
      0.795    5.000
      0.795    5.000
      0.795    5.000
      0.795    5.000
      0.795    5.000
      0.796    6.000
      0.796    5.000
      0.796    3.000
      0.796    4.000
      0.796    3.000
      0.797    8.000
      0.797    5.000
      0.797    6.000
      0.797    5.000
      0.797    3.000
      0.798    7.000
      0.798    5.000
      0.798    5.000
      0.798    7.000
      0.798    4.000
      0.799    4.000
      0.799    5.000
      0.799    6.000
      0.799    6.000
      0.799    4.000
      0.800    5.000
      0.800    4.000
      0.800    3.000
      0.800    7.000
      0.800    4.000
      0.801    5.000
      0.801    4.000
      0.801    4.000
      0.801    5.000
      0.801    3.000
      0.802    6.000
      0.802    2.000
      0.802    5.000
      0.802    3.000
      0.802    3.000
      0.803    4.000
      0.803    4.000
      0.803    5.000
      0.803    5.000
      0.803    7.000
      0.804   10.000
      0.804    5.000
      0.804    0.000
      0.804    5.000
      0.804    5.000
      0.805    5.000
      0.805    5.000
      0.805    5.000
      0.805    5.000
      0.805    5.000
      0.806    3.000
      0.806    4.000
      0.806    3.000
      0.806    6.000
      0.806    5.000
      0.807    5.000
      0.807    6.000
      0.807    5.000
      0.807    2.000
      0.807    4.000
      0.808    3.000
      0.808    6.000
      0.808    7.000
      0.808    4.000
      0.808    4.000
      0.809    4.000
      0.809    4.000
      0.809    5.000
      0.809    2.000
      0.809    5.000
      0.810    7.000
      0.810    5.000
      0.810    6.000
      0.810    7.000
      0.810    6.000
      0.811    3.000
      0.811    5.000
      0.811    7.000
      0.811    3.000
      0.811    5.000
      0.812    5.000
      0.812    5.000
      0.812    3.000
      0.812    4.000
      0.812    3.000
      0.813    6.000
      0.813    7.000
      0.813    6.000
      0.813    6.000
      0.813    8.000
      0.814    6.000
      0.814    6.000
      0.814    5.000
      0.814    4.000
      0.814    8.000
      0.815    6.000
      0.815    4.000
      0.815    5.000
      0.815    2.000
      0.815    4.000
      0.816    3.000
      0.816    5.000
      0.816    5.000
      0.816    3.000
      0.816    5.000
      0.817    4.000
      0.817    4.000
      0.817    4.000
      0.817    1.000
      0.817    5.000
      0.818    4.000
      0.818    5.000
      0.818    4.000
      0.818    4.000
      0.818    3.000
      0.819    5.000
      0.819    4.000
      0.819    4.000
      0.819    6.000
      0.819    5.000
      0.820    6.000
      0.820    5.000
      0.820    5.000
      0.820    4.000
      0.820    5.000
      0.821    5.000
      0.821    6.000
      0.821    4.000
      0.821    5.000
      0.821    5.000
      0.822    5.000
      0.822    6.000
      0.822    5.000
      0.822    6.000
      0.822    5.000
      0.823    7.000
      0.823    4.000
      0.823    5.000
      0.823    6.000
      0.823    7.000
      0.824    6.000
      0.824    5.000
      0.824    5.000
      0.824    5.000
      0.824    5.000
      0.825    7.000
      0.825   10.000
      0.825    6.000
      0.825    7.000
      0.825    7.000
      0.826    6.000
      0.826    8.000
      0.826    6.000
      0.826    6.000
      0.826    5.000
      0.827    6.000
      0.827    5.000
      0.827    6.000
      0.827    3.000
      0.827    7.000
      0.828    3.000
      0.828    5.000
      0.828    7.000
      0.828    3.000
      0.828    2.000
      0.829    4.000
      0.829    4.000
      0.829    5.000
      0.829    3.000
      0.829    4.000
      0.830    2.000
      0.830    2.000
      0.830    7.000
      0.830    8.000
      0.830    8.000
      0.831    6.000
      0.831    4.000
      0.831    4.000
      0.831    5.000
      0.831    5.000
      0.832    5.000
      0.832    6.000
      0.832    4.000
      0.832    3.000
      0.832    2.000
      0.833    5.000
      0.833    4.000
      0.833    4.000
      0.833    4.000
      0.833    5.000
      0.834    7.000
      0.834    6.000
      0.834    5.000
      0.834    4.000
      0.834    7.000
      0.835    4.000
      0.835    4.000
      0.835    5.000
      0.835    5.000
      0.835    4.000
      0.836    4.000
      0.836    3.000
      0.836    5.000
      0.836    5.000
      0.836    3.000
      0.837    5.000
      0.837    3.000
      0.837    4.000
      0.837    5.000
      0.837    6.000
      0.838    6.000
      0.838    5.000
      0.838    3.000
      0.838    5.000
      0.838    3.000
      0.839    4.000
      0.839    1.000
      0.839    4.000
      0.839    3.000
      0.839    2.000
      0.840    6.000
      0.840    4.000
      0.840    5.000
      0.840    4.000
      0.840    2.000
      0.841    2.000
      0.841    5.000
      0.841    4.000
      0.841    4.000
      0.841    4.000
      0.842    3.000
      0.842    1.000
      0.842    1.000
      0.842    5.000
      0.842    1.000
      0.843    3.000
      0.843    4.000
      0.843    5.000
      0.843    5.000
      0.843    4.000
      0.844    2.000
      0.844    3.000
      0.844    3.000
      0.844    2.000
      0.844    1.000
      0.845    1.000
      0.845    1.000
      0.845    4.000
      0.845    7.000
      0.845    3.000
      0.846    3.000
      0.846    5.000
      0.846    5.000
      0.846    4.000
      0.846    5.000
      0.847    5.000
      0.847    4.000
      0.847    2.000
      0.847    2.000
      0.847    3.000
      0.848    3.000
      0.848    4.000
      0.848    2.000
      0.848    4.000
      0.848    3.000
      0.849    4.000
      0.849    4.000
      0.849    3.000
      0.849    2.000
      0.849    5.000
      0.850    6.000
      0.850    5.000
      0.850    5.000
      0.850    4.000
      0.850    7.000
      0.851    5.000
      0.851    6.000
      0.851    6.000
      0.851    4.000
      0.851    6.000
      0.852    5.000
      0.852    3.000
      0.852    5.000
      0.852    7.000
      0.852    5.000
      0.853    4.000
      0.853    5.000
      0.853    5.000
      0.853    6.000
      0.853    6.000
      0.854    1.000
      0.854    4.000
      0.854    5.000
      0.854    4.000
      0.854    4.000
      0.855    3.000
      0.855    4.000
      0.855    6.000
      0.855    3.000
      0.855    5.000
      0.856    4.000
      0.856    2.000
      0.856    5.000
      0.856    4.000
      0.856    2.000
      0.857    3.000
      0.857    5.000
      0.857    5.000
      0.857    4.000
      0.857    5.000
      0.858    6.000
      0.858    5.000
      0.858    7.000
      0.858    4.000
      0.858    6.000
      0.859    4.000
      0.859    1.000
      0.859    4.000
      0.859    1.000
      0.859    3.000
      0.860    4.000
      0.860    4.000
      0.860    5.000
      0.860    3.000
      0.860    5.000
      0.861    4.000
      0.861    2.000
      0.861    4.000
      0.861    4.000
      0.861    4.000
      0.862    4.000
      0.862    5.000
      0.862    5.000
      0.862    7.000
      0.862    7.000
      0.863    6.000
      0.863    8.000
      0.863    5.000
      0.863    5.000
      0.863    5.000
      0.864    6.000
      0.864    5.000
      0.864    6.000
      0.864    5.000
      0.864    6.000
      0.865    6.000
      0.865    4.000
      0.865    4.000
      0.865    4.000
      0.865    5.000
      0.866    2.000
      0.866    3.000
      0.866    5.000
      0.866    5.000
      0.866    3.000
      0.867    5.000
      0.867    5.000
      0.867    5.000
      0.867    7.000
      0.867    7.000
      0.868    5.000
      0.868    7.000
      0.868    6.000
      0.868    6.000
      0.868    4.000
      0.869    7.000
      0.869    5.000
      0.869    7.000
      0.869    8.000
      0.869    7.000
      0.870    6.000
      0.870    6.000
      0.870    7.000
      0.870    6.000
      0.870    6.000
      0.871    5.000
      0.871    5.000
      0.871    5.000
      0.871    7.000
      0.871    7.000
      0.872    4.000
      0.872    6.000
      0.872    5.000
      0.872    7.000
      0.872    5.000
      0.873    5.000
      0.873    6.000
      0.873    6.000
      0.873    5.000
      0.873    6.000
      0.874    3.000
      0.874    3.000
      0.874    5.000
      0.874    4.000
      0.874    4.000
      0.875    4.000
      0.875    4.000
      0.875    4.000
      0.875    2.000
      0.875    3.000
      0.876    3.000
      0.876    5.000
      0.876    3.000
      0.876    2.000
      0.876    5.000
      0.877    3.000
      0.877    4.000
      0.877    3.000
      0.877    2.000
      0.877    3.000
      0.878    1.000
      0.878    3.000
      0.878    1.000
      0.878    3.000
      0.878    3.000
      0.879    2.000
      0.879    2.000
      0.879    1.000
      0.879    5.000
      0.879    5.000
      0.880    4.000
      0.880    4.000
      0.880    1.000
      0.880    4.000
      0.880    2.000
      0.881    3.000
      0.881    3.000
      0.881    2.000
      0.881    5.000
      0.881    4.000
      0.882    4.000
      0.882    4.000
      0.882    5.000
      0.882    5.000
      0.882    5.000
      0.883    4.000
      0.883    4.000
      0.883    1.000
      0.883    3.000
      0.883    2.000
      0.884    3.000
      0.884    3.000
      0.884    3.000
      0.884    5.000
      0.884    3.000
      0.885    2.000
      0.885    3.000
      0.885    3.000
      0.885    5.000
      0.885    3.000
      0.886    7.000
      0.886    8.000
      0.886    9.000
      0.886    7.000
      0.886    5.000
      0.887    4.000
      0.887    4.000
      0.887    5.000
      0.887    5.000
      0.887    3.000
      0.888    5.000
      0.888    4.000
      0.888    3.000
      0.888    3.000
      0.888    6.000
      0.889    3.000
      0.889    5.000
      0.889    4.000
      0.889    4.000
      0.889    5.000
      0.890    5.000
      0.890    4.000
      0.890    3.000
      0.890    4.000
      0.890    4.000
      0.891    4.000
      0.891    4.000
      0.891    6.000
      0.891    2.000
      0.891    3.000
      0.892    2.000
      0.892    2.000
      0.892    3.000
      0.892    1.000
      0.892    0.000
      0.893    1.000
      0.893    2.000
      0.893    4.000
      0.893    4.000
      0.893    4.000
      0.894    3.000
      0.894    2.000
      0.894    3.000
      0.894    4.000
      0.894    4.000
      0.895    3.000
      0.895    2.000
      0.895    2.000
      0.895    4.000
      0.895    4.000
      0.896    4.000
      0.896    4.000
      0.896    5.000
      0.896    4.000
      0.896    4.000
      0.897    2.000
      0.897    4.000
      0.897    4.000
      0.897    4.000
      0.897    3.000
      0.898    5.000
      0.898    4.000
      0.898    3.000
      0.898    3.000
      0.898    3.000
      0.899    4.000
      0.899    3.000
      0.899    4.000
      0.899    2.000
      0.899    3.000
      0.900    2.000
      0.900    2.000
      0.900    4.000
      0.900    3.000
      0.900    4.000
      0.901    3.000
      0.901    3.000
      0.901    5.000
      0.901    3.000
      0.901    1.000
      0.902    1.000
      0.902    3.000
      0.902    3.000
      0.902    4.000
      0.902    1.000
      0.903    0.000
      0.903    0.000
      0.903    1.000
      0.903    2.000
      0.903    2.000
      0.904    0.000
      0.904    1.000
      0.904    1.000
      0.904    2.000
      0.904    4.000
      0.905    5.000
      0.905    3.000
      0.905    2.000
      0.905    1.000
      0.905    4.000
      0.906    3.000
      0.906    3.000
      0.906    2.000
      0.906    1.000
      0.906    1.000
      0.907    3.000
      0.907    3.000
      0.907    2.000
      0.907    3.000
      0.907    1.000
      0.908    3.000
      0.908    3.000
      0.908    3.000
      0.908    2.000
      0.908    2.000
      0.909    2.000
      0.909    2.000
      0.909    3.000
      0.909    5.000
      0.909    2.000
      0.910    2.000
      0.910    2.000
      0.910    1.000
      0.910    2.000
      0.910    2.000
      0.911    3.000
      0.911    3.000
      0.911    1.000
      0.911    4.000
      0.911    2.000
      0.912    1.000
      0.912    1.000
      0.912    0.000
      0.912    2.000
      0.912    3.000
      0.913    2.000
      0.913    4.000
      0.913    2.000
      0.913    3.000
      0.913    2.000
      0.914    3.000
      0.914    3.000
      0.914    3.000
      0.914    4.000
      0.914    5.000
      0.915    4.000
      0.915    3.000
      0.915    4.000
      0.915    2.000
      0.915    3.000
      0.916    4.000
      0.916    2.000
      0.916    4.000
      0.916    2.000
      0.916    2.000
      0.917    4.000
      0.917    3.000
      0.917    4.000
      0.917    5.000
      0.917    7.000
      0.918    5.000
      0.918    4.000
      0.918    4.000
      0.918    5.000
      0.918    5.000
      0.919    5.000
      0.919    5.000
      0.919    6.000
      0.919    4.000
      0.919    5.000
      0.920    3.000
      0.920    2.000
      0.920    5.000
      0.920    5.000
      0.920    5.000
      0.921    4.000
      0.921    4.000
      0.921    3.000
      0.921    5.000
      0.921    6.000
      0.922    4.000
      0.922    5.000
      0.922    4.000
      0.922    4.000
      0.922    3.000
      0.923    2.000
      0.923    1.000
      0.923    3.000
      0.923    3.000
      0.923    3.000
      0.924    5.000
      0.924    4.000
      0.924    2.000
      0.924    3.000
      0.924    2.000
      0.925    3.000
      0.925    5.000
      0.925    4.000
      0.925    5.000
      0.925    3.000
      0.926    6.000
      0.926    6.000
      0.926    6.000
      0.926    4.000
      0.926    6.000
      0.927    5.000
      0.927    4.000
      0.927    4.000
      0.927    5.000
      0.927    5.000
      0.928    6.000
      0.928    6.000
      0.928    6.000
      0.928    5.000
      0.928    4.000
      0.929    4.000
      0.929    6.000
      0.929    6.000
      0.929    7.000
      0.929    4.000
      0.930    3.000
      0.930    3.000
      0.930    4.000
      0.930    3.000
      0.930    4.000
      0.931    2.000
      0.931    4.000
      0.931    4.000
      0.931    4.000
      0.931    4.000
      0.932    4.000
      0.932    5.000
      0.932    7.000
      0.932    4.000
      0.932    8.000
      0.933    6.000
      0.933    8.000
      0.933    7.000
      0.933    9.000
      0.933    6.000
      0.934    6.000
      0.934    5.000
      0.934    6.000
      0.934    8.000
      0.934    7.000
      0.935    5.000
      0.935    5.000
      0.935    8.000
      0.935    5.000
      0.935    5.000
      0.936    6.000
      0.936    4.000
      0.936    5.000
      0.936    4.000
      0.936    2.000
      0.937    2.000
      0.937    2.000
      0.937    2.000
      0.937    2.000
      0.937    1.000
      0.938    3.000
      0.938    4.000
      0.938    3.000
      0.938    3.000
      0.938    4.000
      0.939    4.000
      0.939    5.000
      0.939    5.000
      0.939    6.000
      0.939    3.000
      0.940    5.000
      0.940    7.000
      0.940    6.000
      0.940    6.000
      0.940    7.000
      0.941    6.000
      0.941    7.000
      0.941    4.000
      0.941    4.000
      0.941    5.000
      0.942    4.000
      0.942    4.000
      0.942    4.000
      0.942    3.000
      0.942    4.000
      0.943    6.000
      0.943    5.000
      0.943    5.000
      0.943    6.000
      0.943    5.000
      0.944    4.000
      0.944    5.000
      0.944    5.000
      0.944    5.000
      0.944    7.000
      0.945    7.000
      0.945    5.000
      0.945    4.000
      0.945    4.000
      0.945    5.000
      0.946    5.000
      0.946    6.000
      0.946    6.000
      0.946    5.000
      0.946    4.000
      0.947    5.000
      0.947    3.000
      0.947    4.000
      0.947    6.000
      0.947    6.000
      0.948    5.000
      0.948    5.000
      0.948    5.000
      0.948    5.000
      0.948    8.000
      0.949    5.000
      0.949    8.000
      0.949    7.000
      0.949    4.000
      0.949    7.000
      0.950    7.000
      0.950    7.000
      0.950    8.000
      0.950    6.000
      0.950    6.000
      0.951    4.000
      0.951    5.000
      0.951    5.000
      0.951    5.000
      0.951    5.000
      0.952    7.000
      0.952    5.000
      0.952    7.000
      0.952    5.000
      0.952    6.000
      0.953    6.000
      0.953    6.000
      0.953    4.000
      0.953    3.000
      0.953    4.000
      0.954    4.000
      0.954    7.000
      0.954    5.000
      0.954    4.000
      0.954    5.000
      0.955    4.000
      0.955    3.000
      0.955    4.000
      0.955    3.000
      0.955    3.000
      0.956    4.000
      0.956    5.000
      0.956    5.000
      0.956    6.000
      0.956    6.000
      0.957    4.000
      0.957    3.000
      0.957    3.000
      0.957    6.000
      0.957    4.000
      0.958    4.000
      0.958    3.000
      0.958    4.000
      0.958    3.000
      0.958    2.000
      0.959    1.000
      0.959    6.000
      0.959    6.000
      0.959    3.000
      0.959    3.000
      0.960    3.000
      0.960    4.000
      0.960    5.000
      0.960    3.000
      0.960    4.000
      0.961    5.000
      0.961    2.000
      0.961    3.000
      0.961    5.000
      0.961    3.000
      0.962    6.000
      0.962    8.000
      0.962    7.000
      0.962    4.000
      0.962    4.000
      0.963    3.000
      0.963    4.000
      0.963    3.000
      0.963    5.000
      0.963    4.000
      0.964    4.000
      0.964    3.000
      0.964    4.000
      0.964    4.000
      0.964    4.000
      0.965    5.000
      0.965    4.000
      0.965    6.000
      0.965    4.000
      0.965    5.000
      0.966    3.000
      0.966    5.000
      0.966    5.000
      0.966    6.000
      0.966    5.000
      0.967    4.000
      0.967    3.000
      0.967    4.000
      0.967    3.000
      0.967    3.000
      0.968    4.000
      0.968    5.000
      0.968    2.000
      0.968    5.000
      0.968    4.000
      0.969    4.000
      0.969    4.000
      0.969    4.000
      0.969    3.000
      0.969    4.000
      0.970    4.000
      0.970    5.000
      0.970    4.000
      0.970    6.000
      0.970    5.000
      0.971    6.000
      0.971    5.000
      0.971    4.000
      0.971    3.000
      0.971    3.000
      0.972    3.000
      0.972    4.000
      0.972    5.000
      0.972    4.000
      0.972    6.000
      0.973    4.000
      0.973    4.000
      0.973    3.000
      0.973    3.000
      0.973    3.000
      0.974    5.000
      0.974    4.000
      0.974    8.000
      0.974    6.000
      0.974    5.000
      0.975    4.000
      0.975    5.000
      0.975    5.000
      0.975    8.000
      0.975    6.000
      0.976    5.000
      0.976    5.000
      0.976    5.000
      0.976    5.000
      0.976    7.000
      0.977    6.000
      0.977    7.000
      0.977    7.000
      0.977    6.000
      0.977    5.000
      0.978    7.000
      0.978    5.000
      0.978    4.000
      0.978    4.000
      0.978    6.000
      0.979    4.000
      0.979    2.000
      0.979    3.000
      0.979    3.000
      0.979    4.000
      0.980    4.000
      0.980    4.000
      0.980    2.000
      0.980    6.000
      0.980    5.000
      0.981    3.000
      0.981    5.000
      0.981    2.000
      0.981    2.000
      0.981    2.000
      0.982    2.000
      0.982    5.000
      0.982    5.000
      0.982    5.000
      0.982    6.000
      0.983    6.000
      0.983    5.000
      0.983    3.000
      0.983    6.000
      0.983    5.000
      0.984    4.000
      0.984    5.000
      0.984    3.000
      0.984    5.000
      0.984    7.000
      0.985    5.000
      0.985    6.000
      0.985    4.000
      0.985    3.000
      0.985    6.000
      0.986    7.000
      0.986    6.000
      0.986    8.000
      0.986    5.000
      0.986    4.000
      0.987    5.000
      0.987    5.000
      0.987    5.000
      0.987    5.000
      0.987    7.000
      0.988    6.000
      0.988    5.000
      0.988    4.000
      0.988    6.000
      0.988    5.000
      0.989    6.000
      0.989    5.000
      0.989    8.000
      0.989    8.000
      0.989    9.000
      0.990    9.000
      0.990    6.000
      0.990    7.000
      0.990    8.000
      0.990    8.000
      0.991    6.000
      0.991    8.000
      0.991    7.000
      0.991    7.000
      0.991    7.000
      0.992    6.000
      0.992    8.000
      0.992    5.000
      0.992    6.000
      0.992    6.000
      0.993    5.000
      0.993    7.000
      0.993    5.000
      0.993    6.000
      0.993    6.000
      0.994    6.000
      0.994    7.000
      0.994    6.000
      0.994    3.000
      0.994    5.000
      0.995    5.000
      0.995    5.000
      0.995    6.000
      0.995    8.000
      0.995    5.000
      0.996    5.000
      0.996    4.000
      0.996    6.000
      0.996    6.000
      0.996    4.000
      0.997    4.000
      0.997    3.000
      0.997    3.000
      0.997    5.000
      0.997    7.000
      0.998    5.000
      0.998    4.000
      0.998    5.000
      0.998    5.000
      0.998    5.000
      0.999    6.000
      0.999    5.000
      0.999    6.000
      0.999    4.000
      0.999    5.000
      1.000    4.000
      1.000    4.000
      1.000    5.000
      1.000    4.000
      1.000    6.000
      1.001    3.000
      1.001    4.000
      1.001    2.000
      1.001    4.000
      1.001    5.000
      1.002    3.000
      1.002    4.000
      1.002    4.000
      1.002    4.000
      1.002    3.000
      1.003    6.000
      1.003    4.000
      1.003    5.000
      1.003    4.000
      1.003    4.000
      1.004    5.000
      1.004    4.000
      1.004    3.000
      1.004    5.000
      1.004    4.000
      1.005    3.000
      1.005    4.000
      1.005    5.000
      1.005    5.000
      1.005    3.000
      1.006    5.000
      1.006    4.000
      1.006    2.000
      1.006    2.000
      1.006    6.000
      1.007    5.000
      1.007    5.000
      1.007    5.000
      1.007    4.000
      1.007    6.000
      1.008    6.000
      1.008    6.000
      1.008    4.000
      1.008    6.000
      1.008    6.000
      1.009    4.000
      1.009    6.000
      1.009    5.000
      1.009    6.000
      1.009    5.000
      1.010    4.000
      1.010    4.000
      1.010    3.000
      1.010    3.000
      1.010    3.000
      1.011    3.000
      1.011    5.000
      1.011    5.000
      1.011    5.000
      1.011    4.000
      1.012    5.000
      1.012    7.000
      1.012    7.000
      1.012    6.000
      1.012    7.000
      1.013    7.000
      1.013    6.000
      1.013    6.000
      1.013    7.000
      1.013    5.000
      1.014    6.000
      1.014    8.000
      1.014    8.000
      1.014    4.000
      1.014    6.000
      1.015    4.000
      1.015    8.000
      1.015    7.000
      1.015    6.000
      1.015    5.000
      1.016    4.000
      1.016    4.000
      1.016    7.000
      1.016    6.000
      1.016    6.000
      1.017    5.000
      1.017    6.000
      1.017    6.000
      1.017    5.000
      1.017    4.000
      1.018    6.000
      1.018    6.000
      1.018    7.000
      1.018    6.000
      1.018    7.000
      1.019    6.000
      1.019    6.000
      1.019    7.000
      1.019    5.000
      1.019    6.000
      1.020    5.000
      1.020    5.000
      1.020    7.000
      1.020    7.000
      1.020    4.000
      1.021    1.000
      1.021    4.000
      1.021    5.000
      1.021    4.000
      1.021    5.000
      1.022    5.000
      1.022    2.000
      1.022    3.000
      1.022    4.000
      1.022    4.000
      1.023    6.000
      1.023    5.000
      1.023    3.000
      1.023    5.000
      1.023    4.000
      1.024    2.000
      1.024    4.000
      1.024    2.000
      1.024    4.000
      1.024    4.000
      1.025    6.000
      1.025    4.000
      1.025    3.000
      1.025    2.000
      1.025    4.000
      1.026    3.000
      1.026    3.000
      1.026    6.000
      1.026    3.000
      1.026    2.000
      1.027    4.000
      1.027    4.000
      1.027    3.000
      1.027    3.000
      1.027    2.000
      1.028    4.000
      1.028    5.000
      1.028    3.000
      1.028    4.000
      1.028    6.000
      1.029    3.000
      1.029    3.000
      1.029    4.000
      1.029    4.000
      1.029    4.000
      1.030    4.000
      1.030    3.000
      1.030    4.000
      1.030    6.000
      1.030    5.000
      1.031    5.000
      1.031    3.000
      1.031    2.000
      1.031    3.000
      1.031    3.000
      1.032    5.000
      1.032    2.000
      1.032    3.000
      1.032    3.000
      1.032    2.000
      1.033    2.000
      1.033    2.000
      1.033    2.000
      1.033    4.000
      1.033    4.000
      1.034    4.000
      1.034    2.000
      1.034    2.000
      1.034    5.000
      1.034    4.000
      1.035    3.000
      1.035    1.000
      1.035    3.000
      1.035    2.000
      1.035    2.000
      1.036    2.000
      1.036    3.000
      1.036    3.000
      1.036    3.000
      1.036    3.000
      1.037    1.000
      1.037    4.000
      1.037    1.000
      1.037    2.000
      1.037    2.000
      1.038    5.000
      1.038    3.000
      1.038    4.000
      1.038    2.000
      1.038    1.000
      1.039    2.000
      1.039    3.000
      1.039    3.000
      1.039    3.000
      1.039    4.000
      1.040    5.000
      1.040    6.000
      1.040    5.000
      1.040    2.000
      1.040    2.000
      1.041    5.000
      1.041    4.000
      1.041    7.000
      1.041    5.000
      1.041    3.000
      1.042    2.000
      1.042    2.000
      1.042    3.000
      1.042    3.000
      1.042    4.000
      1.043    3.000
      1.043    4.000
      1.043    3.000
      1.043    3.000
      1.043    2.000
      1.044    4.000
      1.044    4.000
      1.044    1.000
      1.044    3.000
      1.044    1.000
      1.045    4.000
      1.045    3.000
      1.045    3.000
      1.045    2.000
      1.045    6.000
      1.046    6.000
      1.046    5.000
      1.046    3.000
      1.046    6.000
      1.046    3.000
      1.047    5.000
      1.047    4.000
      1.047    4.000
      1.047    5.000
      1.047    4.000
      1.048    3.000
      1.048    4.000
      1.048    3.000
      1.048    3.000
      1.048    3.000
      1.049    5.000
      1.049    3.000
      1.049    5.000
      1.049    6.000
      1.049    2.000
      1.050    5.000
      1.050    5.000
      1.050    4.000
      1.050    5.000
      1.050    4.000
      1.051    4.000
      1.051    5.000
      1.051    4.000
      1.051    2.000
      1.051    4.000
      1.052    4.000
      1.052    4.000
      1.052    6.000
      1.052    5.000
      1.052    4.000
      1.053    4.000
      1.053    4.000
      1.053    5.000
      1.053    3.000
      1.053    3.000
      1.054    4.000
      1.054    2.000
      1.054    3.000
      1.054    2.000
      1.054    2.000
      1.055    2.000
      1.055    4.000
      1.055    3.000
      1.055    2.000
      1.055    3.000
      1.056    4.000
      1.056    3.000
      1.056    3.000
      1.056    2.000
      1.056    1.000
      1.057    2.000
      1.057    2.000
      1.057    3.000
      1.057    6.000
      1.057    4.000
      1.058    3.000
      1.058    4.000
      1.058    5.000
      1.058    3.000
      1.058    3.000
      1.059    5.000
      1.059    4.000
      1.059    3.000
      1.059    4.000
      1.059    6.000
      1.060    5.000
      1.060    4.000
      1.060    4.000
      1.060    4.000
      1.060    4.000
      1.061    2.000
      1.061    3.000
      1.061    3.000
      1.061    3.000
      1.061    6.000
      1.062    3.000
      1.062    2.000
      1.062    3.000
      1.062    2.000
      1.062    4.000
      1.063    6.000
      1.063    2.000
      1.063    5.000
      1.063    6.000
      1.063    4.000
      1.064    2.000
      1.064    3.000
      1.064    5.000
      1.064    5.000
      1.064    4.000
      1.065    3.000
      1.065    4.000
      1.065    3.000
      1.065    4.000
      1.065    5.000
      1.066    6.000
      1.066    5.000
      1.066    7.000
      1.066    4.000
      1.066    3.000
      1.067    6.000
      1.067    1.000
      1.067    2.000
      1.067    3.000
      1.067    4.000
      1.068    3.000
      1.068    3.000
      1.068    3.000
      1.068    4.000
      1.068    5.000
      1.069    5.000
      1.069    3.000
      1.069    3.000
      1.069    4.000
      1.069    5.000
      1.070    5.000
      1.070    3.000
      1.070    3.000
      1.070    4.000
      1.070    1.000
      1.071    4.000
      1.071    5.000
      1.071    5.000
      1.071    6.000
      1.071    7.000
      1.072    6.000
      1.072    5.000
      1.072    5.000
      1.072    4.000
      1.072    4.000
      1.073    4.000
      1.073    4.000
      1.073    1.000
      1.073    3.000
      1.073    5.000
      1.074    3.000
      1.074    5.000
      1.074    5.000
      1.074    4.000
      1.074    4.000
      1.075    3.000
      1.075    5.000
      1.075    3.000
      1.075    4.000
      1.075    4.000
      1.076    3.000
      1.076    3.000
      1.076    3.000
      1.076    2.000
      1.076    3.000
      1.077    4.000
      1.077    4.000
      1.077    4.000
      1.077    3.000
      1.077    4.000
      1.078    1.000
      1.078    3.000
      1.078    4.000
      1.078    5.000
      1.078    3.000
      1.079    4.000
      1.079    4.000
      1.079    6.000
      1.079    4.000
      1.079    3.000
      1.080    2.000
      1.080    6.000
      1.080    2.000
      1.080    3.000
      1.080    2.000
      1.081    2.000
      1.081    3.000
      1.081    4.000
      1.081    4.000
      1.081    4.000
      1.082    1.000
      1.082    2.000
      1.082    3.000
      1.082    2.000
      1.082    5.000
      1.083    6.000
      1.083    5.000
      1.083    5.000
      1.083    3.000
      1.083    3.000
      1.084    4.000
      1.084    3.000
      1.084    3.000
      1.084    3.000
      1.084    2.000
      1.085    4.000
      1.085    4.000
      1.085    5.000
      1.085    4.000
      1.085    4.000
      1.086    3.000
      1.086    4.000
      1.086    5.000
      1.086    5.000
      1.086    5.000
      1.087    5.000
      1.087    5.000
      1.087    5.000
      1.087    5.000
      1.087    5.000
      1.088    4.000
      1.088    5.000
      1.088    5.000
      1.088    3.000
      1.088    3.000
      1.089    5.000
      1.089    4.000
      1.089    5.000
      1.089    3.000
      1.089    4.000
      1.090    5.000
      1.090    5.000
      1.090    4.000
      1.090    4.000
      1.090    3.000
      1.091    5.000
      1.091    3.000
      1.091    6.000
      1.091    5.000
      1.091    7.000
      1.092    6.000
      1.092    6.000
      1.092    4.000
      1.092    4.000
      1.092    5.000
      1.093    5.000
      1.093    5.000
      1.093    3.000
      1.093    5.000
      1.093    7.000
      1.094    6.000
      1.094    6.000
      1.094    6.000
      1.094    5.000
      1.094    5.000
      1.095    5.000
      1.095    5.000
      1.095    2.000
      1.095    3.000
      1.095    6.000
      1.096    6.000
      1.096    6.000
      1.096    4.000
      1.096    5.000
      1.096    7.000
      1.097    5.000
      1.097    6.000
      1.097    4.000
      1.097    3.000
      1.097    7.000
      1.098    3.000
      1.098    1.000
      1.098    3.000
      1.098    6.000
      1.098    7.000
      1.099    6.000
      1.099    2.000
      1.099    4.000
      1.099    1.000
      1.099    2.000
      1.100    3.000
      1.100    4.000
      1.100    3.000
      1.100    5.000
      1.100    4.000
      1.101    2.000
      1.101    4.000
      1.101    5.000
      1.101    5.000
      1.101    2.000
      1.102    5.000
      1.102    6.000
      1.102    5.000
      1.102    4.000
      1.102    4.000
      1.103    5.000
      1.103    4.000
      1.103    4.000
      1.103    3.000
      1.103    4.000
      1.104    5.000
      1.104    6.000
      1.104    7.000
      1.104    6.000
      1.104    5.000
      1.105    6.000
      1.105    5.000
      1.105    5.000
      1.105    5.000
      1.105    3.000
      1.106    4.000
      1.106    4.000
      1.106    6.000
      1.106    5.000
      1.106    5.000
      1.107    4.000
      1.107    5.000
      1.107    3.000
      1.107    5.000
      1.107    4.000
      1.108    4.000
      1.108    4.000
      1.108    5.000
      1.108    1.000
      1.108    3.000
      1.109    2.000
      1.109    2.000
      1.109    5.000
      1.109    1.000
      1.109    3.000
      1.110    3.000
      1.110    4.000
      1.110    3.000
      1.110    5.000
      1.110    3.000
      1.111    6.000
      1.111    4.000
      1.111    4.000
      1.111    4.000
      1.111    2.000
      1.112    4.000
      1.112    5.000
      1.112    3.000
      1.112    4.000
      1.112    3.000
      1.113    3.000
      1.113    4.000
      1.113    3.000
      1.113    3.000
      1.113    3.000
      1.114    4.000
      1.114    5.000
      1.114    5.000
      1.114    5.000
      1.114    3.000
      1.115    3.000
      1.115    3.000
      1.115    4.000
      1.115    5.000
      1.115    2.000
      1.116    3.000
      1.116    3.000
      1.116    6.000
      1.116    4.000
      1.116    6.000
      1.117    4.000
      1.117    4.000
      1.117    3.000
      1.117    3.000
      1.117    6.000
      1.118    6.000
      1.118    6.000
      1.118    2.000
      1.118    2.000
      1.118    4.000
      1.119    3.000
      1.119    4.000
      1.119    3.000
      1.119    4.000
      1.119    5.000
      1.120    6.000
      1.120    4.000
      1.120    5.000
      1.120    5.000
      1.120    4.000
      1.121    5.000
      1.121    5.000
      1.121    4.000
      1.121    6.000
      1.121    5.000
      1.122    6.000
      1.122    4.000
      1.122    4.000
      1.122    5.000
      1.122    3.000
      1.123    6.000
      1.123    7.000
      1.123    6.000
      1.123    5.000
      1.123    4.000
      1.124    3.000
      1.124    5.000
      1.124    6.000
      1.124    6.000
      1.124    4.000
      1.125    5.000
      1.125    3.000
      1.125    4.000
      1.125    4.000
      1.125    5.000
      1.126    5.000
      1.126    7.000
      1.126    5.000
      1.126    6.000
      1.126    5.000
      1.127    4.000
      1.127    4.000
      1.127    3.000
      1.127    6.000
      1.127    5.000
      1.128    3.000
      1.128    5.000
      1.128    6.000
      1.128    6.000
      1.128    5.000
      1.129    3.000
      1.129    5.000
      1.129    5.000
      1.129    5.000
      1.129    6.000
      1.130    4.000
      1.130    5.000
      1.130    5.000
      1.130    3.000
      1.130    4.000
      1.131    3.000
      1.131    5.000
      1.131    4.000
      1.131    6.000
      1.131    4.000
      1.132    4.000
      1.132    6.000
      1.132    3.000
      1.132    4.000
      1.132    5.000
      1.133    4.000
      1.133    6.000
      1.133    6.000
      1.133    5.000
      1.133    5.000
      1.134    3.000
      1.134    5.000
      1.134    5.000
      1.134    6.000
      1.134    5.000
      1.135    7.000
      1.135    6.000
      1.135    6.000
      1.135    6.000
      1.135    6.000
      1.136    6.000
      1.136    4.000
      1.136    6.000
      1.136    5.000
      1.136    7.000
      1.137    7.000
      1.137    6.000
      1.137    4.000
      1.137    5.000
      1.137    5.000
      1.138    5.000
      1.138    6.000
      1.138    3.000
      1.138    3.000
      1.138    2.000
      1.139    4.000
      1.139    4.000
      1.139    4.000
      1.139    3.000
      1.139    3.000
      1.140    3.000
      1.140    5.000
      1.140    3.000
      1.140    3.000
      1.140    3.000
      1.141    2.000
      1.141    3.000
      1.141    5.000
      1.141    4.000
      1.141    4.000
      1.142    2.000
      1.142    4.000
      1.142    4.000
      1.142    3.000
      1.142    4.000
      1.143    4.000
      1.143    4.000
      1.143    3.000
      1.143    3.000
      1.143    3.000
      1.144    4.000
      1.144    3.000
      1.144    4.000
      1.144    5.000
      1.144    4.000
      1.145    4.000
      1.145    4.000
      1.145    5.000
      1.145    3.000
      1.145    4.000
      1.146    6.000
      1.146    4.000
      1.146    5.000
      1.146    6.000
      1.146    4.000
      1.147    4.000
      1.147    4.000
      1.147    3.000
      1.147    3.000
      1.147    5.000
      1.148    4.000
      1.148    5.000
      1.148    5.000
      1.148    5.000
      1.148    3.000
      1.149    6.000
      1.149    4.000
      1.149    5.000
      1.149    3.000
      1.149    5.000
      1.150    3.000
      1.150    3.000
      1.150    4.000
      1.150    6.000
      1.150    4.000
      1.151    4.000
      1.151    2.000
      1.151    3.000
      1.151    4.000
      1.151    4.000
      1.152    4.000
      1.152    5.000
      1.152    5.000
      1.152    4.000
      1.152    5.000
      1.153    4.000
      1.153    4.000
      1.153    4.000
      1.153    6.000
      1.153    5.000
      1.154    3.000
      1.154    2.000
      1.154    5.000
      1.154    4.000
      1.154    4.000
      1.155    4.000
      1.155    3.000
      1.155    4.000
      1.155    4.000
      1.155    4.000
      1.156    4.000
      1.156    3.000
      1.156    4.000
      1.156    4.000
      1.156    4.000
      1.157    3.000
      1.157    2.000
      1.157    4.000
      1.157    6.000
      1.157    4.000
      1.158    4.000
      1.158    3.000
      1.158    3.000
      1.158    2.000
      1.158    3.000
      1.159    2.000
      1.159    3.000
      1.159    3.000
      1.159    2.000
      1.159    3.000
      1.160    4.000
      1.160    4.000
      1.160    2.000
      1.160    4.000
      1.160    4.000
      1.161    4.000
      1.161    3.000
      1.161    5.000
      1.161    3.000
      1.161    4.000
      1.162    3.000
      1.162    3.000
      1.162    5.000
      1.162    3.000
      1.162    2.000
      1.163    3.000
      1.163    3.000
      1.163    4.000
      1.163    5.000
      1.163    4.000
      1.164    6.000
      1.164    5.000
      1.164    2.000
      1.164    4.000
      1.164    5.000
      1.165    5.000
      1.165    4.000
      1.165    5.000
      1.165    4.000
      1.165    5.000
      1.166    4.000
      1.166    3.000
      1.166    6.000
      1.166    4.000
      1.166    2.000
      1.167    4.000
      1.167    4.000
      1.167    3.000
      1.167    4.000
      1.167    5.000
      1.168    5.000
      1.168    6.000
      1.168    4.000
      1.168    6.000
      1.168    3.000
      1.169    4.000
      1.169    6.000
      1.169    4.000
      1.169    5.000
      1.169    6.000
      1.170    7.000
      1.170    6.000
      1.170    6.000
      1.170    6.000
      1.170    6.000
      1.171    5.000
      1.171    4.000
      1.171    6.000
      1.171    5.000
      1.171    7.000
      1.172    3.000
      1.172    5.000
      1.172    7.000
      1.172    7.000
      1.172    6.000
      1.173    5.000
      1.173    6.000
      1.173    5.000
      1.173    6.000
      1.173    6.000
      1.174    7.000
      1.174    6.000
      1.174    7.000
      1.174    4.000
      1.174    8.000
      1.175    8.000
      1.175    6.000
      1.175    5.000
      1.175    8.000
      1.175    5.000
      1.176    4.000
      1.176    6.000
      1.176    3.000
      1.176    6.000
      1.176    5.000
      1.177    6.000
      1.177    5.000
      1.177    7.000
      1.177    5.000
      1.177    6.000
      1.178    4.000
      1.178    4.000
      1.178    4.000
      1.178    7.000
      1.178    6.000
      1.179    7.000
      1.179    4.000
      1.179    5.000
      1.179    4.000
      1.179    4.000
      1.180    4.000
      1.180    6.000
      1.180    2.000
      1.180    3.000
      1.180    6.000
      1.181    5.000
      1.181    5.000
      1.181    7.000
      1.181    3.000
      1.181    5.000
      1.182    6.000
      1.182    3.000
      1.182    6.000
      1.182    5.000
      1.182    4.000
      1.183    3.000
      1.183    3.000
      1.183    5.000
      1.183    3.000
      1.183    5.000
      1.184    4.000
      1.184    5.000
      1.184    3.000
      1.184    5.000
      1.184    4.000
      1.185    4.000
      1.185    3.000
      1.185    1.000
      1.185    2.000
      1.185    2.000
      1.186    3.000
      1.186    3.000
      1.186    3.000
      1.186    4.000
      1.186    3.000
      1.187    5.000
      1.187    4.000
      1.187    3.000
      1.187    2.000
      1.187    2.000
      1.188    2.000
      1.188    3.000
      1.188    4.000
      1.188    1.000
      1.188    3.000
      1.189    0.000
      1.189    1.000
      1.189    2.000
      1.189    2.000
      1.189    1.000
      1.190    1.000
      1.190    3.000
      1.190    3.000
      1.190    4.000
      1.190    4.000
      1.191    4.000
      1.191    5.000
      1.191    3.000
      1.191    2.000
      1.191    3.000
      1.192    3.000
      1.192    3.000
      1.192    3.000
      1.192    5.000
      1.192    5.000
      1.193    5.000
      1.193    4.000
      1.193    4.000
      1.193    4.000
      1.193    2.000
      1.194    2.000
      1.194    2.000
      1.194    3.000
      1.194    1.000
      1.194    4.000
      1.195    4.000
      1.195    3.000
      1.195    2.000
      1.195    4.000
      1.195    5.000
      1.196    4.000
      1.196    4.000
      1.196    2.000
      1.196    6.000
      1.196    6.000
      1.197    6.000
      1.197    3.000
      1.197    3.000
      1.197    4.000
      1.197    4.000
      1.198    3.000
      1.198    2.000
      1.198    4.000
      1.198    3.000
      1.198    2.000
      1.199    4.000
      1.199    2.000
      1.199    4.000
      1.199    3.000
      1.199    3.000
      1.200    4.000
      1.200    2.000
      1.200    1.000
      1.200    2.000
      1.200    3.000
      1.201    3.000
      1.201    2.000
      1.201    3.000
      1.201    2.000
      1.201    4.000
      1.202    4.000
      1.202    4.000
      1.202    4.000
      1.202    3.000
      1.202    2.000
      1.203    1.000
      1.203    3.000
      1.203    1.000
      1.203    4.000
      1.203    6.000
      1.204    5.000
      1.204    6.000
      1.204    5.000
      1.204    5.000
      1.204    2.000
      1.205    3.000
      1.205    5.000
      1.205    2.000
      1.205    3.000
      1.205    5.000
      1.206    5.000
      1.206    4.000
      1.206    3.000
      1.206    5.000
      1.206    3.000
      1.207    4.000
      1.207    1.000
      1.207    4.000
      1.207    1.000
      1.207    3.000
      1.208    3.000
      1.208    3.000
      1.208    2.000
      1.208    5.000
      1.208    5.000
      1.209    3.000
      1.209    4.000
      1.209    4.000
      1.209    9.000
      1.209    8.000
      1.210    6.000
      1.210    7.000
      1.210    6.000
      1.210    3.000
      1.210    3.000
      1.211    4.000
      1.211    4.000
      1.211    2.000
      1.211    4.000
      1.211    4.000
      1.212    4.000
      1.212    4.000
      1.212    3.000
      1.212    3.000
      1.212    2.000
      1.213    1.000
      1.213    4.000
      1.213    3.000
      1.213    3.000
      1.213    3.000
      1.214    4.000
      1.214    3.000
      1.214    6.000
      1.214    4.000
      1.214    4.000
      1.215    5.000
      1.215    4.000
      1.215    6.000
      1.215    5.000
      1.215    5.000
      1.216    6.000
      1.216    8.000
      1.216    7.000
      1.216    4.000
      1.216    5.000
      1.217    4.000
      1.217    6.000
      1.217    2.000
      1.217    4.000
      1.217    3.000
      1.218    4.000
      1.218    2.000
      1.218    2.000
      1.218    2.000
      1.218    3.000
      1.219    3.000
      1.219    5.000
      1.219    3.000
      1.219    3.000
      1.219    5.000
      1.220    5.000
      1.220    4.000
      1.220    2.000
      1.220    3.000
      1.220    4.000
      1.221    2.000
      1.221    5.000
      1.221    1.000
      1.221    2.000
      1.221    1.000
      1.222    3.000
      1.222    2.000
      1.222    3.000
      1.222    2.000
      1.222    2.000
      1.223    2.000
      1.223    3.000
      1.223    6.000
      1.223    4.000
      1.223    4.000
      1.224    3.000
      1.224    2.000
      1.224    4.000
      1.224    5.000
      1.224    2.000
      1.225    2.000
      1.225    1.000
      1.225    2.000
      1.225    2.000
      1.225    2.000
      1.226    4.000
      1.226    2.000
      1.226    3.000
      1.226    3.000
      1.226    2.000
      1.227    2.000
      1.227    5.000
      1.227    4.000
      1.227    3.000
      1.227    1.000
      1.228    3.000
      1.228    4.000
      1.228    3.000
      1.228    2.000
      1.228    1.000
      1.229    3.000
      1.229    2.000
      1.229    3.000
      1.229    2.000
      1.229    3.000
      1.230    3.000
      1.230    3.000
      1.230    1.000
      1.230    1.000
      1.230    4.000
      1.231    1.000
      1.231    2.000
      1.231    3.000
      1.231    4.000
      1.231    3.000
      1.232    4.000
      1.232    4.000
      1.232    5.000
      1.232    5.000
      1.232    4.000
      1.233    4.000
      1.233    8.000
      1.233    2.000
      1.233    4.000
      1.233    4.000
      1.234    5.000
      1.234    7.000
      1.234    7.000
      1.234    5.000
      1.234    3.000
      1.235    3.000
      1.235    4.000
      1.235    4.000
      1.235    3.000
      1.235    3.000
      1.236    4.000
      1.236    2.000
      1.236    3.000
      1.236    4.000
      1.236    2.000
      1.237    3.000
      1.237    2.000
      1.237    5.000
      1.237    3.000
      1.237    5.000
      1.238    3.000
      1.238    5.000
      1.238    2.000
      1.238    5.000
      1.238    6.000
      1.239    5.000
      1.239    4.000
      1.239    4.000
      1.239    5.000
      1.239    4.000
      1.240    6.000
      1.240    4.000
      1.240    3.000
      1.240    5.000
      1.240    5.000
      1.241    6.000
      1.241    5.000
      1.241    3.000
      1.241    1.000
      1.241    3.000
      1.242    4.000
      1.242    4.000
      1.242    4.000
      1.242    3.000
      1.242    5.000
      1.243    5.000
      1.243    4.000
      1.243    4.000
      1.243    5.000
      1.243    6.000
      1.244    3.000
      1.244    4.000
      1.244    4.000
      1.244    4.000
      1.244    7.000
      1.245    6.000
      1.245    4.000
      1.245    4.000
      1.245    3.000
      1.245    4.000
      1.246    6.000
      1.246    6.000
      1.246    5.000
      1.246    6.000
      1.246    3.000
      1.247    3.000
      1.247    2.000
      1.247    3.000
      1.247    4.000
      1.247    4.000
      1.248    4.000
      1.248    4.000
      1.248    3.000
      1.248    5.000
      1.248    6.000
      1.249    5.000
      1.249    4.000
      1.249    4.000
      1.249    4.000
      1.249    6.000
      1.250    6.000
      1.250    3.000
      1.250    3.000
      1.250    7.000
      1.250    5.000
      1.251    5.000
      1.251    6.000
      1.251    7.000
      1.251    6.000
      1.251    5.000
      1.252    3.000
      1.252    5.000
      1.252    6.000
      1.252    6.000
      1.252    6.000
      1.253    3.000
      1.253    2.000
      1.253    3.000
      1.253    4.000
      1.253    4.000
      1.254    6.000
      1.254    5.000
      1.254    3.000
      1.254    4.000
      1.254    6.000
      1.255    6.000
      1.255    7.000
      1.255    4.000
      1.255    3.000
      1.255    5.000
      1.256    7.000
      1.256    6.000
      1.256    6.000
      1.256    6.000
      1.256    5.000
      1.257    5.000
      1.257    7.000
      1.257    6.000
      1.257    6.000
      1.257    5.000
      1.258    6.000
      1.258    7.000
      1.258    5.000
      1.258    4.000
      1.258    4.000
      1.259    6.000
      1.259    3.000
      1.259    3.000
      1.259    4.000
      1.259    2.000
      1.260    4.000
      1.260    5.000
      1.260    4.000
      1.260    6.000
      1.260    3.000
      1.261    4.000
      1.261    6.000
      1.261    5.000
      1.261    5.000
      1.261    5.000
      1.262    6.000
      1.262    5.000
      1.262    7.000
      1.262    4.000
      1.262    2.000
      1.263    5.000
      1.263    3.000
      1.263    2.000
      1.263    5.000
      1.263    4.000
      1.264    5.000
      1.264    2.000
      1.264    4.000
      1.264    3.000
      1.264    5.000
      1.265    3.000
      1.265    2.000
      1.265    2.000
      1.265    4.000
      1.265    3.000
      1.266    5.000
      1.266    5.000
      1.266    4.000
      1.266    4.000
      1.266    5.000
      1.267    4.000
      1.267    4.000
      1.267    5.000
      1.267    5.000
      1.267    5.000
      1.268    3.000
      1.268    6.000
      1.268    3.000
      1.268    6.000
      1.268    7.000
      1.269    9.000
      1.269    5.000
      1.269    6.000
      1.269    5.000
      1.269    8.000
      1.270    4.000
      1.270    5.000
      1.270    3.000
      1.270    3.000
      1.270    5.000
      1.271    4.000
      1.271    2.000
      1.271    3.000
      1.271    5.000
      1.271    6.000
      1.272    3.000
      1.272    3.000
      1.272    4.000
      1.272    4.000
      1.272    6.000
      1.273    5.000
      1.273    4.000
      1.273    4.000
      1.273    4.000
      1.273    4.000
      1.274    5.000
      1.274    4.000
      1.274    6.000
      1.274    5.000
      1.274    4.000
      1.275    4.000
      1.275    4.000
      1.275    5.000
      1.275    3.000
      1.275    5.000
      1.276    4.000
      1.276    4.000
      1.276    2.000
      1.276    4.000
      1.276    6.000
      1.277    6.000
      1.277    6.000
      1.277    6.000
      1.277    8.000
      1.277    6.000
      1.278    6.000
      1.278    3.000
      1.278    6.000
      1.278    5.000
      1.278    6.000
      1.279    5.000
      1.279    5.000
      1.279    5.000
      1.279    5.000
      1.279    5.000
      1.280    6.000
      1.280    6.000
      1.280    4.000
      1.280    5.000
      1.280    6.000
      1.281    6.000
      1.281    5.000
      1.281    8.000
      1.281    6.000
      1.281    7.000
      1.282    5.000
      1.282    5.000
      1.282    3.000
      1.282    4.000
      1.282    5.000
      1.283    4.000
      1.283    7.000
      1.283    6.000
      1.283    6.000
      1.283    7.000
      1.284    7.000
      1.284    5.000
      1.284    6.000
      1.284    6.000
      1.284    5.000
      1.285    8.000
      1.285    8.000
      1.285    6.000
      1.285    6.000
      1.285    5.000
      1.286    7.000
      1.286    5.000
      1.286    6.000
      1.286    4.000
      1.286    4.000
      1.287    3.000
      1.287    5.000
      1.287    7.000
      1.287    7.000
      1.287    8.000
      1.288    8.000
      1.288    7.000
      1.288    3.000
      1.288    5.000
      1.288    4.000
      1.289    2.000
      1.289    3.000
      1.289    6.000
      1.289    2.000
      1.289    3.000
      1.290    4.000
      1.290    3.000
      1.290    4.000
      1.290    4.000
      1.290    2.000
      1.291    6.000
      1.291    4.000
      1.291    6.000
      1.291    5.000
      1.291    6.000
      1.292    4.000
      1.292    4.000
      1.292    4.000
      1.292    3.000
      1.292    3.000
      1.293    3.000
      1.293    4.000
      1.293    4.000
      1.293    4.000
      1.293    2.000
      1.294    5.000
      1.294    5.000
      1.294    5.000
      1.294    4.000
      1.294    3.000
      1.295    4.000
      1.295    3.000
      1.295    4.000
      1.295    4.000
      1.295    3.000
      1.296    5.000
      1.296    4.000
      1.296    7.000
      1.296    7.000
      1.296    5.000
      1.297    7.000
      1.297    5.000
      1.297    7.000
      1.297    6.000
      1.297    3.000
      1.298    6.000
      1.298    4.000
      1.298    7.000
      1.298    5.000
      1.298    6.000
      1.299    4.000
      1.299    5.000
      1.299    6.000
      1.299    5.000
      1.299    6.000
      1.300    4.000
      1.300    6.000
      1.300    6.000
      1.300    4.000
      1.300    5.000
      1.301    4.000
      1.301    5.000
      1.301    5.000
      1.301    3.000
      1.301    6.000
      1.302    3.000
      1.302    8.000
      1.302    6.000
      1.302    6.000
      1.302    2.000
      1.303    6.000
      1.303    2.000
      1.303    6.000
      1.303    8.000
      1.303    7.000
      1.304    4.000
      1.304    7.000
      1.304    6.000
      1.304    5.000
      1.304    6.000
      1.305    3.000
      1.305    4.000
      1.305    4.000
      1.305    7.000
      1.305    4.000
      1.306    6.000
      1.306    5.000
      1.306    6.000
      1.306    5.000
      1.306    5.000
      1.307    6.000
      1.307    5.000
      1.307    7.000
      1.307    6.000
      1.307    5.000
      1.308    5.000
      1.308    7.000
      1.308    7.000
      1.308    6.000
      1.308    3.000
      1.309    3.000
      1.309    4.000
      1.309    7.000
      1.309    5.000
      1.309    5.000
      1.310    4.000
      1.310    5.000
      1.310    6.000
      1.310    7.000
      1.310    6.000
      1.311    6.000
      1.311    5.000
      1.311    5.000
      1.311    6.000
      1.311    7.000
      1.312    7.000
      1.312    8.000
      1.312    7.000
      1.312    8.000
      1.312    8.000
      1.313    5.000
      1.313    5.000
      1.313    7.000
      1.313    7.000
      1.313    5.000
      1.314    4.000
      1.314    4.000
      1.314    4.000
      1.314    5.000
      1.314    6.000
      1.315    5.000
      1.315    6.000
      1.315    6.000
      1.315    7.000
      1.315    6.000
      1.316    6.000
      1.316    6.000
      1.316    8.000
      1.316    6.000
      1.316    5.000
      1.317    5.000
      1.317    6.000
      1.317    7.000
      1.317    8.000
      1.317    6.000
      1.318    8.000
      1.318    7.000
      1.318    8.000
      1.318    7.000
      1.318    8.000
      1.319    7.000
      1.319    6.000
      1.319    6.000
      1.319    5.000
      1.319    7.000
      1.320    6.000
      1.320    7.000
      1.320    8.000
      1.320    7.000
      1.320    9.000
      1.321    8.000
      1.321    5.000
      1.321    5.000
      1.321    5.000
      1.321    5.000
      1.322    7.000
      1.322    6.000
      1.322    7.000
      1.322    5.000
      1.322    5.000
      1.323    6.000
      1.323    6.000
      1.323    6.000
      1.323    4.000
      1.323    5.000
      1.324    3.000
      1.324    3.000
      1.324    5.000
      1.324    4.000
      1.324    4.000
      1.325    5.000
      1.325    5.000
      1.325    3.000
      1.325    4.000
      1.325    3.000
      1.326    3.000
      1.326    3.000
      1.326    5.000
      1.326    3.000
      1.326    2.000
      1.327    5.000
      1.327    4.000
      1.327    5.000
      1.327    4.000
      1.327    4.000
      1.328    4.000
      1.328    4.000
      1.328    3.000
      1.328    4.000
      1.328    5.000
      1.329    2.000
      1.329    4.000
      1.329    3.000
      1.329    2.000
      1.329    3.000
      1.330    1.000
      1.330    3.000
      1.330    2.000
      1.330    3.000
      1.330    3.000
      1.331    3.000
      1.331    7.000
      1.331    4.000
      1.331    3.000
      1.331    2.000
      1.332    4.000
      1.332    4.000
      1.332    4.000
      1.332    4.000
      1.332    3.000
      1.333    3.000
      1.333    2.000
      1.333    4.000
      1.333    6.000
      1.333    4.000
      1.334    5.000
      1.334    5.000
      1.334    5.000
      1.334    6.000
      1.334    8.000
      1.335    6.000
      1.335    4.000
      1.335    3.000
      1.335    4.000
      1.335    3.000
      1.336    2.000
      1.336    3.000
      1.336    4.000
      1.336    3.000
      1.336    4.000
      1.337    5.000
      1.337    5.000
      1.337    4.000
      1.337    3.000
      1.337    3.000
      1.338    4.000
      1.338    3.000
      1.338    5.000
      1.338    4.000
      1.338    4.000
      1.339    6.000
      1.339    4.000
      1.339    2.000
      1.339    4.000
      1.339    4.000
      1.340    4.000
      1.340    4.000
      1.340    2.000
      1.340    5.000
      1.340    3.000
      1.341    2.000
      1.341    3.000
      1.341    3.000
      1.341    2.000
      1.341    3.000
      1.342    4.000
      1.342    5.000
      1.342    4.000
      1.342    3.000
      1.342    1.000
      1.343    3.000
      1.343    2.000
      1.343    4.000
      1.343    3.000
      1.343    5.000
      1.344    5.000
      1.344    5.000
      1.344    5.000
      1.344    4.000
      1.344    4.000
      1.345    3.000
      1.345    2.000
      1.345    4.000
      1.345    3.000
      1.345    5.000
      1.346    6.000
      1.346    5.000
      1.346    6.000
      1.346    3.000
      1.346    3.000
      1.347    3.000
      1.347    1.000
      1.347    3.000
      1.347    3.000
      1.347    2.000
      1.348    7.000
      1.348    3.000
      1.348    4.000
      1.348    3.000
      1.348    4.000
      1.349    1.000
      1.349    2.000
      1.349    3.000
      1.349    2.000
      1.349    4.000
      1.350    5.000
      1.350    6.000
      1.350    3.000
      1.350    3.000
      1.350    4.000
      1.351    3.000
      1.351    2.000
      1.351    3.000
      1.351    3.000
      1.351    5.000
      1.352    4.000
      1.352    2.000
      1.352    2.000
      1.352    3.000
      1.352    3.000
      1.353    2.000
      1.353    4.000
      1.353    2.000
      1.353    5.000
      1.353    2.000
      1.354    3.000
      1.354    4.000
      1.354    5.000
      1.354    3.000
      1.354    4.000
      1.355    4.000
      1.355    5.000
      1.355    5.000
      1.355    4.000
      1.355    4.000
      1.356    4.000
      1.356    4.000
      1.356    4.000
      1.356    4.000
      1.356    4.000
      1.357    3.000
      1.357    2.000
      1.357    4.000
      1.357    4.000
      1.357    5.000
      1.358    1.000
      1.358    5.000
      1.358    5.000
      1.358    4.000
      1.358    5.000
      1.359    4.000
      1.359    2.000
      1.359    4.000
      1.359    5.000
      1.359    6.000
      1.360    4.000
      1.360    6.000
      1.360    4.000
      1.360    4.000
      1.360    3.000
      1.361    4.000
      1.361    3.000
      1.361    4.000
      1.361    3.000
      1.361    3.000
      1.362    4.000
      1.362    3.000
      1.362    5.000
      1.362    4.000
      1.362    5.000
      1.363    6.000
      1.363    4.000
      1.363    4.000
      1.363    4.000
      1.363    3.000
      1.364    3.000
      1.364    3.000
      1.364    3.000
      1.364    4.000
      1.364    3.000
      1.365    3.000
      1.365    3.000
      1.365    3.000
      1.365    4.000
      1.365    4.000
      1.366    3.000
      1.366    4.000
      1.366    3.000
      1.366    4.000
      1.366    2.000
      1.367    4.000
      1.367    2.000
      1.367    3.000
      1.367    4.000
      1.367    4.000
      1.368    3.000
      1.368    3.000
      1.368    5.000
      1.368    4.000
      1.368    3.000
      1.369    6.000
      1.369    3.000
      1.369    4.000
      1.369    3.000
      1.369    2.000
      1.370    4.000
      1.370    4.000
      1.370    6.000
      1.370    5.000
      1.370    5.000
      1.371    5.000
      1.371    4.000
      1.371    4.000
      1.371    2.000
      1.371    1.000
      1.372    3.000
      1.372    1.000
      1.372    4.000
      1.372    3.000
      1.372    3.000
      1.373    3.000
      1.373    3.000
      1.373    2.000
      1.373    2.000
      1.373    2.000
      1.374    2.000
      1.374    1.000
      1.374    3.000
      1.374    3.000
      1.374    2.000
      1.375    3.000
      1.375    3.000
      1.375    3.000
      1.375    5.000
      1.375    3.000
      1.376    3.000
      1.376    2.000
      1.376    4.000
      1.376    6.000
      1.376    3.000
      1.377    3.000
      1.377    3.000
      1.377    4.000
      1.377    4.000
      1.377    4.000
      1.378    6.000
      1.378    3.000
      1.378    2.000
      1.378    3.000
      1.378    3.000
      1.379    2.000
      1.379    3.000
      1.379    1.000
      1.379    2.000
      1.379    1.000
      1.380    3.000
      1.380    1.000
      1.380    1.000
      1.380    2.000
      1.380    3.000
      1.381    2.000
      1.381    2.000
      1.381    2.000
      1.381    1.000
      1.381    1.000
      1.382    1.000
      1.382    1.000
      1.382    1.000
      1.382    2.000
      1.382    3.000
      1.383    2.000
      1.383    1.000
      1.383    2.000
      1.383    2.000
      1.383    1.000
      1.384    2.000
      1.384    3.000
      1.384    3.000
      1.384    2.000
      1.384    3.000
      1.385    3.000
      1.385    2.000
      1.385    4.000
      1.385    4.000
      1.385    3.000
      1.386    4.000
      1.386    4.000
      1.386    3.000
      1.386    3.000
      1.386    3.000
      1.387    4.000
      1.387    4.000
      1.387    5.000
      1.387    3.000
      1.387    3.000
      1.388    2.000
      1.388    3.000
      1.388    2.000
      1.388    2.000
      1.388    2.000
      1.389    0.000
      1.389    2.000
      1.389    3.000
      1.389    1.000
      1.389    2.000
      1.390    3.000
      1.390    3.000
      1.390    3.000
      1.390    3.000
      1.390    3.000
      1.391    5.000
      1.391    4.000
      1.391    3.000
      1.391    2.000
      1.391    3.000
      1.392    2.000
      1.392    2.000
      1.392    1.000
      1.392    3.000
      1.392    1.000
      1.393    2.000
      1.393    2.000
      1.393    1.000
      1.393    1.000
      1.393    1.000
      1.394    4.000
      1.394    2.000
      1.394    2.000
      1.394    3.000
      1.394    3.000
      1.395    3.000
      1.395    4.000
      1.395    4.000
      1.395    1.000
      1.395    2.000
      1.396    2.000
      1.396    3.000
      1.396    3.000
      1.396    3.000
      1.396    4.000
      1.397    4.000
      1.397    3.000
      1.397    4.000
      1.397    3.000
      1.397    3.000
      1.398    2.000
      1.398    2.000
      1.398    2.000
      1.398    4.000
      1.398    3.000
      1.399    2.000
      1.399    2.000
      1.399    2.000
      1.399    5.000
      1.399    3.000
      1.400    2.000
      1.400    4.000
      1.400    4.000
      1.400    2.000
      1.400    3.000
      1.401    2.000
      1.401    3.000
      1.401    3.000
      1.401    3.000
      1.401    4.000
      1.402    3.000
      1.402    4.000
      1.402    3.000
      1.402    3.000
      1.402    3.000
      1.403    5.000
      1.403    4.000
      1.403    3.000
      1.403    4.000
      1.403    4.000
      1.404    5.000
      1.404    4.000
      1.404    3.000
      1.404    4.000
      1.404    4.000
      1.405    5.000
      1.405    5.000
      1.405    5.000
      1.405    4.000
      1.405    4.000
      1.406    5.000
      1.406    4.000
      1.406    4.000
      1.406    3.000
      1.406    3.000
      1.407    2.000
      1.407    4.000
      1.407    4.000
      1.407    3.000
      1.407    2.000
      1.408    0.000
      1.408    2.000
      1.408    4.000
      1.408    3.000
      1.408    3.000
      1.409    2.000
      1.409    2.000
      1.409    3.000
      1.409    1.000
      1.409    3.000
      1.410    4.000
      1.410    5.000
      1.410    6.000
      1.410    4.000
      1.410    5.000
      1.411    5.000
      1.411    4.000
      1.411    4.000
      1.411    3.000
      1.411    3.000
      1.412    4.000
      1.412    2.000
      1.412    3.000
      1.412    1.000
      1.412    3.000
      1.413    3.000
      1.413    4.000
      1.413    3.000
      1.413    3.000
      1.413    1.000
      1.414    3.000
      1.414    3.000
      1.414    2.000
      1.414    2.000
      1.414    1.000
      1.415    3.000
      1.415    2.000
      1.415    4.000
      1.415    2.000
      1.415    4.000
      1.416    3.000
      1.416    3.000
      1.416    3.000
      1.416    4.000
      1.416    3.000
      1.417    2.000
      1.417    3.000
      1.417    2.000
      1.417    2.000
      1.417    1.000
      1.418    4.000
      1.418    3.000
      1.418    3.000
      1.418    3.000
      1.418    4.000
      1.419    3.000
      1.419    2.000
      1.419    2.000
      1.419    2.000
      1.419    1.000
      1.420    2.000
      1.420    2.000
      1.420    2.000
      1.420    3.000
      1.420    1.000
      1.421    4.000
      1.421    5.000
      1.421    4.000
      1.421    2.000
      1.421    3.000
      1.422    2.000
      1.422    4.000
      1.422    4.000
      1.422    3.000
      1.422    1.000
      1.423    1.000
      1.423    3.000
      1.423    2.000
      1.423    2.000
      1.423    2.000
      1.424    1.000
      1.424    4.000
      1.424    3.000
      1.424    2.000
      1.424    3.000
      1.425    4.000
      1.425    5.000
      1.425    2.000
      1.425    5.000
      1.425    3.000
      1.426    2.000
      1.426    2.000
      1.426    0.000
      1.426    2.000
      1.426    1.000
      1.427    1.000
      1.427    2.000
      1.427    1.000
      1.427    2.000
      1.427    3.000
      1.428    3.000
      1.428    3.000
      1.428    3.000
      1.428    2.000
      1.428    2.000
      1.429    1.000
      1.429    1.000
      1.429    0.000
      1.429    0.000
      1.429    0.000
      1.430    1.000
      1.430    1.000
      1.430    1.000
      1.430    1.000
      1.430    0.000
      1.431    2.000
      1.431    1.000
      1.431    3.000
      1.431    4.000
      1.431    5.000
      1.432    3.000
      1.432    0.000
      1.432    2.000
      1.432    3.000
      1.432    1.000
      1.433    0.000
      1.433    1.000
      1.433    3.000
      1.433    2.000
      1.433    2.000
      1.434    2.000
      1.434    2.000
      1.434    2.000
      1.434    3.000
      1.434    3.000
      1.435    2.000
      1.435    1.000
      1.435    2.000
      1.435    2.000
      1.435    2.000
      1.436    2.000
      1.436    3.000
      1.436    4.000
      1.436    3.000
      1.436    4.000
      1.437    3.000
      1.437    4.000
      1.437    4.000
      1.437    3.000
      1.437    5.000
      1.438    5.000
      1.438    5.000
      1.438    5.000
      1.438    4.000
      1.438    5.000
      1.439    5.000
      1.439    4.000
      1.439    6.000
      1.439    5.000
      1.439    5.000
      1.440    4.000
      1.440    2.000
      1.440    3.000
      1.440    3.000
      1.440    3.000
      1.441    3.000
      1.441    3.000
      1.441    5.000
      1.441    4.000
      1.441    4.000
      1.442    3.000
      1.442    3.000
      1.442    2.000
      1.442    1.000
      1.442    2.000
      1.443    1.000
      1.443    3.000
      1.443    3.000
      1.443    4.000
      1.443    6.000
      1.444    4.000
      1.444    4.000
      1.444    4.000
      1.444    6.000
      1.444    2.000
      1.445    4.000
      1.445    4.000
      1.445    4.000
      1.445    5.000
      1.445    3.000
      1.446    4.000
      1.446    5.000
      1.446    4.000
      1.446    3.000
      1.446    3.000
      1.447    4.000
      1.447    3.000
      1.447    3.000
      1.447    4.000
      1.447    3.000
      1.448    4.000
      1.448    4.000
      1.448    3.000
      1.448    4.000
      1.448    4.000
      1.449    2.000
      1.449    5.000
      1.449    3.000
      1.449    2.000
      1.449    6.000
      1.450    2.000
      1.450    3.000
      1.450    4.000
      1.450    5.000
      1.450    4.000
      1.451    1.000
      1.451    2.000
      1.451    3.000
      1.451    3.000
      1.451    2.000
      1.452    3.000
      1.452    2.000
      1.452    4.000
      1.452    4.000
      1.452    4.000
      1.453    5.000
      1.453    7.000
      1.453    5.000
      1.453    4.000
      1.453    4.000
      1.454    5.000
      1.454    3.000
      1.454    2.000
      1.454    3.000
      1.454    3.000
      1.455    2.000
      1.455    4.000
      1.455    3.000
      1.455    2.000
      1.455    6.000
      1.456    4.000
      1.456    2.000
      1.456    3.000
      1.456    3.000
      1.456    1.000
      1.457    1.000
      1.457    2.000
      1.457    3.000
      1.457    1.000
      1.457    2.000
      1.458    2.000
      1.458    1.000
      1.458    4.000
      1.458    2.000
      1.458    2.000
      1.459    1.000
      1.459    1.000
      1.459    2.000
      1.459    4.000
      1.459    2.000
      1.460    3.000
      1.460    2.000
      1.460    2.000
      1.460    2.000
      1.460    2.000
      1.461    1.000
      1.461    2.000
      1.461    4.000
      1.461    2.000
      1.461    2.000
      1.462    1.000
      1.462    3.000
      1.462    1.000
      1.462    3.000
      1.462    2.000
      1.463    3.000
      1.463    3.000
      1.463    2.000
      1.463    3.000
      1.463    2.000
      1.464    5.000
      1.464    3.000
      1.464    2.000
      1.464    3.000
      1.464    2.000
      1.465    4.000
      1.465    1.000
      1.465    2.000
      1.465    1.000
      1.465    2.000
      1.466    3.000
      1.466    2.000
      1.466    2.000
      1.466    7.000
      1.466    8.000
      1.467    6.000
      1.467    3.000
      1.467    5.000
      1.467    4.000
      1.467    2.000
      1.468    2.000
      1.468    5.000
      1.468    2.000
      1.468    4.000
      1.468    5.000
      1.469    3.000
      1.469    5.000
      1.469    7.000
      1.469    2.000
      1.469    7.000
      1.470    5.000
      1.470    4.000
      1.470    4.000
      1.470    2.000
      1.470    5.000
      1.471    3.000
      1.471    2.000
      1.471    2.000
      1.471    2.000
      1.471    4.000
      1.472    4.000
      1.472    3.000
      1.472    3.000
      1.472    6.000
      1.472    6.000
      1.473    5.000
      1.473    4.000
      1.473    6.000
      1.473    1.000
      1.473    2.000
      1.474    6.000
      1.474    4.000
      1.474    3.000
      1.474    5.000
      1.474    3.000
      1.475    4.000
      1.475    4.000
      1.475    5.000
      1.475    4.000
      1.475    4.000
      1.476    3.000
      1.476    1.000
      1.476    3.000
      1.476    3.000
      1.476    5.000
      1.477    2.000
      1.477    2.000
      1.477    5.000
      1.477    5.000
      1.477    2.000
      1.478    3.000
      1.478    2.000
      1.478    2.000
      1.478    3.000
      1.478    3.000
      1.479    3.000
      1.479    3.000
      1.479    3.000
      1.479    4.000
      1.479    3.000
      1.480    4.000
      1.480    2.000
      1.480    2.000
      1.480    2.000
      1.480    2.000
      1.481    3.000
      1.481    4.000
      1.481    3.000
      1.481    1.000
      1.481    4.000
      1.482    5.000
      1.482    4.000
      1.482    3.000
      1.482    2.000
      1.482    5.000
      1.483    5.000
      1.483    4.000
      1.483    4.000
      1.483    2.000
      1.483    4.000
      1.484    5.000
      1.484    5.000
      1.484    5.000
      1.484    5.000
      1.484    5.000
      1.485    7.000
      1.485    5.000
      1.485    5.000
      1.485    5.000
      1.485    5.000
      1.486    3.000
      1.486    4.000
      1.486    4.000
      1.486    3.000
      1.486    1.000
      1.487    1.000
      1.487    3.000
      1.487    3.000
      1.487    4.000
      1.487    4.000
      1.488    4.000
      1.488    5.000
      1.488    4.000
      1.488    5.000
      1.488    4.000
      1.489    4.000
      1.489    5.000
      1.489    7.000
      1.489    6.000
      1.489    6.000
      1.490    7.000
      1.490    4.000
      1.490    4.000
      1.490    4.000
      1.490    4.000
      1.491    5.000
      1.491    4.000
      1.491    3.000
      1.491    4.000
      1.491    5.000
      1.492    4.000
      1.492    7.000
      1.492    7.000
      1.492    7.000
      1.492    7.000
      1.493    5.000
      1.493    5.000
      1.493    4.000
      1.493    4.000
      1.493    4.000
      1.494    3.000
      1.494    4.000
      1.494    3.000
      1.494    5.000
      1.494    3.000
      1.495    5.000
      1.495    5.000
      1.495    4.000
      1.495    3.000
      1.495    3.000
      1.496    3.000
      1.496    3.000
      1.496    6.000
      1.496    2.000
      1.496    3.000
      1.497    6.000
      1.497    5.000
      1.497    3.000
      1.497    6.000
      1.497    5.000
      1.498    4.000
      1.498    3.000
      1.498    3.000
      1.498    3.000
      1.498    4.000
      1.499    5.000
      1.499    6.000
      1.499    8.000
      1.499    4.000
      1.499    7.000
      1.500    8.000
      1.500    5.000
      1.500    7.000
      1.500    4.000
      1.500    5.000
      1.501    8.000
      1.501    7.000
      1.501    5.000
      1.501    6.000
      1.501    5.000
      1.502    4.000
      1.502    3.000
      1.502    8.000
      1.502    7.000
      1.502    3.000
      1.503    6.000
      1.503    5.000
      1.503    6.000
      1.503    5.000
      1.503    5.000
      1.504    4.000
      1.504    4.000
      1.504    4.000
      1.504    5.000
      1.504    8.000
      1.505    7.000
      1.505    5.000
      1.505    5.000
      1.505    5.000
      1.505    6.000
      1.506    5.000
      1.506    6.000
      1.506    3.000
      1.506    1.000
      1.506    3.000
      1.507    4.000
      1.507    6.000
      1.507    6.000
      1.507    7.000
      1.507    5.000
      1.508    5.000
      1.508    5.000
      1.508    5.000
      1.508    2.000
      1.508    5.000
      1.509    4.000
      1.509    7.000
      1.509    4.000
      1.509    4.000
      1.509    4.000
      1.510    4.000
      1.510    3.000
      1.510    5.000
      1.510    7.000
      1.510    5.000
      1.511    5.000
      1.511    6.000
      1.511    6.000
      1.511    6.000
      1.511    5.000
      1.512    5.000
      1.512    7.000
      1.512    7.000
      1.512    7.000
      1.512    6.000
      1.513    7.000
      1.513    5.000
      1.513    7.000
      1.513    6.000
      1.513    7.000
      1.514    7.000
      1.514    5.000
      1.514    6.000
      1.514    6.000
      1.514    5.000
      1.515    6.000
      1.515    7.000
      1.515    7.000
      1.515    4.000
      1.515    5.000
      1.516    6.000
      1.516    7.000
      1.516    6.000
      1.516    6.000
      1.516    6.000
      1.517    6.000
      1.517    4.000
      1.517    3.000
      1.517    5.000
      1.517    5.000
      1.518    8.000
      1.518    8.000
      1.518    7.000
      1.518    8.000
      1.518    6.000
      1.519    6.000
      1.519    5.000
      1.519    6.000
      1.519    6.000
      1.519    7.000
      1.520    4.000
      1.520    6.000
      1.520    5.000
      1.520    7.000
      1.520    9.000
      1.521    6.000
      1.521    6.000
      1.521    7.000
      1.521    7.000
      1.521    9.000
      1.522    6.000
      1.522    7.000
      1.522    7.000
      1.522    7.000
      1.522    5.000
      1.523    5.000
      1.523    4.000
      1.523    3.000
      1.523    2.000
      1.523    5.000
      1.524    4.000
      1.524    7.000
      1.524    5.000
      1.524    3.000
      1.524    6.000
      1.525    4.000
      1.525    6.000
      1.525    6.000
      1.525    7.000
      1.525    6.000
      1.526    5.000
      1.526    6.000
      1.526    5.000
      1.526    7.000
      1.526    7.000
      1.527    6.000
      1.527    4.000
      1.527    3.000
      1.527    2.000
      1.527    5.000
      1.528    6.000
      1.528    7.000
      1.528    5.000
      1.528    5.000
      1.528    3.000
      1.529    4.000
      1.529    5.000
      1.529    3.000
      1.529    6.000
      1.529    3.000
      1.530    4.000
      1.530    4.000
      1.530    6.000
      1.530    5.000
      1.530    7.000
      1.531    7.000
      1.531    8.000
      1.531    6.000
      1.531    7.000
      1.531    5.000
      1.532    6.000
      1.532    7.000
      1.532    8.000
      1.532    5.000
      1.532    8.000
      1.533    7.000
      1.533    6.000
      1.533    3.000
      1.533    5.000
      1.533    4.000
      1.534    5.000
      1.534    4.000
      1.534    5.000
      1.534    4.000
      1.534    4.000
      1.535    4.000
      1.535    4.000
      1.535    5.000
      1.535    4.000
      1.535    5.000
      1.536    3.000
      1.536    4.000
      1.536    5.000
      1.536    4.000
      1.536    4.000
      1.537    5.000
      1.537    4.000
      1.537    5.000
      1.537    5.000
      1.537    7.000
      1.538    5.000
      1.538    4.000
      1.538    5.000
      1.538    4.000
      1.538    3.000
      1.539    5.000
      1.539    3.000
      1.539    7.000
      1.539    6.000
      1.539    7.000
      1.540    5.000
      1.540    4.000
      1.540    2.000
      1.540    2.000
      1.540    3.000
      1.541    5.000
      1.541    6.000
      1.541   10.000
      1.541    4.000
      1.541    4.000
      1.542    8.000
      1.542    6.000
      1.542    5.000
      1.542    5.000
      1.542    7.000
      1.543    8.000
      1.543    6.000
      1.543    7.000
      1.543    6.000
      1.543    7.000
      1.544    5.000
      1.544    7.000
      1.544    5.000
      1.544    8.000
      1.544    7.000
      1.545    8.000
      1.545    8.000
      1.545    7.000
      1.545    7.000
      1.545    3.000
      1.546    5.000
      1.546    4.000
      1.546    3.000
      1.546    4.000
      1.546    4.000
      1.547    7.000
      1.547    6.000
      1.547    7.000
      1.547    6.000
      1.547    4.000
      1.548    5.000
      1.548    7.000
      1.548    5.000
      1.548    5.000
      1.548    6.000
      1.549    5.000
      1.549    5.000
      1.549    4.000
      1.549    5.000
      1.549    6.000
      1.550    5.000
      1.550    7.000
      1.550    5.000
      1.550    4.000
      1.550    7.000
      1.551    7.000
      1.551    6.000
      1.551    4.000
      1.551    3.000
      1.551    5.000
      1.552    6.000
      1.552    7.000
      1.552    5.000
      1.552    5.000
      1.552    5.000
      1.553    7.000
      1.553    7.000
      1.553    8.000
      1.553    6.000
      1.553    7.000
      1.554    6.000
      1.554    4.000
      1.554    4.000
      1.554    2.000
      1.554    7.000
      1.555    6.000
      1.555    4.000
      1.555    2.000
      1.555    3.000
      1.555    6.000
      1.556    5.000
      1.556    6.000
      1.556    4.000
      1.556    7.000
      1.556    6.000
      1.557    5.000
      1.557    3.000
      1.557    3.000
      1.557    3.000
      1.557    6.000
      1.558    6.000
      1.558    7.000
      1.558    7.000
      1.558    3.000
      1.558    6.000
      1.559    6.000
      1.559    3.000
      1.559    2.000
      1.559    5.000
      1.559    6.000
      1.560    5.000
      1.560    6.000
      1.560    6.000
      1.560    6.000
      1.560    6.000
      1.561    3.000
      1.561    6.000
      1.561    3.000
      1.561    4.000
      1.561    4.000
      1.562    5.000
      1.562    6.000
      1.562    5.000
      1.562    6.000
      1.562    9.000
      1.563    6.000
      1.563    9.000
      1.563    3.000
      1.563    5.000
      1.563    5.000
      1.564    6.000
      1.564    5.000
      1.564    5.000
      1.564    5.000
      1.564    2.000
      1.565    3.000
      1.565    3.000
      1.565    5.000
      1.565    5.000
      1.565    4.000
      1.566    6.000
      1.566    7.000
      1.566    9.000
      1.566    5.000
      1.566    5.000
      1.567    7.000
      1.567    7.000
      1.567    5.000
      1.567    8.000
      1.567    6.000
      1.568    5.000
      1.568    3.000
      1.568    5.000
      1.568    5.000
      1.568    5.000
      1.569    4.000
      1.569    4.000
      1.569    6.000
      1.569    6.000
      1.569    4.000
      1.570    6.000
      1.570    5.000
      1.570    4.000
      1.570    7.000
      1.570    5.000
      1.571    6.000
      1.571    4.000
      1.571    6.000
      1.571    5.000
      1.571    3.000
      1.572    5.000
      1.572    4.000
      1.572    5.000
      1.572    4.000
      1.572    6.000
      1.573    6.000
      1.573    4.000
      1.573    5.000
      1.573    5.000
      1.573    6.000
      1.574    6.000
      1.574    4.000
      1.574    4.000
      1.574    4.000
      1.574    4.000
      1.575    5.000
      1.575    5.000
      1.575    4.000
      1.575    4.000
      1.575    5.000
      1.576    2.000
      1.576    4.000
      1.576    6.000
      1.576    3.000
      1.576    4.000
      1.577    4.000
      1.577    5.000
      1.577    5.000
      1.577    6.000
      1.577    4.000
      1.578    5.000
      1.578    4.000
      1.578    5.000
      1.578    6.000
      1.578    4.000
      1.579    6.000
      1.579    5.000
      1.579    3.000
      1.579    4.000
      1.579    3.000
      1.580    5.000
      1.580    4.000
      1.580    5.000
      1.580    3.000
      1.580    4.000
      1.581    2.000
      1.581    4.000
      1.581    5.000
      1.581    4.000
      1.581    5.000
      1.582    5.000
      1.582    2.000
      1.582    3.000
      1.582    3.000
      1.582    6.000
      1.583    4.000
      1.583    5.000
      1.583    3.000
      1.583    2.000
      1.583    3.000
      1.584    6.000
      1.584    4.000
      1.584    3.000
      1.584    3.000
      1.584    1.000
      1.585    2.000
      1.585    2.000
      1.585    4.000
      1.585    4.000
      1.585    3.000
      1.586    5.000
      1.586    3.000
      1.586    3.000
      1.586    1.000
      1.586    1.000
      1.587    1.000
      1.587    3.000
      1.587    2.000
      1.587    3.000
      1.587    3.000
      1.588    3.000
      1.588    4.000
      1.588    3.000
      1.588    3.000
      1.588    2.000
      1.589    1.000
      1.589    1.000
      1.589    3.000
      1.589    2.000
      1.589    1.000
      1.590    1.000
      1.590    2.000
      1.590    4.000
      1.590    3.000
      1.590    3.000
      1.591    2.000
      1.591    3.000
      1.591    2.000
      1.591    3.000
      1.591    3.000
      1.592    3.000
      1.592    2.000
      1.592    3.000
      1.592    3.000
      1.592    3.000
      1.593    3.000
      1.593    3.000
      1.593    2.000
      1.593    3.000
      1.593    2.000
      1.594    2.000
      1.594    4.000
      1.594    4.000
      1.594    4.000
      1.594    4.000
      1.595    5.000
      1.595    4.000
      1.595    3.000
      1.595    1.000
      1.595    2.000
      1.596    3.000
      1.596    2.000
      1.596    4.000
      1.596    2.000
      1.596    3.000
      1.597    2.000
      1.597    2.000
      1.597    2.000
      1.597    2.000
      1.597    4.000
      1.598    3.000
      1.598    3.000
      1.598    3.000
      1.598    2.000
      1.598    3.000
      1.599    2.000
      1.599    3.000
      1.599    3.000
      1.599    4.000
      1.599    4.000
      1.600    5.000
      1.600    5.000
      1.600    3.000
      1.600    5.000
      1.600    5.000
      1.601    5.000
      1.601    6.000
      1.601    3.000
      1.601    3.000
      1.601    4.000
      1.602    2.000
      1.602    3.000
      1.602    1.000
      1.602    2.000
      1.602    2.000
      1.603    2.000
      1.603    2.000
      1.603    2.000
      1.603    3.000
      1.603    5.000
      1.604    4.000
      1.604    4.000
      1.604    4.000
      1.604    3.000
      1.604    4.000
      1.605    4.000
      1.605    3.000
      1.605    2.000
      1.605    3.000
      1.605    6.000
      1.606    4.000
      1.606    4.000
      1.606    3.000
      1.606    1.000
      1.606    4.000
      1.607    4.000
      1.607    3.000
      1.607    3.000
      1.607    4.000
      1.607    2.000
      1.608    3.000
      1.608    4.000
      1.608    5.000
      1.608    4.000
      1.608    3.000
      1.609    3.000
      1.609    5.000
      1.609    4.000
      1.609    6.000
      1.609    5.000
      1.610    4.000
      1.610    4.000
      1.610    3.000
      1.610    3.000
      1.610    4.000
      1.611    1.000
      1.611    7.000
      1.611    3.000
      1.611    4.000
      1.611    5.000
      1.612    5.000
      1.612    4.000
      1.612    2.000
      1.612    4.000
      1.612    3.000
      1.613    1.000
      1.613    3.000
      1.613    4.000
      1.613    3.000
      1.613    5.000
      1.614    2.000
      1.614    4.000
      1.614    4.000
      1.614    3.000
      1.614    2.000
      1.615    2.000
      1.615    5.000
      1.615    3.000
      1.615    3.000
      1.615    5.000
      1.616    3.000
      1.616    4.000
      1.616    3.000
      1.616    2.000
      1.616    3.000
      1.617    4.000
      1.617    3.000
      1.617    0.000
      1.617    3.000
      1.617    2.000
      1.618    3.000
      1.618    2.000
      1.618    2.000
      1.618    4.000
      1.618    4.000
      1.619    3.000
      1.619    2.000
      1.619    2.000
      1.619    3.000
      1.619    4.000
      1.620    4.000
      1.620    3.000
      1.620    4.000
      1.620    2.000
      1.620    4.000
      1.621    3.000
      1.621    3.000
      1.621    4.000
      1.621    4.000
      1.621    3.000
      1.622    3.000
      1.622    3.000
      1.622    1.000
      1.622    3.000
      1.622    2.000
      1.623    1.000
      1.623    2.000
      1.623    1.000
      1.623    2.000
      1.623    3.000
      1.624    2.000
      1.624    3.000
      1.624    1.000
      1.624    2.000
      1.624    3.000
      1.625    3.000
      1.625    3.000
      1.625    3.000
      1.625    4.000
      1.625    4.000
      1.626    5.000
      1.626    4.000
      1.626    4.000
      1.626    4.000
      1.626    3.000
      1.627    4.000
      1.627    4.000
      1.627    3.000
      1.627    4.000
      1.627    2.000
      1.628    2.000
      1.628    3.000
      1.628    4.000
      1.628    3.000
      1.628    4.000
      1.629    3.000
      1.629    2.000
      1.629    4.000
      1.629    4.000
      1.629    5.000
      1.630    4.000
      1.630    6.000
      1.630    3.000
      1.630    4.000
      1.630    5.000
      1.631    3.000
      1.631    1.000
      1.631    4.000
      1.631    5.000
      1.631    3.000
      1.632    3.000
      1.632    3.000
      1.632    4.000
      1.632    5.000
      1.632    5.000
      1.633    5.000
      1.633    6.000
      1.633    4.000
      1.633    3.000
      1.633    3.000
      1.634    3.000
      1.634    4.000
      1.634    3.000
      1.634    4.000
      1.634    2.000
      1.635    2.000
      1.635    4.000
      1.635    3.000
      1.635    5.000
      1.635    3.000
      1.636    5.000
      1.636    4.000
      1.636    4.000
      1.636    4.000
      1.636    4.000
      1.637    4.000
      1.637    2.000
      1.637    4.000
      1.637    5.000
      1.637    4.000
      1.638    3.000
      1.638    5.000
      1.638    3.000
      1.638    5.000
      1.638    4.000
      1.639    2.000
      1.639    4.000
      1.639    6.000
      1.639    6.000
      1.639    3.000
      1.640    4.000
      1.640    3.000
      1.640    2.000
      1.640    3.000
      1.640    3.000
      1.641    4.000
      1.641    4.000
      1.641    2.000
      1.641    4.000
      1.641    3.000
      1.642    3.000
      1.642    4.000
      1.642    4.000
      1.642    2.000
      1.642    3.000
      1.643    2.000
      1.643    5.000
      1.643    4.000
      1.643    3.000
      1.643    4.000
      1.644    3.000
      1.644    3.000
      1.644    3.000
      1.644    3.000
      1.644    3.000
      1.645    3.000
      1.645    4.000
      1.645    3.000
      1.645    4.000
      1.645    5.000
      1.646    6.000
      1.646    6.000
      1.646    3.000
      1.646    4.000
      1.646    4.000
      1.647    4.000
      1.647    4.000
      1.647    5.000
      1.647    4.000
      1.647    5.000
      1.648    4.000
      1.648    4.000
      1.648    5.000
      1.648    5.000
      1.648    3.000
      1.649    7.000
      1.649    5.000
      1.649    4.000
      1.649    2.000
      1.649    3.000
      1.650    4.000
      1.650    5.000
      1.650    5.000
      1.650    4.000
      1.650    5.000
      1.651    4.000
      1.651    5.000
      1.651    3.000
      1.651    6.000
      1.651    4.000
      1.652    4.000
      1.652    3.000
      1.652    4.000
      1.652    4.000
      1.652    2.000
      1.653    3.000
      1.653    3.000
      1.653    6.000
      1.653    6.000
      1.653    5.000
      1.654    3.000
      1.654    4.000
      1.654    6.000
      1.654    4.000
      1.654    4.000
      1.655    7.000
      1.655    4.000
      1.655    6.000
      1.655    7.000
      1.655    8.000
      1.656    5.000
      1.656    5.000
      1.656    5.000
      1.656    4.000
      1.656    5.000
      1.657    4.000
      1.657    3.000
      1.657    6.000
      1.657    6.000
      1.657    5.000
      1.658    4.000
      1.658    5.000
      1.658    3.000
      1.658    7.000
      1.658    5.000
      1.659    7.000
      1.659    6.000
      1.659    5.000
      1.659    5.000
      1.659    7.000
      1.660    7.000
      1.660    5.000
      1.660    5.000
      1.660    6.000
      1.660    7.000
      1.661    6.000
      1.661    6.000
      1.661    5.000
      1.661    4.000
      1.661    4.000
      1.662    6.000
      1.662    5.000
      1.662    8.000
      1.662    7.000
      1.662    7.000
      1.663    7.000
      1.663    8.000
      1.663    3.000
      1.663    6.000
      1.663    4.000
      1.664    3.000
      1.664    4.000
      1.664    6.000
      1.664    6.000
      1.664    5.000
      1.665    3.000
      1.665    5.000
      1.665    5.000
      1.665    4.000
      1.665    3.000
      1.666    4.000
      1.666    5.000
      1.666    6.000
      1.666    4.000
      1.666    7.000
      1.667    4.000
      1.667    2.000
      1.667    3.000
      1.667    4.000
      1.667    3.000
      1.668    3.000
      1.668    4.000
      1.668    1.000
      1.668    2.000
      1.668    4.000
      1.669    3.000
      1.669    4.000
      1.669    4.000
      1.669    5.000
      1.669    4.000
      1.670    2.000
      1.670    3.000
      1.670    3.000
      1.670    3.000
      1.670    4.000
      1.671    3.000
      1.671    5.000
      1.671    4.000
      1.671    4.000
      1.671    5.000
      1.672    3.000
      1.672    4.000
      1.672    3.000
      1.672    5.000
      1.672    4.000
      1.673    3.000
      1.673    4.000
      1.673    5.000
      1.673    3.000
      1.673    3.000
      1.674    6.000
      1.674    4.000
      1.674    2.000
      1.674    5.000
      1.674    5.000
      1.675    5.000
      1.675    4.000
      1.675    5.000
      1.675    5.000
      1.675    4.000
      1.676    4.000
      1.676    5.000
      1.676    4.000
      1.676    4.000
      1.676    5.000
      1.677    4.000
      1.677    4.000
      1.677    5.000
      1.677    6.000
      1.677    4.000
      1.678    6.000
      1.678    7.000
      1.678    6.000
      1.678    6.000
      1.678    5.000
      1.679    6.000
      1.679    5.000
      1.679    6.000
      1.679    5.000
      1.679    4.000
      1.680    5.000
      1.680    5.000
      1.680    5.000
      1.680    5.000
      1.680    5.000
      1.681    5.000
      1.681    4.000
      1.681    4.000
      1.681    5.000
      1.681    4.000
      1.682    4.000
      1.682    3.000
      1.682    3.000
      1.682    3.000
      1.682    3.000
      1.683    5.000
      1.683    4.000
      1.683    4.000
      1.683    5.000
      1.683    5.000
      1.684    7.000
      1.684    6.000
      1.684    5.000
      1.684    7.000
      1.684    5.000
      1.685    5.000
      1.685    5.000
      1.685    6.000
      1.685    8.000
      1.685    4.000
      1.686    6.000
      1.686    7.000
      1.686    5.000
      1.686    7.000
      1.686    8.000
      1.687    8.000
      1.687    5.000
      1.687    7.000
      1.687    6.000
      1.687    4.000
      1.688    6.000
      1.688    5.000
      1.688    6.000
      1.688    7.000
      1.688    9.000
      1.689    6.000
      1.689    7.000
      1.689    9.000
      1.689    8.000
      1.689    7.000
      1.690    7.000
      1.690    6.000
      1.690    5.000
      1.690    7.000
      1.690    6.000
      1.691    8.000
      1.691    5.000
      1.691    5.000
      1.691    6.000
      1.691    8.000
      1.692    8.000
      1.692    7.000
      1.692    7.000
      1.692    7.000
      1.692    8.000
      1.693    7.000
      1.693    8.000
      1.693    6.000
      1.693    6.000
      1.693    7.000
      1.694    8.000
      1.694    5.000
      1.694    7.000
      1.694    3.000
      1.694    4.000
      1.695    6.000
      1.695    6.000
      1.695    3.000
      1.695    5.000
      1.695    6.000
      1.696    5.000
      1.696    8.000
      1.696    6.000
      1.696    6.000
      1.696    8.000
      1.697    5.000
      1.697    4.000
      1.697    6.000
      1.697    6.000
      1.697    5.000
      1.698    6.000
      1.698    4.000
      1.698    4.000
      1.698    3.000
      1.698    4.000
      1.699    4.000
      1.699    5.000
      1.699    6.000
      1.699    5.000
      1.699    6.000
      1.700    8.000
      1.700    7.000
      1.700    7.000
      1.700    3.000
      1.700    6.000
      1.701    6.000
      1.701    5.000
      1.701    5.000
      1.701    7.000
      1.701    6.000
      1.702    7.000
      1.702    6.000
      1.702    8.000
      1.702    8.000
      1.702    8.000
      1.703    6.000
      1.703    7.000
      1.703    4.000
      1.703    5.000
      1.703    7.000
      1.704    7.000
      1.704    4.000
      1.704    6.000
      1.704    4.000
      1.704    4.000
      1.705    6.000
      1.705    5.000
      1.705    5.000
      1.705    6.000
      1.705    5.000
      1.706    5.000
      1.706    6.000
      1.706    6.000
      1.706    5.000
      1.706    6.000
      1.707    5.000
      1.707    5.000
      1.707    5.000
      1.707    4.000
      1.707    3.000
      1.708    4.000
      1.708    5.000
      1.708    7.000
      1.708    4.000
      1.708    6.000
      1.709    5.000
      1.709    3.000
      1.709    3.000
      1.709    5.000
      1.709    6.000
      1.710    8.000
      1.710    5.000
      1.710    5.000
      1.710    5.000
      1.710    4.000
      1.711    5.000
      1.711    5.000
      1.711    4.000
      1.711    4.000
      1.711    5.000
      1.712    4.000
      1.712    4.000
      1.712    3.000
      1.712    3.000
      1.712    4.000
      1.713    6.000
      1.713    6.000
      1.713    8.000
      1.713    6.000
      1.713    7.000
      1.714    8.000
      1.714    7.000
      1.714    6.000
      1.714    5.000
      1.714    7.000
      1.715    5.000
      1.715    6.000
      1.715    6.000
      1.715    7.000
      1.715    1.000
      1.716    6.000
      1.716    5.000
      1.716    6.000
      1.716    5.000
      1.716    4.000
      1.717    5.000
      1.717    5.000
      1.717    5.000
      1.717    5.000
      1.717    5.000
      1.718    6.000
      1.718    7.000
      1.718    7.000
      1.718    5.000
      1.718    5.000
      1.719    5.000
      1.719    5.000
      1.719    5.000
      1.719    6.000
      1.719    6.000
      1.720    6.000
      1.720    6.000
      1.720    5.000
      1.720    6.000
      1.720    6.000
      1.721    5.000
      1.721    5.000
      1.721    6.000
      1.721    3.000
      1.721    4.000
      1.722    5.000
      1.722    6.000
      1.722    5.000
      1.722    4.000
      1.722    5.000
      1.723    6.000
      1.723    6.000
      1.723    4.000
      1.723    4.000
      1.723    4.000
      1.724    6.000
      1.724    5.000
      1.724    5.000
      1.724    6.000
      1.724    7.000
      1.725    4.000
      1.725    4.000
      1.725    6.000
      1.725    4.000
      1.725    2.000
      1.726    2.000
      1.726    6.000
      1.726    3.000
      1.726    6.000
      1.726    4.000
      1.727    3.000
      1.727    5.000
      1.727    3.000
      1.727    4.000
      1.727    3.000
      1.728    5.000
      1.728    3.000
      1.728    4.000
      1.728    4.000
      1.728    3.000
      1.729    5.000
      1.729    5.000
      1.729    4.000
      1.729    4.000
      1.729    3.000
      1.730    4.000
      1.730    5.000
      1.730    5.000
      1.730    4.000
      1.730    6.000
      1.731    4.000
      1.731    6.000
      1.731    6.000
      1.731    5.000
      1.731    4.000
      1.732    3.000
      1.732    4.000
      1.732    5.000
      1.732    6.000
      1.732    7.000
      1.733    6.000
      1.733    6.000
      1.733    5.000
      1.733    5.000
      1.733    6.000
      1.734    5.000
      1.734    4.000
      1.734    5.000
      1.734    4.000
      1.734    2.000
      1.735    5.000
      1.735    6.000
      1.735    4.000
      1.735    6.000
      1.735    6.000
      1.736    6.000
      1.736    5.000
      1.736    4.000
      1.736    5.000
      1.736    4.000
      1.737    5.000
      1.737    4.000
      1.737    4.000
      1.737    4.000
      1.737    3.000
      1.738    5.000
      1.738    6.000
      1.738    6.000
      1.738    6.000
      1.738    5.000
      1.739    6.000
      1.739    7.000
      1.739    4.000
      1.739    5.000
      1.739    5.000
      1.740    5.000
      1.740    5.000
      1.740    3.000
      1.740    6.000
      1.740    7.000
      1.741    4.000
      1.741    4.000
      1.741    4.000
      1.741    2.000
      1.741    4.000
      1.742    3.000
      1.742    4.000
      1.742    4.000
      1.742    3.000
      1.742    4.000
      1.743    4.000
      1.743    3.000
      1.743    5.000
      1.743    5.000
      1.743    4.000
      1.744    5.000
      1.744    3.000
      1.744    5.000
      1.744    4.000
      1.744    4.000
      1.745    4.000
      1.745    5.000
      1.745    4.000
      1.745    4.000
      1.745    5.000
      1.746    6.000
      1.746    4.000
      1.746    5.000
      1.746    4.000
      1.746    3.000
      1.747    5.000
      1.747    4.000
      1.747    2.000
      1.747    3.000
      1.747    3.000
      1.748    4.000
      1.748    6.000
      1.748    7.000
      1.748    5.000
      1.748    9.000
      1.749    5.000
      1.749    4.000
      1.749    4.000
      1.749    5.000
      1.749    8.000
      1.750    6.000
      1.750    5.000
      1.750    9.000
      1.750    7.000
      1.750    9.000
      1.751    8.000
      1.751    7.000
      1.751    8.000
      1.751    7.000
      1.751    8.000
      1.752    8.000
      1.752    9.000
      1.752    8.000
      1.752    7.000
      1.752    8.000
      1.753    8.000
      1.753    8.000
      1.753    8.000
      1.753    6.000
      1.753    6.000
      1.754    6.000
      1.754    6.000
      1.754    6.000
      1.754    6.000
      1.754    6.000
      1.755    5.000
      1.755    6.000
      1.755    6.000
      1.755    4.000
      1.755    7.000
      1.756    6.000
      1.756    5.000
      1.756    4.000
      1.756    4.000
      1.756    7.000
      1.757    5.000
      1.757    6.000
      1.757    8.000
      1.757    7.000
      1.757    6.000
      1.758    6.000
      1.758    6.000
      1.758    7.000
      1.758    6.000
      1.758    5.000
      1.759    5.000
      1.759    5.000
      1.759    5.000
      1.759    4.000
      1.759    4.000
      1.760    6.000
      1.760    6.000
      1.760    4.000
      1.760    5.000
      1.760    6.000
      1.761    4.000
      1.761    3.000
      1.761    3.000
      1.761    6.000
      1.761    4.000
      1.762    5.000
      1.762    4.000
      1.762    5.000
      1.762    2.000
      1.762    4.000
      1.763    6.000
      1.763    4.000
      1.763    7.000
      1.763    7.000
      1.763    8.000
      1.764    5.000
      1.764    4.000
      1.764    5.000
      1.764    5.000
      1.764    6.000
      1.765    5.000
      1.765    5.000
      1.765    7.000
      1.765    5.000
      1.765    5.000
      1.766    5.000
      1.766    8.000
      1.766    5.000
      1.766    7.000
      1.766    6.000
      1.767    5.000
      1.767    7.000
      1.767    6.000
      1.767    7.000
      1.767    4.000
      1.768    6.000
      1.768    5.000
      1.768    6.000
      1.768    6.000
      1.768    5.000
      1.769    6.000
      1.769    7.000
      1.769    4.000
      1.769    2.000
      1.769    2.000
      1.770    2.000
      1.770    3.000
      1.770    6.000
      1.770    5.000
      1.770    6.000
      1.771    5.000
      1.771    3.000
      1.771    5.000
      1.771    6.000
      1.771    5.000
      1.772    5.000
      1.772    4.000
      1.772    5.000
      1.772    6.000
      1.772    7.000
      1.773    5.000
      1.773    5.000
      1.773    5.000
      1.773    4.000
      1.773    5.000
      1.774    6.000
      1.774    4.000
      1.774    6.000
      1.774    2.000
      1.774    6.000
      1.775    5.000
      1.775    6.000
      1.775    7.000
      1.775    7.000
      1.775    7.000
      1.776    7.000
      1.776    7.000
      1.776    7.000
      1.776    7.000
      1.776    6.000
      1.777    5.000
      1.777    6.000
      1.777    6.000
      1.777    6.000
      1.777    5.000
      1.778    7.000
      1.778    5.000
      1.778    4.000
      1.778    7.000
      1.778    4.000
      1.779    3.000
      1.779    6.000
      1.779    5.000
      1.779    4.000
      1.779    5.000
      1.780    3.000
      1.780    5.000
      1.780    6.000
      1.780    6.000
      1.780    5.000
      1.781    4.000
      1.781    4.000
      1.781    2.000
      1.781    4.000
      1.781    2.000
      1.782    3.000
      1.782    7.000
      1.782    4.000
      1.782    6.000
      1.782    5.000
      1.783    6.000
      1.783    6.000
      1.783    4.000
      1.783    3.000
      1.783    6.000
      1.784    4.000
      1.784    4.000
      1.784    4.000
      1.784    6.000
      1.784    3.000
      1.785    4.000
      1.785    3.000
      1.785    4.000
      1.785    4.000
      1.785    4.000
      1.786    4.000
      1.786    5.000
      1.786    5.000
      1.786    5.000
      1.786    6.000
      1.787    8.000
      1.787    3.000
      1.787    5.000
      1.787    5.000
      1.787    5.000
      1.788    5.000
      1.788    5.000
      1.788    6.000
      1.788    4.000
      1.788    5.000
      1.789    4.000
      1.789    6.000
      1.789    5.000
      1.789    3.000
      1.789    4.000
      1.790    5.000
      1.790    3.000
      1.790    4.000
      1.790    4.000
      1.790    2.000
      1.791    6.000
      1.791    5.000
      1.791    4.000
      1.791    5.000
      1.791    4.000
      1.792    8.000
      1.792    8.000
      1.792    6.000
      1.792    5.000
      1.792    8.000
      1.793    3.000
      1.793    5.000
      1.793    5.000
      1.793    5.000
      1.793    5.000
      1.794    5.000
      1.794    6.000
      1.794    6.000
      1.794    7.000
      1.794    5.000
      1.795    7.000
      1.795    7.000
      1.795    8.000
      1.795    5.000
      1.795    5.000
      1.796    5.000
      1.796    6.000
      1.796    5.000
      1.796    5.000
      1.796    4.000
      1.797    4.000
      1.797    5.000
      1.797    4.000
      1.797    6.000
      1.797    7.000
      1.798    4.000
      1.798    6.000
      1.798    6.000
      1.798    5.000
      1.798    6.000
      1.799    7.000
      1.799    5.000
      1.799    5.000
      1.799    6.000
      1.799    6.000
      1.800    7.000
      1.800    6.000
      1.800    7.000
      1.800    6.000
      1.800    8.000
      1.801    6.000
      1.801    6.000
      1.801    5.000
      1.801    7.000
      1.801    7.000
      1.802    6.000
      1.802    5.000
      1.802    5.000
      1.802    5.000
      1.802    4.000
      1.803    4.000
      1.803    5.000
      1.803    4.000
      1.803    6.000
      1.803    5.000
      1.804    6.000
      1.804    6.000
      1.804    5.000
      1.804    7.000
      1.804    5.000
      1.805    5.000
      1.805    6.000
      1.805    4.000
      1.805    5.000
      1.805    2.000
      1.806    6.000
      1.806    4.000
      1.806    4.000
      1.806    4.000
      1.806    5.000
      1.807    4.000
      1.807    5.000
      1.807    5.000
      1.807    4.000
      1.807    3.000
      1.808    3.000
      1.808    4.000
      1.808    5.000
      1.808    5.000
      1.808    6.000
      1.809    5.000
      1.809    5.000
      1.809    5.000
      1.809    5.000
      1.809    5.000
      1.810    5.000
      1.810    6.000
      1.810    6.000
      1.810    5.000
      1.810    5.000
      1.811    7.000
      1.811    2.000
      1.811    7.000
      1.811    4.000
      1.811    7.000
      1.812    7.000
      1.812    6.000
      1.812    4.000
      1.812    4.000
      1.812    6.000
      1.813    4.000
      1.813    4.000
      1.813    4.000
      1.813    5.000
      1.813    5.000
      1.814    6.000
      1.814    5.000
      1.814    7.000
      1.814    4.000
      1.814    3.000
      1.815    8.000
      1.815    7.000
      1.815    7.000
      1.815    4.000
      1.815    5.000
      1.816    5.000
      1.816    8.000
      1.816    5.000
      1.816    7.000
      1.816    5.000
      1.817    7.000
      1.817    8.000
      1.817    5.000
      1.817    7.000
      1.817    6.000
      1.818    7.000
      1.818    8.000
      1.818    7.000
      1.818    6.000
      1.818    6.000
      1.819    6.000
      1.819    6.000
      1.819    8.000
      1.819    9.000
      1.819    6.000
      1.820    9.000
      1.820    8.000
      1.820    5.000
      1.820    5.000
      1.820    8.000
      1.821    6.000
      1.821    7.000
      1.821    5.000
      1.821    5.000
      1.821    6.000
      1.822    4.000
      1.822    6.000
      1.822    6.000
      1.822    6.000
      1.822    7.000
      1.823    6.000
      1.823    4.000
      1.823    4.000
      1.823    3.000
      1.823    4.000
      1.824    6.000
      1.824    4.000
      1.824    4.000
      1.824    6.000
      1.824    7.000
      1.825    8.000
      1.825    6.000
      1.825    5.000
      1.825    3.000
      1.825    5.000
      1.826    4.000
      1.826    6.000
      1.826    6.000
      1.826    4.000
      1.826    3.000
      1.827    5.000
      1.827    3.000
      1.827    4.000
      1.827    5.000
      1.827    5.000
      1.828    6.000
      1.828    6.000
      1.828    5.000
      1.828    6.000
      1.828    6.000
      1.829    4.000
      1.829    8.000
      1.829    6.000
      1.829    6.000
      1.829    5.000
      1.830    5.000
      1.830    7.000
      1.830    5.000
      1.830    4.000
      1.830    4.000
      1.831    2.000
      1.831    5.000
      1.831    4.000
      1.831    5.000
      1.831    5.000
      1.832    4.000
      1.832    3.000
      1.832    5.000
      1.832    5.000
      1.832    5.000
      1.833    4.000
      1.833    7.000
      1.833    6.000
      1.833    6.000
      1.833    5.000
      1.834    6.000
      1.834    5.000
      1.834    4.000
      1.834    5.000
      1.834    2.000
      1.835    2.000
      1.835    6.000
      1.835    4.000
      1.835    4.000
      1.835    3.000
      1.836    5.000
      1.836    5.000
      1.836    4.000
      1.836    4.000
      1.836    5.000
      1.837    5.000
      1.837    5.000
      1.837    5.000
      1.837    4.000
      1.837    4.000
      1.838    8.000
      1.838    4.000
      1.838    6.000
      1.838    6.000
      1.838    5.000
      1.839    4.000
      1.839    3.000
      1.839    6.000
      1.839    7.000
      1.839    5.000
      1.840    6.000
      1.840    6.000
      1.840    4.000
      1.840    5.000
      1.840    3.000
      1.841    5.000
      1.841    5.000
      1.841    5.000
      1.841    6.000
      1.841    3.000
      1.842    5.000
      1.842    7.000
      1.842    6.000
      1.842    6.000
      1.842    4.000
      1.843    3.000
      1.843    5.000
      1.843    4.000
      1.843    4.000
      1.843    4.000
      1.844    4.000
      1.844    7.000
      1.844    2.000
      1.844    5.000
      1.844    5.000
      1.845    4.000
      1.845    3.000
      1.845    5.000
      1.845    4.000
      1.845    3.000
      1.846    4.000
      1.846    6.000
      1.846    4.000
      1.846    3.000
      1.846    5.000
      1.847    6.000
      1.847    5.000
      1.847    4.000
      1.847    3.000
      1.847    6.000
      1.848    5.000
      1.848    7.000
      1.848    8.000
      1.848    6.000
      1.848    6.000
      1.849    5.000
      1.849    5.000
      1.849    7.000
      1.849    6.000
      1.849    6.000
      1.850    7.000
      1.850    4.000
      1.850    6.000
      1.850    6.000
      1.850    5.000
      1.851    4.000
      1.851    4.000
      1.851    5.000
      1.851    4.000
      1.851    9.000
      1.852    6.000
      1.852    4.000
      1.852    6.000
      1.852    5.000
      1.852    5.000
      1.853    5.000
      1.853    9.000
      1.853    7.000
      1.853    7.000
      1.853    7.000
      1.854    6.000
      1.854    8.000
      1.854    7.000
      1.854    6.000
      1.854    7.000
      1.855    6.000
      1.855    7.000
      1.855    7.000
      1.855    7.000
      1.855    7.000
      1.856    7.000
      1.856    6.000
      1.856    5.000
      1.856    7.000
      1.856    8.000
      1.857    8.000
      1.857    8.000
      1.857    8.000
      1.857    6.000
      1.857    7.000
      1.858    6.000
      1.858    4.000
      1.858    5.000
      1.858    4.000
      1.858    6.000
      1.859    4.000
      1.859    4.000
      1.859    6.000
      1.859    5.000
      1.859    5.000
      1.860    7.000
      1.860    7.000
      1.860    4.000
      1.860    4.000
      1.860    5.000
      1.861    4.000
      1.861    5.000
      1.861    6.000
      1.861    8.000
      1.861    6.000
      1.862    6.000
      1.862    7.000
      1.862    8.000
      1.862    7.000
      1.862    5.000
      1.863    4.000
      1.863    4.000
      1.863    2.000
      1.863    2.000
      1.863    7.000
      1.864    5.000
      1.864    2.000
      1.864    2.000
      1.864    4.000
      1.864    5.000
      1.865    4.000
      1.865    6.000
      1.865    6.000
      1.865    7.000
      1.865    3.000
      1.866    7.000
      1.866    7.000
      1.866    6.000
      1.866    5.000
      1.866    6.000
      1.867    6.000
      1.867    6.000
      1.867    7.000
      1.867    8.000
      1.867    6.000
      1.868    5.000
      1.868    5.000
      1.868    4.000
      1.868    5.000
      1.868    5.000
      1.869    5.000
      1.869    7.000
      1.869    7.000
      1.869    6.000
      1.869    8.000
      1.870    6.000
      1.870    5.000
      1.870    8.000
      1.870    8.000
      1.870    8.000
      1.871    5.000
      1.871    7.000
      1.871    6.000
      1.871    5.000
      1.871    4.000
      1.872    4.000
      1.872    7.000
      1.872    5.000
      1.872    4.000
      1.872    5.000
      1.873    5.000
      1.873    7.000
      1.873    7.000
      1.873    7.000
      1.873    4.000
      1.874    6.000
      1.874    6.000
      1.874    5.000
      1.874    7.000
      1.874    6.000
      1.875    7.000
      1.875    6.000
      1.875    5.000
      1.875    4.000
      1.875    5.000
      1.876    6.000
      1.876    6.000
      1.876    4.000
      1.876    9.000
      1.876    6.000
      1.877    4.000
      1.877    4.000
      1.877    4.000
      1.877    7.000
      1.877    7.000
      1.878    8.000
      1.878    5.000
      1.878    7.000
      1.878    5.000
      1.878    4.000
      1.879    6.000
      1.879    5.000
      1.879    6.000
      1.879    7.000
      1.879    7.000
      1.880    7.000
      1.880    6.000
      1.880    5.000
      1.880    5.000
      1.880    7.000
      1.881    7.000
      1.881    8.000
      1.881    7.000
      1.881    8.000
      1.881    5.000
      1.882    6.000
      1.882    4.000
      1.882    7.000
      1.882    6.000
      1.882    8.000
      1.883    8.000
      1.883    8.000
      1.883    8.000
      1.883    8.000
      1.883    7.000
      1.884    9.000
      1.884    7.000
      1.884    7.000
      1.884    9.000
      1.884    6.000
      1.885    9.000
      1.885    9.000
      1.885    8.000
      1.885    9.000
      1.885    7.000
      1.886   10.000
      1.886    8.000
      1.886    8.000
      1.886    8.000
      1.886    7.000
      1.887    7.000
      1.887    7.000
      1.887    7.000
      1.887    9.000
      1.887    7.000
      1.888    8.000
      1.888    9.000
      1.888    9.000
      1.888    8.000
      1.888    7.000
      1.889    9.000
      1.889    9.000
      1.889    7.000
      1.889    8.000
      1.889    8.000
      1.890    9.000
      1.890    7.000
      1.890    7.000
      1.890    7.000
      1.890    8.000
      1.891    6.000
      1.891    8.000
      1.891    7.000
      1.891    8.000
      1.891    7.000
      1.892    8.000
      1.892    7.000
      1.892    5.000
      1.892    7.000
      1.892    8.000
      1.893    7.000
      1.893    8.000
      1.893    7.000
      1.893    4.000
      1.893    7.000
      1.894    5.000
      1.894    6.000
      1.894    6.000
      1.894    8.000
      1.894    6.000
      1.895    9.000
      1.895    6.000
      1.895    5.000
      1.895    7.000
      1.895    8.000
      1.896    7.000
      1.896    5.000
      1.896    5.000
      1.896    5.000
      1.896    6.000
      1.897    5.000
      1.897    5.000
      1.897    7.000
      1.897    6.000
      1.897    9.000
      1.898    6.000
      1.898    6.000
      1.898    5.000
      1.898    6.000
      1.898    5.000
      1.899    7.000
      1.899    7.000
      1.899    7.000
      1.899    9.000
      1.899    7.000
      1.900    8.000
      1.900    6.000
      1.900    5.000
      1.900    7.000
      1.900    6.000
      1.901    7.000
      1.901    5.000
      1.901    7.000
      1.901    7.000
      1.901    6.000
      1.902    6.000
      1.902    7.000
      1.902    6.000
      1.902    7.000
      1.902    5.000
      1.903    6.000
      1.903    6.000
      1.903    9.000
      1.903    7.000
      1.903    7.000
      1.904    5.000
      1.904    6.000
      1.904    8.000
      1.904    6.000
      1.904    6.000
      1.905    8.000
      1.905    6.000
      1.905    8.000
      1.905    6.000
      1.905    7.000
      1.906    6.000
      1.906    7.000
      1.906    8.000
      1.906    4.000
      1.906    7.000
      1.907    5.000
      1.907    8.000
      1.907    6.000
      1.907    9.000
      1.907    6.000
      1.908    6.000
      1.908    6.000
      1.908    8.000
      1.908    6.000
      1.908    7.000
      1.909    9.000
      1.909    8.000
      1.909    8.000
      1.909    9.000
      1.909    9.000
      1.910    9.000
      1.910   10.000
      1.910    9.000
      1.910    9.000
      1.910    9.000
      1.911    7.000
      1.911   10.000
      1.911    9.000
      1.911    8.000
      1.911    8.000
      1.912    6.000
      1.912    8.000
      1.912    5.000
      1.912    7.000
      1.912    7.000
      1.913    9.000
      1.913    9.000
      1.913    6.000
      1.913    6.000
      1.913    6.000
      1.914    6.000
      1.914    5.000
      1.914    5.000
      1.914    6.000
      1.914    9.000
      1.915    8.000
      1.915    8.000
      1.915    7.000
      1.915    9.000
      1.915    6.000
      1.916   10.000
      1.916    8.000
      1.916    8.000
      1.916    9.000
      1.916    9.000
      1.917    7.000
      1.917    8.000
      1.917    6.000
      1.917    8.000
      1.917    7.000
      1.918    6.000
      1.918    4.000
      1.918    7.000
      1.918   10.000
      1.918    6.000
      1.919    4.000
      1.919    6.000
      1.919    6.000
      1.919    6.000
      1.919    7.000
      1.920    7.000
      1.920    5.000
      1.920    6.000
      1.920    6.000
      1.920    6.000
      1.921    7.000
      1.921    6.000
      1.921    7.000
      1.921    7.000
      1.921    6.000
      1.922    6.000
      1.922    7.000
      1.922    6.000
      1.922    6.000
      1.922    6.000
      1.923    7.000
      1.923    7.000
      1.923    4.000
      1.923    7.000
      1.923    9.000
      1.924    6.000
      1.924    6.000
      1.924    8.000
      1.924    5.000
      1.924    7.000
      1.925    6.000
      1.925    8.000
      1.925    7.000
      1.925    8.000
      1.925    7.000
      1.926    9.000
      1.926    7.000
      1.926    8.000
      1.926    7.000
      1.926    5.000
      1.927    7.000
      1.927    7.000
      1.927    4.000
      1.927    6.000
      1.927    6.000
      1.928    4.000
      1.928    3.000
      1.928    5.000
      1.928    6.000
      1.928    6.000
      1.929    6.000
      1.929    7.000
      1.929    5.000
      1.929    5.000
      1.929    5.000
      1.930    5.000
      1.930    5.000
      1.930    6.000
      1.930    5.000
      1.930    5.000
      1.931    6.000
      1.931    6.000
      1.931    6.000
      1.931    9.000
      1.931    6.000
      1.932    6.000
      1.932    5.000
      1.932    5.000
      1.932    6.000
      1.932    6.000
      1.933    5.000
      1.933    5.000
      1.933    4.000
      1.933    4.000
      1.933    6.000
      1.934    4.000
      1.934    6.000
      1.934    6.000
      1.934    4.000
      1.934    5.000
      1.935    5.000
      1.935    6.000
      1.935    4.000
      1.935    5.000
      1.935    7.000
      1.936    5.000
      1.936    4.000
      1.936    5.000
      1.936    4.000
      1.936    6.000
      1.937    4.000
      1.937    4.000
      1.937    3.000
      1.937    4.000
      1.937    3.000
      1.938    4.000
      1.938    5.000
      1.938    5.000
      1.938    3.000
      1.938    4.000
      1.939    5.000
      1.939    5.000
      1.939    5.000
      1.939    2.000
      1.939    5.000
      1.940    4.000
      1.940    5.000
      1.940    3.000
      1.940    4.000
      1.940    4.000
      1.941    5.000
      1.941    4.000
      1.941    4.000
      1.941    4.000
      1.941    5.000
      1.942    7.000
      1.942    6.000
      1.942    5.000
      1.942    4.000
      1.942    5.000
      1.943    7.000
      1.943    7.000
      1.943    8.000
      1.943    6.000
      1.943    4.000
      1.944    5.000
      1.944    5.000
      1.944    4.000
      1.944    5.000
      1.944    7.000
      1.945    9.000
      1.945    6.000
      1.945    5.000
      1.945    5.000
      1.945    3.000
      1.946    5.000
      1.946    5.000
      1.946    8.000
      1.946    5.000
      1.946    6.000
      1.947    4.000
      1.947    5.000
      1.947    3.000
      1.947    8.000
      1.947    6.000
      1.948    5.000
      1.948    6.000
      1.948    3.000
      1.948    6.000
      1.948    6.000
      1.949    7.000
      1.949    5.000
      1.949    5.000
      1.949    4.000
      1.949    4.000
      1.950    3.000
      1.950    7.000
      1.950   10.000
      1.950    8.000
      1.950    6.000
      1.951    5.000
      1.951    8.000
      1.951    4.000
      1.951    6.000
      1.951    6.000
      1.952    6.000
      1.952    6.000
      1.952    7.000
      1.952    6.000
      1.952    6.000
      1.953    6.000
      1.953    6.000
      1.953    8.000
      1.953    8.000
      1.953    9.000
      1.954    7.000
      1.954    6.000
      1.954    5.000
      1.954    7.000
      1.954    7.000
      1.955    9.000
      1.955    8.000
      1.955    6.000
      1.955    8.000
      1.955    5.000
      1.956    5.000
      1.956    3.000
      1.956    4.000
      1.956    4.000
      1.956    6.000
      1.957    4.000
      1.957    7.000
      1.957    5.000
      1.957    7.000
      1.957    5.000
      1.958    6.000
      1.958    7.000
      1.958    7.000
      1.958    5.000
      1.958    9.000
      1.959    8.000
      1.959    7.000
      1.959    6.000
      1.959    7.000
      1.959    7.000
      1.960    8.000
      1.960    7.000
      1.960    6.000
      1.960    6.000
      1.960    6.000
      1.961    7.000
      1.961    7.000
      1.961    7.000
      1.961    5.000
      1.961    6.000
      1.962    6.000
      1.962    7.000
      1.962    7.000
      1.962    7.000
      1.962    5.000
      1.963    7.000
      1.963    7.000
      1.963    6.000
      1.963    4.000
      1.963    6.000
      1.964    4.000
      1.964    4.000
      1.964    6.000
      1.964    5.000
      1.964    4.000
      1.965    4.000
      1.965    5.000
      1.965    7.000
      1.965    7.000
      1.965    5.000
      1.966    6.000
      1.966    4.000
      1.966    5.000
      1.966    6.000
      1.966    8.000
      1.967    6.000
      1.967    8.000
      1.967    7.000
      1.967    7.000
      1.967    6.000
      1.968    4.000
      1.968    4.000
      1.968    7.000
      1.968    7.000
      1.968    5.000
      1.969    5.000
      1.969    4.000
      1.969    4.000
      1.969    5.000
      1.969    3.000
      1.970    6.000
      1.970    4.000
      1.970    5.000
      1.970    4.000
      1.970    2.000
      1.971    4.000
      1.971    6.000
      1.971    4.000
      1.971    2.000
      1.971    3.000
      1.972    6.000
      1.972    5.000
      1.972    5.000
      1.972    6.000
      1.972    5.000
      1.973    7.000
      1.973    5.000
      1.973    5.000
      1.973    4.000
      1.973    6.000
      1.974    6.000
      1.974    6.000
      1.974    7.000
      1.974    8.000
      1.974    5.000
      1.975    7.000
      1.975    8.000
      1.975    9.000
      1.975    7.000
      1.975    5.000
      1.976    7.000
      1.976    6.000
      1.976    8.000
      1.976    7.000
      1.976    7.000
      1.977    6.000
      1.977    8.000
      1.977    7.000
      1.977    7.000
      1.977    8.000
      1.978    6.000
      1.978    6.000
      1.978    5.000
      1.978    5.000
      1.978    3.000
      1.979    5.000
      1.979    5.000
      1.979    4.000
      1.979    5.000
      1.979    6.000
      1.980    7.000
      1.980    6.000
      1.980    8.000
      1.980    5.000
      1.980    6.000
      1.981    5.000
      1.981    8.000
      1.981    9.000
      1.981    5.000
      1.981    4.000
      1.982    5.000
      1.982    4.000
      1.982    7.000
      1.982    7.000
      1.982    8.000
      1.983    7.000
      1.983    5.000
      1.983    5.000
      1.983    4.000
      1.983    8.000
      1.984    5.000
      1.984    6.000
      1.984    6.000
      1.984    4.000
      1.984    4.000
      1.985    5.000
      1.985    6.000
      1.985    6.000
      1.985    6.000
      1.985    3.000
      1.986    5.000
      1.986    4.000
      1.986    8.000
      1.986    4.000
      1.986    5.000
      1.987    5.000
      1.987    4.000
      1.987    7.000
      1.987    6.000
      1.987    6.000
      1.988    5.000
      1.988    4.000
      1.988    5.000
      1.988    4.000
      1.988    4.000
      1.989    5.000
      1.989    5.000
      1.989    4.000
      1.989    3.000
      1.989    3.000
      1.990    3.000
      1.990    3.000
      1.990    7.000
      1.990    5.000
      1.990    3.000
      1.991    2.000
      1.991    6.000
      1.991    3.000
      1.991    2.000
      1.991    2.000
      1.992    2.000
      1.992    5.000
      1.992    4.000
      1.992    5.000
      1.992    5.000
      1.993    5.000
      1.993    6.000
      1.993    5.000
      1.993    6.000
      1.993    4.000
      1.994    6.000
      1.994    4.000
      1.994    5.000
      1.994    4.000
      1.994    5.000
      1.995    6.000
      1.995    5.000
      1.995    6.000
      1.995    1.000
      1.995    3.000
      1.996    4.000
      1.996    3.000
      1.996    5.000
      1.996    5.000
      1.996    3.000
      1.997    5.000
      1.997    6.000
      1.997    5.000
      1.997    5.000
      1.997    4.000
      1.998    4.000
      1.998    6.000
      1.998    5.000
      1.998    4.000
      1.998    4.000
      1.999    6.000
      1.999    4.000
      1.999    5.000
      1.999    6.000
      1.999    6.000
      2.000    5.000
      2.000    6.000
      2.000    5.000
      2.000    5.000
      2.000    7.000
      2.001    5.000
      2.001    6.000
      2.001    5.000
      2.001    2.000
      2.001    4.000
      2.002    6.000
      2.002    5.000
      2.002    5.000
      2.002    6.000
      2.002    5.000
      2.003    5.000
      2.003    5.000
      2.003    6.000
      2.003    6.000
      2.003    7.000
      2.004    5.000
      2.004    4.000
      2.004    5.000
      2.004    4.000
      2.004    6.000
      2.005    5.000
      2.005    4.000
      2.005    6.000
      2.005    5.000
      2.005    7.000
      2.006    6.000
      2.006    6.000
      2.006    5.000
      2.006    5.000
      2.006    5.000
      2.007    7.000
      2.007    5.000
      2.007    4.000
      2.007    4.000
      2.007    4.000
      2.008    3.000
      2.008    4.000
      2.008    6.000
      2.008    3.000
      2.008    4.000
      2.009    6.000
      2.009    7.000
      2.009    6.000
      2.009    5.000
      2.009    4.000
      2.010    4.000
      2.010    5.000
      2.010    6.000
      2.010    5.000
      2.010    5.000
      2.011    8.000
      2.011    7.000
      2.011    7.000
      2.011    7.000
      2.011    6.000
      2.012    8.000
      2.012    6.000
      2.012    5.000
      2.012    6.000
      2.012    5.000
      2.013    5.000
      2.013    5.000
      2.013    5.000
      2.013    6.000
      2.013    5.000
      2.014    3.000
      2.014    5.000
      2.014    5.000
      2.014    5.000
      2.014    5.000
      2.015    6.000
      2.015    7.000
      2.015    5.000
      2.015    7.000
      2.015    7.000
      2.016    5.000
      2.016    5.000
      2.016    6.000
      2.016    6.000
      2.016    7.000
      2.017    4.000
      2.017    5.000
      2.017    4.000
      2.017    3.000
      2.017    3.000
      2.018    4.000
      2.018    4.000
      2.018    3.000
      2.018    6.000
      2.018    5.000
      2.019    6.000
      2.019    5.000
      2.019    6.000
      2.019    5.000
      2.019    6.000
      2.020    5.000
      2.020    7.000
      2.020    7.000
      2.020    6.000
      2.020    6.000
      2.021    5.000
      2.021    4.000
      2.021    2.000
      2.021    5.000
      2.021    5.000
      2.022    4.000
      2.022    3.000
      2.022    1.000
      2.022    2.000
      2.022    4.000
      2.023    3.000
      2.023    3.000
      2.023    4.000
      2.023    5.000
      2.023    3.000
      2.024    5.000
      2.024    4.000
      2.024    4.000
      2.024    4.000
      2.024    3.000
      2.025    4.000
      2.025    4.000
      2.025    5.000
      2.025    3.000
      2.025    4.000
      2.026    6.000
      2.026    4.000
      2.026    4.000
      2.026    4.000
      2.026    6.000
      2.027    8.000
      2.027    7.000
      2.027    8.000
      2.027    8.000
      2.027    8.000
      2.028    7.000
      2.028    6.000
      2.028    8.000
      2.028    8.000
      2.028    5.000
      2.029    8.000
      2.029    8.000
      2.029    7.000
      2.029    6.000
      2.029    4.000
      2.030    4.000
      2.030    7.000
      2.030    7.000
      2.030    7.000
      2.030    6.000
      2.031    6.000
      2.031    4.000
      2.031    5.000
      2.031    4.000
      2.031    5.000
      2.032    4.000
      2.032    3.000
      2.032    4.000
      2.032    4.000
      2.032    3.000
      2.033    5.000
      2.033    5.000
      2.033    4.000
      2.033    4.000
      2.033    3.000
      2.034    5.000
      2.034    4.000
      2.034    4.000
      2.034    4.000
      2.034    3.000
      2.035    4.000
      2.035    5.000
      2.035    2.000
      2.035    5.000
      2.035    4.000
      2.036    5.000
      2.036    5.000
      2.036    5.000
      2.036    4.000
      2.036    4.000
      2.037    4.000
      2.037    3.000
      2.037    4.000
      2.037    4.000
      2.037    6.000
      2.038    5.000
      2.038    4.000
      2.038    4.000
      2.038    4.000
      2.038    4.000
      2.039    4.000
      2.039    4.000
      2.039    5.000
      2.039    3.000
      2.039    3.000
      2.040    5.000
      2.040    6.000
      2.040    3.000
      2.040    2.000
      2.040    4.000
      2.041    3.000
      2.041    3.000
      2.041    4.000
      2.041    5.000
      2.041    5.000
      2.042    5.000
      2.042    7.000
      2.042    5.000
      2.042    5.000
      2.042    5.000
      2.043    6.000
      2.043    6.000
      2.043    6.000
      2.043    6.000
      2.043    4.000
      2.044    7.000
      2.044    7.000
      2.044    6.000
      2.044    5.000
      2.044    5.000
      2.045    4.000
      2.045    4.000
      2.045    6.000
      2.045    2.000
      2.045    3.000
      2.046    7.000
      2.046    6.000
      2.046    6.000
      2.046    3.000
      2.046    5.000
      2.047    5.000
      2.047    4.000
      2.047    4.000
      2.047    4.000
      2.047    4.000
      2.048    4.000
      2.048    4.000
      2.048    3.000
      2.048    4.000
      2.048    4.000
      2.049    2.000
      2.049    5.000
      2.049    4.000
      2.049    3.000
      2.049    3.000
      2.050    3.000
      2.050    5.000
      2.050    5.000
      2.050    4.000
      2.050    6.000
      2.051    4.000
      2.051    4.000
      2.051    6.000
      2.051    5.000
      2.051    4.000
      2.052    4.000
      2.052    4.000
      2.052    3.000
      2.052    5.000
      2.052    5.000
      2.053    3.000
      2.053    5.000
      2.053    4.000
      2.053    5.000
      2.053    4.000
      2.054    5.000
      2.054    6.000
      2.054    7.000
      2.054    4.000
      2.054    4.000
      2.055    5.000
      2.055    4.000
      2.055    3.000
      2.055    3.000
      2.055    3.000
      2.056    3.000
      2.056    2.000
      2.056    3.000
      2.056    3.000
      2.056    3.000
      2.057    3.000
      2.057    2.000
      2.057    3.000
      2.057    4.000
      2.057    3.000
      2.058    3.000
      2.058    3.000
      2.058    2.000
      2.058    2.000
      2.058    3.000
      2.059    3.000
      2.059    4.000
      2.059    3.000
      2.059    3.000
      2.059    6.000
      2.060    4.000
      2.060    5.000
      2.060    4.000
      2.060    4.000
      2.060    6.000
      2.061    6.000
      2.061    4.000
      2.061    3.000
      2.061    7.000
      2.061    4.000
      2.062    5.000
      2.062    5.000
      2.062    6.000
      2.062    4.000
      2.062    5.000
      2.063    6.000
      2.063    6.000
      2.063    6.000
      2.063    5.000
      2.063    6.000
      2.064    6.000
      2.064    4.000
      2.064    6.000
      2.064    5.000
      2.064    6.000
      2.065    5.000
      2.065    6.000
      2.065    5.000
      2.065    5.000
      2.065    4.000
      2.066    6.000
      2.066    6.000
      2.066    5.000
      2.066    6.000
      2.066    6.000
      2.067    4.000
      2.067    5.000
      2.067    6.000
      2.067    5.000
      2.067    5.000
      2.068    4.000
      2.068    5.000
      2.068    5.000
      2.068    5.000
      2.068    5.000
      2.069    5.000
      2.069    5.000
      2.069    5.000
      2.069    5.000
      2.069    5.000
      2.070    5.000
      2.070    5.000
      2.070    4.000
      2.070    6.000
      2.070    5.000
      2.071    6.000
      2.071    4.000
      2.071    6.000
      2.071    4.000
      2.071    4.000
      2.072    3.000
      2.072    4.000
      2.072    6.000
      2.072    5.000
      2.072    5.000
      2.073    5.000
      2.073    4.000
      2.073    4.000
      2.073    4.000
      2.073    3.000
      2.074    3.000
      2.074    4.000
      2.074    3.000
      2.074    2.000
      2.074    4.000
      2.075    3.000
      2.075    4.000
      2.075    4.000
      2.075    3.000
      2.075    4.000
      2.076    2.000
      2.076    3.000
      2.076    2.000
      2.076    3.000
      2.076    4.000
      2.077    3.000
      2.077    3.000
      2.077    4.000
      2.077    5.000
      2.077    4.000
      2.078    4.000
      2.078    5.000
      2.078    6.000
      2.078    6.000
      2.078    5.000
      2.079    5.000
      2.079    6.000
      2.079    5.000
      2.079    5.000
      2.079    5.000
      2.080    5.000
      2.080    5.000
      2.080    4.000
      2.080    4.000
      2.080    5.000
      2.081    2.000
      2.081    3.000
      2.081    4.000
      2.081    5.000
      2.081    4.000
      2.082    4.000
      2.082    5.000
      2.082    6.000
      2.082    4.000
      2.082    5.000
      2.083    6.000
      2.083    4.000
      2.083    5.000
      2.083    6.000
      2.083    6.000
      2.084    5.000
      2.084    5.000
      2.084    6.000
      2.084    5.000
      2.084    5.000
      2.085    6.000
      2.085    4.000
      2.085    5.000
      2.085    6.000
      2.085    5.000
      2.086    5.000
      2.086    5.000
      2.086    5.000
      2.086    5.000
      2.086    3.000
      2.087    3.000
      2.087    4.000
      2.087    5.000
      2.087    5.000
      2.087    4.000
      2.088    5.000
      2.088    5.000
      2.088    6.000
      2.088    5.000
      2.088    5.000
      2.089    5.000
      2.089    5.000
      2.089    4.000
      2.089    5.000
      2.089    4.000
      2.090    4.000
      2.090    5.000
      2.090    5.000
      2.090    6.000
      2.090    6.000
      2.091    5.000
      2.091    5.000
      2.091    4.000
      2.091    5.000
      2.091    7.000
      2.092    5.000
      2.092    7.000
      2.092    4.000
      2.092    6.000
      2.092    7.000
      2.093    5.000
      2.093    4.000
      2.093    5.000
      2.093    6.000
      2.093    4.000
      2.094    4.000
      2.094    5.000
      2.094    7.000
      2.094    6.000
      2.094    6.000
      2.095    8.000
      2.095    7.000
      2.095    5.000
      2.095    5.000
      2.095    5.000
      2.096    5.000
      2.096    7.000
      2.096    7.000
      2.096    5.000
      2.096    5.000
      2.097    6.000
      2.097    5.000
      2.097    6.000
      2.097    5.000
      2.097    4.000
      2.098    4.000
      2.098    4.000
      2.098    5.000
      2.098    6.000
      2.098    6.000
      2.099    7.000
      2.099    4.000
      2.099    6.000
      2.099    4.000
      2.099    4.000
      2.100    5.000
      2.100    5.000
      2.100    4.000
      2.100    5.000
      2.100    3.000
      2.101    4.000
      2.101    4.000
      2.101    2.000
      2.101    3.000
      2.101    4.000
      2.102    5.000
      2.102    5.000
      2.102    5.000
      2.102    5.000
      2.102    5.000
      2.103    6.000
      2.103    5.000
      2.103    5.000
      2.103    5.000
      2.103    5.000
      2.104    6.000
      2.104    3.000
      2.104    4.000
      2.104    4.000
      2.104    8.000
      2.105    5.000
      2.105    5.000
      2.105    5.000
      2.105    6.000
      2.105    6.000
      2.106    5.000
      2.106    7.000
      2.106    4.000
      2.106    5.000
      2.106    4.000
      2.107    2.000
      2.107    3.000
      2.107    5.000
      2.107    3.000
      2.107    4.000
      2.108    5.000
      2.108    7.000
      2.108    4.000
      2.108    5.000
      2.108    6.000
      2.109    6.000
      2.109    6.000
      2.109    5.000
      2.109    4.000
      2.109    5.000
      2.110    6.000
      2.110    4.000
      2.110    6.000
      2.110    5.000
      2.110    6.000
      2.111    6.000
      2.111    3.000
      2.111    6.000
      2.111    5.000
      2.111    6.000
      2.112    7.000
      2.112    7.000
      2.112    9.000
      2.112    6.000
      2.112    7.000
      2.113    8.000
      2.113    7.000
      2.113    9.000
      2.113    7.000
      2.113    5.000
      2.114    8.000
      2.114    6.000
      2.114    6.000
      2.114    5.000
      2.114    4.000
      2.115    7.000
      2.115    4.000
      2.115    6.000
      2.115    4.000
      2.115    5.000
      2.116    6.000
      2.116    5.000
      2.116    8.000
      2.116    5.000
      2.116    7.000
      2.117    4.000
      2.117    5.000
      2.117    6.000
      2.117    7.000
      2.117    4.000
      2.118    4.000
      2.118    5.000
      2.118    5.000
      2.118    5.000
      2.118    6.000
      2.119    6.000
      2.119    3.000
      2.119    6.000
      2.119    6.000
      2.119    5.000
      2.120    7.000
      2.120    6.000
      2.120    7.000
      2.120    8.000
      2.120    8.000
      2.121    7.000
      2.121    7.000
      2.121    7.000
      2.121    4.000
      2.121    7.000
      2.122    7.000
      2.122    7.000
      2.122    6.000
      2.122    5.000
      2.122    6.000
      2.123    3.000
      2.123    4.000
      2.123    4.000
      2.123    3.000
      2.123    2.000
      2.124    4.000
      2.124    4.000
      2.124    2.000
      2.124    3.000
      2.124    4.000
      2.125    5.000
      2.125    4.000
      2.125    6.000
      2.125    5.000
      2.125    5.000
      2.126    5.000
      2.126    6.000
      2.126    5.000
      2.126    5.000
      2.126    5.000
      2.127    5.000
      2.127    4.000
      2.127    5.000
      2.127    4.000
      2.127    6.000
      2.128    5.000
      2.128    6.000
      2.128    6.000
      2.128    6.000
      2.128    6.000
      2.129    7.000
      2.129    6.000
      2.129    7.000
      2.129    5.000
      2.129    6.000
      2.130    6.000
      2.130    4.000
      2.130    6.000
      2.130    7.000
      2.130    5.000
      2.131    7.000
      2.131    6.000
      2.131    5.000
      2.131    5.000
      2.131    3.000
      2.132    4.000
      2.132    4.000
      2.132    4.000
      2.132    4.000
      2.132    6.000
      2.133    4.000
      2.133    6.000
      2.133    6.000
      2.133    6.000
      2.133    7.000
      2.134    5.000
      2.134    5.000
      2.134    4.000
      2.134    4.000
      2.134    5.000
      2.135    7.000
      2.135    4.000
      2.135    7.000
      2.135    6.000
      2.135    5.000
      2.136    4.000
      2.136    4.000
      2.136    4.000
      2.136    4.000
      2.136    4.000
      2.137    2.000
      2.137    4.000
      2.137    3.000
      2.137    4.000
      2.137    3.000
      2.138    3.000
      2.138    5.000
      2.138    2.000
      2.138    3.000
      2.138    6.000
      2.139    6.000
      2.139    4.000
      2.139    4.000
      2.139    3.000
      2.139    3.000
      2.140    6.000
      2.140    4.000
      2.140    6.000
      2.140    3.000
      2.140    5.000
      2.141    3.000
      2.141    2.000
      2.141    3.000
      2.141    3.000
      2.141    4.000
      2.142    5.000
      2.142    4.000
      2.142    4.000
      2.142    5.000
      2.142    4.000
      2.143    4.000
      2.143    4.000
      2.143    4.000
      2.143    4.000
      2.143    3.000
      2.144    3.000
      2.144    3.000
      2.144    3.000
      2.144    5.000
      2.144    4.000
      2.145    4.000
      2.145    3.000
      2.145    2.000
      2.145    5.000
      2.145    2.000
      2.146    4.000
      2.146    4.000
      2.146    4.000
      2.146    2.000
      2.146    2.000
      2.147    5.000
      2.147    4.000
      2.147    4.000
      2.147    3.000
      2.147    4.000
      2.148    3.000
      2.148    3.000
      2.148    3.000
      2.148    3.000
      2.148    3.000
      2.149    4.000
      2.149    4.000
      2.149    5.000
      2.149    3.000
      2.149    4.000
      2.150    4.000
      2.150    3.000
      2.150    3.000
      2.150    3.000
      2.150    4.000
      2.151    6.000
      2.151    4.000
      2.151    5.000
      2.151    3.000
      2.151    4.000
      2.152    3.000
      2.152    2.000
      2.152    5.000
      2.152    3.000
      2.152    3.000
      2.153    2.000
      2.153    2.000
      2.153    3.000
      2.153    4.000
      2.153    4.000
      2.154    4.000
      2.154    5.000
      2.154    4.000
      2.154    3.000
      2.154    1.000
      2.155    2.000
      2.155    3.000
      2.155    4.000
      2.155    3.000
      2.155    3.000
      2.156    3.000
      2.156    5.000
      2.156    3.000
      2.156    3.000
      2.156    5.000
      2.157    2.000
      2.157    3.000
      2.157    6.000
      2.157    5.000
      2.157    3.000
      2.158    3.000
      2.158    4.000
      2.158    5.000
      2.158    3.000
      2.158    3.000
      2.159    3.000
      2.159    3.000
      2.159    3.000
      2.159    2.000
      2.159    3.000
      2.160    4.000
      2.160    5.000
      2.160    3.000
      2.160    4.000
      2.160    4.000
      2.161    3.000
      2.161    3.000
      2.161    2.000
      2.161    4.000
      2.161    3.000
      2.162    3.000
      2.162    3.000
      2.162    3.000
      2.162    3.000
      2.162    3.000
      2.163    2.000
      2.163    2.000
      2.163    2.000
      2.163    3.000
      2.163    4.000
      2.164    5.000
      2.164    5.000
      2.164    5.000
      2.164    3.000
      2.164    6.000
      2.165    4.000
      2.165    6.000
      2.165    6.000
      2.165    7.000
      2.165    5.000
      2.166    5.000
      2.166    9.000
      2.166    6.000
      2.166    4.000
      2.166    4.000
      2.167    5.000
      2.167    6.000
      2.167    4.000
      2.167    5.000
      2.167    4.000
      2.168    5.000
      2.168    5.000
      2.168    4.000
      2.168    4.000
      2.168    4.000
      2.169    4.000
      2.169    5.000
      2.169    6.000
      2.169    5.000
      2.169    5.000
      2.170    4.000
      2.170    5.000
      2.170    6.000
      2.170    6.000
      2.170    5.000
      2.171    3.000
      2.171    5.000
      2.171    5.000
      2.171    5.000
      2.171    5.000
      2.172    4.000
      2.172    3.000
      2.172    4.000
      2.172    4.000
      2.172    4.000
      2.173    5.000
      2.173    5.000
      2.173    5.000
      2.173    6.000
      2.173    5.000
      2.174    4.000
      2.174    4.000
      2.174    5.000
      2.174    3.000
      2.174    4.000
      2.175    4.000
      2.175    4.000
      2.175    3.000
      2.175    6.000
      2.175    5.000
      2.176    4.000
      2.176    4.000
      2.176    2.000
      2.176    3.000
      2.176    6.000
      2.177    5.000
      2.177    5.000
      2.177    6.000
      2.177    7.000
      2.177    4.000
      2.178    4.000
      2.178    6.000
      2.178    7.000
      2.178    6.000
      2.178    3.000
      2.179    6.000
      2.179    6.000
      2.179    6.000
      2.179    4.000
      2.179    4.000
      2.180    4.000
      2.180    3.000
      2.180    5.000
      2.180    5.000
      2.180    5.000
      2.181    5.000
      2.181    5.000
      2.181    5.000
      2.181    7.000
      2.181    4.000
      2.182    4.000
      2.182    5.000
      2.182    7.000
      2.182    6.000
      2.182    4.000
      2.183    6.000
      2.183    8.000
      2.183    7.000
      2.183    6.000
      2.183    8.000
      2.184    7.000
      2.184    8.000
      2.184    4.000
      2.184    6.000
      2.184    4.000
      2.185    9.000
      2.185    5.000
      2.185    6.000
      2.185    5.000
      2.185    5.000
      2.186    4.000
      2.186    5.000
      2.186    5.000
      2.186    3.000
      2.186    5.000
      2.187    6.000
      2.187    6.000
      2.187    4.000
      2.187    5.000
      2.187    6.000
      2.188    4.000
      2.188    6.000
      2.188    5.000
      2.188    3.000
      2.188    6.000
      2.189    4.000
      2.189    4.000
      2.189    4.000
      2.189    4.000
      2.189    4.000
      2.190    5.000
      2.190    4.000
      2.190    5.000
      2.190    7.000
      2.190    4.000
      2.191    5.000
      2.191    4.000
      2.191    4.000
      2.191    4.000
      2.191    5.000
      2.192    3.000
      2.192    5.000
      2.192    5.000
      2.192    6.000
      2.192    5.000
      2.193    3.000
      2.193    5.000
      2.193    4.000
      2.193    4.000
      2.193    4.000
      2.194    4.000
      2.194    4.000
      2.194    4.000
      2.194    4.000
      2.194    6.000
      2.195    3.000
      2.195    6.000
      2.195    2.000
      2.195    4.000
      2.195    6.000
      2.196    6.000
      2.196    5.000
      2.196    6.000
      2.196    5.000
      2.196    3.000
      2.197    4.000
      2.197    4.000
      2.197    5.000
      2.197    4.000
      2.197    3.000
      2.198    2.000
      2.198    3.000
      2.198    3.000
      2.198    3.000
      2.198    4.000
      2.199    4.000
      2.199    5.000
      2.199    2.000
      2.199    4.000
      2.199    6.000
      2.200    4.000
      2.200    3.000
      2.200    2.000
      2.200    4.000
      2.200    4.000
      2.201    3.000
      2.201    3.000
      2.201    3.000
      2.201    3.000
      2.201    5.000
      2.202    5.000
      2.202    4.000
      2.202    3.000
      2.202    5.000
      2.202    5.000
      2.203    3.000
      2.203    2.000
      2.203    4.000
      2.203    6.000
      2.203    4.000
      2.204    3.000
      2.204    4.000
      2.204    5.000
      2.204    2.000
      2.204    3.000
      2.205    5.000
      2.205    4.000
      2.205    5.000
      2.205    4.000
      2.205    3.000
      2.206    3.000
      2.206    4.000
      2.206    3.000
      2.206    2.000
      2.206    2.000
      2.207    4.000
      2.207    4.000
      2.207    2.000
      2.207    4.000
      2.207    4.000
      2.208    3.000
      2.208    4.000
      2.208    2.000
      2.208    3.000
      2.208    4.000
      2.209    1.000
      2.209    5.000
      2.209    4.000
      2.209    2.000
      2.209    4.000
      2.210    3.000
      2.210    2.000
      2.210    3.000
      2.210    5.000
      2.210    5.000
      2.211    1.000
      2.211    3.000
      2.211    4.000
      2.211    3.000
      2.211    3.000
      2.212    4.000
      2.212    3.000
      2.212    1.000
      2.212    3.000
      2.212    3.000
      2.213    4.000
      2.213    3.000
      2.213    2.000
      2.213    4.000
      2.213    4.000
      2.214    5.000
      2.214    3.000
      2.214    3.000
      2.214    1.000
      2.214    3.000
      2.215    2.000
      2.215    3.000
      2.215    2.000
      2.215    4.000
      2.215    4.000
      2.216    3.000
      2.216    1.000
      2.216    4.000
      2.216    6.000
      2.216    3.000
      2.217    2.000
      2.217    5.000
      2.217    5.000
      2.217    5.000
      2.217    4.000
      2.218    3.000
      2.218    3.000
      2.218    5.000
      2.218    4.000
      2.218    4.000
      2.219    3.000
      2.219    3.000
      2.219    2.000
      2.219    4.000
      2.219    3.000
      2.220    4.000
      2.220    3.000
      2.220    4.000
      2.220    3.000
      2.220    2.000
      2.221    3.000
      2.221    1.000
      2.221    3.000
      2.221    3.000
      2.221    5.000
      2.222    5.000
      2.222    4.000
      2.222    6.000
      2.222    2.000
      2.222    1.000
      2.223    2.000
      2.223    2.000
      2.223    2.000
      2.223    3.000
      2.223    3.000
      2.224    4.000
      2.224    3.000
      2.224    3.000
      2.224    4.000
      2.224    2.000
      2.225    2.000
      2.225    1.000
      2.225    3.000
      2.225    2.000
      2.225    2.000
      2.226    2.000
      2.226    2.000
      2.226    3.000
      2.226    3.000
      2.226    2.000
      2.227    2.000
      2.227    1.000
      2.227    3.000
      2.227    1.000
      2.227    2.000
      2.228    3.000
      2.228    3.000
      2.228    5.000
      2.228    6.000
      2.228    4.000
      2.229    3.000
      2.229    2.000
      2.229    3.000
      2.229    3.000
      2.229    5.000
      2.230    4.000
      2.230    5.000
      2.230    4.000
      2.230    3.000
      2.230    5.000
      2.231    4.000
      2.231    4.000
      2.231    4.000
      2.231    3.000
      2.231    4.000
      2.232    4.000
      2.232    4.000
      2.232    6.000
      2.232    4.000
      2.232    4.000
      2.233    6.000
      2.233    5.000
      2.233    9.000
      2.233    7.000
      2.233    5.000
      2.234    4.000
      2.234    3.000
      2.234    3.000
      2.234    3.000
      2.234    3.000
      2.235    5.000
      2.235    4.000
      2.235    4.000
      2.235    5.000
      2.235    5.000
      2.236    5.000
      2.236    4.000
      2.236    3.000
      2.236    5.000
      2.236    5.000
      2.237    2.000
      2.237    2.000
      2.237    5.000
      2.237    5.000
      2.237    5.000
      2.238    5.000
      2.238    4.000
      2.238    5.000
      2.238    4.000
      2.238    5.000
      2.239    6.000
      2.239    4.000
      2.239    3.000
      2.239    4.000
      2.239    4.000
      2.240    3.000
      2.240    2.000
      2.240    3.000
      2.240    4.000
      2.240    4.000
      2.241    3.000
      2.241    2.000
      2.241    6.000
      2.241    4.000
      2.241    4.000
      2.242    4.000
      2.242    5.000
      2.242    6.000
      2.242    2.000
      2.242    3.000
      2.243    6.000
      2.243    4.000
      2.243    5.000
      2.243    3.000
      2.243    3.000
      2.244    6.000
      2.244    6.000
      2.244    4.000
      2.244    5.000
      2.244    3.000
      2.245    4.000
      2.245    4.000
      2.245    5.000
      2.245    4.000
      2.245    4.000
      2.246    7.000
      2.246    5.000
      2.246    6.000
      2.246    5.000
      2.246    4.000
      2.247    7.000
      2.247    6.000
      2.247    4.000
      2.247    4.000
      2.247    4.000
      2.248    6.000
      2.248    5.000
      2.248    4.000
      2.248    4.000
      2.248    4.000
      2.249    5.000
      2.249    4.000
      2.249    4.000
      2.249    4.000
      2.249    5.000
      2.250    4.000
      2.250    3.000
      2.250    2.000
      2.250    4.000
      2.250    5.000
      2.251    5.000
      2.251    3.000
      2.251    3.000
      2.251    3.000
      2.251    3.000
      2.252    3.000
      2.252    3.000
      2.252    2.000
      2.252    4.000
      2.252    3.000
      2.253    2.000
      2.253    4.000
      2.253    5.000
      2.253    6.000
      2.253    5.000
      2.254    3.000
      2.254    2.000
      2.254    3.000
      2.254    3.000
      2.254    3.000
      2.255    2.000
      2.255    2.000
      2.255    2.000
      2.255    3.000
      2.255    3.000
      2.256    4.000
      2.256    4.000
      2.256    2.000
      2.256    3.000
      2.256    2.000
      2.257    3.000
      2.257    2.000
      2.257    4.000
      2.257    4.000
      2.257    1.000
      2.258    3.000
      2.258    4.000
      2.258    2.000
      2.258    4.000
      2.258    4.000
      2.259    2.000
      2.259    3.000
      2.259    2.000
      2.259    5.000
      2.259    3.000
      2.260    2.000
      2.260    2.000
      2.260    2.000
      2.260    2.000
      2.260    3.000
      2.261    1.000
      2.261    0.000
      2.261    2.000
      2.261    2.000
      2.261    0.000
      2.262    2.000
      2.262    4.000
      2.262    2.000
      2.262    2.000
      2.262    2.000
      2.263    1.000
      2.263    2.000
      2.263    2.000
      2.263    2.000
      2.263    1.000
      2.264    1.000
      2.264    1.000
      2.264    2.000
      2.264    2.000
      2.264    3.000
      2.265    4.000
      2.265    3.000
      2.265    2.000
      2.265    1.000
      2.265    1.000
      2.266    2.000
      2.266    4.000
      2.266    4.000
      2.266    2.000
      2.266    3.000
      2.267    3.000
      2.267    3.000
      2.267    2.000
      2.267    4.000
      2.267    3.000
      2.268    3.000
      2.268    3.000
      2.268    4.000
      2.268    2.000
      2.268    3.000
      2.269    2.000
      2.269    2.000
      2.269    2.000
      2.269    1.000
      2.269    2.000
      2.270    2.000
      2.270    2.000
      2.270    1.000
      2.270    1.000
      2.270    3.000
      2.271    3.000
      2.271    4.000
      2.271    2.000
      2.271    1.000
      2.271    4.000
      2.272    4.000
      2.272    4.000
      2.272    4.000
      2.272    3.000
      2.272    3.000
      2.273    4.000
      2.273    5.000
      2.273    3.000
      2.273    2.000
      2.273    1.000
      2.274    4.000
      2.274    4.000
      2.274    4.000
      2.274    4.000
      2.274    5.000
      2.275    3.000
      2.275    3.000
      2.275    4.000
      2.275    4.000
      2.275    3.000
      2.276    4.000
      2.276    3.000
      2.276    3.000
      2.276    0.000
      2.276    1.000
      2.277    3.000
      2.277    4.000
      2.277    6.000
      2.277    5.000
      2.277    5.000
      2.278    5.000
      2.278    5.000
      2.278    5.000
      2.278    6.000
      2.278    5.000
      2.279    4.000
      2.279    5.000
      2.279    5.000
      2.279    6.000
      2.279    5.000
      2.280    5.000
      2.280    2.000
      2.280    4.000
      2.280    3.000
      2.280    3.000
      2.281    4.000
      2.281    4.000
      2.281    5.000
      2.281    4.000
      2.281    3.000
      2.282    2.000
      2.282    1.000
      2.282    2.000
      2.282    2.000
      2.282    2.000
      2.283    2.000
      2.283    2.000
      2.283    1.000
      2.283    2.000
      2.283    5.000
      2.284    4.000
      2.284    5.000
      2.284    2.000
      2.284    4.000
      2.284    1.000
      2.285    2.000
      2.285    6.000
      2.285    2.000
      2.285    2.000
      2.285    5.000
      2.286    5.000
      2.286    2.000
      2.286    2.000
      2.286    2.000
      2.286    5.000
      2.287    5.000
      2.287    5.000
      2.287    5.000
      2.287    1.000
      2.287    2.000
      2.288    2.000
      2.288    1.000
      2.288    5.000
      2.288    4.000
      2.288    4.000
      2.289    4.000
      2.289    5.000
      2.289    3.000
      2.289    5.000
      2.289    3.000
      2.290    3.000
      2.290    2.000
      2.290    3.000
      2.290    3.000
      2.290    6.000
      2.291    3.000
      2.291    3.000
      2.291    3.000
      2.291    3.000
      2.291    2.000
      2.292    4.000
      2.292    5.000
      2.292    4.000
      2.292    4.000
      2.292    5.000
      2.293    3.000
      2.293    2.000
      2.293    4.000
      2.293    4.000
      2.293    6.000
      2.294    4.000
      2.294    4.000
      2.294    4.000
      2.294    3.000
      2.294    3.000
      2.295    4.000
      2.295    1.000
      2.295    2.000
      2.295    3.000
      2.295    3.000
      2.296    3.000
      2.296    3.000
      2.296    5.000
      2.296    4.000
      2.296    4.000
      2.297    5.000
      2.297    3.000
      2.297    5.000
      2.297    5.000
      2.297    4.000
      2.298    4.000
      2.298    5.000
      2.298    4.000
      2.298    4.000
      2.298    3.000
      2.299    4.000
      2.299    4.000
      2.299    5.000
      2.299    5.000
      2.299    4.000
      2.300    4.000
      2.300    4.000
      2.300    3.000
      2.300    4.000
      2.300    3.000
      2.301    3.000
      2.301    4.000
      2.301    4.000
      2.301    4.000
      2.301    4.000
      2.302    2.000
      2.302    3.000
      2.302    3.000
      2.302    3.000
      2.302    4.000
      2.303    2.000
      2.303    2.000
      2.303    2.000
      2.303    4.000
      2.303    3.000
      2.304    2.000
      2.304    5.000
      2.304    3.000
      2.304    4.000
      2.304    3.000
      2.305    2.000
      2.305    3.000
      2.305    2.000
      2.305    4.000
      2.305    4.000
      2.306    5.000
      2.306    2.000
      2.306    5.000
      2.306    4.000
      2.306    5.000
      2.307    5.000
      2.307    4.000
      2.307    4.000
      2.307    3.000
      2.307    2.000
      2.308    3.000
      2.308    4.000
      2.308    3.000
      2.308    3.000
      2.308    3.000
      2.309    2.000
      2.309    4.000
      2.309    2.000
      2.309    4.000
      2.309    3.000
      2.310    3.000
      2.310    5.000
      2.310    4.000
      2.310    5.000
      2.310    5.000
      2.311    4.000
      2.311    5.000
      2.311    5.000
      2.311    3.000
      2.311    3.000
      2.312    3.000
      2.312    3.000
      2.312    2.000
      2.312    1.000
      2.312    2.000
      2.313    3.000
      2.313    2.000
      2.313    4.000
      2.313    3.000
      2.313    2.000
      2.314    3.000
      2.314    3.000
      2.314    4.000
      2.314    4.000
      2.314    4.000
      2.315    3.000
      2.315    3.000
      2.315    2.000
      2.315    3.000
      2.315    2.000
      2.316    3.000
      2.316    3.000
      2.316    2.000
      2.316    5.000
      2.316    3.000
      2.317    2.000
      2.317    2.000
      2.317    4.000
      2.317    1.000
      2.317    1.000
      2.318    2.000
      2.318    3.000
      2.318    2.000
      2.318    2.000
      2.318    2.000
      2.319    2.000
      2.319    2.000
      2.319    2.000
      2.319    3.000
      2.319    2.000
      2.320    2.000
      2.320    4.000
      2.320    2.000
      2.320    3.000
      2.320    3.000
      2.321    4.000
      2.321    2.000
      2.321    3.000
      2.321    2.000
      2.321    2.000
      2.322    2.000
      2.322    2.000
      2.322    2.000
      2.322    2.000
      2.322    3.000
      2.323    1.000
      2.323    2.000
      2.323    2.000
      2.323    1.000
      2.323    3.000
      2.324    2.000
      2.324    2.000
      2.324    3.000
      2.324    3.000
      2.324    2.000
      2.325    3.000
      2.325    2.000
      2.325    4.000
      2.325    2.000
      2.325    3.000
      2.326    2.000
      2.326    1.000
      2.326    3.000
      2.326    3.000
      2.326    1.000
      2.327    1.000
      2.327    1.000
      2.327    2.000
      2.327    1.000
      2.327    3.000
      2.328    1.000
      2.328    4.000
      2.328    4.000
      2.328    4.000
      2.328    2.000
      2.329    3.000
      2.329    4.000
      2.329    5.000
      2.329    5.000
      2.329    5.000
      2.330    4.000
      2.330    5.000
      2.330    5.000
      2.330    5.000
      2.330    4.000
      2.331    3.000
      2.331    3.000
      2.331    4.000
      2.331    2.000
      2.331    3.000
      2.332    3.000
      2.332    3.000
      2.332    3.000
      2.332    3.000
      2.332    3.000
      2.333    4.000
      2.333    3.000
      2.333    5.000
      2.333    4.000
      2.333    4.000
      2.334    4.000
      2.334    4.000
      2.334    5.000
      2.334    5.000
      2.334    2.000
      2.335    3.000
      2.335    4.000
      2.335    2.000
      2.335    3.000
      2.335    4.000
      2.336    4.000
      2.336    2.000
      2.336    3.000
      2.336    4.000
      2.336    2.000
      2.337    2.000
      2.337    2.000
      2.337    3.000
      2.337    3.000
      2.337    4.000
      2.338    2.000
      2.338    4.000
      2.338    5.000
      2.338    3.000
      2.338    4.000
      2.339    3.000
      2.339    5.000
      2.339    4.000
      2.339    4.000
      2.339    3.000
      2.340    6.000
      2.340    4.000
      2.340    5.000
      2.340    4.000
      2.340    3.000
      2.341    3.000
      2.341    4.000
      2.341    6.000
      2.341    3.000
      2.341    3.000
      2.342    3.000
      2.342    1.000
      2.342    1.000
      2.342    3.000
      2.342    4.000
      2.343    3.000
      2.343    2.000
      2.343    3.000
      2.343    4.000
      2.343    3.000
      2.344    3.000
      2.344    4.000
      2.344    5.000
      2.344    5.000
      2.344    3.000
      2.345    3.000
      2.345    3.000
      2.345    2.000
      2.345    3.000
      2.345    4.000
      2.346    3.000
      2.346    3.000
      2.346    5.000
      2.346    4.000
      2.346    3.000
      2.347    6.000
      2.347    4.000
      2.347    5.000
      2.347    4.000
      2.347    4.000
      2.348    5.000
      2.348    5.000
      2.348    5.000
      2.348    3.000
      2.348    4.000
      2.349    4.000
      2.349    5.000
      2.349    5.000
      2.349    5.000
      2.349    5.000
      2.350    5.000
      2.350    5.000
      2.350    4.000
      2.350    4.000
      2.350    4.000
      2.351    4.000
      2.351    4.000
      2.351    5.000
      2.351    3.000
      2.351    2.000
      2.352    4.000
      2.352    5.000
      2.352    5.000
      2.352    5.000
      2.352    4.000
      2.353    4.000
      2.353    5.000
      2.353    5.000
      2.353    5.000
      2.353    4.000
      2.354    5.000
      2.354    4.000
      2.354    4.000
      2.354    6.000
      2.354    6.000
      2.355    5.000
      2.355    2.000
      2.355    5.000
      2.355    7.000
      2.355    7.000
      2.356    5.000
      2.356    4.000
      2.356    4.000
      2.356    4.000
      2.356    5.000
      2.357    3.000
      2.357    6.000
      2.357    7.000
      2.357    5.000
      2.357    5.000
      2.358    5.000
      2.358    6.000
      2.358    2.000
      2.358    3.000
      2.358    4.000
      2.359    3.000
      2.359    3.000
      2.359    4.000
      2.359    5.000
      2.359    4.000
      2.360    6.000
      2.360    2.000
      2.360    4.000
      2.360    4.000
      2.360    3.000
      2.361    5.000
      2.361    6.000
      2.361    3.000
      2.361    4.000
      2.361    4.000
      2.362    5.000
      2.362    2.000
      2.362    2.000
      2.362    3.000
      2.362    3.000
      2.363    3.000
      2.363    4.000
      2.363    2.000
      2.363    3.000
      2.363    3.000
      2.364    2.000
      2.364    2.000
      2.364    2.000
      2.364    3.000
      2.364    3.000
      2.365    3.000
      2.365    2.000
      2.365    3.000
      2.365    4.000
      2.365    2.000
      2.366    4.000
      2.366    2.000
      2.366    5.000
      2.366    3.000
      2.366    1.000
      2.367    4.000
      2.367    3.000
      2.367    3.000
      2.367    3.000
      2.367    1.000
      2.368    1.000
      2.368    5.000
      2.368    3.000
      2.368    2.000
      2.368    2.000
      2.369    2.000
      2.369    5.000
      2.369    3.000
      2.369    3.000
      2.369    4.000
      2.370    2.000
      2.370    2.000
      2.370    2.000
      2.370    1.000
      2.370    4.000
      2.371    3.000
      2.371    3.000
      2.371    4.000
      2.371    6.000
      2.371    5.000
      2.372    5.000
      2.372    3.000
      2.372    5.000
      2.372    4.000
      2.372    4.000
      2.373    0.000
      2.373    3.000
      2.373    4.000
      2.373    4.000
      2.373    4.000
      2.374    3.000
      2.374    2.000
      2.374    3.000
      2.374    1.000
      2.374    3.000
      2.375    2.000
      2.375    3.000
      2.375    2.000
      2.375    3.000
      2.375    3.000
      2.376    2.000
      2.376    2.000
      2.376    5.000
      2.376    4.000
      2.376    4.000
      2.377    3.000
      2.377    3.000
      2.377    3.000
      2.377    4.000
      2.377    3.000
      2.378    2.000
      2.378    3.000
      2.378    5.000
      2.378    3.000
      2.378    3.000
      2.379    3.000
      2.379    3.000
      2.379    2.000
      2.379    4.000
      2.379    3.000
      2.380    4.000
      2.380    4.000
      2.380    3.000
      2.380    1.000
      2.380    3.000
      2.381    3.000
      2.381    4.000
      2.381    3.000
      2.381    3.000
      2.381    4.000
      2.382    6.000
      2.382    4.000
      2.382    3.000
      2.382    3.000
      2.382    2.000
      2.383    2.000
      2.383    2.000
      2.383    2.000
      2.383    1.000
      2.383    2.000
      2.384    3.000
      2.384    3.000
      2.384    3.000
      2.384    2.000
      2.384    3.000
      2.385    3.000
      2.385    3.000
      2.385    3.000
      2.385    2.000
      2.385    2.000
      2.386    3.000
      2.386    2.000
      2.386    4.000
      2.386    3.000
      2.386    2.000
      2.387    4.000
      2.387    2.000
      2.387    3.000
      2.387    3.000
      2.387    2.000
      2.388    4.000
      2.388    2.000
      2.388    2.000
      2.388    2.000
      2.388    3.000
      2.389    4.000
      2.389    3.000
      2.389    2.000
      2.389    3.000
      2.389    4.000
      2.390    3.000
      2.390    5.000
      2.390    5.000
      2.390    4.000
      2.390    3.000
      2.391    5.000
      2.391    5.000
      2.391    4.000
      2.391    4.000
      2.391    4.000
      2.392    4.000
      2.392    4.000
      2.392    3.000
      2.392    4.000
      2.392    4.000
      2.393    2.000
      2.393    2.000
      2.393    5.000
      2.393    4.000
      2.393    4.000
      2.394    4.000
      2.394    3.000
      2.394    4.000
      2.394    2.000
      2.394    3.000
      2.395    2.000
      2.395    3.000
      2.395    5.000
      2.395    3.000
      2.395    4.000
      2.396    4.000
      2.396    3.000
      2.396    1.000
      2.396    1.000
      2.396    3.000
      2.397    3.000
      2.397    5.000
      2.397    5.000
      2.397    4.000
      2.397    4.000
      2.398    3.000
      2.398    3.000
      2.398    4.000
      2.398    3.000
      2.398    4.000
      2.399    5.000
      2.399    3.000
      2.399    4.000
      2.399    4.000
      2.399    4.000
      2.400    3.000
      2.400    4.000
      2.400    2.000
      2.400    3.000
      2.400    2.000
      2.401    3.000
      2.401    4.000
      2.401    5.000
      2.401    3.000
      2.401    3.000
      2.402    2.000
      2.402    3.000
      2.402    4.000
      2.402    3.000
      2.402    3.000
      2.403    1.000
      2.403    2.000
      2.403    2.000
      2.403    3.000
      2.403    2.000
      2.404    2.000
      2.404    2.000
      2.404    3.000
      2.404    2.000
      2.404    4.000
      2.405    3.000
      2.405    2.000
      2.405    4.000
      2.405    3.000
      2.405    3.000
      2.406    2.000
      2.406    3.000
      2.406    3.000
      2.406    2.000
      2.406    3.000
      2.407    5.000
      2.407    1.000
      2.407    2.000
      2.407    3.000
      2.407    2.000
      2.408    2.000
      2.408    3.000
      2.408    1.000
      2.408    2.000
      2.408    3.000
      2.409    3.000
      2.409    3.000
      2.409    3.000
      2.409    3.000
      2.409    2.000
      2.410    2.000
      2.410    4.000
      2.410    4.000
      2.410    2.000
      2.410    2.000
      2.411    4.000
      2.411    1.000
      2.411    3.000
      2.411    2.000
      2.411    3.000
      2.412    3.000
      2.412    2.000
      2.412    1.000
      2.412    3.000
      2.412    4.000
      2.413    3.000
      2.413    4.000
      2.413    3.000
      2.413    3.000
      2.413    3.000
      2.414    2.000
      2.414    2.000
      2.414    3.000
      2.414    3.000
      2.414    3.000
      2.415    4.000
      2.415    3.000
      2.415    4.000
      2.415    3.000
      2.415    4.000
      2.416    3.000
      2.416    3.000
      2.416    3.000
      2.416    2.000
      2.416    3.000
      2.417    3.000
      2.417    3.000
      2.417    4.000
      2.417    5.000
      2.417    6.000
      2.418    2.000
      2.418    2.000
      2.418    3.000
      2.418    3.000
      2.418    3.000
      2.419    4.000
      2.419    3.000
      2.419    4.000
      2.419    4.000
      2.419    4.000
      2.420    4.000
      2.420    3.000
      2.420    3.000
      2.420    4.000
      2.420    4.000
      2.421    4.000
      2.421    4.000
      2.421    3.000
      2.421    4.000
      2.421    4.000
      2.422    4.000
      2.422    3.000
      2.422    5.000
      2.422    4.000
      2.422    4.000
      2.423    2.000
      2.423    4.000
      2.423    5.000
      2.423    5.000
      2.423    5.000
      2.424    5.000
      2.424    5.000
      2.424    4.000
      2.424    5.000
      2.424    5.000
      2.425    3.000
      2.425    6.000
      2.425    2.000
      2.425    3.000
      2.425    3.000
      2.426    3.000
      2.426    3.000
      2.426    2.000
      2.426    1.000
      2.426    4.000
      2.427    4.000
      2.427    5.000
      2.427    4.000
      2.427    2.000
      2.427    4.000
      2.428    5.000
      2.428    3.000
      2.428    3.000
      2.428    4.000
      2.428    3.000
      2.429    3.000
      2.429    1.000
      2.429    5.000
      2.429    4.000
      2.429    4.000
      2.430    3.000
      2.430    3.000
      2.430    2.000
      2.430    4.000
      2.430    4.000
      2.431    4.000
      2.431    5.000
      2.431    3.000
      2.431    4.000
      2.431    3.000
      2.432    3.000
      2.432    4.000
      2.432    4.000
      2.432    5.000
      2.432    3.000
      2.433    4.000
      2.433    3.000
      2.433    3.000
      2.433    4.000
      2.433    5.000
      2.434    4.000
      2.434    3.000
      2.434    2.000
      2.434    3.000
      2.434    4.000
      2.435    2.000
      2.435    3.000
      2.435    3.000
      2.435    3.000
      2.435    4.000
      2.436    2.000
      2.436    2.000
      2.436    3.000
      2.436    2.000
      2.436    3.000
      2.437    4.000
      2.437    6.000
      2.437    5.000
      2.437    7.000
      2.437    5.000
      2.438    7.000
      2.438    5.000
      2.438    5.000
      2.438    6.000
      2.438    4.000
      2.439    5.000
      2.439    4.000
      2.439    2.000
      2.439    4.000
      2.439    4.000
      2.440    5.000
      2.440    3.000
      2.440    6.000
      2.440    5.000
      2.440    5.000
      2.441    5.000
      2.441    6.000
      2.441    8.000
      2.441    4.000
      2.441    4.000
      2.442    5.000
      2.442    5.000
      2.442    4.000
      2.442    4.000
      2.442    2.000
      2.443    3.000
      2.443    2.000
      2.443    2.000
      2.443    5.000
      2.443    5.000
      2.444    5.000
      2.444    6.000
      2.444    5.000
      2.444    5.000
      2.444    3.000
      2.445    5.000
      2.445    7.000
      2.445    4.000
      2.445    6.000
      2.445    6.000
      2.446    6.000
      2.446    4.000
      2.446    5.000
      2.446    5.000
      2.446    5.000
      2.447    6.000
      2.447    4.000
      2.447    4.000
      2.447    5.000
      2.447    3.000
      2.448    3.000
      2.448    4.000
      2.448    6.000
      2.448    4.000
      2.448    5.000
      2.449    4.000
      2.449    1.000
      2.449    3.000
      2.449    2.000
      2.449    1.000
      2.450    3.000
      2.450    1.000
      2.450    3.000
      2.450    3.000
      2.450    3.000
      2.451    2.000
      2.451    2.000
      2.451    4.000
      2.451    3.000
      2.451    3.000
      2.452    4.000
      2.452    3.000
      2.452    3.000
      2.452    5.000
      2.452    4.000
      2.453    3.000
      2.453    3.000
      2.453    4.000
      2.453    3.000
      2.453    3.000
      2.454    4.000
      2.454    3.000
      2.454    2.000
      2.454    2.000
      2.454    1.000
      2.455    4.000
      2.455    3.000
      2.455    3.000
      2.455    1.000
      2.455    4.000
      2.456    2.000
      2.456    2.000
      2.456    2.000
      2.456    0.000
      2.456    1.000
      2.457    2.000
      2.457    2.000
      2.457    3.000
      2.457    2.000
      2.457    2.000
      2.458    3.000
      2.458    1.000
      2.458    3.000
      2.458    2.000
      2.458    3.000
      2.459    3.000
      2.459    2.000
      2.459    2.000
      2.459    2.000
      2.459    3.000
      2.460    3.000
      2.460    4.000
      2.460    2.000
      2.460    3.000
      2.460    4.000
      2.461    4.000
      2.461    3.000
      2.461    1.000
      2.461    1.000
      2.461    2.000
      2.462    3.000
      2.462    2.000
      2.462    3.000
      2.462    1.000
      2.462    1.000
      2.463    4.000
      2.463    3.000
      2.463    2.000
      2.463    3.000
      2.463    2.000
      2.464    4.000
      2.464    2.000
      2.464    2.000
      2.464    3.000
      2.464    2.000
      2.465    2.000
      2.465    2.000
      2.465    2.000
      2.465    2.000
      2.465    3.000
      2.466    3.000
      2.466    3.000
      2.466    2.000
      2.466    2.000
      2.466    2.000
      2.467    1.000
      2.467    3.000
      2.467    3.000
      2.467    3.000
      2.467    3.000
      2.468    3.000
      2.468    3.000
      2.468    3.000
      2.468    3.000
      2.468    4.000
      2.469    1.000
      2.469    1.000
      2.469    4.000
      2.469    2.000
      2.469    2.000
      2.470    1.000
      2.470    2.000
      2.470    1.000
      2.470    2.000
      2.470    2.000
      2.471    5.000
      2.471    3.000
      2.471    4.000
      2.471    2.000
      2.471    2.000
      2.472    4.000
      2.472    3.000
      2.472    2.000
      2.472    5.000
      2.472    4.000
      2.473    3.000
      2.473    3.000
      2.473    3.000
      2.473    2.000
      2.473    2.000
      2.474    4.000
      2.474    3.000
      2.474    2.000
      2.474    4.000
      2.474    3.000
      2.475    3.000
      2.475    3.000
      2.475    3.000
      2.475    3.000
      2.475    3.000
      2.476    2.000
      2.476    3.000
      2.476    4.000
      2.476    4.000
      2.476    3.000
      2.477    2.000
      2.477    3.000
      2.477    2.000
      2.477    2.000
      2.477    2.000
      2.478    2.000
      2.478    2.000
      2.478    2.000
      2.478    2.000
      2.478    2.000
      2.479    2.000
      2.479    2.000
      2.479    3.000
      2.479    3.000
      2.479    3.000
      2.480    3.000
      2.480    2.000
      2.480    3.000
      2.480    3.000
      2.480    3.000
      2.481    1.000
      2.481    2.000
      2.481    3.000
      2.481    1.000
      2.481    2.000
      2.482    2.000
      2.482    1.000
      2.482    0.000
      2.482    2.000
      2.482    2.000
      2.483    1.000
      2.483    1.000
      2.483    1.000
      2.483    1.000
      2.483    2.000
      2.484    1.000
      2.484    2.000
      2.484    1.000
      2.484    1.000
      2.484    3.000
      2.485    1.000
      2.485    2.000
      2.485    3.000
      2.485    2.000
      2.485    2.000
      2.486    2.000
      2.486    3.000
      2.486    3.000
      2.486    1.000
      2.486    2.000
      2.487    3.000
      2.487    2.000
      2.487    1.000
      2.487    2.000
      2.487    3.000
      2.488    3.000
      2.488    3.000
      2.488    3.000
      2.488    3.000
      2.488    2.000
      2.489    1.000
      2.489    2.000
      2.489    2.000
      2.489    2.000
      2.489    3.000
      2.490    2.000
      2.490    2.000
      2.490    3.000
      2.490    3.000
      2.490    4.000
      2.491    3.000
      2.491    1.000
      2.491    1.000
      2.491    3.000
      2.491    2.000
      2.492    3.000
      2.492    4.000
      2.492    3.000
      2.492    2.000
      2.492    3.000
      2.493    1.000
      2.493    1.000
      2.493    3.000
      2.493    2.000
      2.493    2.000
      2.494    2.000
      2.494    3.000
      2.494    3.000
      2.494    6.000
      2.494    4.000
      2.495    5.000
      2.495    4.000
      2.495    2.000
      2.495    3.000
      2.495    3.000
      2.496    4.000
      2.496    3.000
      2.496    3.000
      2.496    5.000
      2.496    4.000
      2.497    3.000
      2.497    4.000
      2.497    0.000
      2.497    2.000
      2.497    3.000
      2.498    1.000
      2.498    2.000
      2.498    1.000
      2.498    3.000
      2.498    3.000
      2.499    4.000
      2.499    3.000
      2.499    3.000
      2.499    3.000
      2.499    3.000
      2.500    4.000
      2.500    4.000
      2.500    3.000
      2.500    4.000
      2.500    4.000
      2.501    3.000
      2.501    6.000
      2.501    4.000
      2.501    5.000
      2.501    2.000
      2.502    2.000
      2.502    3.000
      2.502    1.000
      2.502    2.000
      2.502    3.000
      2.503    3.000
      2.503    5.000
      2.503    4.000
      2.503    3.000
      2.503    2.000
      2.504    2.000
      2.504    3.000
      2.504    4.000
      2.504    3.000
      2.504    2.000
      2.505    2.000
      2.505    2.000
      2.505    4.000
      2.505    3.000
      2.505    3.000
      2.506    2.000
      2.506    2.000
      2.506    2.000
      2.506    0.000
      2.506    4.000
      2.507    4.000
      2.507    5.000
      2.507    4.000
      2.507    4.000
      2.507    3.000
      2.508    4.000
      2.508    4.000
      2.508    4.000
      2.508    3.000
      2.508    5.000
      2.509    5.000
      2.509    4.000
      2.509    5.000
      2.509    4.000
      2.509    3.000
      2.510    4.000
      2.510    5.000
      2.510    3.000
      2.510    2.000
      2.510    4.000
      2.511    4.000
      2.511    4.000
      2.511    5.000
      2.511    3.000
      2.511    3.000
      2.512    2.000
      2.512    4.000
      2.512    3.000
      2.512    4.000
      2.512    4.000
      2.513    4.000
      2.513    3.000
      2.513    6.000
      2.513    5.000
      2.513    4.000
      2.514    4.000
      2.514    5.000
      2.514    5.000
      2.514    5.000
      2.514    6.000
      2.515    4.000
      2.515    5.000
      2.515    4.000
      2.515    3.000
      2.515    3.000
      2.516    3.000
      2.516    4.000
      2.516    5.000
      2.516    4.000
      2.516    5.000
      2.517    5.000
      2.517    4.000
      2.517    5.000
      2.517    5.000
      2.517    5.000
      2.518    5.000
      2.518    5.000
      2.518    5.000
      2.518    5.000
      2.518    6.000
      2.519    5.000
      2.519    4.000
      2.519    4.000
      2.519    5.000
      2.519    6.000
      2.520    4.000
      2.520    6.000
      2.520    4.000
      2.520    4.000
      2.520    5.000
      2.521    5.000
      2.521    5.000
      2.521    4.000
      2.521    4.000
      2.521    6.000
      2.522    4.000
      2.522    4.000
      2.522    3.000
      2.522    4.000
      2.522    3.000
      2.523    4.000
      2.523    3.000
      2.523    2.000
      2.523    3.000
      2.523    4.000
      2.524    4.000
      2.524    3.000
      2.524    2.000
      2.524    1.000
      2.524    2.000
      2.525    3.000
      2.525    3.000
      2.525    3.000
      2.525    4.000
      2.525    4.000
      2.526    3.000
      2.526    3.000
      2.526    3.000
      2.526    3.000
      2.526    4.000
      2.527    5.000
      2.527    4.000
      2.527    3.000
      2.527    4.000
      2.527    3.000
      2.528    3.000
      2.528    4.000
      2.528    2.000
      2.528    4.000
      2.528    4.000
      2.529    4.000
      2.529    3.000
      2.529    3.000
      2.529    1.000
      2.529    2.000
      2.530    4.000
      2.530    3.000
      2.530    3.000
      2.530    3.000
      2.530    2.000
      2.531    2.000
      2.531    2.000
      2.531    3.000
      2.531    2.000
      2.531    2.000
      2.532    2.000
      2.532    2.000
      2.532    3.000
      2.532    3.000
      2.532    2.000
      2.533    2.000
      2.533    2.000
      2.533    2.000
      2.533    2.000
      2.533    2.000
      2.534    2.000
      2.534    3.000
      2.534    3.000
      2.534    3.000
      2.534    3.000
      2.535    3.000
      2.535    3.000
      2.535    2.000
      2.535    2.000
      2.535    3.000
      2.536    3.000
      2.536    3.000
      2.536    2.000
      2.536    2.000
      2.536    4.000
      2.537    3.000
      2.537    4.000
      2.537    3.000
      2.537    3.000
      2.537    3.000
      2.538    4.000
      2.538    3.000
      2.538    5.000
      2.538    4.000
      2.538    2.000
      2.539    2.000
      2.539    2.000
      2.539    2.000
      2.539    3.000
      2.539    2.000
      2.540    3.000
      2.540    2.000
      2.540    3.000
      2.540    2.000
      2.540    3.000
      2.541    1.000
      2.541    2.000
      2.541    3.000
      2.541    3.000
      2.541    2.000
      2.542    1.000
      2.542    3.000
      2.542    4.000
      2.542    2.000
      2.542    1.000
      2.543    2.000
      2.543    3.000
      2.543    3.000
      2.543    2.000
      2.543    2.000
      2.544    2.000
      2.544    1.000
      2.544    3.000
      2.544    5.000
      2.544    4.000
      2.545    2.000
      2.545    3.000
      2.545    3.000
      2.545    3.000
      2.545    2.000
      2.546    2.000
      2.546    4.000
      2.546    2.000
      2.546    3.000
      2.546    3.000
      2.547    2.000
      2.547    2.000
      2.547    3.000
      2.547    2.000
      2.547    3.000
      2.548    3.000
      2.548    2.000
      2.548    2.000
      2.548    4.000
      2.548    2.000
      2.549    5.000
      2.549    3.000
      2.549    3.000
      2.549    4.000
      2.549    4.000
      2.550    4.000
      2.550    2.000
      2.550    4.000
      2.550    4.000
      2.550    1.000
      2.551    2.000
      2.551    2.000
      2.551    3.000
      2.551    3.000
      2.551    4.000
      2.552    3.000
      2.552    3.000
      2.552    1.000
      2.552    2.000
      2.552    3.000
      2.553    2.000
      2.553    2.000
      2.553    3.000
      2.553    4.000
      2.553    7.000
      2.554    4.000
      2.554    3.000
      2.554    3.000
      2.554    4.000
      2.554    1.000
      2.555    3.000
      2.555    1.000
      2.555    2.000
      2.555    3.000
      2.555    2.000
      2.556    2.000
      2.556    1.000
      2.556    1.000
      2.556    3.000
      2.556    3.000
      2.557    2.000
      2.557    2.000
      2.557    2.000
      2.557    0.000
      2.557    4.000
      2.558    3.000
      2.558    2.000
      2.558    2.000
      2.558    3.000
      2.558    3.000
      2.559    2.000
      2.559    3.000
      2.559    4.000
      2.559    3.000
      2.559    4.000
      2.560    3.000
      2.560    4.000
      2.560    5.000
      2.560    3.000
      2.560    3.000
      2.561    3.000
      2.561    2.000
      2.561    2.000
      2.561    2.000
      2.561    2.000
      2.562    3.000
      2.562    2.000
      2.562    5.000
      2.562    4.000
      2.562    3.000
      2.563    3.000
      2.563    2.000
      2.563    4.000
      2.563    1.000
      2.563    2.000
      2.564    2.000
      2.564    2.000
      2.564    3.000
      2.564    2.000
      2.564    2.000
      2.565    2.000
      2.565    3.000
      2.565    3.000
      2.565    3.000
      2.565    3.000
      2.566    2.000
      2.566    4.000
      2.566    4.000
      2.566    2.000
      2.566    4.000
      2.567    2.000
      2.567    3.000
      2.567    4.000
      2.567    3.000
      2.567    4.000
      2.568    3.000
      2.568    3.000
      2.568    2.000
      2.568    3.000
      2.568    4.000
      2.569    3.000
      2.569    4.000
      2.569    5.000
      2.569    3.000
      2.569    2.000
      2.570    5.000
      2.570    5.000
      2.570    5.000
      2.570    4.000
      2.570    4.000
      2.571    3.000
      2.571    7.000
      2.571    8.000
      2.571    4.000
      2.571    5.000
      2.572    4.000
      2.572    5.000
      2.572    5.000
      2.572    5.000
      2.572    3.000
      2.573    2.000
      2.573    7.000
      2.573    3.000
      2.573    6.000
      2.573    2.000
      2.574    3.000
      2.574    3.000
      2.574    3.000
      2.574    2.000
      2.574    2.000
      2.575    2.000
      2.575    5.000
      2.575    1.000
      2.575    3.000
      2.575    3.000
      2.576    4.000
      2.576    5.000
      2.576    5.000
      2.576    5.000
      2.576    6.000
      2.577    5.000
      2.577    5.000
      2.577    5.000
      2.577    4.000
      2.577    6.000
      2.578    5.000
      2.578    4.000
      2.578    5.000
      2.578    6.000
      2.578    5.000
      2.579    5.000
      2.579    6.000
      2.579    6.000
      2.579    6.000
      2.579    5.000
      2.580    4.000
      2.580    6.000
      2.580    6.000
      2.580    7.000
      2.580    5.000
      2.581    4.000
      2.581    5.000
      2.581    5.000
      2.581    4.000
      2.581    4.000
      2.582    4.000
      2.582    4.000
      2.582    4.000
      2.582    5.000
      2.582    4.000
      2.583    5.000
      2.583    4.000
      2.583    6.000
      2.583    5.000
      2.583    4.000
      2.584    4.000
      2.584    5.000
      2.584    4.000
      2.584    4.000
      2.584    3.000
      2.585    4.000
      2.585    5.000
      2.585    5.000
      2.585    3.000
      2.585    2.000
      2.586    1.000
      2.586    2.000
      2.586    3.000
      2.586    2.000
      2.586    4.000
      2.587    5.000
      2.587    5.000
      2.587    4.000
      2.587    5.000
      2.587    4.000
      2.588    5.000
      2.588    5.000
      2.588    4.000
      2.588    3.000
      2.588    5.000
      2.589    4.000
      2.589    4.000
      2.589    3.000
      2.589    3.000
      2.589    4.000
      2.590    8.000
      2.590    5.000
      2.590    7.000
      2.590    5.000
      2.590    7.000
      2.591    3.000
      2.591    6.000
      2.591    7.000
      2.591    6.000
      2.591    5.000
      2.592    4.000
      2.592    5.000
      2.592    4.000
      2.592    4.000
      2.592    3.000
      2.593    5.000
      2.593    4.000
      2.593    4.000
      2.593    3.000
      2.593    1.000
      2.594    3.000
      2.594    3.000
      2.594    1.000
      2.594    5.000
      2.594    1.000
      2.595    4.000
      2.595    3.000
      2.595    2.000
      2.595    3.000
      2.595    4.000
      2.596    3.000
      2.596    4.000
      2.596    4.000
      2.596    4.000
      2.596    5.000
      2.597    4.000
      2.597    3.000
      2.597    4.000
      2.597    4.000
      2.597    4.000
      2.598    4.000
      2.598    5.000
      2.598    5.000
      2.598    4.000
      2.598    5.000
      2.599    4.000
      2.599    4.000
      2.599    6.000
      2.599    6.000
      2.599    4.000
      2.600    5.000
      2.600    5.000
      2.600    6.000
      2.600    5.000
      2.600    4.000
      2.601    4.000
      2.601    6.000
      2.601    7.000
      2.601    5.000
      2.601    5.000
      2.602    5.000
      2.602    4.000
      2.602    5.000
      2.602    3.000
      2.602    5.000
      2.603    4.000
      2.603    4.000
      2.603    4.000
      2.603    4.000
      2.603    7.000
      2.604    5.000
      2.604    5.000
      2.604    4.000
      2.604    4.000
      2.604    4.000
      2.605    4.000
      2.605    5.000
      2.605    5.000
      2.605    4.000
      2.605    3.000
      2.606    4.000
      2.606    3.000
      2.606    3.000
      2.606    4.000
      2.606    5.000
      2.607    4.000
      2.607    5.000
      2.607    2.000
      2.607    3.000
      2.607    2.000
      2.608    2.000
      2.608    3.000
      2.608    4.000
      2.608    3.000
      2.608    2.000
      2.609    4.000
      2.609    5.000
      2.609    5.000
      2.609    4.000
      2.609    3.000
      2.610    4.000
      2.610    3.000
      2.610    4.000
      2.610    5.000
      2.610    4.000
      2.611    3.000
      2.611    4.000
      2.611    4.000
      2.611    5.000
      2.611    4.000
      2.612    3.000
      2.612    4.000
      2.612    4.000
      2.612    6.000
      2.612    6.000
      2.613    3.000
      2.613    5.000
      2.613    5.000
      2.613    4.000
      2.613    3.000
      2.614    6.000
      2.614    8.000
      2.614    7.000
      2.614    7.000
      2.614    8.000
      2.615    7.000
      2.615    8.000
      2.615    4.000
      2.615    6.000
      2.615    9.000
      2.616    8.000
      2.616    6.000
      2.616    4.000
      2.616    4.000
      2.616    5.000
      2.617    4.000
      2.617    7.000
      2.617    5.000
      2.617    6.000
      2.617    6.000
      2.618    5.000
      2.618    4.000
      2.618    6.000
      2.618    6.000
      2.618    7.000
      2.619    7.000
      2.619    5.000
      2.619    8.000
      2.619    7.000
      2.619    6.000
      2.620    4.000
      2.620    6.000
      2.620    3.000
      2.620    5.000
      2.620    3.000
      2.621    4.000
      2.621    4.000
      2.621    6.000
      2.621    4.000
      2.621    5.000
      2.622    5.000
      2.622    5.000
      2.622    4.000
      2.622    5.000
      2.622    5.000
      2.623    4.000
      2.623    4.000
      2.623    4.000
      2.623    3.000
      2.623    4.000
      2.624    2.000
      2.624    4.000
      2.624    2.000
      2.624    6.000
      2.624    4.000
      2.625    5.000
      2.625    5.000
      2.625    4.000
      2.625    4.000
      2.625    4.000
      2.626    6.000
      2.626    4.000
      2.626    4.000
      2.626    3.000
      2.626    3.000
      2.627    2.000
      2.627    3.000
      2.627    4.000
      2.627    4.000
      2.627    5.000
      2.628    6.000
      2.628    4.000
      2.628    5.000
      2.628    4.000
      2.628    3.000
      2.629    3.000
      2.629    3.000
      2.629    8.000
      2.629    4.000
      2.629    6.000
      2.630    5.000
      2.630    1.000
      2.630    4.000
      2.630    4.000
      2.630    2.000
      2.631    7.000
      2.631    4.000
      2.631    5.000
      2.631    4.000
      2.631    5.000
      2.632    5.000
      2.632    4.000
      2.632    6.000
      2.632    6.000
      2.632    5.000
      2.633    4.000
      2.633    5.000
      2.633    5.000
      2.633    6.000
      2.633    3.000
      2.634    4.000
      2.634    5.000
      2.634    5.000
      2.634    4.000
      2.634    5.000
      2.635    5.000
      2.635    5.000
      2.635    6.000
      2.635    5.000
      2.635    6.000
      2.636    4.000
      2.636    6.000
      2.636    3.000
      2.636    5.000
      2.636    3.000
      2.637    5.000
      2.637    4.000
      2.637    4.000
      2.637    3.000
      2.637    3.000
      2.638    4.000
      2.638    3.000
      2.638    4.000
      2.638    4.000
      2.638    4.000
      2.639    4.000
      2.639    4.000
      2.639    4.000
      2.639    4.000
      2.639    4.000
      2.640    6.000
      2.640    4.000
      2.640    5.000
      2.640    4.000
      2.640    5.000
      2.641    5.000
      2.641    6.000
      2.641    6.000
      2.641    7.000
      2.641    6.000
      2.642    4.000
      2.642    4.000
      2.642    5.000
      2.642    4.000
      2.642    4.000
      2.643    4.000
      2.643    3.000
      2.643    4.000
      2.643    7.000
      2.643    7.000
      2.644    5.000
      2.644    4.000
      2.644    5.000
      2.644    5.000
      2.644    6.000
      2.645    6.000
      2.645    6.000
      2.645    7.000
      2.645    6.000
      2.645    5.000
      2.646    6.000
      2.646    7.000
      2.646    5.000
      2.646    5.000
      2.646    6.000
      2.647    6.000
      2.647    5.000
      2.647    6.000
      2.647    9.000
      2.647    7.000
      2.648    8.000
      2.648    6.000
      2.648    6.000
      2.648    6.000
      2.648    7.000
      2.649    9.000
      2.649    7.000
      2.649    8.000
      2.649    7.000
      2.649    8.000
      2.650    6.000
      2.650    8.000
      2.650    8.000
      2.650    7.000
      2.650    9.000
      2.651    6.000
      2.651    5.000
      2.651    7.000
      2.651    7.000
      2.651    6.000
      2.652    5.000
      2.652    3.000
      2.652    6.000
      2.652    7.000
      2.652    7.000
      2.653    5.000
      2.653    4.000
      2.653    3.000
      2.653    4.000
      2.653    7.000
      2.654    7.000
      2.654    5.000
      2.654    5.000
      2.654    8.000
      2.654    6.000
      2.655    4.000
      2.655    5.000
      2.655    5.000
      2.655    6.000
      2.655    6.000
      2.656    3.000
      2.656    5.000
      2.656    4.000
      2.656    5.000
      2.656    5.000
      2.657    4.000
      2.657    5.000
      2.657    5.000
      2.657    7.000
      2.657    6.000
      2.658    7.000
      2.658    7.000
      2.658    6.000
      2.658    5.000
      2.658    4.000
      2.659    6.000
      2.659    4.000
      2.659    5.000
      2.659    4.000
      2.659    4.000
      2.660    5.000
      2.660    5.000
      2.660    5.000
      2.660    4.000
      2.660    3.000
      2.661    3.000
      2.661    2.000
      2.661    6.000
      2.661    5.000
      2.661    5.000
      2.662    4.000
      2.662    4.000
      2.662    4.000
      2.662    3.000
      2.662    5.000
      2.663    5.000
      2.663    5.000
      2.663    5.000
      2.663    4.000
      2.663    4.000
      2.664    4.000
      2.664    6.000
      2.664    6.000
      2.664    6.000
      2.664    5.000
      2.665    5.000
      2.665    6.000
      2.665    4.000
      2.665    5.000
      2.665    4.000
      2.666    6.000
      2.666    6.000
      2.666    5.000
      2.666    4.000
      2.666    6.000
      2.667    6.000
      2.667    5.000
      2.667    5.000
      2.667    6.000
      2.667    7.000
      2.668    7.000
      2.668    7.000
      2.668    5.000
      2.668    4.000
      2.668    4.000
      2.669    2.000
      2.669    4.000
      2.669    2.000
      2.669    4.000
      2.669    5.000
      2.670    6.000
      2.670    4.000
      2.670    6.000
      2.670    2.000
      2.670    3.000
      2.671    3.000
      2.671    5.000
      2.671    2.000
      2.671    1.000
      2.671    5.000
      2.672    4.000
      2.672    2.000
      2.672    3.000
      2.672    4.000
      2.672    5.000
      2.673    5.000
      2.673    7.000
      2.673    6.000
      2.673    7.000
      2.673    6.000
      2.674    6.000
      2.674    4.000
      2.674    7.000
      2.674    6.000
      2.674    5.000
      2.675    6.000
      2.675    4.000
      2.675    7.000
      2.675    3.000
      2.675    4.000
      2.676    6.000
      2.676    4.000
      2.676    5.000
      2.676    4.000
      2.676    3.000
      2.677    5.000
      2.677    4.000
      2.677    3.000
      2.677    5.000
      2.677    5.000
      2.678    3.000
      2.678    2.000
      2.678    3.000
      2.678    2.000
      2.678    4.000
      2.679    5.000
      2.679    4.000
      2.679    3.000
      2.679    6.000
      2.679    3.000
      2.680    5.000
      2.680    5.000
      2.680    5.000
      2.680    4.000
      2.680    3.000
      2.681    5.000
      2.681    7.000
      2.681    7.000
      2.681    4.000
      2.681    7.000
      2.682    5.000
      2.682    3.000
      2.682    3.000
      2.682    4.000
      2.682    3.000
      2.683    5.000
      2.683    3.000
      2.683    3.000
      2.683    5.000
      2.683    5.000
      2.684    4.000
      2.684    3.000
      2.684    4.000
      2.684    4.000
      2.684    6.000
      2.685    6.000
      2.685    7.000
      2.685    6.000
      2.685    7.000
      2.685    7.000
      2.686    7.000
      2.686    3.000
      2.686    4.000
      2.686    5.000
      2.686    5.000
      2.687    5.000
      2.687    3.000
      2.687    4.000
      2.687    3.000
      2.687    4.000
      2.688    5.000
      2.688    6.000
      2.688    7.000
      2.688    7.000
      2.688    7.000
      2.689    6.000
      2.689    6.000
      2.689    6.000
      2.689    6.000
      2.689    5.000
      2.690    5.000
      2.690    6.000
      2.690    6.000
      2.690    7.000
      2.690    5.000
      2.691    6.000
      2.691    5.000
      2.691    8.000
      2.691    7.000
      2.691    5.000
      2.692    6.000
      2.692    6.000
      2.692    7.000
      2.692    6.000
      2.692    6.000
      2.693    6.000
      2.693    8.000
      2.693    6.000
      2.693    6.000
      2.693    4.000
      2.694    5.000
      2.694    5.000
      2.694    6.000
      2.694    5.000
      2.694    6.000
      2.695    4.000
      2.695    5.000
      2.695    5.000
      2.695    7.000
      2.695    4.000
      2.696    5.000
      2.696    4.000
      2.696    4.000
      2.696    6.000
      2.696    5.000
      2.697    5.000
      2.697    6.000
      2.697    7.000
      2.697    9.000
      2.697    7.000
      2.698    5.000
      2.698    8.000
      2.698    8.000
      2.698    5.000
      2.698    6.000
      2.699    7.000
      2.699    5.000
      2.699    4.000
      2.699    7.000
      2.699    8.000
      2.700    4.000
      2.700    8.000
      2.700    6.000
      2.700    6.000
      2.700    6.000
      2.701    8.000
      2.701    6.000
      2.701    8.000
      2.701    4.000
      2.701    6.000
      2.702    4.000
      2.702    5.000
      2.702    4.000
      2.702    4.000
      2.702    9.000
      2.703    8.000
      2.703    8.000
      2.703   10.000
      2.703    9.000
      2.703    9.000
      2.704    8.000
      2.704    8.000
      2.704    9.000
      2.704    9.000
      2.704    7.000
      2.705    7.000
      2.705    7.000
      2.705    6.000
      2.705    9.000
      2.705   10.000
      2.706    7.000
      2.706   10.000
      2.706    7.000
      2.706    7.000
      2.706    7.000
      2.707    7.000
      2.707    6.000
      2.707    6.000
      2.707    8.000
      2.707    7.000
      2.708    8.000
      2.708    7.000
      2.708    5.000
      2.708    5.000
      2.708    7.000
      2.709   11.000
      2.709    7.000
      2.709    8.000
      2.709    6.000
      2.709    8.000
      2.710    4.000
      2.710    6.000
      2.710    3.000
      2.710    6.000
      2.710    7.000
      2.711    7.000
      2.711    6.000
      2.711    7.000
      2.711    7.000
      2.711    8.000
      2.712    8.000
      2.712    7.000
      2.712   10.000
      2.712   11.000
      2.712   10.000
      2.713   10.000
      2.713   11.000
      2.713   12.000
      2.713   10.000
      2.713    6.000
      2.714    7.000
      2.714    7.000
      2.714   10.000
      2.714    9.000
      2.714    8.000
      2.715    6.000
      2.715    5.000
      2.715    9.000
      2.715    7.000
      2.715    7.000
      2.716    6.000
      2.716   10.000
      2.716    7.000
      2.716    6.000
      2.716    9.000
      2.717    6.000
      2.717    5.000
      2.717    7.000
      2.717    4.000
      2.717    6.000
      2.718   10.000
      2.718    8.000
      2.718    3.000
      2.718    5.000
      2.718    8.000
      2.719    8.000
      2.719    7.000
      2.719    6.000
      2.719    9.000
      2.719    8.000
      2.720    7.000
      2.720    8.000
      2.720    6.000
      2.720    6.000
      2.720    7.000
      2.721    8.000
      2.721    6.000
      2.721    9.000
      2.721    9.000
      2.721    9.000
      2.722    7.000
      2.722    9.000
      2.722   10.000
      2.722    8.000
      2.722    7.000
      2.723    3.000
      2.723    7.000
      2.723    7.000
      2.723    8.000
      2.723    5.000
      2.724    4.000
      2.724    4.000
      2.724    7.000
      2.724    7.000
      2.724    8.000
      2.725    5.000
      2.725    8.000
      2.725    8.000
      2.725    5.000
      2.725    8.000
      2.726    7.000
      2.726    6.000
      2.726    8.000
      2.726   10.000
      2.726   10.000
      2.727    8.000
      2.727   10.000
      2.727   10.000
      2.727    9.000
      2.727   10.000
      2.728    7.000
      2.728    9.000
      2.728    6.000
      2.728    7.000
      2.728    5.000
      2.729    5.000
      2.729    6.000
      2.729    4.000
      2.729    6.000
      2.729    8.000
      2.730    6.000
      2.730    5.000
      2.730    5.000
      2.730    2.000
      2.730    7.000
      2.731    7.000
      2.731    7.000
      2.731    6.000
      2.731    7.000
      2.731    7.000
      2.732    5.000
      2.732    5.000
      2.732    7.000
      2.732    6.000
      2.732   10.000
      2.733   10.000
      2.733    9.000
      2.733    6.000
      2.733    6.000
      2.733    8.000
      2.734    6.000
      2.734    6.000
      2.734    7.000
      2.734    7.000
      2.734    9.000
      2.735    8.000
      2.735    8.000
      2.735    7.000
      2.735    8.000
      2.735    7.000
      2.736    9.000
      2.736    7.000
      2.736    8.000
      2.736    6.000
      2.736    8.000
      2.737    6.000
      2.737    6.000
      2.737    6.000
      2.737    6.000
      2.737    6.000
      2.738    4.000
      2.738   10.000
      2.738    9.000
      2.738    7.000
      2.738    8.000
      2.739    7.000
      2.739    7.000
      2.739    7.000
      2.739    7.000
      2.739    6.000
      2.740    5.000
      2.740    6.000
      2.740    5.000
      2.740    4.000
      2.740    8.000
      2.741    8.000
      2.741    6.000
      2.741    8.000
      2.741   10.000
      2.741    8.000
      2.742    7.000
      2.742    7.000
      2.742    8.000
      2.742    6.000
      2.742    5.000
      2.743    5.000
      2.743    6.000
      2.743    5.000
      2.743    5.000
      2.743    6.000
      2.744    6.000
      2.744    7.000
      2.744    6.000
      2.744    4.000
      2.744    5.000
      2.745    5.000
      2.745    4.000
      2.745    6.000
      2.745    6.000
      2.745    5.000
      2.746    5.000
      2.746    7.000
      2.746    8.000
      2.746    4.000
      2.746    5.000
      2.747    6.000
      2.747    5.000
      2.747    7.000
      2.747    6.000
      2.747    7.000
      2.748    6.000
      2.748    5.000
      2.748    7.000
      2.748    6.000
      2.748    6.000
      2.749    3.000
      2.749    7.000
      2.749    6.000
      2.749    6.000
      2.749    5.000
      2.750    9.000
      2.750    7.000
      2.750    5.000
      2.750    6.000
      2.750    6.000
      2.751    7.000
      2.751    4.000
      2.751    7.000
      2.751    8.000
      2.751   11.000
      2.752    8.000
      2.752    7.000
      2.752    8.000
      2.752    7.000
      2.752    7.000
      2.753    7.000
      2.753    6.000
      2.753    5.000
      2.753    5.000
      2.753    6.000
      2.754    5.000
      2.754    6.000
      2.754    7.000
      2.754    3.000
      2.754    4.000
      2.755    6.000
      2.755    8.000
      2.755    6.000
      2.755    5.000
      2.755    4.000
      2.756    5.000
      2.756    4.000
      2.756    6.000
      2.756    6.000
      2.756    6.000
      2.757    5.000
      2.757    8.000
      2.757    5.000
      2.757    8.000
      2.757    5.000
      2.758    5.000
      2.758    7.000
      2.758    5.000
      2.758    4.000
      2.758    6.000
      2.759    7.000
      2.759    8.000
      2.759    9.000
      2.759    7.000
      2.759    3.000
      2.760    5.000
      2.760    3.000
      2.760    4.000
      2.760    5.000
      2.760    9.000
      2.761    7.000
      2.761    9.000
      2.761    6.000
      2.761    5.000
      2.761    7.000
      2.762    5.000
      2.762    7.000
      2.762    6.000
      2.762    6.000
      2.762    4.000
      2.763    6.000
      2.763    6.000
      2.763    7.000
      2.763    7.000
      2.763    4.000
      2.764    7.000
      2.764    7.000
      2.764    6.000
      2.764    5.000
      2.764    2.000
      2.765    5.000
      2.765    5.000
      2.765    5.000
      2.765    4.000
      2.765    7.000
      2.766    4.000
      2.766    6.000
      2.766    4.000
      2.766    7.000
      2.766    7.000
      2.767    4.000
      2.767    6.000
      2.767    8.000
      2.767    5.000
      2.767    6.000
      2.768    7.000
      2.768    4.000
      2.768    5.000
      2.768    6.000
      2.768    5.000
      2.769    6.000
      2.769    5.000
      2.769    4.000
      2.769    6.000
      2.769    6.000
      2.770    6.000
      2.770    6.000
      2.770    6.000
      2.770    6.000
      2.770    6.000
      2.771    5.000
      2.771    7.000
      2.771    6.000
      2.771    8.000
      2.771    8.000
      2.772    8.000
      2.772    9.000
      2.772    8.000
      2.772    7.000
      2.772    8.000
      2.773    9.000
      2.773    7.000
      2.773    9.000
      2.773    7.000
      2.773    7.000
      2.774    4.000
      2.774    5.000
      2.774    4.000
      2.774    3.000
      2.774    4.000
      2.775    6.000
      2.775   10.000
      2.775    8.000
      2.775    8.000
      2.775    8.000
      2.776    7.000
      2.776    7.000
      2.776    6.000
      2.776    7.000
      2.776    5.000
      2.777    7.000
      2.777    5.000
      2.777    7.000
      2.777    8.000
      2.777    6.000
      2.778    7.000
      2.778    6.000
      2.778    6.000
      2.778    7.000
      2.778    6.000
      2.779    6.000
      2.779    6.000
      2.779    6.000
      2.779    5.000
      2.779    9.000
      2.780    7.000
      2.780    5.000
      2.780    6.000
      2.780    4.000
      2.780    7.000
      2.781    6.000
      2.781    8.000
      2.781    6.000
      2.781    6.000
      2.781    6.000
      2.782    6.000
      2.782    6.000
      2.782    7.000
      2.782    5.000
      2.782    6.000
      2.783    6.000
      2.783    6.000
      2.783    5.000
      2.783    6.000
      2.783    5.000
      2.784    6.000
      2.784    6.000
      2.784    6.000
      2.784    5.000
      2.784    6.000
      2.785    5.000
      2.785    7.000
      2.785    7.000
      2.785    4.000
      2.785    5.000
      2.786    6.000
      2.786    7.000
      2.786    4.000
      2.786    6.000
      2.786    6.000
      2.787    7.000
      2.787    6.000
      2.787    7.000
      2.787    6.000
      2.787    7.000
      2.788    6.000
      2.788    7.000
      2.788    7.000
      2.788    6.000
      2.788    5.000
      2.789    6.000
      2.789    6.000
      2.789    5.000
      2.789    3.000
      2.789    3.000
      2.790    5.000
      2.790    5.000
      2.790    7.000
      2.790    7.000
      2.790    3.000
      2.791    3.000
      2.791    5.000
      2.791    7.000
      2.791    7.000
      2.791    9.000
      2.792    4.000
      2.792    6.000
      2.792    5.000
      2.792    5.000
      2.792    7.000
      2.793    5.000
      2.793    5.000
      2.793    6.000
      2.793    4.000
      2.793    5.000
      2.794    7.000
      2.794    6.000
      2.794    6.000
      2.794    7.000
      2.794    7.000
      2.795    6.000
      2.795    6.000
      2.795    6.000
      2.795    4.000
      2.795    5.000
      2.796    6.000
      2.796    6.000
      2.796    7.000
      2.796    4.000
      2.796    6.000
      2.797    7.000
      2.797    7.000
      2.797    7.000
      2.797    7.000
      2.797   10.000
      2.798    9.000
      2.798    7.000
      2.798    6.000
      2.798    8.000
      2.798    7.000
      2.799    7.000
      2.799    8.000
      2.799    5.000
      2.799    9.000
      2.799    9.000
      2.800    5.000
      2.800    6.000
      2.800    5.000
      2.800    8.000
      2.800    5.000
      2.801    8.000
      2.801    9.000
      2.801    5.000
      2.801   10.000
      2.801    8.000
      2.802    7.000
      2.802    7.000
      2.802    6.000
      2.802    7.000
      2.802   10.000
      2.803    8.000
      2.803    7.000
      2.803    7.000
      2.803    9.000
      2.803    6.000
      2.804   10.000
      2.804    8.000
      2.804    8.000
      2.804   10.000
      2.804    9.000
      2.805   10.000
      2.805   10.000
      2.805    9.000
      2.805    7.000
      2.805    8.000
      2.806    7.000
      2.806    6.000
      2.806    7.000
      2.806    4.000
      2.806    7.000
      2.807    5.000
      2.807    7.000
      2.807    9.000
      2.807    8.000
      2.807    8.000
      2.808    6.000
      2.808    7.000
      2.808    7.000
      2.808    7.000
      2.808    8.000
      2.809    7.000
      2.809    4.000
      2.809    4.000
      2.809    5.000
      2.809    6.000
      2.810    7.000
      2.810    6.000
      2.810    4.000
      2.810    5.000
      2.810    5.000
      2.811    6.000
      2.811    5.000
      2.811    5.000
      2.811    5.000
      2.811    5.000
      2.812    6.000
      2.812    5.000
      2.812    6.000
      2.812    4.000
      2.812    5.000
      2.813    5.000
      2.813    5.000
      2.813    5.000
      2.813    5.000
      2.813    4.000
      2.814    3.000
      2.814    5.000
      2.814    7.000
      2.814    7.000
      2.814    6.000
      2.815    7.000
      2.815    5.000
      2.815    5.000
      2.815    6.000
      2.815    7.000
      2.816    6.000
      2.816    5.000
      2.816    5.000
      2.816    4.000
      2.816    5.000
      2.817    6.000
      2.817    5.000
      2.817    2.000
      2.817    5.000
      2.817    4.000
      2.818    1.000
      2.818    3.000
      2.818    6.000
      2.818    4.000
      2.818    7.000
      2.819    6.000
      2.819    6.000
      2.819    5.000
      2.819    4.000
      2.819    6.000
      2.820    6.000
      2.820    5.000
      2.820    5.000
      2.820    6.000
      2.820    7.000
      2.821    6.000
      2.821    8.000
      2.821    8.000
      2.821    7.000
      2.821    8.000
      2.822    7.000
      2.822    6.000
      2.822    5.000
      2.822    6.000
      2.822    6.000
      2.823    5.000
      2.823    6.000
      2.823    4.000
      2.823    6.000
      2.823    8.000
      2.824    7.000
      2.824    6.000
      2.824    5.000
      2.824    6.000
      2.824    6.000
      2.825    9.000
      2.825    8.000
      2.825    8.000
      2.825    5.000
      2.825    6.000
      2.826    6.000
      2.826    7.000
      2.826    4.000
      2.826    7.000
      2.826    6.000
      2.827    6.000
      2.827    6.000
      2.827    6.000
      2.827    5.000
      2.827    7.000
      2.828    6.000
      2.828    6.000
      2.828    7.000
      2.828    5.000
      2.828    5.000
      2.829    5.000
      2.829    4.000
      2.829    5.000
      2.829    6.000
      2.829    3.000
      2.830    3.000
      2.830    2.000
      2.830    5.000
      2.830    6.000
      2.830    4.000
      2.831    5.000
      2.831    4.000
      2.831    5.000
      2.831    5.000
      2.831    4.000
      2.832    3.000
      2.832    3.000
      2.832    2.000
      2.832    5.000
      2.832    5.000
      2.833    3.000
      2.833    3.000
      2.833    4.000
      2.833    3.000
      2.833    3.000
      2.834    3.000
      2.834    5.000
      2.834    4.000
      2.834    5.000
      2.834    5.000
      2.835    5.000
      2.835    4.000
      2.835    4.000
      2.835    4.000
      2.835    5.000
      2.836    5.000
      2.836    6.000
      2.836    5.000
      2.836    5.000
      2.836    5.000
      2.837    5.000
      2.837    5.000
      2.837    5.000
      2.837    6.000
      2.837    3.000
      2.838    5.000
      2.838    7.000
      2.838    4.000
      2.838    3.000
      2.838    7.000
      2.839    6.000
      2.839    6.000
      2.839    4.000
      2.839    5.000
      2.839    5.000
      2.840    5.000
      2.840    7.000
      2.840    7.000
      2.840    4.000
      2.840    7.000
      2.841    6.000
      2.841    7.000
      2.841    4.000
      2.841    1.000
      2.841    4.000
      2.842    4.000
      2.842    6.000
      2.842    4.000
      2.842    1.000
      2.842    0.000
      2.843    4.000
      2.843    6.000
      2.843    5.000
      2.843    6.000
      2.843    4.000
      2.844    4.000
      2.844    3.000
      2.844    5.000
      2.844    6.000
      2.844    5.000
      2.845    7.000
      2.845    4.000
      2.845    3.000
      2.845    6.000
      2.845    5.000
      2.846    4.000
      2.846    4.000
      2.846    7.000
      2.846    5.000
      2.846    8.000
      2.847    7.000
      2.847    7.000
      2.847    5.000
      2.847    5.000
      2.847    6.000
      2.848    7.000
      2.848    4.000
      2.848    5.000
      2.848    6.000
      2.848    6.000
      2.849    7.000
      2.849    3.000
      2.849    5.000
      2.849    4.000
      2.849    5.000
      2.850    4.000
      2.850    4.000
      2.850    4.000
      2.850    5.000
      2.850    5.000
      2.851    5.000
      2.851    5.000
      2.851    7.000
      2.851    6.000
      2.851    6.000
      2.852    7.000
      2.852    6.000
      2.852    6.000
      2.852    5.000
      2.852    7.000
      2.853    6.000
      2.853    6.000
      2.853    6.000
      2.853    6.000
      2.853    2.000
      2.854    4.000
      2.854    6.000
      2.854    5.000
      2.854    6.000
      2.854    7.000
      2.855    7.000
      2.855    5.000
      2.855    6.000
      2.855    5.000
      2.855    3.000
      2.856    4.000
      2.856    3.000
      2.856    4.000
      2.856    6.000
      2.856    3.000
      2.857    4.000
      2.857    4.000
      2.857    3.000
      2.857    6.000
      2.857    5.000
      2.858    8.000
      2.858    7.000
      2.858    4.000
      2.858    6.000
      2.858    6.000
      2.859    4.000
      2.859    6.000
      2.859    5.000
      2.859    8.000
      2.859    7.000
      2.860    3.000
      2.860    4.000
      2.860    4.000
      2.860    4.000
      2.860    3.000
      2.861    5.000
      2.861    5.000
      2.861    5.000
      2.861    3.000
      2.861    4.000
      2.862    5.000
      2.862    4.000
      2.862    3.000
      2.862    4.000
      2.862    4.000
      2.863    3.000
      2.863    6.000
      2.863    5.000
      2.863    4.000
      2.863    5.000
      2.864    4.000
      2.864    4.000
      2.864    7.000
      2.864    4.000
      2.864    5.000
      2.865    4.000
      2.865    5.000
      2.865    6.000
      2.865    5.000
      2.865    8.000
      2.866    6.000
      2.866    5.000
      2.866    6.000
      2.866    5.000
      2.866    5.000
      2.867    6.000
      2.867    5.000
      2.867    5.000
      2.867    5.000
      2.867    4.000
      2.868    5.000
      2.868    3.000
      2.868    5.000
      2.868    3.000
      2.868    3.000
      2.869    5.000
      2.869    3.000
      2.869    5.000
      2.869    4.000
      2.869    5.000
      2.870    7.000
      2.870    5.000
      2.870    6.000
      2.870    8.000
      2.870    5.000
      2.871    6.000
      2.871    5.000
      2.871    5.000
      2.871    6.000
      2.871    7.000
      2.872    5.000
      2.872    3.000
      2.872    5.000
      2.872    6.000
      2.872    4.000
      2.873    4.000
      2.873    5.000
      2.873    4.000
      2.873    5.000
      2.873    8.000
      2.874    5.000
      2.874    6.000
      2.874    3.000
      2.874    5.000
      2.874    6.000
      2.875    8.000
      2.875    7.000
      2.875    8.000
      2.875    8.000
      2.875    5.000
      2.876    4.000
      2.876    7.000
      2.876    6.000
      2.876    8.000
      2.876   10.000
      2.877   10.000
      2.877    7.000
      2.877    6.000
      2.877    7.000
      2.877    6.000
      2.878    5.000
      2.878    4.000
      2.878    3.000
      2.878    3.000
      2.878    5.000
      2.879    4.000
      2.879    5.000
      2.879    3.000
      2.879    4.000
      2.879    4.000
      2.880    3.000
      2.880    2.000
      2.880    3.000
      2.880    5.000
      2.880    4.000
      2.881    4.000
      2.881    5.000
      2.881    9.000
      2.881    4.000
      2.881    6.000
      2.882    7.000
      2.882    4.000
      2.882    7.000
      2.882    5.000
      2.882    5.000
      2.883    4.000
      2.883    8.000
      2.883    5.000
      2.883    5.000
      2.883    4.000
      2.884    4.000
      2.884    6.000
      2.884    6.000
      2.884    6.000
      2.884    5.000
      2.885    6.000
      2.885    3.000
      2.885    5.000
      2.885    6.000
      2.885    5.000
      2.886    5.000
      2.886    6.000
      2.886    5.000
      2.886    5.000
      2.886    8.000
      2.887    7.000
      2.887    6.000
      2.887    7.000
      2.887    7.000
      2.887    8.000
      2.888    7.000
      2.888    4.000
      2.888    7.000
      2.888    8.000
      2.888    4.000
      2.889    6.000
      2.889    5.000
      2.889    7.000
      2.889    8.000
      2.889    8.000
      2.890    7.000
      2.890    8.000
      2.890    6.000
      2.890    6.000
      2.890    8.000
      2.891    7.000
      2.891    9.000
      2.891   10.000
      2.891    7.000
      2.891    8.000
      2.892    9.000
      2.892    7.000
      2.892    7.000
      2.892    5.000
      2.892    8.000
      2.893    6.000
      2.893    8.000
      2.893    6.000
      2.893    8.000
      2.893    7.000
      2.894   10.000
      2.894    5.000
      2.894    7.000
      2.894    6.000
      2.894    9.000
      2.895    6.000
      2.895    7.000
      2.895    8.000
      2.895    7.000
      2.895    7.000
      2.896    7.000
      2.896   10.000
      2.896    7.000
      2.896    7.000
      2.896    7.000
      2.897    7.000
      2.897    8.000
      2.897    6.000
      2.897    9.000
      2.897    6.000
      2.898    8.000
      2.898    7.000
      2.898    8.000
      2.898    6.000
      2.898    6.000
      2.899    6.000
      2.899    6.000
      2.899    5.000
      2.899    6.000
      2.899    7.000
      2.900    4.000
      2.900    6.000
      2.900    6.000
      2.900    8.000
      2.900    7.000
      2.901    6.000
      2.901    6.000
      2.901    6.000
      2.901    5.000
      2.901    5.000
      2.902    9.000
      2.902    5.000
      2.902    8.000
      2.902    9.000
      2.902    5.000
      2.903    7.000
      2.903    7.000
      2.903    7.000
      2.903    7.000
      2.903    8.000
      2.904    6.000
      2.904    6.000
      2.904    6.000
      2.904    8.000
      2.904    5.000
      2.905    6.000
      2.905    7.000
      2.905    7.000
      2.905    8.000
      2.905    6.000
      2.906    7.000
      2.906    7.000
      2.906    6.000
      2.906    7.000
      2.906    7.000
      2.907    6.000
      2.907    5.000
      2.907    6.000
      2.907    7.000
      2.907    7.000
      2.908    7.000
      2.908    5.000
      2.908    6.000
      2.908    7.000
      2.908    6.000
      2.909    6.000
      2.909    6.000
      2.909    7.000
      2.909    5.000
      2.909    7.000
      2.910    7.000
      2.910    4.000
      2.910    8.000
      2.910    5.000
      2.910    9.000
      2.911    8.000
      2.911    7.000
      2.911    7.000
      2.911    8.000
      2.911    6.000
      2.912    9.000
      2.912    9.000
      2.912    6.000
      2.912    5.000
      2.912    7.000
      2.913    6.000
      2.913    5.000
      2.913    6.000
      2.913    7.000
      2.913    6.000
      2.914    6.000
      2.914    5.000
      2.914    5.000
      2.914    6.000
      2.914    5.000
      2.915    7.000
      2.915    5.000
      2.915    5.000
      2.915    6.000
      2.915    7.000
      2.916    4.000
      2.916    5.000
      2.916    5.000
      2.916    4.000
      2.916    4.000
      2.917    6.000
      2.917    5.000
      2.917    5.000
      2.917    6.000
      2.917    5.000
      2.918    8.000
      2.918    6.000
      2.918    8.000
      2.918    8.000
      2.918    4.000
      2.919    6.000
      2.919    4.000
      2.919    6.000
      2.919    4.000
      2.919    6.000
      2.920    4.000
      2.920    6.000
      2.920    3.000
      2.920    5.000
      2.920    4.000
      2.921    4.000
      2.921    4.000
      2.921    4.000
      2.921    4.000
      2.921    4.000
      2.922    6.000
      2.922    5.000
      2.922    6.000
      2.922    4.000
      2.922    6.000
      2.923    4.000
      2.923    3.000
      2.923    2.000
      2.923    3.000
      2.923    3.000
      2.924    3.000
      2.924    4.000
      2.924    5.000
      2.924    5.000
      2.924    4.000
      2.925    6.000
      2.925    3.000
      2.925    6.000
      2.925    4.000
      2.925    3.000
      2.926    4.000
      2.926    5.000
      2.926    5.000
      2.926    6.000
      2.926    5.000
      2.927    5.000
      2.927    4.000
      2.927    3.000
      2.927    5.000
      2.927    6.000
      2.928    6.000
      2.928    5.000
      2.928    5.000
      2.928    3.000
      2.928    5.000
      2.929    7.000
      2.929    5.000
      2.929    6.000
      2.929    4.000
      2.929    5.000
      2.930    6.000
      2.930    6.000
      2.930    4.000
      2.930    5.000
      2.930    5.000
      2.931    4.000
      2.931    5.000
      2.931    3.000
      2.931    7.000
      2.931    5.000
      2.932    5.000
      2.932    5.000
      2.932    5.000
      2.932    5.000
      2.932    7.000
      2.933    7.000
      2.933    6.000
      2.933    6.000
      2.933    6.000
      2.933    5.000
      2.934    5.000
      2.934    4.000
      2.934    3.000
      2.934    5.000
      2.934    5.000
      2.935    3.000
      2.935    2.000
      2.935    3.000
      2.935    4.000
      2.935    4.000
      2.936    3.000
      2.936    4.000
      2.936    4.000
      2.936    3.000
      2.936    3.000
      2.937    2.000
      2.937    4.000
      2.937    3.000
      2.937    5.000
      2.937    4.000
      2.938    4.000
      2.938    4.000
      2.938    5.000
      2.938    4.000
      2.938    4.000
      2.939    4.000
      2.939    4.000
      2.939    4.000
      2.939    4.000
      2.939    5.000
      2.940    3.000
      2.940    4.000
      2.940    5.000
      2.940    4.000
      2.940    4.000
      2.941    3.000
      2.941    3.000
      2.941    7.000
      2.941    6.000
      2.941    5.000
      2.942    6.000
      2.942    5.000
      2.942    5.000
      2.942    4.000
      2.942    4.000
      2.943    6.000
      2.943    5.000
      2.943    4.000
      2.943    4.000
      2.943    3.000
      2.944    5.000
      2.944    3.000
      2.944    4.000
      2.944    7.000
      2.944    4.000
      2.945    5.000
      2.945    5.000
      2.945    5.000
      2.945    6.000
      2.945    4.000
      2.946    6.000
      2.946    6.000
      2.946    4.000
      2.946    6.000
      2.946    7.000
      2.947    7.000
      2.947    5.000
      2.947    4.000
      2.947    7.000
      2.947    8.000
      2.948    5.000
      2.948    6.000
      2.948    6.000
      2.948    5.000
      2.948    6.000
      2.949    6.000
      2.949    5.000
      2.949    4.000
      2.949    6.000
      2.949    4.000
      2.950    3.000
      2.950    4.000
      2.950    4.000
      2.950    5.000
      2.950    3.000
      2.951    4.000
      2.951    3.000
      2.951    5.000
      2.951    5.000
      2.951    5.000
      2.952    3.000
      2.952    3.000
      2.952    6.000
      2.952    6.000
      2.952    4.000
      2.953    3.000
      2.953    4.000
      2.953    4.000
      2.953    5.000
      2.953    3.000
      2.954    4.000
      2.954    4.000
      2.954    3.000
      2.954    3.000
      2.954    3.000
      2.955    6.000
      2.955    3.000
      2.955    4.000
      2.955    5.000
      2.955    6.000
      2.956    5.000
      2.956    3.000
      2.956    3.000
      2.956    4.000
      2.956    4.000
      2.957    3.000
      2.957    3.000
      2.957    4.000
      2.957    3.000
      2.957    5.000
      2.958    3.000
      2.958    4.000
      2.958    3.000
      2.958    4.000
      2.958    3.000
      2.959    5.000
      2.959    4.000
      2.959    5.000
      2.959    4.000
      2.959    5.000
      2.960    3.000
      2.960    2.000
      2.960    3.000
      2.960    3.000
      2.960    3.000
      2.961    4.000
      2.961    3.000
      2.961    3.000
      2.961    3.000
      2.961    5.000
      2.962    4.000
      2.962    5.000
      2.962    3.000
      2.962    3.000
      2.962    3.000
      2.963    1.000
      2.963    2.000
      2.963    3.000
      2.963    3.000
      2.963    4.000
      2.964    3.000
      2.964    5.000
      2.964    5.000
      2.964    4.000
      2.964    5.000
      2.965    4.000
      2.965    4.000
      2.965    3.000
      2.965    4.000
      2.965    2.000
      2.966    3.000
      2.966    2.000
      2.966    5.000
      2.966    5.000
      2.966    4.000
      2.967    2.000
      2.967    1.000
      2.967    1.000
      2.967    3.000
      2.967    2.000
      2.968    2.000
      2.968    4.000
      2.968    4.000
      2.968    3.000
      2.968    2.000
      2.969    2.000
      2.969    2.000
      2.969    3.000
      2.969    4.000
      2.969    2.000
      2.970    3.000
      2.970    3.000
      2.970    0.000
      2.970    2.000
      2.970    3.000
      2.971    3.000
      2.971    1.000
      2.971    2.000
      2.971    2.000
      2.971    3.000
      2.972    2.000
      2.972    1.000
      2.972    3.000
      2.972    3.000
      2.972    3.000
      2.973    3.000
      2.973    3.000
      2.973    1.000
      2.973    3.000
      2.973    3.000
      2.974    1.000
      2.974    3.000
      2.974    2.000
      2.974    3.000
      2.974    2.000
      2.975    3.000
      2.975    4.000
      2.975    3.000
      2.975    3.000
      2.975    2.000
      2.976    2.000
      2.976    2.000
      2.976    2.000
      2.976    4.000
      2.976    2.000
      2.977    2.000
      2.977    4.000
      2.977    3.000
      2.977    4.000
      2.977    3.000
      2.978    4.000
      2.978    3.000
      2.978    2.000
      2.978    3.000
      2.978    3.000
      2.979    3.000
      2.979    1.000
      2.979    3.000
      2.979    3.000
      2.979    2.000
      2.980    3.000
      2.980    2.000
      2.980    3.000
      2.980    2.000
      2.980    3.000
      2.981    2.000
      2.981    2.000
      2.981    2.000
      2.981    2.000
      2.981    3.000
      2.982    4.000
      2.982    1.000
      2.982    2.000
      2.982    3.000
      2.982    3.000
      2.983    5.000
      2.983    5.000
      2.983    4.000
      2.983    4.000
      2.983    4.000
      2.984    4.000
      2.984    5.000
      2.984    4.000
      2.984    5.000
      2.984    4.000
      2.985    4.000
      2.985    5.000
      2.985    3.000
      2.985    5.000
      2.985    3.000
      2.986    4.000
      2.986    5.000
      2.986    5.000
      2.986    4.000
      2.986    5.000
      2.987    5.000
      2.987    3.000
      2.987    5.000
      2.987    5.000
      2.987    5.000
      2.988    3.000
      2.988    4.000
      2.988    5.000
      2.988    5.000
      2.988    2.000
      2.989    3.000
      2.989    4.000
      2.989    3.000
      2.989    2.000
      2.989    3.000
      2.990    2.000
      2.990    3.000
      2.990    3.000
      2.990    4.000
      2.990    3.000
      2.991    3.000
      2.991    4.000
      2.991    4.000
      2.991    2.000
      2.991    5.000
      2.992    4.000
      2.992    2.000
      2.992    3.000
      2.992    4.000
      2.992    3.000
      2.993    4.000
      2.993    3.000
      2.993    3.000
      2.993    2.000
      2.993    3.000
      2.994    4.000
      2.994    4.000
      2.994    3.000
      2.994    5.000
      2.994    5.000
      2.995    4.000
      2.995    4.000
      2.995    4.000
      2.995    4.000
      2.995    5.000
      2.996    5.000
      2.996    5.000
      2.996    6.000
      2.996    5.000
      2.996    4.000
      2.997    6.000
      2.997    4.000
      2.997    3.000
      2.997    4.000
      2.997    4.000
      2.998    3.000
      2.998    2.000
      2.998    3.000
      2.998    4.000
      2.998    2.000
      2.999    4.000
      2.999    3.000
      2.999    3.000
      2.999    4.000
      2.999    4.000
      3.000    5.000
      3.000    4.000
      3.000    5.000
      3.000    3.000
      3.000    2.000
      3.001    3.000
      3.001    3.000
      3.001    5.000
      3.001    5.000
      3.001    5.000
      3.002    3.000
      3.002    4.000
      3.002    5.000
      3.002    4.000
      3.002    3.000
      3.003    4.000
      3.003    3.000
      3.003    6.000
      3.003    5.000
      3.003    4.000
      3.004    5.000
      3.004    4.000
      3.004    4.000
      3.004    4.000
      3.004    4.000
      3.005    4.000
      3.005    3.000
      3.005    4.000
      3.005    6.000
      3.005    6.000
      3.006    5.000
      3.006    5.000
      3.006    4.000
      3.006    6.000
      3.006    5.000
      3.007    4.000
      3.007    4.000
      3.007    5.000
      3.007    3.000
      3.007    6.000
      3.008    5.000
      3.008    5.000
      3.008    3.000
      3.008    3.000
      3.008    4.000
      3.009    3.000
      3.009    4.000
      3.009    5.000
      3.009    6.000
      3.009    3.000
      3.010    4.000
      3.010    5.000
      3.010    4.000
      3.010    5.000
      3.010    4.000
      3.011    5.000
      3.011    4.000
      3.011    4.000
      3.011    4.000
      3.011    4.000
      3.012    4.000
      3.012    7.000
      3.012    5.000
      3.012    7.000
      3.012    2.000
      3.013    2.000
      3.013    4.000
      3.013    5.000
      3.013    4.000
      3.013    4.000
      3.014    4.000
      3.014    4.000
      3.014    6.000
      3.014    2.000
      3.014    4.000
      3.015    3.000
      3.015    4.000
      3.015    4.000
      3.015    5.000
      3.015    6.000
      3.016    4.000
      3.016    4.000
      3.016    5.000
      3.016    6.000
      3.016    7.000
      3.017    6.000
      3.017    5.000
      3.017    5.000
      3.017    5.000
      3.017    6.000
      3.018    5.000
      3.018    4.000
      3.018    4.000
      3.018    4.000
      3.018    4.000
      3.019    4.000
      3.019    4.000
      3.019    5.000
      3.019    5.000
      3.019    4.000
      3.020    5.000
      3.020    7.000
      3.020    6.000
      3.020    6.000
      3.020    6.000
      3.021    6.000
      3.021    2.000
      3.021    3.000
      3.021    4.000
      3.021    4.000
      3.022    3.000
      3.022    4.000
      3.022    5.000
      3.022    4.000
      3.022    7.000
      3.023    5.000
      3.023    4.000
      3.023    4.000
      3.023    4.000
      3.023    2.000
      3.024    4.000
      3.024    4.000
      3.024    6.000
      3.024    4.000
      3.024    5.000
      3.025    7.000
      3.025    5.000
      3.025    3.000
      3.025    5.000
      3.025    4.000
      3.026    4.000
      3.026    4.000
      3.026    5.000
      3.026    5.000
      3.026    3.000
      3.027    3.000
      3.027    6.000
      3.027    3.000
      3.027    5.000
      3.027    6.000
      3.028    6.000
      3.028    5.000
      3.028    6.000
      3.028    4.000
      3.028    5.000
      3.029    3.000
      3.029    2.000
      3.029    6.000
      3.029    5.000
      3.029    5.000
      3.030    4.000
      3.030    6.000
      3.030    4.000
      3.030    5.000
      3.030    6.000
      3.031    5.000
      3.031    4.000
      3.031    4.000
      3.031    5.000
      3.031    4.000
      3.032    2.000
      3.032    4.000
      3.032    3.000
      3.032    2.000
      3.032    6.000
      3.033    5.000
      3.033    4.000
      3.033    3.000
      3.033    5.000
      3.033    4.000
      3.034    6.000
      3.034    6.000
      3.034    6.000
      3.034    5.000
      3.034    3.000
      3.035    5.000
      3.035    3.000
      3.035    3.000
      3.035    4.000
      3.035    3.000
      3.036    4.000
      3.036    7.000
      3.036    3.000
      3.036    6.000
      3.036    3.000
      3.037    3.000
      3.037    3.000
      3.037    2.000
      3.037    2.000
      3.037    3.000
      3.038    3.000
      3.038    3.000
      3.038    5.000
      3.038    5.000
      3.038    4.000
      3.039    5.000
      3.039    4.000
      3.039    4.000
      3.039    4.000
      3.039    4.000
      3.040    5.000
      3.040    3.000
      3.040    3.000
      3.040    4.000
      3.040    5.000
      3.041    5.000
      3.041    4.000
      3.041    5.000
      3.041    5.000
      3.041    7.000
      3.042    4.000
      3.042    4.000
      3.042    5.000
      3.042    5.000
      3.042    4.000
      3.043    3.000
      3.043    6.000
      3.043    6.000
      3.043    6.000
      3.043    5.000
      3.044    6.000
      3.044    6.000
      3.044    5.000
      3.044    4.000
      3.044    4.000
      3.045    5.000
      3.045    5.000
      3.045    3.000
      3.045    3.000
      3.045    3.000
      3.046    6.000
      3.046    5.000
      3.046    6.000
      3.046    5.000
      3.046    5.000
      3.047    6.000
      3.047    5.000
      3.047    4.000
      3.047    6.000
      3.047    5.000
      3.048    4.000
      3.048    5.000
      3.048    6.000
      3.048    4.000
      3.048    6.000
      3.049    4.000
      3.049    5.000
      3.049    5.000
      3.049    4.000
      3.049    2.000
      3.050    3.000
      3.050    5.000
      3.050    5.000
      3.050    3.000
      3.050    4.000
      3.051    3.000
      3.051    4.000
      3.051    2.000
      3.051    6.000
      3.051    3.000
      3.052    2.000
      3.052    2.000
      3.052    3.000
      3.052    5.000
      3.052    4.000
      3.053    3.000
      3.053    5.000
      3.053    4.000
      3.053    6.000
      3.053    7.000
      3.054    5.000
      3.054    4.000
      3.054    4.000
      3.054    7.000
      3.054    3.000
      3.055    6.000
      3.055    5.000
      3.055    5.000
      3.055    4.000
      3.055    4.000
      3.056    6.000
      3.056    5.000
      3.056    5.000
      3.056    3.000
      3.056    3.000
      3.057    3.000
      3.057    5.000
      3.057    4.000
      3.057    6.000
      3.057    6.000
      3.058    5.000
      3.058    5.000
      3.058    5.000
      3.058    5.000
      3.058    3.000
      3.059    4.000
      3.059    5.000
      3.059    5.000
      3.059    6.000
      3.059    8.000
      3.060    5.000
      3.060    6.000
      3.060    6.000
      3.060    5.000
      3.060    4.000
      3.061    4.000
      3.061    4.000
      3.061    6.000
      3.061    5.000
      3.061    4.000
      3.062    3.000
      3.062    4.000
      3.062    3.000
      3.062    3.000
      3.062    2.000
      3.063    5.000
      3.063    6.000
      3.063    4.000
      3.063    5.000
      3.063    5.000
      3.064    6.000
      3.064    4.000
      3.064    4.000
      3.064    5.000
      3.064    3.000
      3.065    4.000
      3.065    3.000
      3.065    5.000
      3.065    5.000
      3.065    6.000
      3.066    5.000
      3.066    3.000
      3.066    6.000
      3.066    2.000
      3.066    6.000
      3.067    4.000
      3.067    3.000
      3.067    3.000
      3.067    4.000
      3.067    5.000
      3.068    5.000
      3.068    5.000
      3.068    4.000
      3.068    4.000
      3.068    4.000
      3.069    3.000
      3.069    4.000
      3.069    3.000
      3.069    2.000
      3.069    3.000
      3.070    2.000
      3.070    2.000
      3.070    5.000
      3.070    3.000
      3.070    4.000
      3.071    2.000
      3.071    3.000
      3.071    4.000
      3.071    3.000
      3.071    5.000
      3.072    1.000
      3.072    4.000
      3.072    3.000
      3.072    2.000
      3.072    4.000
      3.073    4.000
      3.073    4.000
      3.073    4.000
      3.073    4.000
      3.073    3.000
      3.074    2.000
      3.074    4.000
      3.074    5.000
      3.074    4.000
      3.074    2.000
      3.075    4.000
      3.075    3.000
      3.075    4.000
      3.075    3.000
      3.075    2.000
      3.076    3.000
      3.076    1.000
      3.076    2.000
      3.076    3.000
      3.076    4.000
      3.077    4.000
      3.077    2.000
      3.077    1.000
      3.077    2.000
      3.077    2.000
      3.078    2.000
      3.078    3.000
      3.078    3.000
      3.078    3.000
      3.078    2.000
      3.079    1.000
      3.079    1.000
      3.079    3.000
      3.079    3.000
      3.079    4.000
      3.080    3.000
      3.080    4.000
      3.080    3.000
      3.080    4.000
      3.080    5.000
      3.081    3.000
      3.081    3.000
      3.081    3.000
      3.081    3.000
      3.081    4.000
      3.082    4.000
      3.082    3.000
      3.082    5.000
      3.082    5.000
      3.082    4.000
      3.083    5.000
      3.083    3.000
      3.083    2.000
      3.083    2.000
      3.083    4.000
      3.084    3.000
      3.084    4.000
      3.084    4.000
      3.084    3.000
      3.084    3.000
      3.085    4.000
      3.085    3.000
      3.085    3.000
      3.085    4.000
      3.085    4.000
      3.086    5.000
      3.086    5.000
      3.086    3.000
      3.086    3.000
      3.086    4.000
      3.087    4.000
      3.087    4.000
      3.087    4.000
      3.087    4.000
      3.087    5.000
      3.088    4.000
      3.088    4.000
      3.088    4.000
      3.088    5.000
      3.088    5.000
      3.089    4.000
      3.089    6.000
      3.089    5.000
      3.089    5.000
      3.089    6.000
      3.090    4.000
      3.090    4.000
      3.090    3.000
      3.090    4.000
      3.090    4.000
      3.091    3.000
      3.091    6.000
      3.091    6.000
      3.091    4.000
      3.091    4.000
      3.092    5.000
      3.092    5.000
      3.092    5.000
      3.092    4.000
      3.092    5.000
      3.093    5.000
      3.093    5.000
      3.093    6.000
      3.093    3.000
      3.093    3.000
      3.094    3.000
      3.094    3.000
      3.094    5.000
      3.094    5.000
      3.094    3.000
      3.095    4.000
      3.095    4.000
      3.095    4.000
      3.095    3.000
      3.095    6.000
      3.096    4.000
      3.096    6.000
      3.096    5.000
      3.096    5.000
      3.096    4.000
      3.097    4.000
      3.097    3.000
      3.097    4.000
      3.097    4.000
      3.097    5.000
      3.098    5.000
      3.098    3.000
      3.098    2.000
      3.098    5.000
      3.098    5.000
      3.099    4.000
      3.099    4.000
      3.099    4.000
      3.099    3.000
      3.099    4.000
      3.100    3.000
      3.100    4.000
      3.100    2.000
      3.100    4.000
      3.100    3.000
      3.101    5.000
      3.101    5.000
      3.101    4.000
      3.101    4.000
      3.101    3.000
      3.102    4.000
      3.102    4.000
      3.102    3.000
      3.102    5.000
      3.102    7.000
      3.103    5.000
      3.103    7.000
      3.103    6.000
      3.103    7.000
      3.103    5.000
      3.104    6.000
      3.104    4.000
      3.104    3.000
      3.104    2.000
      3.104    4.000
      3.105    7.000
      3.105    5.000
      3.105    5.000
      3.105    6.000
      3.105    7.000
      3.106    7.000
      3.106    8.000
      3.106    8.000
      3.106    6.000
      3.106    7.000
      3.107    7.000
      3.107    6.000
      3.107    7.000
      3.107    6.000
      3.107    7.000
      3.108    8.000
      3.108    9.000
      3.108    5.000
      3.108    8.000
      3.108    7.000
      3.109    7.000
      3.109    7.000
      3.109    8.000
      3.109    6.000
      3.109    6.000
      3.110    6.000
      3.110    7.000
      3.110    7.000
      3.110    6.000
      3.110    7.000
      3.111    4.000
      3.111    4.000
      3.111    5.000
      3.111    5.000
      3.111    7.000
      3.112    6.000
      3.112    5.000
      3.112    5.000
      3.112    6.000
      3.112    7.000
      3.113    7.000
      3.113    7.000
      3.113    8.000
      3.113    6.000
      3.113    8.000
      3.114    6.000
      3.114    8.000
      3.114    7.000
      3.114    7.000
      3.114    5.000
      3.115    6.000
      3.115    5.000
      3.115    8.000
      3.115    4.000
      3.115    7.000
      3.116    7.000
      3.116    5.000
      3.116    6.000
      3.116    6.000
      3.116    6.000
      3.117    4.000
      3.117    5.000
      3.117    7.000
      3.117    7.000
      3.117    6.000
      3.118    7.000
      3.118    6.000
      3.118    4.000
      3.118    4.000
      3.118    6.000
      3.119    6.000
      3.119    7.000
      3.119    6.000
      3.119    4.000
      3.119    4.000
      3.120    4.000
      3.120    5.000
      3.120    3.000
      3.120    4.000
      3.120    4.000
      3.121    6.000
      3.121    4.000
      3.121    6.000
      3.121    5.000
      3.121    4.000
      3.122    4.000
      3.122    7.000
      3.122    8.000
      3.122    7.000
      3.122    4.000
      3.123    6.000
      3.123    5.000
      3.123    5.000
      3.123    8.000
      3.123    4.000
      3.124    6.000
      3.124    7.000
      3.124    8.000
      3.124    4.000
      3.124    5.000
      3.125    5.000
      3.125    6.000
      3.125    6.000
      3.125    6.000
      3.125    3.000
      3.126    7.000
      3.126    5.000
      3.126    4.000
      3.126    5.000
      3.126    4.000
      3.127    2.000
      3.127    4.000
      3.127    2.000
      3.127    4.000
      3.127    6.000
      3.128    3.000
      3.128    4.000
      3.128    3.000
      3.128    2.000
      3.128    4.000
      3.129    5.000
      3.129    8.000
      3.129    7.000
      3.129    4.000
      3.129    5.000
      3.130    6.000
      3.130    4.000
      3.130    5.000
      3.130    5.000
      3.130    6.000
      3.131    4.000
      3.131    5.000
      3.131    4.000
      3.131    5.000
      3.131    6.000
      3.132    4.000
      3.132    5.000
      3.132    7.000
      3.132    4.000
      3.132    6.000
      3.133    3.000
      3.133    6.000
      3.133    5.000
      3.133    3.000
      3.133    4.000
      3.134    5.000
      3.134    4.000
      3.134    2.000
      3.134    3.000
      3.134    5.000
      3.135    4.000
      3.135    6.000
      3.135    3.000
      3.135    4.000
      3.135    5.000
      3.136    5.000
      3.136    5.000
      3.136    4.000
      3.136    5.000
      3.136    7.000
      3.137    5.000
      3.137    4.000
      3.137    4.000
      3.137    5.000
      3.137    6.000
      3.138    6.000
      3.138    6.000
      3.138    5.000
      3.138    3.000
      3.138    6.000
      3.139    5.000
      3.139    2.000
      3.139    5.000
      3.139    3.000
      3.139    4.000
      3.140    1.000
      3.140    4.000
      3.140    6.000
      3.140    4.000
      3.140    4.000
      3.141    5.000
      3.141    3.000
      3.141    4.000
      3.141    4.000
      3.141    4.000
      3.142    5.000
      3.142    7.000
      3.142    4.000
      3.142    6.000
      3.142    5.000
      3.143    4.000
      3.143    4.000
      3.143    3.000
      3.143    4.000
      3.143    5.000
      3.144    4.000
      3.144    4.000
      3.144    1.000
      3.144    2.000
      3.144    7.000
      3.145    4.000
      3.145    2.000
      3.145    3.000
      3.145    4.000
      3.145    6.000
      3.146    5.000
      3.146    5.000
      3.146    3.000
      3.146    3.000
      3.146    4.000
      3.147    6.000
      3.147    5.000
      3.147    7.000
      3.147    6.000
      3.147    6.000
      3.148    6.000
      3.148    6.000
      3.148    4.000
      3.148    8.000
      3.148    2.000
      3.149    4.000
      3.149    5.000
      3.149    4.000
      3.149    5.000
      3.149    4.000
      3.150    2.000
      3.150    4.000
      3.150    4.000
      3.150    5.000
      3.150    4.000
      3.151    5.000
      3.151    6.000
      3.151    4.000
      3.151    3.000
      3.151    3.000
      3.152    6.000
      3.152    4.000
      3.152    5.000
      3.152    5.000
      3.152    4.000
      3.153    5.000
      3.153    6.000
      3.153    5.000
      3.153    5.000
      3.153    3.000
      3.154    7.000
      3.154    4.000
      3.154    3.000
      3.154    3.000
      3.154    4.000
      3.155    4.000
      3.155    3.000
      3.155    3.000
      3.155    3.000
      3.155    3.000
      3.156    4.000
      3.156    4.000
      3.156    3.000
      3.156    3.000
      3.156    3.000
      3.157    4.000
      3.157    4.000
      3.157    5.000
      3.157    4.000
      3.157    5.000
      3.158    5.000
      3.158    6.000
      3.158    4.000
      3.158    6.000
      3.158    3.000
      3.159    4.000
      3.159    4.000
      3.159    3.000
      3.159    1.000
      3.159    5.000
      3.160    3.000
      3.160    2.000
      3.160    4.000
      3.160    2.000
      3.160    3.000
      3.161    3.000
      3.161    4.000
      3.161    3.000
      3.161    2.000
      3.161    3.000
      3.162    2.000
      3.162    3.000
      3.162    3.000
      3.162    2.000
      3.162    3.000
      3.163    2.000
      3.163    2.000
      3.163    2.000
      3.163    2.000
      3.163    1.000
      3.164    0.000
      3.164    2.000
      3.164    2.000
      3.164    1.000
      3.164    1.000
      3.165    1.000
      3.165    2.000
      3.165    3.000
      3.165    1.000
      3.165    3.000
      3.166    4.000
      3.166    3.000
      3.166    2.000
      3.166    4.000
      3.166    4.000
      3.167    3.000
      3.167    4.000
      3.167    5.000
      3.167    5.000
      3.167    4.000
      3.168    4.000
      3.168    3.000
      3.168    7.000
      3.168    6.000
      3.168    5.000
      3.169    3.000
      3.169    4.000
      3.169    2.000
      3.169    3.000
      3.169    4.000
      3.170    5.000
      3.170    4.000
      3.170    4.000
      3.170    3.000
      3.170    3.000
      3.171    3.000
      3.171    3.000
      3.171    3.000
      3.171    3.000
      3.171    2.000
      3.172    3.000
      3.172    2.000
      3.172    2.000
      3.172    3.000
      3.172    1.000
      3.173    4.000
      3.173    3.000
      3.173    3.000
      3.173    2.000
      3.173    4.000
      3.174    4.000
      3.174    4.000
      3.174    5.000
      3.174    3.000
      3.174    3.000
      3.175    2.000
      3.175    3.000
      3.175    4.000
      3.175    3.000
      3.175    2.000
      3.176    3.000
      3.176    4.000
      3.176    3.000
      3.176    3.000
      3.176    4.000
      3.177    2.000
      3.177    2.000
      3.177    2.000
      3.177    3.000
      3.177    3.000
      3.178    4.000
      3.178    4.000
      3.178    4.000
      3.178    3.000
      3.178    1.000
      3.179    1.000
      3.179    3.000
      3.179    2.000
      3.179    2.000
      3.179    1.000
      3.180    2.000
      3.180    1.000
      3.180    3.000
      3.180    1.000
      3.180    1.000
      3.181    1.000
      3.181    2.000
      3.181    2.000
      3.181    1.000
      3.181    2.000
      3.182    2.000
      3.182    1.000
      3.182    1.000
      3.182    2.000
      3.182    2.000
      3.183    2.000
      3.183    1.000
      3.183    2.000
      3.183    2.000
      3.183    3.000
      3.184    4.000
      3.184    3.000
      3.184    3.000
      3.184    4.000
      3.184    4.000
      3.185    3.000
      3.185    3.000
      3.185    2.000
      3.185    4.000
      3.185    3.000
      3.186    2.000
      3.186    2.000
      3.186    2.000
      3.186    2.000
      3.186    2.000
      3.187    2.000
      3.187    2.000
      3.187    2.000
      3.187    3.000
      3.187    3.000
      3.188    3.000
      3.188    4.000
      3.188    4.000
      3.188    3.000
      3.188    1.000
      3.189    2.000
      3.189    2.000
      3.189    3.000
      3.189    3.000
      3.189    5.000
      3.190    3.000
      3.190    2.000
      3.190    3.000
      3.190    2.000
      3.190    2.000
      3.191    4.000
      3.191    2.000
      3.191    2.000
      3.191    1.000
      3.191    1.000
      3.192    2.000
      3.192    2.000
      3.192    4.000
      3.192    2.000
      3.192    4.000
      3.193    2.000
      3.193    2.000
      3.193    3.000
      3.193    3.000
      3.193    3.000
      3.194    2.000
      3.194    2.000
      3.194    3.000
      3.194    2.000
      3.194    2.000
      3.195    2.000
      3.195    2.000
      3.195    2.000
      3.195    2.000
      3.195    4.000
      3.196    3.000
      3.196    3.000
      3.196    4.000
      3.196    4.000
      3.196    2.000
      3.197    2.000
      3.197    2.000
      3.197    3.000
      3.197    2.000
      3.197    2.000
      3.198    3.000
      3.198    2.000
      3.198    1.000
      3.198    2.000
      3.198    2.000
      3.199    1.000
      3.199    5.000
      3.199    2.000
      3.199    1.000
      3.199    3.000
      3.200    3.000
      3.200    4.000
      3.200    2.000
      3.200    3.000
      3.200    3.000
      3.201    2.000
      3.201    4.000
      3.201    4.000
      3.201    2.000
      3.201    3.000
      3.202    3.000
      3.202    3.000
      3.202    3.000
      3.202    6.000
      3.202    3.000
      3.203    5.000
      3.203    4.000
      3.203    4.000
      3.203    2.000
      3.203    3.000
      3.204    2.000
      3.204    2.000
      3.204    3.000
      3.204    4.000
      3.204    3.000
      3.205    2.000
      3.205    2.000
      3.205    2.000
      3.205    5.000
      3.205    1.000
      3.206    6.000
      3.206    4.000
      3.206    5.000
      3.206    2.000
      3.206    2.000
      3.207    3.000
      3.207    4.000
      3.207    3.000
      3.207    0.000
      3.207    1.000
      3.208    3.000
      3.208    2.000
      3.208    2.000
      3.208    2.000
      3.208    2.000
      3.209    3.000
      3.209    5.000
      3.209    3.000
      3.209    3.000
      3.209    4.000
      3.210    4.000
      3.210    5.000
      3.210    2.000
      3.210    1.000
      3.210    2.000
      3.211    2.000
      3.211    1.000
      3.211    2.000
      3.211    3.000
      3.211    1.000
      3.212    2.000
      3.212    2.000
      3.212    3.000
      3.212    2.000
      3.212    1.000
      3.213    0.000
      3.213    0.000
      3.213    2.000
      3.213    0.000
      3.213    2.000
      3.214    1.000
      3.214    3.000
      3.214    1.000
      3.214    1.000
      3.214    2.000
      3.215    3.000
      3.215    2.000
      3.215    1.000
      3.215    2.000
      3.215    1.000
      3.216    1.000
      3.216    1.000
      3.216    1.000
      3.216    2.000
      3.216    2.000
      3.217    1.000
      3.217    1.000
      3.217    2.000
      3.217    2.000
      3.217    1.000
      3.218    4.000
      3.218    2.000
      3.218    3.000
      3.218    3.000
      3.218    3.000
      3.219    3.000
      3.219    2.000
      3.219    2.000
      3.219    3.000
      3.219    3.000
      3.220    3.000
      3.220    2.000
      3.220    3.000
      3.220    3.000
      3.220    3.000
      3.221    3.000
      3.221    2.000
      3.221    3.000
      3.221    2.000
      3.221    3.000
      3.222    4.000
      3.222    3.000
      3.222    3.000
      3.222    3.000
      3.222    2.000
      3.223    3.000
      3.223    2.000
      3.223    3.000
      3.223    3.000
      3.223    3.000
      3.224    3.000
      3.224    3.000
      3.224    3.000
      3.224    1.000
      3.224    1.000
      3.225    1.000
      3.225    2.000
      3.225    2.000
      3.225    2.000
      3.225    1.000
      3.226    2.000
      3.226    3.000
      3.226    2.000
      3.226    3.000
      3.226    3.000
      3.227    3.000
      3.227    2.000
      3.227    3.000
      3.227    2.000
      3.227    2.000
      3.228    3.000
      3.228    3.000
      3.228    3.000
      3.228    2.000
      3.228    3.000
      3.229    4.000
      3.229    2.000
      3.229    4.000
      3.229    3.000
      3.229    2.000
      3.230    4.000
      3.230    3.000
      3.230    4.000
      3.230    3.000
      3.230    3.000
      3.231    2.000
      3.231    3.000
      3.231    2.000
      3.231    2.000
      3.231    3.000
      3.232    3.000
      3.232    3.000
      3.232    2.000
      3.232    1.000
      3.232    2.000
      3.233    2.000
      3.233    2.000
      3.233    2.000
      3.233    1.000
      3.233    2.000
      3.234    2.000
      3.234    2.000
      3.234    3.000
      3.234    2.000
      3.234    1.000
      3.235    3.000
      3.235    3.000
      3.235    3.000
      3.235    3.000
      3.235    3.000
      3.236    5.000
      3.236    3.000
      3.236    3.000
      3.236    2.000
      3.236    2.000
      3.237    3.000
      3.237    2.000
      3.237    4.000
      3.237    4.000
      3.237    4.000
      3.238    2.000
      3.238    2.000
      3.238    4.000
      3.238    3.000
      3.238    3.000
      3.239    4.000
      3.239    3.000
      3.239    3.000
      3.239    3.000
      3.239    3.000
      3.240    2.000
      3.240    3.000
      3.240    4.000
      3.240    3.000
      3.240    2.000
      3.241    1.000
      3.241    1.000
      3.241    1.000
      3.241    3.000
      3.241    2.000
      3.242    3.000
      3.242    2.000
      3.242    4.000
      3.242    3.000
      3.242    4.000
      3.243    3.000
      3.243    5.000
      3.243    3.000
      3.243    3.000
      3.243    5.000
      3.244    3.000
      3.244    5.000
      3.244    2.000
      3.244    2.000
      3.244    3.000
      3.245    3.000
      3.245    2.000
      3.245    4.000
      3.245    2.000
      3.245    2.000
      3.246    1.000
      3.246    3.000
      3.246    3.000
      3.246    3.000
      3.246    2.000
      3.247    2.000
      3.247    3.000
      3.247    3.000
      3.247    5.000
      3.247    5.000
      3.248    4.000
      3.248    5.000
      3.248    5.000
      3.248    6.000
      3.248    4.000
      3.249    4.000
      3.249    4.000
      3.249    2.000
      3.249    5.000
      3.249    2.000
      3.250    4.000
      3.250    3.000
      3.250    3.000
      3.250    3.000
      3.250    2.000
      3.251    4.000
      3.251    5.000
      3.251    4.000
      3.251    4.000
      3.251    4.000
      3.252    4.000
      3.252    4.000
      3.252    4.000
      3.252    4.000
      3.252    5.000
      3.253    5.000
      3.253    2.000
      3.253    5.000
      3.253    3.000
      3.253    4.000
      3.254    4.000
      3.254    3.000
      3.254    5.000
      3.254    4.000
      3.254    3.000
      3.255    5.000
      3.255    6.000
      3.255    5.000
      3.255    4.000
      3.255    7.000
      3.256    4.000
      3.256    3.000
      3.256    3.000
      3.256    5.000
      3.256    4.000
      3.257    5.000
      3.257    4.000
      3.257    6.000
      3.257    5.000
      3.257    5.000
      3.258    4.000
      3.258    5.000
      3.258    5.000
      3.258    2.000
      3.258    3.000
      3.259    4.000
      3.259    3.000
      3.259    4.000
      3.259    3.000
      3.259    4.000
      3.260    1.000
      3.260    3.000
      3.260    3.000
      3.260    4.000
      3.260    4.000
      3.261    3.000
      3.261    5.000
      3.261    5.000
      3.261    5.000
      3.261    4.000
      3.262    4.000
      3.262    5.000
      3.262    4.000
      3.262    2.000
      3.262    4.000
      3.263    3.000
      3.263    3.000
      3.263    3.000
      3.263    4.000
      3.263    3.000
      3.264    4.000
      3.264    3.000
      3.264    3.000
      3.264    1.000
      3.264    3.000
      3.265    4.000
      3.265    4.000
      3.265    3.000
      3.265    2.000
      3.265    5.000
      3.266    5.000
      3.266    3.000
      3.266    2.000
      3.266    4.000
      3.266    3.000
      3.267    1.000
      3.267    2.000
      3.267    1.000
      3.267    1.000
      3.267    1.000
      3.268    2.000
      3.268    3.000
      3.268    2.000
      3.268    4.000
      3.268    3.000
      3.269    4.000
      3.269    2.000
      3.269    4.000
      3.269    4.000
      3.269    3.000
      3.270    3.000
      3.270    2.000
      3.270    3.000
      3.270    1.000
      3.270    3.000
      3.271    3.000
      3.271    2.000
      3.271    1.000
      3.271    1.000
      3.271    2.000
      3.272    1.000
      3.272    1.000
      3.272    1.000
      3.272    2.000
      3.272    2.000
      3.273    2.000
      3.273    4.000
      3.273    3.000
      3.273    3.000
      3.273    4.000
      3.274    3.000
      3.274    2.000
      3.274    4.000
      3.274    4.000
      3.274    3.000
      3.275    2.000
      3.275    0.000
      3.275    1.000
      3.275    1.000
      3.275    0.000
      3.276    2.000
      3.276    0.000
      3.276    2.000
      3.276    4.000
      3.276    1.000
      3.277    0.000
      3.277    3.000
      3.277    1.000
      3.277    2.000
      3.277    1.000
      3.278    1.000
      3.278    0.000
      3.278    1.000
      3.278    1.000
      3.278    1.000
      3.279    1.000
      3.279    2.000
      3.279    1.000
      3.279    2.000
      3.279    1.000
      3.280    2.000
      3.280    1.000
      3.280    1.000
      3.280    1.000
      3.280    1.000
      3.281    1.000
      3.281    1.000
      3.281    2.000
      3.281    2.000
      3.281    3.000
      3.282    3.000
      3.282    2.000
      3.282    3.000
      3.282    1.000
      3.282    2.000
      3.283    3.000
      3.283    2.000
      3.283    4.000
      3.283    1.000
      3.283    3.000
      3.284    4.000
      3.284    4.000
      3.284    5.000
      3.284    3.000
      3.284    2.000
      3.285    4.000
      3.285    4.000
      3.285    3.000
      3.285    4.000
      3.285    4.000
      3.286    2.000
      3.286    4.000
      3.286    3.000
      3.286    0.000
      3.286    2.000
      3.287    1.000
      3.287    1.000
      3.287    1.000
      3.287    1.000
      3.287    0.000
      3.288    0.000
      3.288    1.000
      3.288    1.000
      3.288    1.000
      3.288    2.000
      3.289    2.000
      3.289    2.000
      3.289    3.000
      3.289    3.000
      3.289    4.000
      3.290    4.000
      3.290    2.000
      3.290    3.000
      3.290    2.000
      3.290    3.000
      3.291    2.000
      3.291    2.000
      3.291    3.000
      3.291    2.000
      3.291    4.000
      3.292    3.000
      3.292    3.000
      3.292    1.000
      3.292    4.000
      3.292    5.000
      3.293    1.000
      3.293    3.000
      3.293    3.000
      3.293    3.000
      3.293    3.000
      3.294    4.000
      3.294    3.000
      3.294    4.000
      3.294    1.000
      3.294    0.000
      3.295    1.000
      3.295    1.000
      3.295    1.000
      3.295    1.000
      3.295    1.000
      3.296    1.000
      3.296    2.000
      3.296    3.000
      3.296    3.000
      3.296    2.000
      3.297    0.000
      3.297    1.000
      3.297    0.000
      3.297    4.000
      3.297    2.000
      3.298    4.000
      3.298    2.000
      3.298    3.000
      3.298    4.000
      3.298    2.000
      3.299    4.000
      3.299    3.000
      3.299    3.000
      3.299    4.000
      3.299    3.000
      3.300    5.000
      3.300    4.000
      3.300    2.000
      3.300    2.000
      3.300    1.000
      3.301    1.000
      3.301    2.000
      3.301    2.000
      3.301    3.000
      3.301    3.000
      3.302    1.000
      3.302    2.000
      3.302    2.000
      3.302    2.000
      3.302    2.000
      3.303    2.000
      3.303    0.000
      3.303    1.000
      3.303    2.000
      3.303    2.000
      3.304    2.000
      3.304    2.000
      3.304    3.000
      3.304    4.000
      3.304    2.000
      3.305    4.000
      3.305    2.000
      3.305    1.000
      3.305    3.000
      3.305    1.000
      3.306    1.000
      3.306    4.000
      3.306    4.000
      3.306    3.000
      3.306    4.000
      3.307    2.000
      3.307    2.000
      3.307    4.000
      3.307    4.000
      3.307    3.000
      3.308    4.000
      3.308    2.000
      3.308    4.000
      3.308    4.000
      3.308    3.000
      3.309    3.000
      3.309    6.000
      3.309    3.000
      3.309    4.000
      3.309    5.000
      3.310    5.000
      3.310    3.000
      3.310    4.000
      3.310    5.000
      3.310    3.000
      3.311    3.000
      3.311    2.000
      3.311    4.000
      3.311    4.000
      3.311    3.000
      3.312    4.000
      3.312    6.000
      3.312    4.000
      3.312    3.000
      3.312    3.000
      3.313    4.000
      3.313    4.000
      3.313    2.000
      3.313    2.000
      3.313    4.000
      3.314    3.000
      3.314    3.000
      3.314    2.000
      3.314    2.000
      3.314    3.000
      3.315    4.000
      3.315    4.000
      3.315    4.000
      3.315    3.000
      3.315    3.000
      3.316    3.000
      3.316    3.000
      3.316    2.000
      3.316    2.000
      3.316    2.000
      3.317    2.000
      3.317    3.000
      3.317    2.000
      3.317    2.000
      3.317    3.000
      3.318    1.000
      3.318    3.000
      3.318    3.000
      3.318    4.000
      3.318    4.000
      3.319    3.000
      3.319    3.000
      3.319    2.000
      3.319    2.000
      3.319    3.000
      3.320    3.000
      3.320    2.000
      3.320    3.000
      3.320    2.000
      3.320    3.000
      3.321    2.000
      3.321    2.000
      3.321    3.000
      3.321    3.000
      3.321    5.000
      3.322    4.000
      3.322    3.000
      3.322    3.000
      3.322    4.000
      3.322    4.000
      3.323    2.000
      3.323    3.000
      3.323    3.000
      3.323    3.000
      3.323    4.000
      3.324    4.000
      3.324    3.000
      3.324    1.000
      3.324    3.000
      3.324    2.000
      3.325    3.000
      3.325    3.000
      3.325    3.000
      3.325    3.000
      3.325    5.000
      3.326    4.000
      3.326    3.000
      3.326    3.000
      3.326    2.000
      3.326    5.000
      3.327    5.000
      3.327    4.000
      3.327    4.000
      3.327    3.000
      3.327    3.000
      3.328    4.000
      3.328    4.000
      3.328    4.000
      3.328    5.000
      3.328    4.000
      3.329    3.000
      3.329    3.000
      3.329    4.000
      3.329    3.000
      3.329    5.000
      3.330    3.000
      3.330    3.000
      3.330    4.000
      3.330    3.000
      3.330    2.000
      3.331    3.000
      3.331    2.000
      3.331    2.000
      3.331    3.000
      3.331    2.000
      3.332    2.000
      3.332    6.000
      3.332    4.000
      3.332    2.000
      3.332    4.000
      3.333    4.000
      3.333    5.000
      3.333    4.000
      3.333    3.000
      3.333    2.000
      3.334    4.000
      3.334    2.000
      3.334    2.000
      3.334    2.000
      3.334    1.000
      3.335    1.000
      3.335    1.000
      3.335    2.000
      3.335    3.000
      3.335    3.000
      3.336    2.000
      3.336    2.000
      3.336    2.000
      3.336    3.000
      3.336    4.000
      3.337    3.000
      3.337    4.000
      3.337    3.000
      3.337    3.000
      3.337    3.000
      3.338    1.000
      3.338    2.000
      3.338    2.000
      3.338    2.000
      3.338    2.000
      3.339    3.000
      3.339    3.000
      3.339    3.000
      3.339    2.000
      3.339    1.000
      3.340    3.000
      3.340    3.000
      3.340    2.000
      3.340    4.000
      3.340    3.000
      3.341    2.000
      3.341    2.000
      3.341    2.000
      3.341    1.000
      3.341    1.000
      3.342    1.000
      3.342    3.000
      3.342    3.000
      3.342    2.000
      3.342    2.000
      3.343    2.000
      3.343    1.000
      3.343    2.000
      3.343    2.000
      3.343    1.000
      3.344    3.000
      3.344    1.000
      3.344    3.000
      3.344    2.000
      3.344    2.000
      3.345    2.000
      3.345    2.000
      3.345    2.000
      3.345    2.000
      3.345    2.000
      3.346    3.000
      3.346    1.000
      3.346    2.000
      3.346    2.000
      3.346    2.000
      3.347    2.000
      3.347    3.000
      3.347    2.000
      3.347    3.000
      3.347    3.000
      3.348    3.000
      3.348    5.000
      3.348    3.000
      3.348    2.000
      3.348    2.000
      3.349    2.000
      3.349    4.000
      3.349    4.000
      3.349    3.000
      3.349    4.000
      3.350    3.000
      3.350    4.000
      3.350    5.000
      3.350    2.000
      3.350    2.000
      3.351    2.000
      3.351    4.000
      3.351    2.000
      3.351    3.000
      3.351    4.000
      3.352    3.000
      3.352    3.000
      3.352    3.000
      3.352    3.000
      3.352    2.000
      3.353    3.000
      3.353    5.000
      3.353    2.000
      3.353    3.000
      3.353    3.000
      3.354    4.000
      3.354    4.000
      3.354    3.000
      3.354    4.000
      3.354    2.000
      3.355    4.000
      3.355    5.000
      3.355    5.000
      3.355    5.000
      3.355    5.000
      3.356    5.000
      3.356    5.000
      3.356    5.000
      3.356    4.000
      3.356    4.000
      3.357    4.000
      3.357    3.000
      3.357    4.000
      3.357    5.000
      3.357    5.000
      3.358    4.000
      3.358    4.000
      3.358    4.000
      3.358    3.000
      3.358    3.000
      3.359    2.000
      3.359    3.000
      3.359    2.000
      3.359    3.000
      3.359    4.000
      3.360    2.000
      3.360    3.000
      3.360    3.000
      3.360    4.000
      3.360    2.000
      3.361    2.000
      3.361    5.000
      3.361    4.000
      3.361    5.000
      3.361    3.000
      3.362    3.000
      3.362    6.000
      3.362    4.000
      3.362    4.000
      3.362    3.000
      3.363    3.000
      3.363    4.000
      3.363    4.000
      3.363    3.000
      3.363    4.000
      3.364    3.000
      3.364    3.000
      3.364    5.000
      3.364    5.000
      3.364    4.000
      3.365    4.000
      3.365    4.000
      3.365    4.000
      3.365    6.000
      3.365    4.000
      3.366    5.000
      3.366    4.000
      3.366    7.000
      3.366    5.000
      3.366    5.000
      3.367    4.000
      3.367    8.000
      3.367    8.000
      3.367    7.000
      3.367    4.000
      3.368    3.000
      3.368    4.000
      3.368    5.000
      3.368    5.000
      3.368    4.000
      3.369    5.000
      3.369    5.000
      3.369    4.000
      3.369    4.000
      3.369    6.000
      3.370    5.000
      3.370    5.000
      3.370    7.000
      3.370    6.000
      3.370    6.000
      3.371    5.000
      3.371    8.000
      3.371    5.000
      3.371    5.000
      3.371    5.000
      3.372    6.000
      3.372    7.000
      3.372    4.000
      3.372    5.000
      3.372    4.000
      3.373    5.000
      3.373    4.000
      3.373    6.000
      3.373    5.000
      3.373    5.000
      3.374    5.000
      3.374    6.000
      3.374    5.000
      3.374    7.000
      3.374    5.000
      3.375    6.000
      3.375    6.000
      3.375    4.000
      3.375    5.000
      3.375    5.000
      3.376    4.000
      3.376    4.000
      3.376    5.000
      3.376    4.000
      3.376    5.000
      3.377    4.000
      3.377    5.000
      3.377    6.000
      3.377    4.000
      3.377    4.000
      3.378    4.000
      3.378    6.000
      3.378    3.000
      3.378    5.000
      3.378    6.000
      3.379    4.000
      3.379    4.000
      3.379    6.000
      3.379    7.000
      3.379    6.000
      3.380    5.000
      3.380    5.000
      3.380    5.000
      3.380    5.000
      3.380    5.000
      3.381    5.000
      3.381    6.000
      3.381    6.000
      3.381    5.000
      3.381    5.000
      3.382    6.000
      3.382    6.000
      3.382    5.000
      3.382    5.000
      3.382    7.000
      3.383    6.000
      3.383    6.000
      3.383    7.000
      3.383    7.000
      3.383    6.000
      3.384    6.000
      3.384    5.000
      3.384    7.000
      3.384    5.000
      3.384    5.000
      3.385    6.000
      3.385    4.000
      3.385    6.000
      3.385    5.000
      3.385    5.000
      3.386    6.000
      3.386    4.000
      3.386    7.000
      3.386    5.000
      3.386    4.000
      3.387    6.000
      3.387    5.000
      3.387    5.000
      3.387    6.000
      3.387    4.000
      3.388    4.000
      3.388    7.000
      3.388    6.000
      3.388    4.000
      3.388    6.000
      3.389    6.000
      3.389    6.000
      3.389    6.000
      3.389    6.000
      3.389    5.000
      3.390    5.000
      3.390    6.000
      3.390    7.000
      3.390    5.000
      3.390    7.000
      3.391    4.000
      3.391    6.000
      3.391    5.000
      3.391    6.000
      3.391    5.000
      3.392    6.000
      3.392    3.000
      3.392    4.000
      3.392    4.000
      3.392    6.000
      3.393    4.000
      3.393    5.000
      3.393    4.000
      3.393    5.000
      3.393    4.000
      3.394    1.000
      3.394    3.000
      3.394    3.000
      3.394    3.000
      3.394    4.000
      3.395    2.000
      3.395    3.000
      3.395    5.000
      3.395    4.000
      3.395    3.000
      3.396    2.000
      3.396    3.000
      3.396    2.000
      3.396    3.000
      3.396    3.000
      3.397    4.000
      3.397    5.000
      3.397    3.000
      3.397    6.000
      3.397    3.000
      3.398    3.000
      3.398    3.000
      3.398    2.000
      3.398    4.000
      3.398    4.000
      3.399    6.000
      3.399    4.000
      3.399    5.000
      3.399    3.000
      3.399    4.000
      3.400    4.000
      3.400    4.000
      3.400    3.000
      3.400    4.000
      3.400    4.000
      3.401    4.000
      3.401    3.000
      3.401    4.000
      3.401    4.000
      3.401    4.000
      3.402    5.000
      3.402    6.000
      3.402    4.000
      3.402    3.000
      3.402    4.000
      3.403    2.000
      3.403    2.000
      3.403    3.000
      3.403    4.000
      3.403    3.000
      3.404    3.000
      3.404    3.000
      3.404    3.000
      3.404    4.000
      3.404    3.000
      3.405    3.000
      3.405    3.000
      3.405    3.000
      3.405    3.000
      3.405    4.000
      3.406    4.000
      3.406    3.000
      3.406    5.000
      3.406    4.000
      3.406    6.000
      3.407    6.000
      3.407    4.000
      3.407    4.000
      3.407    5.000
      3.407    5.000
      3.408    4.000
      3.408    3.000
      3.408    4.000
      3.408    5.000
      3.408    3.000
      3.409    4.000
      3.409    4.000
      3.409    3.000
      3.409    4.000
      3.409    4.000
      3.410    3.000
      3.410    2.000
      3.410    1.000
      3.410    3.000
      3.410    3.000
      3.411    3.000
      3.411    3.000
      3.411    3.000
      3.411    3.000
      3.411    3.000
      3.412    4.000
      3.412    4.000
      3.412    3.000
      3.412    4.000
      3.412    3.000
      3.413    4.000
      3.413    2.000
      3.413    4.000
      3.413    5.000
      3.413    4.000
      3.414    5.000
      3.414    5.000
      3.414    4.000
      3.414    6.000
      3.414    3.000
      3.415    5.000
      3.415    4.000
      3.415    4.000
      3.415    4.000
      3.415    4.000
      3.416    4.000
      3.416    4.000
      3.416    5.000
      3.416    4.000
      3.416    3.000
      3.417    3.000
      3.417    2.000
      3.417    3.000
      3.417    4.000
      3.417    4.000
      3.418    3.000
      3.418    5.000
      3.418    4.000
      3.418    5.000
      3.418    3.000
      3.419    3.000
      3.419    3.000
      3.419    3.000
      3.419    3.000
      3.419    3.000
      3.420    3.000
      3.420    3.000
      3.420    3.000
      3.420    4.000
      3.420    3.000
      3.421    3.000
      3.421    4.000
      3.421    2.000
      3.421    2.000
      3.421    3.000
      3.422    3.000
      3.422    3.000
      3.422    3.000
      3.422    3.000
      3.422    3.000
      3.423    3.000
      3.423    3.000
      3.423    4.000
      3.423    4.000
      3.423    4.000
      3.424    3.000
      3.424    2.000
      3.424    3.000
      3.424    2.000
      3.424    4.000
      3.425    4.000
      3.425    5.000
      3.425    2.000
      3.425    3.000
      3.425    2.000
      3.426    3.000
      3.426    3.000
      3.426    4.000
      3.426    4.000
      3.426    4.000
      3.427    2.000
      3.427    3.000
      3.427    3.000
      3.427    2.000
      3.427    3.000
      3.428    3.000
      3.428    4.000
      3.428    4.000
      3.428    4.000
      3.428    4.000
      3.429    3.000
      3.429    6.000
      3.429    2.000
      3.429    4.000
      3.429    3.000
      3.430    4.000
      3.430    3.000
      3.430    3.000
      3.430    3.000
      3.430    3.000
      3.431    3.000
      3.431    3.000
      3.431    3.000
      3.431    3.000
      3.431    3.000
      3.432    3.000
      3.432    2.000
      3.432    3.000
      3.432    3.000
      3.432    4.000
      3.433    3.000
      3.433    3.000
      3.433    4.000
      3.433    3.000
      3.433    3.000
      3.434    3.000
      3.434    2.000
      3.434    5.000
      3.434    5.000
      3.434    2.000
      3.435    4.000
      3.435    3.000
      3.435    4.000
      3.435    4.000
      3.435    3.000
      3.436    5.000
      3.436    3.000
      3.436    3.000
      3.436    4.000
      3.436    4.000
      3.437    4.000
      3.437    3.000
      3.437    3.000
      3.437    4.000
      3.437    4.000
      3.438    3.000
      3.438    3.000
      3.438    4.000
      3.438    3.000
      3.438    4.000
      3.439    2.000
      3.439    4.000
      3.439    4.000
      3.439    3.000
      3.439    4.000
      3.440    4.000
      3.440    5.000
      3.440    5.000
      3.440    1.000
      3.440    3.000
      3.441    1.000
      3.441    2.000
      3.441    5.000
      3.441    4.000
      3.441    4.000
      3.442    4.000
      3.442    5.000
      3.442    5.000
      3.442    4.000
      3.442    5.000
      3.443    4.000
      3.443    4.000
      3.443    4.000
      3.443    5.000
      3.443    5.000
      3.444    4.000
      3.444    5.000
      3.444    4.000
      3.444    4.000
      3.444    5.000
      3.445    4.000
      3.445    4.000
      3.445    6.000
      3.445    5.000
      3.445    5.000
      3.446    6.000
      3.446    6.000
      3.446    5.000
      3.446    3.000
      3.446    3.000
      3.447    2.000
      3.447    5.000
      3.447    2.000
      3.447    2.000
      3.447    3.000
      3.448    3.000
      3.448    5.000
      3.448    5.000
      3.448    5.000
      3.448    5.000
      3.449    4.000
      3.449    6.000
      3.449    4.000
      3.449    4.000
      3.449    6.000
      3.450    5.000
      3.450    5.000
      3.450    4.000
      3.450    5.000
      3.450    6.000
      3.451    6.000
      3.451    4.000
      3.451    4.000
      3.451    5.000
      3.451    4.000
      3.452    6.000
      3.452    5.000
      3.452    4.000
      3.452    5.000
      3.452    6.000
      3.453    5.000
      3.453    5.000
      3.453    3.000
      3.453    4.000
      3.453    4.000
      3.454    5.000
      3.454    5.000
      3.454    5.000
      3.454    5.000
      3.454    3.000
      3.455    5.000
      3.455    5.000
      3.455    6.000
      3.455    5.000
      3.455    7.000
      3.456    8.000
      3.456    6.000
      3.456    6.000
      3.456    7.000
      3.456    5.000
      3.457    5.000
      3.457    4.000
      3.457    7.000
      3.457    4.000
      3.457    4.000
      3.458    3.000
      3.458    5.000
      3.458    7.000
      3.458    7.000
      3.458    7.000
      3.459    7.000
      3.459    5.000
      3.459    9.000
      3.459    9.000
      3.459    8.000
      3.460    7.000
      3.460    6.000
      3.460    5.000
      3.460    6.000
      3.460    8.000
      3.461    6.000
      3.461    5.000
      3.461    8.000
      3.461    7.000
      3.461    6.000
      3.462    4.000
      3.462    7.000
      3.462    6.000
      3.462    6.000
      3.462    4.000
      3.463    6.000
      3.463    7.000
      3.463    8.000
      3.463    7.000
      3.463    6.000
      3.464    6.000
      3.464    6.000
      3.464    8.000
      3.464    4.000
      3.464    7.000
      3.465    5.000
      3.465    6.000
      3.465    9.000
      3.465    7.000
      3.465    4.000
      3.466    7.000
      3.466    6.000
      3.466    6.000
      3.466    5.000
      3.466    5.000
      3.467    5.000
      3.467    6.000
      3.467    5.000
      3.467    6.000
      3.467    6.000
      3.468    5.000
      3.468    6.000
      3.468    4.000
      3.468    6.000
      3.468    6.000
      3.469    5.000
      3.469    8.000
      3.469    7.000
      3.469    6.000
      3.469    6.000
      3.470    7.000
      3.470    5.000
      3.470    5.000
      3.470    6.000
      3.470    5.000
      3.471    6.000
      3.471    6.000
      3.471    6.000
      3.471    6.000
      3.471    7.000
      3.472    7.000
      3.472    7.000
      3.472    8.000
      3.472    6.000
      3.472    7.000
      3.473    7.000
      3.473    6.000
      3.473    5.000
      3.473    6.000
      3.473    6.000
      3.474    5.000
      3.474    4.000
      3.474    5.000
      3.474    6.000
      3.474    5.000
      3.475    5.000
      3.475    8.000
      3.475    6.000
      3.475    7.000
      3.475    7.000
      3.476    6.000
      3.476    6.000
      3.476    5.000
      3.476    5.000
      3.476    6.000
      3.477    6.000
      3.477    6.000
      3.477    6.000
      3.477    5.000
      3.477    4.000
      3.478    5.000
      3.478    5.000
      3.478    5.000
      3.478    4.000
      3.478    4.000
      3.479    5.000
      3.479    3.000
      3.479    3.000
      3.479    4.000
      3.479    5.000
      3.480    5.000
      3.480    6.000
      3.480    6.000
      3.480    5.000
      3.480    4.000
      3.481    4.000
      3.481    4.000
      3.481    4.000
      3.481    3.000
      3.481    4.000
      3.482    4.000
      3.482    3.000
      3.482    3.000
      3.482    5.000
      3.482    5.000
      3.483    5.000
      3.483    4.000
      3.483    5.000
      3.483    3.000
      3.483    5.000
      3.484    5.000
      3.484    6.000
      3.484    6.000
      3.484    5.000
      3.484    6.000
      3.485    6.000
      3.485    5.000
      3.485    5.000
      3.485    6.000
      3.485    6.000
      3.486    4.000
      3.486    4.000
      3.486    7.000
      3.486    5.000
      3.486    5.000
      3.487    5.000
      3.487    6.000
      3.487    7.000
      3.487    6.000
      3.487    5.000
      3.488    5.000
      3.488    4.000
      3.488    6.000
      3.488    6.000
      3.488    6.000
      3.489    3.000
      3.489    6.000
      3.489    5.000
      3.489    4.000
      3.489    5.000
      3.490    6.000
      3.490    4.000
      3.490    7.000
      3.490    3.000
      3.490    7.000
      3.491    6.000
      3.491    3.000
      3.491    5.000
      3.491    5.000
      3.491    5.000
      3.492    4.000
      3.492    6.000
      3.492    4.000
      3.492    2.000
      3.492    4.000
      3.493    5.000
      3.493    3.000
      3.493    4.000
      3.493    5.000
      3.493    5.000
      3.494    4.000
      3.494    4.000
      3.494    3.000
      3.494    4.000
      3.494    4.000
      3.495    3.000
      3.495    5.000
      3.495    3.000
      3.495    2.000
      3.495    4.000
      3.496    3.000
      3.496    3.000
      3.496    3.000
      3.496    3.000
      3.496    4.000
      3.497    3.000
      3.497    5.000
      3.497    6.000
      3.497    5.000
      3.497    3.000
      3.498    5.000
      3.498    6.000
      3.498    5.000
      3.498    4.000
      3.498    3.000
      3.499    6.000
      3.499    5.000
      3.499    4.000
      3.499    3.000
      3.499    4.000
      3.500    5.000
      3.500    2.000
      3.500    5.000
      3.500    3.000
      3.500    4.000
      3.501    4.000
      3.501    4.000
      3.501    4.000
      3.501    4.000
      3.501    3.000
      3.502    4.000
      3.502    4.000
      3.502    3.000
      3.502    5.000
      3.502    2.000
      3.503    3.000
      3.503    2.000
      3.503    5.000
      3.503    4.000
      3.503    5.000
      3.504    4.000
      3.504    4.000
      3.504    3.000
      3.504    4.000
      3.504    3.000
      3.505    4.000
      3.505    6.000
      3.505    4.000
      3.505    4.000
      3.505    4.000
      3.506    3.000
      3.506    6.000
      3.506    6.000
      3.506    3.000
      3.506    2.000
      3.507    3.000
      3.507    3.000
      3.507    4.000
      3.507    5.000
      3.507    5.000
      3.508    3.000
      3.508    5.000
      3.508    5.000
      3.508    5.000
      3.508    2.000
      3.509    4.000
      3.509    2.000
      3.509    3.000
      3.509    3.000
      3.509    5.000
      3.510    5.000
      3.510    4.000
      3.510    6.000
      3.510    2.000
      3.510    3.000
      3.511    6.000
      3.511    3.000
      3.511    4.000
      3.511    3.000
      3.511    5.000
      3.512    4.000
      3.512    3.000
      3.512    3.000
      3.512    5.000
      3.512    5.000
      3.513    3.000
      3.513    2.000
      3.513    2.000
      3.513    4.000
      3.513    2.000
      3.514    2.000
      3.514    4.000
      3.514    2.000
      3.514    3.000
      3.514    3.000
      3.515    3.000
      3.515    2.000
      3.515    3.000
      3.515    2.000
      3.515    3.000
      3.516    2.000
      3.516    3.000
      3.516    1.000
      3.516    1.000
      3.516    3.000
      3.517    4.000
      3.517    4.000
      3.517    5.000
      3.517    3.000
      3.517    3.000
      3.518    4.000
      3.518    4.000
      3.518    3.000
      3.518    4.000
      3.518    7.000
      3.519    5.000
      3.519    5.000
      3.519    5.000
      3.519    4.000
      3.519    3.000
      3.520    3.000
      3.520    2.000
      3.520    4.000
      3.520    4.000
      3.520    7.000
      3.521    5.000
      3.521    5.000
      3.521    4.000
      3.521    5.000
      3.521    5.000
      3.522    4.000
      3.522    4.000
      3.522    4.000
      3.522    5.000
      3.522    5.000
      3.523    6.000
      3.523    3.000
      3.523    5.000
      3.523    6.000
      3.523    8.000
      3.524    6.000
      3.524    6.000
      3.524    3.000
      3.524    5.000
      3.524    4.000
      3.525    5.000
      3.525    6.000
      3.525    4.000
      3.525    5.000
      3.525    4.000
      3.526    6.000
      3.526    4.000
      3.526    5.000
      3.526    5.000
      3.526    3.000
      3.527    4.000
      3.527    5.000
      3.527    5.000
      3.527    4.000
      3.527    3.000
      3.528    2.000
      3.528    5.000
      3.528    5.000
      3.528    5.000
      3.528    5.000
      3.529    5.000
      3.529    5.000
      3.529    3.000
      3.529    4.000
      3.529    4.000
      3.530    4.000
      3.530    4.000
      3.530    2.000
      3.530    3.000
      3.530    3.000
      3.531    4.000
      3.531    2.000
      3.531    1.000
      3.531    3.000
      3.531    3.000
      3.532    3.000
      3.532    1.000
      3.532    3.000
      3.532    2.000
      3.532    3.000
      3.533    3.000
      3.533    2.000
      3.533    3.000
      3.533    4.000
      3.533    3.000
      3.534    2.000
      3.534    2.000
      3.534    2.000
      3.534    2.000
      3.534    2.000
      3.535    1.000
      3.535    3.000
      3.535    2.000
      3.535    1.000
      3.535    2.000
      3.536    2.000
      3.536    2.000
      3.536    2.000
      3.536    3.000
      3.536    2.000
      3.537    1.000
      3.537    1.000
      3.537    2.000
      3.537    1.000
      3.537    2.000
      3.538    3.000
      3.538    2.000
      3.538    3.000
      3.538    2.000
      3.538    2.000
      3.539    3.000
      3.539    2.000
      3.539    2.000
      3.539    2.000
      3.539    2.000
      3.540    2.000
      3.540    3.000
      3.540    2.000
      3.540    3.000
      3.540    2.000
      3.541    2.000
      3.541    2.000
      3.541    2.000
      3.541    3.000
      3.541    4.000
      3.542    4.000
      3.542    3.000
      3.542    3.000
      3.542    2.000
      3.542    3.000
      3.543    2.000
      3.543    2.000
      3.543    2.000
      3.543    1.000
      3.543    2.000
      3.544    3.000
      3.544    3.000
      3.544    4.000
      3.544    5.000
      3.544    3.000
      3.545    4.000
      3.545    4.000
      3.545    4.000
      3.545    3.000
      3.545    4.000
      3.546    3.000
      3.546    2.000
      3.546    3.000
      3.546    2.000
      3.546    4.000
      3.547    3.000
      3.547    1.000
      3.547    1.000
      3.547    4.000
      3.547    5.000
      3.548    2.000
      3.548    3.000
      3.548    3.000
      3.548    1.000
      3.548    2.000
      3.549    3.000
      3.549    2.000
      3.549    3.000
      3.549    2.000
      3.549    1.000
      3.550    3.000
      3.550    3.000
      3.550    3.000
      3.550    3.000
      3.550    4.000
      3.551    3.000
      3.551    4.000
      3.551    4.000
      3.551    4.000
      3.551    2.000
      3.552    4.000
      3.552    3.000
      3.552    2.000
      3.552    4.000
      3.552    3.000
      3.553    2.000
      3.553    3.000
      3.553    2.000
      3.553    3.000
      3.553    3.000
      3.554    0.000
      3.554    3.000
      3.554    3.000
      3.554    2.000
      3.554    3.000
      3.555    4.000
      3.555    2.000
      3.555    3.000
      3.555    3.000
      3.555    2.000
      3.556    3.000
      3.556    4.000
      3.556    3.000
      3.556    3.000
      3.556    4.000
      3.557    4.000
      3.557    4.000
      3.557    4.000
      3.557    4.000
      3.557    3.000
      3.558    3.000
      3.558    2.000
      3.558    2.000
      3.558    3.000
      3.558    4.000
      3.559    3.000
      3.559    3.000
      3.559    4.000
      3.559    4.000
      3.559    4.000
      3.560    5.000
      3.560    6.000
      3.560    5.000
      3.560    4.000
      3.560    5.000
      3.561    4.000
      3.561    5.000
      3.561    6.000
      3.561    5.000
      3.561    4.000
      3.562    4.000
      3.562    4.000
      3.562    5.000
      3.562    4.000
      3.562    4.000
      3.563    2.000
      3.563    2.000
      3.563    3.000
      3.563    4.000
      3.563    5.000
      3.564    3.000
      3.564    4.000
      3.564    2.000
      3.564    4.000
      3.564    4.000
      3.565    4.000
      3.565    3.000
      3.565    3.000
      3.565    4.000
      3.565    3.000
      3.566    2.000
      3.566    1.000
      3.566    3.000
      3.566    2.000
      3.566    3.000
      3.567    3.000
      3.567    3.000
      3.567    3.000
      3.567    3.000
      3.567    4.000
      3.568    3.000
      3.568    3.000
      3.568    3.000
      3.568    4.000
      3.568    3.000
      3.569    3.000
      3.569    4.000
      3.569    5.000
      3.569    3.000
      3.569    2.000
      3.570    3.000
      3.570    2.000
      3.570    4.000
      3.570    4.000
      3.570    3.000
      3.571    4.000
      3.571    2.000
      3.571    4.000
      3.571    4.000
      3.571    2.000
      3.572    2.000
      3.572    3.000
      3.572    4.000
      3.572    4.000
      3.572    1.000
      3.573    2.000
      3.573    3.000
      3.573    2.000
      3.573    2.000
      3.573    4.000
      3.574    3.000
      3.574    2.000
      3.574    2.000
      3.574    2.000
      3.574    2.000
      3.575    3.000
      3.575    3.000
      3.575    3.000
      3.575    3.000
      3.575    5.000
      3.576    3.000
      3.576    3.000
      3.576    3.000
      3.576    4.000
      3.576    3.000
      3.577    3.000
      3.577    3.000
      3.577    4.000
      3.577    3.000
      3.577    3.000
      3.578    4.000
      3.578    3.000
      3.578    2.000
      3.578    1.000
      3.578    1.000
      3.579    1.000
      3.579    1.000
      3.579    4.000
      3.579    3.000
      3.579    2.000
      3.580    3.000
      3.580    3.000
      3.580    3.000
      3.580    3.000
      3.580    4.000
      3.581    2.000
      3.581    2.000
      3.581    3.000
      3.581    2.000
      3.581    3.000
      3.582    3.000
      3.582    3.000
      3.582    2.000
      3.582    3.000
      3.582    3.000
      3.583    3.000
      3.583    3.000
      3.583    2.000
      3.583    2.000
      3.583    3.000
      3.584    2.000
      3.584    3.000
      3.584    3.000
      3.584    4.000
      3.584    4.000
      3.585    4.000
      3.585    2.000
      3.585    4.000
      3.585    2.000
      3.585    4.000
      3.586    4.000
      3.586    4.000
      3.586    3.000
      3.586    4.000
      3.586    3.000
      3.587    3.000
      3.587    4.000
      3.587    3.000
      3.587    2.000
      3.587    2.000
      3.588    4.000
      3.588    3.000
      3.588    4.000
      3.588    3.000
      3.588    3.000
      3.589    2.000
      3.589    4.000
      3.589    3.000
      3.589    4.000
      3.589    4.000
      3.590    3.000
      3.590    2.000
      3.590    3.000
      3.590    2.000
      3.590    3.000
      3.591    1.000
      3.591    2.000
      3.591    1.000
      3.591    1.000
      3.591    2.000
      3.592    3.000
      3.592    3.000
      3.592    2.000
      3.592    2.000
      3.592    2.000
      3.593    1.000
      3.593    1.000
      3.593    2.000
      3.593    4.000
      3.593    1.000
      3.594    1.000
      3.594    2.000
      3.594    4.000
      3.594    3.000
      3.594    1.000
      3.595    2.000
      3.595    1.000
      3.595    1.000
      3.595    2.000
      3.595    1.000
      3.596    2.000
      3.596    2.000
      3.596    1.000
      3.596    2.000
      3.596    2.000
      3.597    3.000
      3.597    3.000
      3.597    4.000
      3.597    2.000
      3.597    1.000
      3.598    2.000
      3.598    3.000
      3.598    1.000
      3.598    1.000
      3.598    2.000
      3.599    4.000
      3.599    2.000
      3.599    2.000
      3.599    2.000
      3.599    2.000
      3.600    2.000
      3.600    3.000
      3.600    3.000
      3.600    4.000
      3.600    3.000
      3.601    1.000
      3.601    1.000
      3.601    2.000
      3.601    2.000
      3.601    2.000
      3.602    2.000
      3.602    2.000
      3.602    1.000
      3.602    1.000
      3.602    2.000
      3.603    1.000
      3.603    2.000
      3.603    2.000
      3.603    1.000
      3.603    1.000
      3.604    1.000
      3.604    3.000
      3.604    1.000
      3.604    2.000
      3.604    1.000
      3.605    1.000
      3.605    1.000
      3.605    1.000
      3.605    1.000
      3.605    1.000
      3.606    1.000
      3.606    1.000
      3.606    1.000
      3.606    1.000
      3.606    1.000
      3.607    1.000
      3.607    2.000
      3.607    2.000
      3.607    2.000
      3.607    2.000
      3.608    2.000
      3.608    2.000
      3.608    1.000
      3.608    1.000
      3.608    2.000
      3.609    2.000
      3.609    4.000
      3.609    2.000
      3.609    1.000
      3.609    1.000
      3.610    1.000
      3.610    1.000
      3.610    1.000
      3.610    2.000
      3.610    1.000
      3.611    1.000
      3.611    1.000
      3.611    1.000
      3.611    1.000
      3.611    1.000
      3.612    1.000
      3.612    1.000
      3.612    1.000
      3.612    2.000
      3.612    1.000
      3.613    1.000
      3.613    1.000
      3.613    1.000
      3.613    1.000
      3.613    1.000
      3.614    1.000
      3.614    0.000
      3.614    2.000
      3.614    2.000
      3.614    2.000
      3.615    2.000
      3.615    1.000
      3.615    2.000
      3.615    1.000
      3.615    1.000
      3.616    1.000
      3.616    1.000
      3.616    2.000
      3.616    2.000
      3.616    2.000
      3.617    2.000
      3.617    1.000
      3.617    2.000
      3.617    2.000
      3.617    4.000
      3.618    2.000
      3.618    2.000
      3.618    2.000
      3.618    2.000
      3.618    2.000
      3.619    3.000
      3.619    4.000
      3.619    2.000
      3.619    2.000
      3.619    3.000
      3.620    2.000
      3.620    3.000
      3.620    3.000
      3.620    3.000
      3.620    3.000
      3.621    3.000
      3.621    3.000
      3.621    4.000
      3.621    4.000
      3.621    3.000
      3.622    5.000
      3.622    4.000
      3.622    4.000
      3.622    3.000
      3.622    3.000
      3.623    3.000
      3.623    4.000
      3.623    3.000
      3.623    3.000
      3.623    3.000
      3.624    3.000
      3.624    3.000
      3.624    4.000
      3.624    4.000
      3.624    5.000
      3.625    5.000
      3.625    3.000
      3.625    4.000
      3.625    5.000
      3.625    3.000
      3.626    2.000
      3.626    4.000
      3.626    2.000
      3.626    1.000
      3.626    3.000
      3.627    3.000
      3.627    4.000
      3.627    6.000
      3.627    4.000
      3.627    6.000
      3.628    4.000
      3.628    5.000
      3.628    5.000
      3.628    4.000
      3.628    3.000
      3.629    5.000
      3.629    6.000
      3.629    2.000
      3.629    6.000
      3.629    5.000
      3.630    4.000
      3.630    3.000
      3.630    2.000
      3.630    2.000
      3.630    4.000
      3.631    3.000
      3.631    3.000
      3.631    5.000
      3.631    6.000
      3.631    4.000
      3.632    4.000
      3.632    4.000
      3.632    2.000
      3.632    3.000
      3.632    3.000
      3.633    3.000
      3.633    4.000
      3.633    3.000
      3.633    3.000
      3.633    3.000
      3.634    4.000
      3.634    2.000
      3.634    2.000
      3.634    3.000
      3.634    2.000
      3.635    4.000
      3.635    3.000
      3.635    3.000
      3.635    2.000
      3.635    2.000
      3.636    5.000
      3.636    3.000
      3.636    3.000
      3.636    2.000
      3.636    4.000
      3.637    4.000
      3.637    3.000
      3.637    3.000
      3.637    3.000
      3.637    4.000
      3.638    4.000
      3.638    2.000
      3.638    3.000
      3.638    3.000
      3.638    2.000
      3.639    2.000
      3.639    2.000
      3.639    6.000
      3.639    4.000
      3.639    4.000
      3.640    6.000
      3.640    4.000
      3.640    3.000
      3.640    1.000
      3.640    1.000
      3.641    5.000
      3.641    2.000
      3.641    3.000
      3.641    3.000
      3.641    5.000
      3.642    4.000
      3.642    1.000
      3.642    1.000
      3.642    1.000
      3.642    4.000
      3.643    1.000
      3.643    2.000
      3.643    2.000
      3.643    3.000
      3.643    2.000
      3.644    4.000
      3.644    4.000
      3.644    5.000
      3.644    5.000
      3.644    6.000
      3.645    4.000
      3.645    2.000
      3.645    4.000
      3.645    2.000
      3.645    3.000
      3.646    4.000
      3.646    4.000
      3.646    2.000
      3.646    2.000
      3.646    3.000
      3.647    3.000
      3.647    4.000
      3.647    4.000
      3.647    3.000
      3.647    2.000
      3.648    3.000
      3.648    3.000
      3.648    3.000
      3.648    2.000
      3.648    6.000
      3.649    5.000
      3.649    6.000
      3.649    5.000
      3.649    2.000
      3.649    3.000
      3.650    4.000
      3.650    3.000
      3.650    4.000
      3.650    4.000
      3.650    3.000
      3.651    5.000
      3.651    6.000
      3.651    4.000
      3.651    5.000
      3.651    4.000
      3.652    4.000
      3.652    3.000
      3.652    4.000
      3.652    4.000
      3.652    5.000
      3.653    6.000
      3.653    4.000
      3.653    5.000
      3.653    2.000
      3.653    5.000
      3.654    5.000
      3.654    2.000
      3.654    2.000
      3.654    3.000
      3.654    3.000
      3.655    3.000
      3.655    3.000
      3.655    4.000
      3.655    3.000
      3.655    3.000
      3.656    5.000
      3.656    4.000
      3.656    2.000
      3.656    4.000
      3.656    3.000
      3.657    2.000
      3.657    2.000
      3.657    2.000
      3.657    4.000
      3.657    2.000
      3.658    3.000
      3.658    4.000
      3.658    4.000
      3.658    5.000
      3.658    3.000
      3.659    4.000
      3.659    3.000
      3.659    3.000
      3.659    2.000
      3.659    5.000
      3.660    5.000
      3.660    5.000
      3.660    2.000
      3.660    2.000
      3.660    6.000
      3.661    2.000
      3.661    4.000
      3.661    4.000
      3.661    2.000
      3.661    3.000
      3.662    5.000
      3.662    6.000
      3.662    6.000
      3.662    5.000
      3.662    5.000
      3.663    3.000
      3.663    5.000
      3.663    7.000
      3.663    4.000
      3.663    4.000
      3.664    4.000
      3.664    5.000
      3.664    5.000
      3.664    5.000
      3.664    4.000
      3.665    6.000
      3.665    3.000
      3.665    5.000
      3.665    3.000
      3.665    4.000
      3.666    4.000
      3.666    5.000
      3.666    4.000
      3.666    5.000
      3.666    5.000
      3.667    7.000
      3.667    5.000
      3.667    5.000
      3.667    7.000
      3.667    4.000
      3.668    5.000
      3.668    4.000
      3.668    5.000
      3.668    7.000
      3.668    5.000
      3.669    5.000
      3.669    6.000
      3.669    4.000
      3.669    7.000
      3.669    7.000
      3.670    8.000
      3.670    6.000
      3.670    6.000
      3.670    6.000
      3.670    6.000
      3.671    6.000
      3.671    6.000
      3.671    4.000
      3.671    5.000
      3.671    3.000
      3.672    5.000
      3.672    6.000
      3.672    5.000
      3.672    5.000
      3.672    4.000
      3.673    4.000
      3.673    6.000
      3.673    5.000
      3.673    4.000
      3.673    7.000
      3.674    5.000
      3.674    5.000
      3.674    7.000
      3.674    5.000
      3.674    5.000
      3.675    5.000
      3.675    4.000
      3.675    5.000
      3.675    7.000
      3.675    5.000
      3.676    6.000
      3.676    5.000
      3.676    2.000
      3.676    3.000
      3.676    4.000
      3.677    7.000
      3.677    5.000
      3.677    4.000
      3.677    6.000
      3.677    6.000
      3.678    5.000
      3.678    3.000
      3.678    5.000
      3.678    4.000
      3.678    3.000
      3.679    4.000
      3.679    4.000
      3.679    5.000
      3.679    4.000
      3.679    7.000
      3.680    4.000
      3.680    5.000
      3.680    3.000
      3.680    4.000
      3.680    2.000
      3.681    2.000
      3.681    3.000
      3.681    4.000
      3.681    5.000
      3.681    4.000
      3.682    4.000
      3.682    5.000
      3.682    4.000
      3.682    4.000
      3.682    5.000
      3.683    6.000
      3.683    4.000
      3.683    6.000
      3.683    5.000
      3.683    5.000
      3.684    4.000
      3.684    4.000
      3.684    6.000
      3.684    7.000
      3.684    5.000
      3.685    3.000
      3.685    4.000
      3.685    3.000
      3.685    5.000
      3.685    5.000
      3.686    3.000
      3.686    3.000
      3.686    3.000
      3.686    5.000
      3.686    4.000
      3.687    5.000
      3.687    6.000
      3.687    5.000
      3.687    4.000
      3.687    4.000
      3.688    5.000
      3.688    5.000
      3.688    3.000
      3.688    6.000
      3.688    5.000
      3.689    4.000
      3.689    5.000
      3.689    6.000
      3.689    7.000
      3.689    7.000
      3.690    2.000
      3.690    6.000
      3.690    5.000
      3.690    6.000
      3.690    5.000
      3.691    5.000
      3.691    4.000
      3.691    5.000
      3.691    4.000
      3.691    6.000
      3.692    5.000
      3.692    4.000
      3.692    5.000
      3.692    4.000
      3.692    3.000
      3.693    5.000
      3.693    5.000
      3.693    4.000
      3.693    4.000
      3.693    4.000
      3.694    4.000
      3.694    4.000
      3.694    5.000
      3.694    5.000
      3.694    5.000
      3.695    6.000
      3.695    5.000
      3.695    5.000
      3.695    6.000
      3.695    7.000
      3.696    5.000
      3.696    7.000
      3.696    4.000
      3.696    4.000
      3.696    4.000
      3.697    6.000
      3.697    4.000
      3.697    6.000
      3.697    7.000
      3.697    6.000
      3.698    6.000
      3.698    5.000
      3.698    5.000
      3.698    7.000
      3.698    7.000
      3.699    6.000
      3.699    6.000
      3.699    6.000
      3.699    6.000
      3.699    4.000
      3.700    2.000
      3.700    4.000
      3.700    4.000
      3.700    3.000
      3.700    3.000
      3.701    6.000
      3.701    7.000
      3.701    7.000
      3.701    6.000
      3.701    7.000
      3.702    5.000
      3.702    4.000
      3.702    6.000
      3.702    5.000
      3.702    2.000
      3.703    4.000
      3.703    4.000
      3.703    3.000
      3.703    4.000
      3.703    6.000
      3.704    6.000
      3.704    4.000
      3.704    5.000
      3.704    5.000
      3.704    4.000
      3.705    5.000
      3.705    4.000
      3.705    6.000
      3.705    5.000
      3.705    4.000
      3.706    5.000
      3.706    3.000
      3.706    2.000
      3.706    3.000
      3.706    3.000
      3.707    5.000
      3.707    5.000
      3.707    4.000
      3.707    5.000
      3.707    4.000
      3.708    6.000
      3.708    6.000
      3.708    4.000
      3.708    2.000
      3.708    7.000
      3.709    6.000
      3.709    3.000
      3.709    3.000
      3.709    5.000
      3.709    5.000
      3.710    6.000
      3.710    4.000
      3.710    5.000
      3.710    5.000
      3.710    7.000
      3.711    2.000
      3.711    3.000
      3.711    2.000
      3.711    2.000
      3.711    4.000
      3.712    6.000
      3.712    5.000
      3.712    6.000
      3.712    3.000
      3.712    5.000
      3.713    5.000
      3.713    2.000
      3.713    2.000
      3.713    3.000
      3.713    3.000
      3.714    2.000
      3.714    6.000
      3.714    3.000
      3.714    5.000
      3.714    5.000
      3.715    5.000
      3.715    4.000
      3.715    4.000
      3.715    3.000
      3.715    5.000
      3.716    4.000
      3.716    3.000
      3.716    4.000
      3.716    4.000
      3.716    2.000
      3.717    1.000
      3.717    4.000
      3.717    4.000
      3.717    4.000
      3.717    3.000
      3.718    1.000
      3.718    2.000
      3.718    3.000
      3.718    4.000
      3.718    5.000
      3.719    4.000
      3.719    5.000
      3.719    7.000
      3.719    5.000
      3.719    4.000
      3.720    5.000
      3.720    4.000
      3.720    5.000
      3.720    5.000
      3.720    2.000
      3.721    3.000
      3.721    4.000
      3.721    3.000
      3.721    3.000
      3.721    3.000
      3.722    2.000
      3.722    2.000
      3.722    3.000
      3.722    4.000
      3.722    4.000
      3.723    6.000
      3.723    4.000
      3.723    2.000
      3.723    4.000
      3.723    5.000
      3.724    2.000
      3.724    1.000
      3.724    2.000
      3.724    3.000
      3.724    2.000
      3.725    3.000
      3.725    3.000
      3.725    3.000
      3.725    2.000
      3.725    3.000
      3.726    1.000
      3.726    3.000
      3.726    4.000
      3.726    2.000
      3.726    1.000
      3.727    1.000
      3.727    2.000
      3.727    3.000
      3.727    2.000
      3.727    3.000
      3.728    5.000
      3.728    4.000
      3.728    4.000
      3.728    3.000
      3.728    3.000
      3.729    4.000
      3.729    3.000
      3.729    4.000
      3.729    3.000
      3.729    3.000
      3.730    5.000
      3.730    4.000
      3.730    3.000
      3.730    3.000
      3.730    2.000
      3.731    3.000
      3.731    4.000
      3.731    2.000
      3.731    6.000
      3.731    6.000
      3.732    4.000
      3.732    3.000
      3.732    2.000
      3.732    4.000
      3.732    3.000
      3.733    4.000
      3.733    5.000
      3.733    3.000
      3.733    4.000
      3.733    3.000
      3.734    2.000
      3.734    3.000
      3.734    3.000
      3.734    3.000
      3.734    3.000
      3.735    3.000
      3.735    3.000
      3.735    2.000
      3.735    3.000
      3.735    2.000
      3.736    5.000
      3.736    5.000
      3.736    4.000
      3.736    4.000
      3.736    3.000
      3.737    2.000
      3.737    2.000
      3.737    3.000
      3.737    4.000
      3.737    6.000
      3.738    6.000
      3.738    6.000
      3.738    3.000
      3.738    7.000
      3.738    6.000
      3.739    4.000
      3.739    2.000
      3.739    4.000
      3.739    3.000
      3.739    3.000
      3.740    1.000
      3.740    1.000
      3.740    2.000
      3.740    6.000
      3.740    8.000
      3.741    5.000
      3.741    1.000
      3.741    3.000
      3.741    4.000
      3.741    2.000
      3.742    5.000
      3.742    2.000
      3.742    5.000
      3.742    3.000
      3.742    2.000
      3.743    5.000
      3.743    7.000
      3.743    3.000
      3.743    4.000
      3.743    4.000
      3.744    3.000
      3.744    3.000
      3.744    4.000
      3.744    5.000
      3.744    4.000
      3.745    6.000
      3.745    4.000
      3.745    3.000
      3.745    4.000
      3.745    4.000
      3.746    3.000
      3.746    2.000
      3.746    3.000
      3.746    6.000
      3.746    5.000
      3.747    2.000
      3.747    4.000
      3.747    5.000
      3.747    7.000
      3.747    5.000
      3.748    6.000
      3.748    5.000
      3.748    4.000
      3.748    6.000
      3.748    7.000
      3.749    2.000
      3.749    5.000
      3.749    4.000
      3.749    4.000
      3.749    4.000
      3.750    5.000
      3.750    3.000
      3.750    3.000
      3.750    4.000
      3.750    4.000
      3.751    3.000
      3.751    2.000
      3.751    3.000
      3.751    4.000
      3.751    5.000
      3.752    4.000
      3.752    4.000
      3.752    2.000
      3.752    3.000
      3.752    5.000
      3.753    3.000
      3.753    4.000
      3.753    3.000
      3.753    4.000
      3.753    4.000
      3.754    4.000
      3.754    7.000
      3.754    4.000
      3.754    4.000
      3.754    3.000
      3.755    5.000
      3.755    3.000
      3.755    4.000
      3.755    4.000
      3.755    5.000
      3.756    3.000
      3.756    4.000
      3.756    6.000
      3.756    4.000
      3.756    5.000
      3.757    5.000
      3.757    5.000
      3.757    3.000
      3.757    2.000
      3.757    4.000
      3.758    3.000
      3.758    4.000
      3.758    3.000
      3.758    3.000
      3.758    4.000
      3.759    5.000
      3.759    5.000
      3.759    3.000
      3.759    4.000
      3.759    2.000
      3.760    2.000
      3.760    4.000
      3.760    2.000
      3.760    2.000
      3.760    2.000
      3.761    1.000
      3.761    4.000
      3.761    6.000
      3.761    5.000
      3.761    3.000
      3.762    4.000
      3.762    6.000
      3.762    5.000
      3.762    4.000
      3.762    5.000
      3.763    7.000
      3.763    6.000
      3.763    6.000
      3.763    6.000
      3.763    5.000
      3.764    4.000
      3.764    5.000
      3.764    4.000
      3.764    5.000
      3.764    4.000
      3.765    7.000
      3.765    4.000
      3.765    2.000
      3.765    6.000
      3.765    4.000
      3.766    4.000
      3.766    4.000
      3.766    5.000
      3.766    4.000
      3.766    5.000
      3.767    5.000
      3.767    4.000
      3.767    5.000
      3.767    5.000
      3.767    3.000
      3.768    2.000
      3.768    4.000
      3.768    3.000
      3.768    4.000
      3.768    4.000
      3.769    2.000
      3.769    2.000
      3.769    2.000
      3.769    3.000
      3.769    4.000
      3.770    4.000
      3.770    6.000
      3.770    5.000
      3.770    3.000
      3.770    6.000
      3.771    4.000
      3.771    3.000
      3.771    3.000
      3.771    3.000
      3.771    3.000
      3.772    2.000
      3.772    4.000
      3.772    4.000
      3.772    4.000
      3.772    4.000
      3.773    5.000
      3.773    5.000
      3.773    5.000
      3.773    3.000
      3.773    5.000
      3.774    4.000
      3.774    4.000
      3.774    3.000
      3.774    4.000
      3.774    4.000
      3.775    5.000
      3.775    4.000
      3.775    3.000
      3.775    3.000
      3.775    5.000
      3.776    5.000
      3.776    3.000
      3.776    3.000
      3.776    4.000
      3.776    4.000
      3.777    4.000
      3.777    5.000
      3.777    5.000
      3.777    4.000
      3.777    5.000
      3.778    4.000
      3.778    6.000
      3.778    3.000
      3.778    3.000
      3.778    4.000
      3.779    4.000
      3.779    4.000
      3.779    5.000
      3.779    5.000
      3.779    4.000
      3.780    5.000
      3.780    5.000
      3.780    5.000
      3.780    2.000
      3.780    5.000
      3.781    4.000
      3.781    4.000
      3.781    4.000
      3.781    3.000
      3.781    4.000
      3.782    4.000
      3.782    3.000
      3.782    2.000
      3.782    3.000
      3.782    3.000
      3.783    3.000
      3.783    3.000
      3.783    4.000
      3.783    5.000
      3.783    3.000
      3.784    3.000
      3.784    2.000
      3.784    5.000
      3.784    2.000
      3.784    3.000
      3.785    4.000
      3.785    3.000
      3.785    5.000
      3.785    5.000
      3.785    5.000
      3.786    4.000
      3.786    6.000
      3.786    5.000
      3.786    4.000
      3.786    4.000
      3.787    4.000
      3.787    4.000
      3.787    3.000
      3.787    3.000
      3.787    3.000
      3.788    6.000
      3.788    5.000
      3.788    4.000
      3.788    4.000
      3.788    4.000
      3.789    3.000
      3.789    5.000
      3.789    5.000
      3.789    5.000
      3.789    4.000
      3.790    5.000
      3.790    5.000
      3.790    5.000
      3.790    6.000
      3.790    5.000
      3.791    4.000
      3.791    4.000
      3.791    4.000
      3.791    4.000
      3.791    4.000
      3.792    5.000
      3.792    4.000
      3.792    3.000
      3.792    5.000
      3.792    3.000
      3.793    3.000
      3.793    2.000
      3.793    4.000
      3.793    6.000
      3.793    4.000
      3.794    4.000
      3.794    5.000
      3.794    6.000
      3.794    3.000
      3.794    5.000
      3.795    6.000
      3.795    5.000
      3.795    5.000
      3.795    5.000
      3.795    4.000
      3.796    5.000
      3.796    3.000
      3.796    5.000
      3.796    4.000
      3.796    5.000
      3.797    4.000
      3.797    3.000
      3.797    4.000
      3.797    4.000
      3.797    4.000
      3.798    5.000
      3.798    3.000
      3.798    5.000
      3.798    3.000
      3.798    3.000
      3.799    3.000
      3.799    3.000
      3.799    4.000
      3.799    3.000
      3.799    3.000
      3.800    3.000
      3.800    2.000
      3.800    3.000
      3.800    2.000
      3.800    3.000
[truncated: 2,750,959 more chars]
